# Supplementary material for: New Insights into the Co-Occurrences of Glycoside Hydrolase Genes among Prokaryotic Genomes through Network Analysis
Source: Microorganisms. 2021 Feb 19;9(2):427. doi: 10.3390/microorganisms9020427 (PMC7922503; doi:10.3390/microorganisms9020427)
Supplement: Supplementary file 1 [file microorganisms-09-00427-s001.zip]

Archive with 9 entries (8 files):
- suppl materials/
- suppl materials/Data sheet 1.txt
- suppl materials/Fig S1.tif
- suppl materials/Fig S2.tif
- suppl materials/Table S1 AveF.xlsx
- suppl materials/Table S2 minF.xlsx
- suppl materials/Table S3 maxF.xlsx
- suppl materials/Table S4.xlsx
- suppl materials/Table S5.xlsx
