# Supplementary material for: New Insights into the Co-Occurrences of Glycoside Hydrolase Genes among Prokaryotic Genomes through Network Analysis
Source: Microorganisms. 2021 Feb 19;9(2):427. doi: 10.3390/microorganisms9020427 (PMC7922503; doi:10.3390/microorganisms9020427)
Supplement: Supplementary file 1 [file microorganisms-09-00427-s001.zip › suppl materials/Data sheet 1.txt]

http://www.cazy.org/a10017.html
http://www.cazy.org/a1012.html
http://www.cazy.org/a1019.html
http://www.cazy.org/a1034.html
http://www.cazy.org/a10494.html
http://www.cazy.org/a1061.html
http://www.cazy.org/a1066.html
http://www.cazy.org/a10804.html
http://www.cazy.org/a10807.html
http://www.cazy.org/a10808.html
http://www.cazy.org/a10930.html
http://www.cazy.org/a1100.html
http://www.cazy.org/a11122.html
http://www.cazy.org/a11197.html
http://www.cazy.org/a1120.html
http://www.cazy.org/a1121.html
http://www.cazy.org/a11224.html
http://www.cazy.org/a11242.html
http://www.cazy.org/a1125.html
http://www.cazy.org/a1134.html
http://www.cazy.org/a11373.html
http://www.cazy.org/a1140.html
http://www.cazy.org/a11412.html
http://www.cazy.org/a1144.html
http://www.cazy.org/a11683.html
http://www.cazy.org/a11684.html
http://www.cazy.org/a11685.html
http://www.cazy.org/a11743.html
http://www.cazy.org/a11744.html
http://www.cazy.org/a1182.html
http://www.cazy.org/a1183.html
http://www.cazy.org/a1192.html
http://www.cazy.org/a11995.html
http://www.cazy.org/a1206.html
http://www.cazy.org/a12111.html
http://www.cazy.org/a1230.html
http://www.cazy.org/a12333.html
http://www.cazy.org/a1241.html
http://www.cazy.org/a12431.html
http://www.cazy.org/a12432.html
http://www.cazy.org/a12433.html
http://www.cazy.org/a12434.html
http://www.cazy.org/a12435.html
http://www.cazy.org/a12436.html
http://www.cazy.org/a12437.html
http://www.cazy.org/a12449.html
http://www.cazy.org/a1253.html
http://www.cazy.org/a12541.html
http://www.cazy.org/a1262.html
http://www.cazy.org/a1278.html
http://www.cazy.org/a1283.html
http://www.cazy.org/a1313.html
http://www.cazy.org/a13152.html
http://www.cazy.org/a1316.html
http://www.cazy.org/a13165.html
http://www.cazy.org/a1338.html
http://www.cazy.org/a1348.html
http://www.cazy.org/a1350.html
http://www.cazy.org/a13633.html
http://www.cazy.org/a13776.html
http://www.cazy.org/a13777.html
http://www.cazy.org/a13778.html
http://www.cazy.org/a13779.html
http://www.cazy.org/a13780.html
http://www.cazy.org/a13801.html
http://www.cazy.org/a1395.html
http://www.cazy.org/a14026.html
http://www.cazy.org/a14085.html
http://www.cazy.org/a14109.html
http://www.cazy.org/a14165.html
http://www.cazy.org/a1421.html
http://www.cazy.org/a14260.html
http://www.cazy.org/a14439.html
http://www.cazy.org/a14549.html
http://www.cazy.org/a1457.html
http://www.cazy.org/a14598.html
http://www.cazy.org/a14599.html
http://www.cazy.org/a14715.html
http://www.cazy.org/a14789.html
http://www.cazy.org/a14869.html
http://www.cazy.org/a1513.html
http://www.cazy.org/a15151.html
http://www.cazy.org/a1530.html
http://www.cazy.org/a15310.html
http://www.cazy.org/a1543.html
http://www.cazy.org/a15548.html
http://www.cazy.org/a15571.html
http://www.cazy.org/a15647.html
http://www.cazy.org/a15649.html
http://www.cazy.org/a15655.html
http://www.cazy.org/a15658.html
http://www.cazy.org/a1567.html
http://www.cazy.org/a1568.html
http://www.cazy.org/a1581.html
http://www.cazy.org/a15950.html
http://www.cazy.org/a1606.html
http://www.cazy.org/a1609.html
http://www.cazy.org/a16115.html
http://www.cazy.org/a16119.html
http://www.cazy.org/a16120.html
http://www.cazy.org/a1621.html
http://www.cazy.org/a16219.html
http://www.cazy.org/a1631.html
http://www.cazy.org/a1641.html
http://www.cazy.org/a16485.html
http://www.cazy.org/a16537.html
http://www.cazy.org/a1655.html
http://www.cazy.org/a16644.html
http://www.cazy.org/a16855.html
http://www.cazy.org/a16856.html
http://www.cazy.org/a16858.html
http://www.cazy.org/a169.html
http://www.cazy.org/a1691.html
http://www.cazy.org/a1699.html
http://www.cazy.org/a17.html
http://www.cazy.org/a1709.html
http://www.cazy.org/a1710.html
http://www.cazy.org/a17106.html
http://www.cazy.org/a17171.html
http://www.cazy.org/a17207.html
http://www.cazy.org/a1721.html
http://www.cazy.org/a1724.html
http://www.cazy.org/a17248.html
http://www.cazy.org/a1747.html
http://www.cazy.org/a1791.html
http://www.cazy.org/a17916.html
http://www.cazy.org/a1795.html
http://www.cazy.org/a18.html
http://www.cazy.org/a1806.html
http://www.cazy.org/a18096.html
http://www.cazy.org/a18100.html
http://www.cazy.org/a1836.html
http://www.cazy.org/a1842.html
http://www.cazy.org/a186.html
http://www.cazy.org/a1880.html
http://www.cazy.org/a19.html
http://www.cazy.org/a1911.html
http://www.cazy.org/a1925.html
http://www.cazy.org/a198.html
http://www.cazy.org/a20.html
http://www.cazy.org/a2007.html
http://www.cazy.org/a2033.html
http://www.cazy.org/a2067.html
http://www.cazy.org/a21.html
http://www.cazy.org/a2105.html
http://www.cazy.org/a2162.html
http://www.cazy.org/a2164.html
http://www.cazy.org/a2165.html
http://www.cazy.org/a2183.html
http://www.cazy.org/a2185.html
http://www.cazy.org/a22.html
http://www.cazy.org/a2205.html
http://www.cazy.org/a2225.html
http://www.cazy.org/a2228.html
http://www.cazy.org/a23.html
http://www.cazy.org/a2307.html
http://www.cazy.org/a2309.html
http://www.cazy.org/a2313.html
http://www.cazy.org/a233.html
http://www.cazy.org/a2359.html
http://www.cazy.org/a24.html
http://www.cazy.org/a2408.html
http://www.cazy.org/a2409.html
http://www.cazy.org/a2436.html
http://www.cazy.org/a2439.html
http://www.cazy.org/a2440.html
http://www.cazy.org/a2444.html
http://www.cazy.org/a2445.html
http://www.cazy.org/a2446.html
http://www.cazy.org/a247.html
http://www.cazy.org/a2481.html
http://www.cazy.org/a2482.html
http://www.cazy.org/a25.html
http://www.cazy.org/a2549.html
http://www.cazy.org/a2551.html
http://www.cazy.org/a2577.html
http://www.cazy.org/a2598.html
http://www.cazy.org/a26.html
http://www.cazy.org/a2606.html
http://www.cazy.org/a2623.html
http://www.cazy.org/a2656.html
http://www.cazy.org/a2659.html
http://www.cazy.org/a2663.html
http://www.cazy.org/a27.html
http://www.cazy.org/a2777.html
http://www.cazy.org/a2781.html
http://www.cazy.org/a2782.html
http://www.cazy.org/a28.html
http://www.cazy.org/a2840.html
http://www.cazy.org/a289.html
http://www.cazy.org/a2896.html
http://www.cazy.org/a29.html
http://www.cazy.org/a2919.html
http://www.cazy.org/a2924.html
http://www.cazy.org/a2976.html
http://www.cazy.org/a2980.html
http://www.cazy.org/a2981.html
http://www.cazy.org/a299.html
http://www.cazy.org/a3098.html
http://www.cazy.org/a336.html
http://www.cazy.org/a3373.html
http://www.cazy.org/a3416.html
http://www.cazy.org/a3471.html
http://www.cazy.org/a3483.html
http://www.cazy.org/a352.html
http://www.cazy.org/a3560.html
http://www.cazy.org/a3651.html
http://www.cazy.org/a3653.html
http://www.cazy.org/a370.html
http://www.cazy.org/a3757.html
http://www.cazy.org/a3758.html
http://www.cazy.org/a3760.html
http://www.cazy.org/a3809.html
http://www.cazy.org/a3882.html
http://www.cazy.org/a3902.html
http://www.cazy.org/a3925.html
http://www.cazy.org/a3928.html
http://www.cazy.org/a396.html
http://www.cazy.org/a3979.html
http://www.cazy.org/a4036.html
http://www.cazy.org/a404.html
http://www.cazy.org/a4044.html
http://www.cazy.org/a4045.html
http://www.cazy.org/a4046.html
http://www.cazy.org/a4138.html
http://www.cazy.org/a4312.html
http://www.cazy.org/a4315.html
http://www.cazy.org/a4316.html
http://www.cazy.org/a4326.html
http://www.cazy.org/a4327.html
http://www.cazy.org/a4328.html
http://www.cazy.org/a4329.html
http://www.cazy.org/a4330.html
http://www.cazy.org/a4331.html
http://www.cazy.org/a4332.html
http://www.cazy.org/a4333.html
http://www.cazy.org/a4334.html
http://www.cazy.org/a4335.html
http://www.cazy.org/a4336.html
http://www.cazy.org/a4337.html
http://www.cazy.org/a4338.html
http://www.cazy.org/a4339.html
http://www.cazy.org/a4340.html
http://www.cazy.org/a4341.html
http://www.cazy.org/a4342.html
http://www.cazy.org/a4343.html
http://www.cazy.org/a4344.html
http://www.cazy.org/a4345.html
http://www.cazy.org/a4374.html
http://www.cazy.org/a4375.html
http://www.cazy.org/a4380.html
http://www.cazy.org/a4437.html
http://www.cazy.org/a450.html
http://www.cazy.org/a4537.html
http://www.cazy.org/a4546.html
http://www.cazy.org/a4580.html
http://www.cazy.org/a4602.html
http://www.cazy.org/a467.html
http://www.cazy.org/a470.html
http://www.cazy.org/a4834.html
http://www.cazy.org/a4865.html
http://www.cazy.org/a4867.html
http://www.cazy.org/a4868.html
http://www.cazy.org/a4869.html
http://www.cazy.org/a4870.html
http://www.cazy.org/a4871.html
http://www.cazy.org/a494.html
http://www.cazy.org/a500.html
http://www.cazy.org/a504.html
http://www.cazy.org/a506.html
http://www.cazy.org/a5075.html
http://www.cazy.org/a5098.html
http://www.cazy.org/a512.html
http://www.cazy.org/a5133.html
http://www.cazy.org/a5146.html
http://www.cazy.org/a5185.html
http://www.cazy.org/a519.html
http://www.cazy.org/a5220.html
http://www.cazy.org/a5306.html
http://www.cazy.org/a5315.html
http://www.cazy.org/a5320.html
http://www.cazy.org/a5327.html
http://www.cazy.org/a5328.html
http://www.cazy.org/a5358.html
http://www.cazy.org/a539.html
http://www.cazy.org/a546.html
http://www.cazy.org/a5547.html
http://www.cazy.org/a5549.html
http://www.cazy.org/a5550.html
http://www.cazy.org/a5616.html
http://www.cazy.org/a5617.html
http://www.cazy.org/a5635.html
http://www.cazy.org/a5637.html
http://www.cazy.org/a5680.html
http://www.cazy.org/a570.html
http://www.cazy.org/a5713.html
http://www.cazy.org/a5768.html
http://www.cazy.org/a583.html
http://www.cazy.org/a585.html
http://www.cazy.org/a586.html
http://www.cazy.org/a5896.html
http://www.cazy.org/a5915.html
http://www.cazy.org/a5983.html
http://www.cazy.org/a6038.html
http://www.cazy.org/a606.html
http://www.cazy.org/a621.html
http://www.cazy.org/a647.html
http://www.cazy.org/a654.html
http://www.cazy.org/a657.html
http://www.cazy.org/a6604.html
http://www.cazy.org/a6634.html
http://www.cazy.org/a6806.html
http://www.cazy.org/a6834.html
http://www.cazy.org/a696.html
http://www.cazy.org/a7125.html
http://www.cazy.org/a719.html
http://www.cazy.org/a7232.html
http://www.cazy.org/a726.html
http://www.cazy.org/a7295.html
http://www.cazy.org/a7296.html
http://www.cazy.org/a7306.html
http://www.cazy.org/a7524.html
http://www.cazy.org/a7547.html
http://www.cazy.org/a7572.html
http://www.cazy.org/a7593.html
http://www.cazy.org/a7852.html
http://www.cazy.org/a7887.html
http://www.cazy.org/a8026.html
http://www.cazy.org/a811.html
http://www.cazy.org/a813.html
http://www.cazy.org/a8174.html
http://www.cazy.org/a8294.html
http://www.cazy.org/a8295.html
http://www.cazy.org/a8431.html
http://www.cazy.org/a8567.html
http://www.cazy.org/a857.html
http://www.cazy.org/a8584.html
http://www.cazy.org/a8585.html
http://www.cazy.org/a8586.html
http://www.cazy.org/a8587.html
http://www.cazy.org/a8590.html
http://www.cazy.org/a8591.html
http://www.cazy.org/a8592.html
http://www.cazy.org/a8593.html
http://www.cazy.org/a8594.html
http://www.cazy.org/a8595.html
http://www.cazy.org/a861.html
http://www.cazy.org/a88.html
http://www.cazy.org/a884.html
http://www.cazy.org/a91.html
http://www.cazy.org/a927.html
http://www.cazy.org/a928.html
http://www.cazy.org/a93.html
http://www.cazy.org/a933.html
http://www.cazy.org/a934.html
http://www.cazy.org/a936.html
http://www.cazy.org/a9362.html
http://www.cazy.org/a9431.html
http://www.cazy.org/a9453.html
http://www.cazy.org/a951.html
http://www.cazy.org/a9527.html
http://www.cazy.org/a9532.html
http://www.cazy.org/a9536.html
http://www.cazy.org/a9537.html
http://www.cazy.org/a9615.html
http://www.cazy.org/a964.html
http://www.cazy.org/a9911.html
http://www.cazy.org/b100.html
http://www.cazy.org/b1000.html
http://www.cazy.org/b10000.html
http://www.cazy.org/b10001.html
http://www.cazy.org/b10002.html
http://www.cazy.org/b10003.html
http://www.cazy.org/b10004.html
http://www.cazy.org/b10005.html
http://www.cazy.org/b10006.html
http://www.cazy.org/b10007.html
http://www.cazy.org/b10008.html
http://www.cazy.org/b10009.html
http://www.cazy.org/b1001.html
http://www.cazy.org/b10010.html
http://www.cazy.org/b10011.html
http://www.cazy.org/b10012.html
http://www.cazy.org/b10013.html
http://www.cazy.org/b10014.html
http://www.cazy.org/b10015.html
http://www.cazy.org/b10016.html
http://www.cazy.org/b10018.html
http://www.cazy.org/b10019.html
http://www.cazy.org/b1002.html
http://www.cazy.org/b10020.html
http://www.cazy.org/b10021.html
http://www.cazy.org/b10022.html
http://www.cazy.org/b10023.html
http://www.cazy.org/b10024.html
http://www.cazy.org/b10025.html
http://www.cazy.org/b10026.html
http://www.cazy.org/b10027.html
http://www.cazy.org/b10028.html
http://www.cazy.org/b10029.html
http://www.cazy.org/b1003.html
http://www.cazy.org/b10030.html
http://www.cazy.org/b10031.html
http://www.cazy.org/b10032.html
http://www.cazy.org/b10033.html
http://www.cazy.org/b10034.html
http://www.cazy.org/b10035.html
http://www.cazy.org/b10036.html
http://www.cazy.org/b10037.html
http://www.cazy.org/b10038.html
http://www.cazy.org/b10039.html
http://www.cazy.org/b1004.html
http://www.cazy.org/b10040.html
http://www.cazy.org/b10041.html
http://www.cazy.org/b10042.html
http://www.cazy.org/b10043.html
http://www.cazy.org/b10044.html
http://www.cazy.org/b10045.html
http://www.cazy.org/b10046.html
http://www.cazy.org/b10047.html
http://www.cazy.org/b10048.html
http://www.cazy.org/b10049.html
http://www.cazy.org/b1005.html
http://www.cazy.org/b10050.html
http://www.cazy.org/b10051.html
http://www.cazy.org/b10052.html
http://www.cazy.org/b10053.html
http://www.cazy.org/b10054.html
http://www.cazy.org/b10055.html
http://www.cazy.org/b10056.html
http://www.cazy.org/b10057.html
http://www.cazy.org/b10058.html
http://www.cazy.org/b10059.html
http://www.cazy.org/b1006.html
http://www.cazy.org/b10060.html
http://www.cazy.org/b10061.html
http://www.cazy.org/b10062.html
http://www.cazy.org/b10063.html
http://www.cazy.org/b10064.html
http://www.cazy.org/b10065.html
http://www.cazy.org/b10066.html
http://www.cazy.org/b10067.html
http://www.cazy.org/b10068.html
http://www.cazy.org/b10069.html
http://www.cazy.org/b1007.html
http://www.cazy.org/b10070.html
http://www.cazy.org/b10071.html
http://www.cazy.org/b10072.html
http://www.cazy.org/b10073.html
http://www.cazy.org/b10074.html
http://www.cazy.org/b10075.html
http://www.cazy.org/b10076.html
http://www.cazy.org/b10077.html
http://www.cazy.org/b10078.html
http://www.cazy.org/b10079.html
http://www.cazy.org/b1008.html
http://www.cazy.org/b10080.html
http://www.cazy.org/b10081.html
http://www.cazy.org/b10082.html
http://www.cazy.org/b10083.html
http://www.cazy.org/b10084.html
http://www.cazy.org/b10085.html
http://www.cazy.org/b10086.html
http://www.cazy.org/b10087.html
http://www.cazy.org/b10088.html
http://www.cazy.org/b10089.html
http://www.cazy.org/b1009.html
http://www.cazy.org/b10090.html
http://www.cazy.org/b10091.html
http://www.cazy.org/b10092.html
http://www.cazy.org/b10093.html
http://www.cazy.org/b10094.html
http://www.cazy.org/b10095.html
http://www.cazy.org/b10096.html
http://www.cazy.org/b10097.html
http://www.cazy.org/b10098.html
http://www.cazy.org/b10099.html
http://www.cazy.org/b101.html
http://www.cazy.org/b1010.html
http://www.cazy.org/b10100.html
http://www.cazy.org/b10101.html
http://www.cazy.org/b10102.html
http://www.cazy.org/b10103.html
http://www.cazy.org/b10104.html
http://www.cazy.org/b10105.html
http://www.cazy.org/b10106.html
http://www.cazy.org/b10107.html
http://www.cazy.org/b10108.html
http://www.cazy.org/b10109.html
http://www.cazy.org/b1011.html
http://www.cazy.org/b10110.html
http://www.cazy.org/b10111.html
http://www.cazy.org/b10112.html
http://www.cazy.org/b10113.html
http://www.cazy.org/b10114.html
http://www.cazy.org/b10115.html
http://www.cazy.org/b10116.html
http://www.cazy.org/b10117.html
http://www.cazy.org/b10118.html
http://www.cazy.org/b10119.html
http://www.cazy.org/b10120.html
http://www.cazy.org/b10121.html
http://www.cazy.org/b10122.html
http://www.cazy.org/b10123.html
http://www.cazy.org/b10124.html
http://www.cazy.org/b10125.html
http://www.cazy.org/b10126.html
http://www.cazy.org/b10127.html
http://www.cazy.org/b10128.html
http://www.cazy.org/b10129.html
http://www.cazy.org/b1013.html
http://www.cazy.org/b10130.html
http://www.cazy.org/b10131.html
http://www.cazy.org/b10132.html
http://www.cazy.org/b10133.html
http://www.cazy.org/b10134.html
http://www.cazy.org/b10135.html
http://www.cazy.org/b10136.html
http://www.cazy.org/b10137.html
http://www.cazy.org/b10139.html
http://www.cazy.org/b1014.html
http://www.cazy.org/b10140.html
http://www.cazy.org/b10141.html
http://www.cazy.org/b10142.html
http://www.cazy.org/b10143.html
http://www.cazy.org/b10144.html
http://www.cazy.org/b10145.html
http://www.cazy.org/b10146.html
http://www.cazy.org/b10147.html
http://www.cazy.org/b10148.html
http://www.cazy.org/b10149.html
http://www.cazy.org/b1015.html
http://www.cazy.org/b10150.html
http://www.cazy.org/b10151.html
http://www.cazy.org/b10152.html
http://www.cazy.org/b10153.html
http://www.cazy.org/b10154.html
http://www.cazy.org/b10155.html
http://www.cazy.org/b10156.html
http://www.cazy.org/b10157.html
http://www.cazy.org/b10158.html
http://www.cazy.org/b10159.html
http://www.cazy.org/b1016.html
http://www.cazy.org/b10160.html
http://www.cazy.org/b10161.html
http://www.cazy.org/b10162.html
http://www.cazy.org/b10163.html
http://www.cazy.org/b10164.html
http://www.cazy.org/b10165.html
http://www.cazy.org/b10166.html
http://www.cazy.org/b10167.html
http://www.cazy.org/b10168.html
http://www.cazy.org/b10169.html
http://www.cazy.org/b1017.html
http://www.cazy.org/b10170.html
http://www.cazy.org/b10171.html
http://www.cazy.org/b10172.html
http://www.cazy.org/b10173.html
http://www.cazy.org/b10174.html
http://www.cazy.org/b10175.html
http://www.cazy.org/b10176.html
http://www.cazy.org/b10177.html
http://www.cazy.org/b10178.html
http://www.cazy.org/b10179.html
http://www.cazy.org/b1018.html
http://www.cazy.org/b10180.html
http://www.cazy.org/b10181.html
http://www.cazy.org/b10182.html
http://www.cazy.org/b10183.html
http://www.cazy.org/b10184.html
http://www.cazy.org/b10185.html
http://www.cazy.org/b10186.html
http://www.cazy.org/b10187.html
http://www.cazy.org/b10188.html
http://www.cazy.org/b10189.html
http://www.cazy.org/b10190.html
http://www.cazy.org/b10191.html
http://www.cazy.org/b10192.html
http://www.cazy.org/b10193.html
http://www.cazy.org/b10194.html
http://www.cazy.org/b10195.html
http://www.cazy.org/b10196.html
http://www.cazy.org/b10197.html
http://www.cazy.org/b10198.html
http://www.cazy.org/b10199.html
http://www.cazy.org/b102.html
http://www.cazy.org/b1020.html
http://www.cazy.org/b10200.html
http://www.cazy.org/b10201.html
http://www.cazy.org/b10202.html
http://www.cazy.org/b10203.html
http://www.cazy.org/b10204.html
http://www.cazy.org/b10205.html
http://www.cazy.org/b10206.html
http://www.cazy.org/b10207.html
http://www.cazy.org/b10208.html
http://www.cazy.org/b10209.html
http://www.cazy.org/b1021.html
http://www.cazy.org/b10210.html
http://www.cazy.org/b10211.html
http://www.cazy.org/b10212.html
http://www.cazy.org/b10213.html
http://www.cazy.org/b10214.html
http://www.cazy.org/b10215.html
http://www.cazy.org/b10216.html
http://www.cazy.org/b10217.html
http://www.cazy.org/b10218.html
http://www.cazy.org/b10219.html
http://www.cazy.org/b1022.html
http://www.cazy.org/b10220.html
http://www.cazy.org/b10221.html
http://www.cazy.org/b10222.html
http://www.cazy.org/b10223.html
http://www.cazy.org/b10224.html
http://www.cazy.org/b10225.html
http://www.cazy.org/b10226.html
http://www.cazy.org/b10227.html
http://www.cazy.org/b10228.html
http://www.cazy.org/b10229.html
http://www.cazy.org/b1023.html
http://www.cazy.org/b10230.html
http://www.cazy.org/b10231.html
http://www.cazy.org/b10232.html
http://www.cazy.org/b10233.html
http://www.cazy.org/b10234.html
http://www.cazy.org/b10235.html
http://www.cazy.org/b10236.html
http://www.cazy.org/b10237.html
http://www.cazy.org/b10239.html
http://www.cazy.org/b1024.html
http://www.cazy.org/b10240.html
http://www.cazy.org/b10241.html
http://www.cazy.org/b10242.html
http://www.cazy.org/b10243.html
http://www.cazy.org/b10244.html
http://www.cazy.org/b10245.html
http://www.cazy.org/b10246.html
http://www.cazy.org/b10247.html
http://www.cazy.org/b10248.html
http://www.cazy.org/b10249.html
http://www.cazy.org/b1025.html
http://www.cazy.org/b10251.html
http://www.cazy.org/b10252.html
http://www.cazy.org/b10253.html
http://www.cazy.org/b10254.html
http://www.cazy.org/b10255.html
http://www.cazy.org/b10256.html
http://www.cazy.org/b10257.html
http://www.cazy.org/b10258.html
http://www.cazy.org/b10259.html
http://www.cazy.org/b1026.html
http://www.cazy.org/b10260.html
http://www.cazy.org/b10261.html
http://www.cazy.org/b10262.html
http://www.cazy.org/b10263.html
http://www.cazy.org/b10264.html
http://www.cazy.org/b10265.html
http://www.cazy.org/b10266.html
http://www.cazy.org/b10267.html
http://www.cazy.org/b10268.html
http://www.cazy.org/b10269.html
http://www.cazy.org/b1027.html
http://www.cazy.org/b10270.html
http://www.cazy.org/b10271.html
http://www.cazy.org/b10272.html
http://www.cazy.org/b10273.html
http://www.cazy.org/b10274.html
http://www.cazy.org/b10275.html
http://www.cazy.org/b10276.html
http://www.cazy.org/b10277.html
http://www.cazy.org/b10278.html
http://www.cazy.org/b10279.html
http://www.cazy.org/b1028.html
http://www.cazy.org/b10280.html
http://www.cazy.org/b10281.html
http://www.cazy.org/b10282.html
http://www.cazy.org/b10283.html
http://www.cazy.org/b10284.html
http://www.cazy.org/b10285.html
http://www.cazy.org/b10286.html
http://www.cazy.org/b10287.html
http://www.cazy.org/b10288.html
http://www.cazy.org/b10289.html
http://www.cazy.org/b1029.html
http://www.cazy.org/b10290.html
http://www.cazy.org/b10291.html
http://www.cazy.org/b10292.html
http://www.cazy.org/b10293.html
http://www.cazy.org/b10294.html
http://www.cazy.org/b10295.html
http://www.cazy.org/b10296.html
http://www.cazy.org/b10297.html
http://www.cazy.org/b10298.html
http://www.cazy.org/b10299.html
http://www.cazy.org/b103.html
http://www.cazy.org/b1030.html
http://www.cazy.org/b10300.html
http://www.cazy.org/b10301.html
http://www.cazy.org/b10302.html
http://www.cazy.org/b10303.html
http://www.cazy.org/b10304.html
http://www.cazy.org/b10305.html
http://www.cazy.org/b10306.html
http://www.cazy.org/b10307.html
http://www.cazy.org/b10308.html
http://www.cazy.org/b10309.html
http://www.cazy.org/b1031.html
http://www.cazy.org/b10310.html
http://www.cazy.org/b10311.html
http://www.cazy.org/b10312.html
http://www.cazy.org/b10313.html
http://www.cazy.org/b10314.html
http://www.cazy.org/b10315.html
http://www.cazy.org/b10316.html
http://www.cazy.org/b10317.html
http://www.cazy.org/b10318.html
http://www.cazy.org/b10319.html
http://www.cazy.org/b1032.html
http://www.cazy.org/b10320.html
http://www.cazy.org/b10321.html
http://www.cazy.org/b10328.html
http://www.cazy.org/b1033.html
http://www.cazy.org/b10335.html
http://www.cazy.org/b10336.html
http://www.cazy.org/b10337.html
http://www.cazy.org/b10338.html
http://www.cazy.org/b10339.html
http://www.cazy.org/b10340.html
http://www.cazy.org/b10341.html
http://www.cazy.org/b10342.html
http://www.cazy.org/b10343.html
http://www.cazy.org/b10344.html
http://www.cazy.org/b10345.html
http://www.cazy.org/b10346.html
http://www.cazy.org/b10347.html
http://www.cazy.org/b10348.html
http://www.cazy.org/b10349.html
http://www.cazy.org/b1035.html
http://www.cazy.org/b10350.html
http://www.cazy.org/b10351.html
http://www.cazy.org/b10352.html
http://www.cazy.org/b10353.html
http://www.cazy.org/b10354.html
http://www.cazy.org/b10355.html
http://www.cazy.org/b10356.html
http://www.cazy.org/b10357.html
http://www.cazy.org/b10358.html
http://www.cazy.org/b10359.html
http://www.cazy.org/b1036.html
http://www.cazy.org/b10360.html
http://www.cazy.org/b10361.html
http://www.cazy.org/b10362.html
http://www.cazy.org/b10363.html
http://www.cazy.org/b10364.html
http://www.cazy.org/b10365.html
http://www.cazy.org/b10366.html
http://www.cazy.org/b10367.html
http://www.cazy.org/b10368.html
http://www.cazy.org/b10369.html
http://www.cazy.org/b1037.html
http://www.cazy.org/b10370.html
http://www.cazy.org/b10371.html
http://www.cazy.org/b10372.html
http://www.cazy.org/b10373.html
http://www.cazy.org/b10374.html
http://www.cazy.org/b10375.html
http://www.cazy.org/b10376.html
http://www.cazy.org/b10377.html
http://www.cazy.org/b10378.html
http://www.cazy.org/b10379.html
http://www.cazy.org/b1038.html
http://www.cazy.org/b10380.html
http://www.cazy.org/b10381.html
http://www.cazy.org/b10382.html
http://www.cazy.org/b10383.html
http://www.cazy.org/b10384.html
http://www.cazy.org/b10385.html
http://www.cazy.org/b10386.html
http://www.cazy.org/b10387.html
http://www.cazy.org/b10388.html
http://www.cazy.org/b10389.html
http://www.cazy.org/b1039.html
http://www.cazy.org/b10390.html
http://www.cazy.org/b10391.html
http://www.cazy.org/b10392.html
http://www.cazy.org/b10393.html
http://www.cazy.org/b10394.html
http://www.cazy.org/b10395.html
http://www.cazy.org/b10396.html
http://www.cazy.org/b10397.html
http://www.cazy.org/b10398.html
http://www.cazy.org/b10399.html
http://www.cazy.org/b104.html
http://www.cazy.org/b1040.html
http://www.cazy.org/b10400.html
http://www.cazy.org/b10401.html
http://www.cazy.org/b10402.html
http://www.cazy.org/b10403.html
http://www.cazy.org/b10404.html
http://www.cazy.org/b10405.html
http://www.cazy.org/b10406.html
http://www.cazy.org/b10407.html
http://www.cazy.org/b10408.html
http://www.cazy.org/b10409.html
http://www.cazy.org/b1041.html
http://www.cazy.org/b10410.html
http://www.cazy.org/b10411.html
http://www.cazy.org/b10412.html
http://www.cazy.org/b10413.html
http://www.cazy.org/b10414.html
http://www.cazy.org/b10415.html
http://www.cazy.org/b10416.html
http://www.cazy.org/b10417.html
http://www.cazy.org/b10418.html
http://www.cazy.org/b10419.html
http://www.cazy.org/b1042.html
http://www.cazy.org/b10420.html
http://www.cazy.org/b10421.html
http://www.cazy.org/b10422.html
http://www.cazy.org/b10423.html
http://www.cazy.org/b10424.html
http://www.cazy.org/b10425.html
http://www.cazy.org/b10426.html
http://www.cazy.org/b10427.html
http://www.cazy.org/b10428.html
http://www.cazy.org/b10429.html
http://www.cazy.org/b1043.html
http://www.cazy.org/b10430.html
http://www.cazy.org/b10431.html
http://www.cazy.org/b10432.html
http://www.cazy.org/b10433.html
http://www.cazy.org/b10434.html
http://www.cazy.org/b10435.html
http://www.cazy.org/b10436.html
http://www.cazy.org/b10437.html
http://www.cazy.org/b10438.html
http://www.cazy.org/b10439.html
http://www.cazy.org/b1044.html
http://www.cazy.org/b10440.html
http://www.cazy.org/b10441.html
http://www.cazy.org/b10442.html
http://www.cazy.org/b10443.html
http://www.cazy.org/b10444.html
http://www.cazy.org/b10445.html
http://www.cazy.org/b10446.html
http://www.cazy.org/b10447.html
http://www.cazy.org/b10448.html
http://www.cazy.org/b10449.html
http://www.cazy.org/b10450.html
http://www.cazy.org/b10451.html
http://www.cazy.org/b10452.html
http://www.cazy.org/b10453.html
http://www.cazy.org/b10454.html
http://www.cazy.org/b10455.html
http://www.cazy.org/b10456.html
http://www.cazy.org/b10457.html
http://www.cazy.org/b10458.html
http://www.cazy.org/b10459.html
http://www.cazy.org/b1046.html
http://www.cazy.org/b10460.html
http://www.cazy.org/b10461.html
http://www.cazy.org/b10462.html
http://www.cazy.org/b10463.html
http://www.cazy.org/b10464.html
http://www.cazy.org/b10465.html
http://www.cazy.org/b10466.html
http://www.cazy.org/b10467.html
http://www.cazy.org/b10468.html
http://www.cazy.org/b10469.html
http://www.cazy.org/b1047.html
http://www.cazy.org/b10470.html
http://www.cazy.org/b10471.html
http://www.cazy.org/b10472.html
http://www.cazy.org/b10473.html
http://www.cazy.org/b10474.html
http://www.cazy.org/b10475.html
http://www.cazy.org/b10476.html
http://www.cazy.org/b10477.html
http://www.cazy.org/b10478.html
http://www.cazy.org/b10479.html
http://www.cazy.org/b1048.html
http://www.cazy.org/b10481.html
http://www.cazy.org/b10482.html
http://www.cazy.org/b10483.html
http://www.cazy.org/b10484.html
http://www.cazy.org/b10485.html
http://www.cazy.org/b10486.html
http://www.cazy.org/b10487.html
http://www.cazy.org/b10488.html
http://www.cazy.org/b10489.html
http://www.cazy.org/b1049.html
http://www.cazy.org/b10490.html
http://www.cazy.org/b10491.html
http://www.cazy.org/b10492.html
http://www.cazy.org/b10493.html
http://www.cazy.org/b10495.html
http://www.cazy.org/b10496.html
http://www.cazy.org/b10497.html
http://www.cazy.org/b10498.html
http://www.cazy.org/b10499.html
http://www.cazy.org/b105.html
http://www.cazy.org/b1050.html
http://www.cazy.org/b10500.html
http://www.cazy.org/b10501.html
http://www.cazy.org/b10502.html
http://www.cazy.org/b10503.html
http://www.cazy.org/b10504.html
http://www.cazy.org/b10505.html
http://www.cazy.org/b10506.html
http://www.cazy.org/b10507.html
http://www.cazy.org/b10508.html
http://www.cazy.org/b10509.html
http://www.cazy.org/b1051.html
http://www.cazy.org/b10510.html
http://www.cazy.org/b10511.html
http://www.cazy.org/b10512.html
http://www.cazy.org/b10513.html
http://www.cazy.org/b10514.html
http://www.cazy.org/b10515.html
http://www.cazy.org/b10516.html
http://www.cazy.org/b10517.html
http://www.cazy.org/b10518.html
http://www.cazy.org/b10519.html
http://www.cazy.org/b1052.html
http://www.cazy.org/b10520.html
http://www.cazy.org/b10521.html
http://www.cazy.org/b10522.html
http://www.cazy.org/b10523.html
http://www.cazy.org/b10524.html
http://www.cazy.org/b10525.html
http://www.cazy.org/b10526.html
http://www.cazy.org/b10527.html
http://www.cazy.org/b10528.html
http://www.cazy.org/b10529.html
http://www.cazy.org/b10530.html
http://www.cazy.org/b10531.html
http://www.cazy.org/b10532.html
http://www.cazy.org/b10533.html
http://www.cazy.org/b10534.html
http://www.cazy.org/b10535.html
http://www.cazy.org/b10536.html
http://www.cazy.org/b10537.html
http://www.cazy.org/b10538.html
http://www.cazy.org/b10539.html
http://www.cazy.org/b1054.html
http://www.cazy.org/b10540.html
http://www.cazy.org/b10541.html
http://www.cazy.org/b10542.html
http://www.cazy.org/b10543.html
http://www.cazy.org/b10544.html
http://www.cazy.org/b10545.html
http://www.cazy.org/b10546.html
http://www.cazy.org/b10547.html
http://www.cazy.org/b10548.html
http://www.cazy.org/b10549.html
http://www.cazy.org/b1055.html
http://www.cazy.org/b10550.html
http://www.cazy.org/b10551.html
http://www.cazy.org/b10552.html
http://www.cazy.org/b10553.html
http://www.cazy.org/b10554.html
http://www.cazy.org/b10555.html
http://www.cazy.org/b10556.html
http://www.cazy.org/b10557.html
http://www.cazy.org/b10558.html
http://www.cazy.org/b10559.html
http://www.cazy.org/b1056.html
http://www.cazy.org/b10560.html
http://www.cazy.org/b10561.html
http://www.cazy.org/b10562.html
http://www.cazy.org/b10563.html
http://www.cazy.org/b10564.html
http://www.cazy.org/b10565.html
http://www.cazy.org/b10566.html
http://www.cazy.org/b10567.html
http://www.cazy.org/b10568.html
http://www.cazy.org/b10569.html
http://www.cazy.org/b1057.html
http://www.cazy.org/b10570.html
http://www.cazy.org/b10571.html
http://www.cazy.org/b10572.html
http://www.cazy.org/b10573.html
http://www.cazy.org/b10574.html
http://www.cazy.org/b10575.html
http://www.cazy.org/b10576.html
http://www.cazy.org/b10577.html
http://www.cazy.org/b10578.html
http://www.cazy.org/b10579.html
http://www.cazy.org/b10580.html
http://www.cazy.org/b10581.html
http://www.cazy.org/b10582.html
http://www.cazy.org/b10583.html
http://www.cazy.org/b10584.html
http://www.cazy.org/b10585.html
http://www.cazy.org/b10586.html
http://www.cazy.org/b10587.html
http://www.cazy.org/b10588.html
http://www.cazy.org/b10589.html
http://www.cazy.org/b1059.html
http://www.cazy.org/b10590.html
http://www.cazy.org/b10591.html
http://www.cazy.org/b10592.html
http://www.cazy.org/b10593.html
http://www.cazy.org/b10594.html
http://www.cazy.org/b10595.html
http://www.cazy.org/b10596.html
http://www.cazy.org/b10597.html
http://www.cazy.org/b10598.html
http://www.cazy.org/b10599.html
http://www.cazy.org/b1060.html
http://www.cazy.org/b10600.html
http://www.cazy.org/b10601.html
http://www.cazy.org/b10602.html
http://www.cazy.org/b10603.html
http://www.cazy.org/b10604.html
http://www.cazy.org/b10605.html
http://www.cazy.org/b10606.html
http://www.cazy.org/b10607.html
http://www.cazy.org/b10608.html
http://www.cazy.org/b10609.html
http://www.cazy.org/b10610.html
http://www.cazy.org/b10611.html
http://www.cazy.org/b10612.html
http://www.cazy.org/b10613.html
http://www.cazy.org/b10614.html
http://www.cazy.org/b10615.html
http://www.cazy.org/b10616.html
http://www.cazy.org/b10617.html
http://www.cazy.org/b10618.html
http://www.cazy.org/b10619.html
http://www.cazy.org/b1062.html
http://www.cazy.org/b10620.html
http://www.cazy.org/b10621.html
http://www.cazy.org/b10622.html
http://www.cazy.org/b10623.html
http://www.cazy.org/b10624.html
http://www.cazy.org/b10625.html
http://www.cazy.org/b10626.html
http://www.cazy.org/b10627.html
http://www.cazy.org/b10628.html
http://www.cazy.org/b10629.html
http://www.cazy.org/b1063.html
http://www.cazy.org/b10630.html
http://www.cazy.org/b10631.html
http://www.cazy.org/b10632.html
http://www.cazy.org/b10633.html
http://www.cazy.org/b10634.html
http://www.cazy.org/b10635.html
http://www.cazy.org/b10636.html
http://www.cazy.org/b10637.html
http://www.cazy.org/b10638.html
http://www.cazy.org/b10639.html
http://www.cazy.org/b1064.html
http://www.cazy.org/b10640.html
http://www.cazy.org/b10641.html
http://www.cazy.org/b10642.html
http://www.cazy.org/b10643.html
http://www.cazy.org/b10644.html
http://www.cazy.org/b10645.html
http://www.cazy.org/b10646.html
http://www.cazy.org/b10647.html
http://www.cazy.org/b10648.html
http://www.cazy.org/b10649.html
http://www.cazy.org/b1065.html
http://www.cazy.org/b10650.html
http://www.cazy.org/b10651.html
http://www.cazy.org/b10652.html
http://www.cazy.org/b10653.html
http://www.cazy.org/b10654.html
http://www.cazy.org/b10655.html
http://www.cazy.org/b10656.html
http://www.cazy.org/b10657.html
http://www.cazy.org/b10658.html
http://www.cazy.org/b10659.html
http://www.cazy.org/b10660.html
http://www.cazy.org/b10661.html
http://www.cazy.org/b10662.html
http://www.cazy.org/b10663.html
http://www.cazy.org/b10664.html
http://www.cazy.org/b10665.html
http://www.cazy.org/b10666.html
http://www.cazy.org/b10667.html
http://www.cazy.org/b10668.html
http://www.cazy.org/b10669.html
http://www.cazy.org/b1067.html
http://www.cazy.org/b10670.html
http://www.cazy.org/b10671.html
http://www.cazy.org/b10672.html
http://www.cazy.org/b10673.html
http://www.cazy.org/b10674.html
http://www.cazy.org/b10675.html
http://www.cazy.org/b10676.html
http://www.cazy.org/b10677.html
http://www.cazy.org/b10678.html
http://www.cazy.org/b10679.html
http://www.cazy.org/b1068.html
http://www.cazy.org/b10680.html
http://www.cazy.org/b10681.html
http://www.cazy.org/b10682.html
http://www.cazy.org/b10683.html
http://www.cazy.org/b10684.html
http://www.cazy.org/b10685.html
http://www.cazy.org/b10686.html
http://www.cazy.org/b10687.html
http://www.cazy.org/b10688.html
http://www.cazy.org/b10689.html
http://www.cazy.org/b1069.html
http://www.cazy.org/b10690.html
http://www.cazy.org/b10691.html
http://www.cazy.org/b10692.html
http://www.cazy.org/b10693.html
http://www.cazy.org/b10694.html
http://www.cazy.org/b10695.html
http://www.cazy.org/b10696.html
http://www.cazy.org/b10697.html
http://www.cazy.org/b10698.html
http://www.cazy.org/b10699.html
http://www.cazy.org/b107.html
http://www.cazy.org/b1070.html
http://www.cazy.org/b10700.html
http://www.cazy.org/b10701.html
http://www.cazy.org/b10702.html
http://www.cazy.org/b10703.html
http://www.cazy.org/b10704.html
http://www.cazy.org/b10705.html
http://www.cazy.org/b10706.html
http://www.cazy.org/b10707.html
http://www.cazy.org/b10708.html
http://www.cazy.org/b10709.html
http://www.cazy.org/b1071.html
http://www.cazy.org/b10710.html
http://www.cazy.org/b10711.html
http://www.cazy.org/b10712.html
http://www.cazy.org/b10713.html
http://www.cazy.org/b10714.html
http://www.cazy.org/b10715.html
http://www.cazy.org/b10716.html
http://www.cazy.org/b10717.html
http://www.cazy.org/b10718.html
http://www.cazy.org/b10719.html
http://www.cazy.org/b1072.html
http://www.cazy.org/b10720.html
http://www.cazy.org/b10721.html
http://www.cazy.org/b10722.html
http://www.cazy.org/b10723.html
http://www.cazy.org/b10724.html
http://www.cazy.org/b10725.html
http://www.cazy.org/b10726.html
http://www.cazy.org/b10727.html
http://www.cazy.org/b10728.html
http://www.cazy.org/b10729.html
http://www.cazy.org/b1073.html
http://www.cazy.org/b10730.html
http://www.cazy.org/b10731.html
http://www.cazy.org/b10732.html
http://www.cazy.org/b10733.html
http://www.cazy.org/b10734.html
http://www.cazy.org/b10735.html
http://www.cazy.org/b10736.html
http://www.cazy.org/b10737.html
http://www.cazy.org/b10738.html
http://www.cazy.org/b10739.html
http://www.cazy.org/b1074.html
http://www.cazy.org/b10740.html
http://www.cazy.org/b10741.html
http://www.cazy.org/b10742.html
http://www.cazy.org/b10743.html
http://www.cazy.org/b10744.html
http://www.cazy.org/b10745.html
http://www.cazy.org/b10746.html
http://www.cazy.org/b10747.html
http://www.cazy.org/b10748.html
http://www.cazy.org/b10749.html
http://www.cazy.org/b1075.html
http://www.cazy.org/b10750.html
http://www.cazy.org/b10751.html
http://www.cazy.org/b10752.html
http://www.cazy.org/b10753.html
http://www.cazy.org/b10755.html
http://www.cazy.org/b10756.html
http://www.cazy.org/b10757.html
http://www.cazy.org/b10758.html
http://www.cazy.org/b10759.html
http://www.cazy.org/b1076.html
http://www.cazy.org/b10760.html
http://www.cazy.org/b10761.html
http://www.cazy.org/b10762.html
http://www.cazy.org/b10763.html
http://www.cazy.org/b10764.html
http://www.cazy.org/b10765.html
http://www.cazy.org/b10766.html
http://www.cazy.org/b10767.html
http://www.cazy.org/b10768.html
http://www.cazy.org/b10769.html
http://www.cazy.org/b1077.html
http://www.cazy.org/b10770.html
http://www.cazy.org/b10771.html
http://www.cazy.org/b10772.html
http://www.cazy.org/b10773.html
http://www.cazy.org/b10774.html
http://www.cazy.org/b10775.html
http://www.cazy.org/b10776.html
http://www.cazy.org/b10777.html
http://www.cazy.org/b10778.html
http://www.cazy.org/b10779.html
http://www.cazy.org/b1078.html
http://www.cazy.org/b10780.html
http://www.cazy.org/b10781.html
http://www.cazy.org/b10782.html
http://www.cazy.org/b10783.html
http://www.cazy.org/b10784.html
http://www.cazy.org/b10785.html
http://www.cazy.org/b10786.html
http://www.cazy.org/b10787.html
http://www.cazy.org/b10788.html
http://www.cazy.org/b10789.html
http://www.cazy.org/b1079.html
http://www.cazy.org/b10790.html
http://www.cazy.org/b10791.html
http://www.cazy.org/b10792.html
http://www.cazy.org/b10793.html
http://www.cazy.org/b10794.html
http://www.cazy.org/b10795.html
http://www.cazy.org/b10796.html
http://www.cazy.org/b10797.html
http://www.cazy.org/b10798.html
http://www.cazy.org/b10799.html
http://www.cazy.org/b108.html
http://www.cazy.org/b10800.html
http://www.cazy.org/b10801.html
http://www.cazy.org/b10802.html
http://www.cazy.org/b10803.html
http://www.cazy.org/b10805.html
http://www.cazy.org/b10806.html
http://www.cazy.org/b10809.html
http://www.cazy.org/b1081.html
http://www.cazy.org/b10810.html
http://www.cazy.org/b10811.html
http://www.cazy.org/b10812.html
http://www.cazy.org/b10813.html
http://www.cazy.org/b10814.html
http://www.cazy.org/b10815.html
http://www.cazy.org/b10816.html
http://www.cazy.org/b10817.html
http://www.cazy.org/b10818.html
http://www.cazy.org/b10819.html
http://www.cazy.org/b1082.html
http://www.cazy.org/b10820.html
http://www.cazy.org/b10821.html
http://www.cazy.org/b10822.html
http://www.cazy.org/b10823.html
http://www.cazy.org/b10824.html
http://www.cazy.org/b10825.html
http://www.cazy.org/b10826.html
http://www.cazy.org/b10827.html
http://www.cazy.org/b10828.html
http://www.cazy.org/b10829.html
http://www.cazy.org/b1083.html
http://www.cazy.org/b10830.html
http://www.cazy.org/b10831.html
http://www.cazy.org/b10832.html
http://www.cazy.org/b10833.html
http://www.cazy.org/b10834.html
http://www.cazy.org/b10835.html
http://www.cazy.org/b10836.html
http://www.cazy.org/b10837.html
http://www.cazy.org/b10838.html
http://www.cazy.org/b10839.html
http://www.cazy.org/b10840.html
http://www.cazy.org/b10841.html
http://www.cazy.org/b10842.html
http://www.cazy.org/b10843.html
http://www.cazy.org/b10844.html
http://www.cazy.org/b10845.html
http://www.cazy.org/b10846.html
http://www.cazy.org/b10847.html
http://www.cazy.org/b10848.html
http://www.cazy.org/b10849.html
http://www.cazy.org/b1085.html
http://www.cazy.org/b10851.html
http://www.cazy.org/b10852.html
http://www.cazy.org/b10853.html
http://www.cazy.org/b10854.html
http://www.cazy.org/b10855.html
http://www.cazy.org/b10856.html
http://www.cazy.org/b10857.html
http://www.cazy.org/b10858.html
http://www.cazy.org/b10859.html
http://www.cazy.org/b1086.html
http://www.cazy.org/b10860.html
http://www.cazy.org/b10861.html
http://www.cazy.org/b10862.html
http://www.cazy.org/b10863.html
http://www.cazy.org/b10864.html
http://www.cazy.org/b10865.html
http://www.cazy.org/b10866.html
http://www.cazy.org/b10867.html
http://www.cazy.org/b10868.html
http://www.cazy.org/b10869.html
http://www.cazy.org/b1087.html
http://www.cazy.org/b10870.html
http://www.cazy.org/b10871.html
http://www.cazy.org/b10872.html
http://www.cazy.org/b10873.html
http://www.cazy.org/b10874.html
http://www.cazy.org/b10875.html
http://www.cazy.org/b10876.html
http://www.cazy.org/b10877.html
http://www.cazy.org/b10878.html
http://www.cazy.org/b10879.html
http://www.cazy.org/b1088.html
http://www.cazy.org/b10880.html
http://www.cazy.org/b10881.html
http://www.cazy.org/b10882.html
http://www.cazy.org/b10883.html
http://www.cazy.org/b10884.html
http://www.cazy.org/b10885.html
http://www.cazy.org/b10886.html
http://www.cazy.org/b10887.html
http://www.cazy.org/b10888.html
http://www.cazy.org/b10889.html
http://www.cazy.org/b1089.html
http://www.cazy.org/b10890.html
http://www.cazy.org/b10891.html
http://www.cazy.org/b10892.html
http://www.cazy.org/b10893.html
http://www.cazy.org/b10894.html
http://www.cazy.org/b10895.html
http://www.cazy.org/b10897.html
http://www.cazy.org/b10898.html
http://www.cazy.org/b10899.html
http://www.cazy.org/b109.html
http://www.cazy.org/b1090.html
http://www.cazy.org/b10900.html
http://www.cazy.org/b10901.html
http://www.cazy.org/b10902.html
http://www.cazy.org/b10903.html
http://www.cazy.org/b10905.html
http://www.cazy.org/b10906.html
http://www.cazy.org/b10907.html
http://www.cazy.org/b10908.html
http://www.cazy.org/b10909.html
http://www.cazy.org/b1091.html
http://www.cazy.org/b10910.html
http://www.cazy.org/b10911.html
http://www.cazy.org/b10912.html
http://www.cazy.org/b10913.html
http://www.cazy.org/b10914.html
http://www.cazy.org/b10915.html
http://www.cazy.org/b10916.html
http://www.cazy.org/b10917.html
http://www.cazy.org/b10918.html
http://www.cazy.org/b10919.html
http://www.cazy.org/b1092.html
http://www.cazy.org/b10920.html
http://www.cazy.org/b10921.html
http://www.cazy.org/b10922.html
http://www.cazy.org/b10923.html
http://www.cazy.org/b10924.html
http://www.cazy.org/b10925.html
http://www.cazy.org/b10926.html
http://www.cazy.org/b10927.html
http://www.cazy.org/b10928.html
http://www.cazy.org/b10929.html
http://www.cazy.org/b1093.html
http://www.cazy.org/b10931.html
http://www.cazy.org/b10932.html
http://www.cazy.org/b10933.html
http://www.cazy.org/b10934.html
http://www.cazy.org/b10935.html
http://www.cazy.org/b10936.html
http://www.cazy.org/b10937.html
http://www.cazy.org/b10938.html
http://www.cazy.org/b10939.html
http://www.cazy.org/b1094.html
http://www.cazy.org/b10940.html
http://www.cazy.org/b10941.html
http://www.cazy.org/b10942.html
http://www.cazy.org/b10943.html
http://www.cazy.org/b10944.html
http://www.cazy.org/b10945.html
http://www.cazy.org/b10946.html
http://www.cazy.org/b10947.html
http://www.cazy.org/b10948.html
http://www.cazy.org/b10949.html
http://www.cazy.org/b1095.html
http://www.cazy.org/b10950.html
http://www.cazy.org/b10951.html
http://www.cazy.org/b10952.html
http://www.cazy.org/b10953.html
http://www.cazy.org/b10954.html
http://www.cazy.org/b10955.html
http://www.cazy.org/b10956.html
http://www.cazy.org/b10957.html
http://www.cazy.org/b10958.html
http://www.cazy.org/b10959.html
http://www.cazy.org/b1096.html
http://www.cazy.org/b10960.html
http://www.cazy.org/b10961.html
http://www.cazy.org/b10962.html
http://www.cazy.org/b10963.html
http://www.cazy.org/b10964.html
http://www.cazy.org/b10965.html
http://www.cazy.org/b10966.html
http://www.cazy.org/b10967.html
http://www.cazy.org/b10968.html
http://www.cazy.org/b10969.html
http://www.cazy.org/b1097.html
http://www.cazy.org/b10970.html
http://www.cazy.org/b10971.html
http://www.cazy.org/b10972.html
http://www.cazy.org/b10973.html
http://www.cazy.org/b10974.html
http://www.cazy.org/b10975.html
http://www.cazy.org/b10976.html
http://www.cazy.org/b10977.html
http://www.cazy.org/b10978.html
http://www.cazy.org/b10979.html
http://www.cazy.org/b1098.html
http://www.cazy.org/b10980.html
http://www.cazy.org/b10981.html
http://www.cazy.org/b10982.html
http://www.cazy.org/b10983.html
http://www.cazy.org/b10984.html
http://www.cazy.org/b10985.html
http://www.cazy.org/b10986.html
http://www.cazy.org/b10987.html
http://www.cazy.org/b10988.html
http://www.cazy.org/b10989.html
http://www.cazy.org/b1099.html
http://www.cazy.org/b10990.html
http://www.cazy.org/b10991.html
http://www.cazy.org/b10992.html
http://www.cazy.org/b10993.html
http://www.cazy.org/b10994.html
http://www.cazy.org/b10995.html
http://www.cazy.org/b10996.html
http://www.cazy.org/b10997.html
http://www.cazy.org/b10998.html
http://www.cazy.org/b10999.html
http://www.cazy.org/b110.html
http://www.cazy.org/b11000.html
http://www.cazy.org/b11001.html
http://www.cazy.org/b11002.html
http://www.cazy.org/b11003.html
http://www.cazy.org/b11004.html
http://www.cazy.org/b11005.html
http://www.cazy.org/b11006.html
http://www.cazy.org/b11007.html
http://www.cazy.org/b11008.html
http://www.cazy.org/b11009.html
http://www.cazy.org/b1101.html
http://www.cazy.org/b11010.html
http://www.cazy.org/b11011.html
http://www.cazy.org/b11012.html
http://www.cazy.org/b11013.html
http://www.cazy.org/b11014.html
http://www.cazy.org/b11015.html
http://www.cazy.org/b11016.html
http://www.cazy.org/b11017.html
http://www.cazy.org/b11018.html
http://www.cazy.org/b11019.html
http://www.cazy.org/b1102.html
http://www.cazy.org/b11020.html
http://www.cazy.org/b11021.html
http://www.cazy.org/b11022.html
http://www.cazy.org/b11023.html
http://www.cazy.org/b11024.html
http://www.cazy.org/b11025.html
http://www.cazy.org/b11026.html
http://www.cazy.org/b11027.html
http://www.cazy.org/b11028.html
http://www.cazy.org/b11029.html
http://www.cazy.org/b1103.html
http://www.cazy.org/b11030.html
http://www.cazy.org/b11031.html
http://www.cazy.org/b11032.html
http://www.cazy.org/b11033.html
http://www.cazy.org/b11034.html
http://www.cazy.org/b11035.html
http://www.cazy.org/b11036.html
http://www.cazy.org/b11037.html
http://www.cazy.org/b11038.html
http://www.cazy.org/b11039.html
http://www.cazy.org/b1104.html
http://www.cazy.org/b11040.html
http://www.cazy.org/b11041.html
http://www.cazy.org/b11042.html
http://www.cazy.org/b11043.html
http://www.cazy.org/b11044.html
http://www.cazy.org/b11045.html
http://www.cazy.org/b11046.html
http://www.cazy.org/b11047.html
http://www.cazy.org/b11048.html
http://www.cazy.org/b11049.html
http://www.cazy.org/b1105.html
http://www.cazy.org/b11050.html
http://www.cazy.org/b11051.html
http://www.cazy.org/b11052.html
http://www.cazy.org/b11053.html
http://www.cazy.org/b11054.html
http://www.cazy.org/b11055.html
http://www.cazy.org/b11056.html
http://www.cazy.org/b11057.html
http://www.cazy.org/b11058.html
http://www.cazy.org/b11059.html
http://www.cazy.org/b1106.html
http://www.cazy.org/b11060.html
http://www.cazy.org/b11061.html
http://www.cazy.org/b11063.html
http://www.cazy.org/b11064.html
http://www.cazy.org/b11065.html
http://www.cazy.org/b11066.html
http://www.cazy.org/b11067.html
http://www.cazy.org/b11068.html
http://www.cazy.org/b11069.html
http://www.cazy.org/b1107.html
http://www.cazy.org/b11070.html
http://www.cazy.org/b11071.html
http://www.cazy.org/b11072.html
http://www.cazy.org/b11073.html
http://www.cazy.org/b11074.html
http://www.cazy.org/b11075.html
http://www.cazy.org/b11076.html
http://www.cazy.org/b11077.html
http://www.cazy.org/b11078.html
http://www.cazy.org/b11079.html
http://www.cazy.org/b1108.html
http://www.cazy.org/b11080.html
http://www.cazy.org/b11081.html
http://www.cazy.org/b11082.html
http://www.cazy.org/b11084.html
http://www.cazy.org/b11086.html
http://www.cazy.org/b11087.html
http://www.cazy.org/b11088.html
http://www.cazy.org/b1109.html
http://www.cazy.org/b11090.html
http://www.cazy.org/b11091.html
http://www.cazy.org/b11092.html
http://www.cazy.org/b11093.html
http://www.cazy.org/b11094.html
http://www.cazy.org/b11095.html
http://www.cazy.org/b11096.html
http://www.cazy.org/b11097.html
http://www.cazy.org/b11098.html
http://www.cazy.org/b11099.html
http://www.cazy.org/b111.html
http://www.cazy.org/b1110.html
http://www.cazy.org/b11101.html
http://www.cazy.org/b11102.html
http://www.cazy.org/b11103.html
http://www.cazy.org/b11104.html
http://www.cazy.org/b11105.html
http://www.cazy.org/b11106.html
http://www.cazy.org/b11107.html
http://www.cazy.org/b11108.html
http://www.cazy.org/b11109.html
http://www.cazy.org/b1111.html
http://www.cazy.org/b11110.html
http://www.cazy.org/b11111.html
http://www.cazy.org/b11112.html
http://www.cazy.org/b11113.html
http://www.cazy.org/b11114.html
http://www.cazy.org/b11115.html
http://www.cazy.org/b11116.html
http://www.cazy.org/b11117.html
http://www.cazy.org/b11118.html
http://www.cazy.org/b11119.html
http://www.cazy.org/b11120.html
http://www.cazy.org/b11121.html
http://www.cazy.org/b11123.html
http://www.cazy.org/b11124.html
http://www.cazy.org/b11125.html
http://www.cazy.org/b11126.html
http://www.cazy.org/b11127.html
http://www.cazy.org/b11128.html
http://www.cazy.org/b11129.html
http://www.cazy.org/b1113.html
http://www.cazy.org/b11130.html
http://www.cazy.org/b11131.html
http://www.cazy.org/b11132.html
http://www.cazy.org/b11133.html
http://www.cazy.org/b11134.html
http://www.cazy.org/b11135.html
http://www.cazy.org/b11136.html
http://www.cazy.org/b11137.html
http://www.cazy.org/b11138.html
http://www.cazy.org/b11139.html
http://www.cazy.org/b1114.html
http://www.cazy.org/b11140.html
http://www.cazy.org/b11141.html
http://www.cazy.org/b11142.html
http://www.cazy.org/b11143.html
http://www.cazy.org/b11144.html
http://www.cazy.org/b11145.html
http://www.cazy.org/b11146.html
http://www.cazy.org/b11147.html
http://www.cazy.org/b11148.html
http://www.cazy.org/b1115.html
http://www.cazy.org/b11150.html
http://www.cazy.org/b11152.html
http://www.cazy.org/b11153.html
http://www.cazy.org/b11154.html
http://www.cazy.org/b11155.html
http://www.cazy.org/b11156.html
http://www.cazy.org/b11157.html
http://www.cazy.org/b11158.html
http://www.cazy.org/b11159.html
http://www.cazy.org/b1116.html
http://www.cazy.org/b11160.html
http://www.cazy.org/b11161.html
http://www.cazy.org/b11162.html
http://www.cazy.org/b11163.html
http://www.cazy.org/b11165.html
http://www.cazy.org/b11166.html
http://www.cazy.org/b11167.html
http://www.cazy.org/b11168.html
http://www.cazy.org/b11169.html
http://www.cazy.org/b1117.html
http://www.cazy.org/b11170.html
http://www.cazy.org/b11171.html
http://www.cazy.org/b11172.html
http://www.cazy.org/b11173.html
http://www.cazy.org/b11174.html
http://www.cazy.org/b11175.html
http://www.cazy.org/b11176.html
http://www.cazy.org/b11177.html
http://www.cazy.org/b11178.html
http://www.cazy.org/b11179.html
http://www.cazy.org/b1118.html
http://www.cazy.org/b11180.html
http://www.cazy.org/b11181.html
http://www.cazy.org/b11182.html
http://www.cazy.org/b11183.html
http://www.cazy.org/b11184.html
http://www.cazy.org/b11185.html
http://www.cazy.org/b11186.html
http://www.cazy.org/b11187.html
http://www.cazy.org/b11188.html
http://www.cazy.org/b11189.html
http://www.cazy.org/b1119.html
http://www.cazy.org/b11190.html
http://www.cazy.org/b11191.html
http://www.cazy.org/b11192.html
http://www.cazy.org/b11193.html
http://www.cazy.org/b11194.html
http://www.cazy.org/b11195.html
http://www.cazy.org/b11196.html
http://www.cazy.org/b11198.html
http://www.cazy.org/b11199.html
http://www.cazy.org/b112.html
http://www.cazy.org/b11200.html
http://www.cazy.org/b11201.html
http://www.cazy.org/b11202.html
http://www.cazy.org/b11203.html
http://www.cazy.org/b11204.html
http://www.cazy.org/b11205.html
http://www.cazy.org/b11206.html
http://www.cazy.org/b11207.html
http://www.cazy.org/b11208.html
http://www.cazy.org/b11209.html
http://www.cazy.org/b11210.html
http://www.cazy.org/b11211.html
http://www.cazy.org/b11212.html
http://www.cazy.org/b11213.html
http://www.cazy.org/b11214.html
http://www.cazy.org/b11215.html
http://www.cazy.org/b11216.html
http://www.cazy.org/b11217.html
http://www.cazy.org/b11218.html
http://www.cazy.org/b11219.html
http://www.cazy.org/b1122.html
http://www.cazy.org/b11220.html
http://www.cazy.org/b11221.html
http://www.cazy.org/b11222.html
http://www.cazy.org/b11223.html
http://www.cazy.org/b11227.html
http://www.cazy.org/b11228.html
http://www.cazy.org/b11229.html
http://www.cazy.org/b1123.html
http://www.cazy.org/b11230.html
http://www.cazy.org/b11231.html
http://www.cazy.org/b11232.html
http://www.cazy.org/b11233.html
http://www.cazy.org/b11234.html
http://www.cazy.org/b11235.html
http://www.cazy.org/b11236.html
http://www.cazy.org/b11237.html
http://www.cazy.org/b11238.html
http://www.cazy.org/b1124.html
http://www.cazy.org/b11240.html
http://www.cazy.org/b11241.html
http://www.cazy.org/b11243.html
http://www.cazy.org/b11245.html
http://www.cazy.org/b11246.html
http://www.cazy.org/b11247.html
http://www.cazy.org/b11248.html
http://www.cazy.org/b11249.html
http://www.cazy.org/b11250.html
http://www.cazy.org/b11251.html
http://www.cazy.org/b11252.html
http://www.cazy.org/b11253.html
http://www.cazy.org/b11254.html
http://www.cazy.org/b11255.html
http://www.cazy.org/b11256.html
http://www.cazy.org/b11257.html
http://www.cazy.org/b11259.html
http://www.cazy.org/b1126.html
http://www.cazy.org/b11260.html
http://www.cazy.org/b11261.html
http://www.cazy.org/b11262.html
http://www.cazy.org/b11263.html
http://www.cazy.org/b11264.html
http://www.cazy.org/b11265.html
http://www.cazy.org/b11266.html
http://www.cazy.org/b11267.html
http://www.cazy.org/b11268.html
http://www.cazy.org/b11269.html
http://www.cazy.org/b1127.html
http://www.cazy.org/b11270.html
http://www.cazy.org/b11271.html
http://www.cazy.org/b11272.html
http://www.cazy.org/b11274.html
http://www.cazy.org/b11276.html
http://www.cazy.org/b11277.html
http://www.cazy.org/b11278.html
http://www.cazy.org/b11279.html
http://www.cazy.org/b1128.html
http://www.cazy.org/b11280.html
http://www.cazy.org/b11281.html
http://www.cazy.org/b11282.html
http://www.cazy.org/b11284.html
http://www.cazy.org/b11285.html
http://www.cazy.org/b11287.html
http://www.cazy.org/b11288.html
http://www.cazy.org/b11289.html
http://www.cazy.org/b1129.html
http://www.cazy.org/b11290.html
http://www.cazy.org/b11292.html
http://www.cazy.org/b11293.html
http://www.cazy.org/b11294.html
http://www.cazy.org/b11295.html
http://www.cazy.org/b11296.html
http://www.cazy.org/b11297.html
http://www.cazy.org/b11298.html
http://www.cazy.org/b11299.html
http://www.cazy.org/b113.html
http://www.cazy.org/b1130.html
http://www.cazy.org/b11300.html
http://www.cazy.org/b11301.html
http://www.cazy.org/b11302.html
http://www.cazy.org/b11303.html
http://www.cazy.org/b11304.html
http://www.cazy.org/b11305.html
http://www.cazy.org/b11306.html
http://www.cazy.org/b11307.html
http://www.cazy.org/b11308.html
http://www.cazy.org/b11309.html
http://www.cazy.org/b1131.html
http://www.cazy.org/b11310.html
http://www.cazy.org/b11311.html
http://www.cazy.org/b11312.html
http://www.cazy.org/b11313.html
http://www.cazy.org/b11314.html
http://www.cazy.org/b11315.html
http://www.cazy.org/b11316.html
http://www.cazy.org/b11317.html
http://www.cazy.org/b11318.html
http://www.cazy.org/b11319.html
http://www.cazy.org/b1132.html
http://www.cazy.org/b11320.html
http://www.cazy.org/b11321.html
http://www.cazy.org/b11322.html
http://www.cazy.org/b11323.html
http://www.cazy.org/b11324.html
http://www.cazy.org/b11325.html
http://www.cazy.org/b11326.html
http://www.cazy.org/b11327.html
http://www.cazy.org/b11328.html
http://www.cazy.org/b11329.html
http://www.cazy.org/b1133.html
http://www.cazy.org/b11330.html
http://www.cazy.org/b11331.html
http://www.cazy.org/b11332.html
http://www.cazy.org/b11333.html
http://www.cazy.org/b11334.html
http://www.cazy.org/b11335.html
http://www.cazy.org/b11336.html
http://www.cazy.org/b11337.html
http://www.cazy.org/b11338.html
http://www.cazy.org/b11339.html
http://www.cazy.org/b11340.html
http://www.cazy.org/b11341.html
http://www.cazy.org/b11342.html
http://www.cazy.org/b11343.html
http://www.cazy.org/b11344.html
http://www.cazy.org/b11345.html
http://www.cazy.org/b11346.html
http://www.cazy.org/b1135.html
http://www.cazy.org/b11350.html
http://www.cazy.org/b11351.html
http://www.cazy.org/b11352.html
http://www.cazy.org/b11354.html
http://www.cazy.org/b11355.html
http://www.cazy.org/b11356.html
http://www.cazy.org/b11357.html
http://www.cazy.org/b11358.html
http://www.cazy.org/b11359.html
http://www.cazy.org/b1136.html
http://www.cazy.org/b11360.html
http://www.cazy.org/b11361.html
http://www.cazy.org/b11362.html
http://www.cazy.org/b11363.html
http://www.cazy.org/b11364.html
http://www.cazy.org/b11365.html
http://www.cazy.org/b11366.html
http://www.cazy.org/b11367.html
http://www.cazy.org/b11368.html
http://www.cazy.org/b11369.html
http://www.cazy.org/b1137.html
http://www.cazy.org/b11370.html
http://www.cazy.org/b11371.html
http://www.cazy.org/b11372.html
http://www.cazy.org/b11374.html
http://www.cazy.org/b11375.html
http://www.cazy.org/b11376.html
http://www.cazy.org/b11377.html
http://www.cazy.org/b11378.html
http://www.cazy.org/b11379.html
http://www.cazy.org/b1138.html
http://www.cazy.org/b11380.html
http://www.cazy.org/b11381.html
http://www.cazy.org/b11382.html
http://www.cazy.org/b11383.html
http://www.cazy.org/b11384.html
http://www.cazy.org/b11385.html
http://www.cazy.org/b11386.html
http://www.cazy.org/b11387.html
http://www.cazy.org/b11388.html
http://www.cazy.org/b11389.html
http://www.cazy.org/b1139.html
http://www.cazy.org/b11390.html
http://www.cazy.org/b11391.html
http://www.cazy.org/b11392.html
http://www.cazy.org/b11393.html
http://www.cazy.org/b11394.html
http://www.cazy.org/b11395.html
http://www.cazy.org/b11396.html
http://www.cazy.org/b11397.html
http://www.cazy.org/b11398.html
http://www.cazy.org/b11399.html
http://www.cazy.org/b114.html
http://www.cazy.org/b11400.html
http://www.cazy.org/b11401.html
http://www.cazy.org/b11402.html
http://www.cazy.org/b11403.html
http://www.cazy.org/b11404.html
http://www.cazy.org/b11405.html
http://www.cazy.org/b11406.html
http://www.cazy.org/b11407.html
http://www.cazy.org/b11408.html
http://www.cazy.org/b11409.html
http://www.cazy.org/b1141.html
http://www.cazy.org/b11410.html
http://www.cazy.org/b11411.html
http://www.cazy.org/b11413.html
http://www.cazy.org/b11414.html
http://www.cazy.org/b11415.html
http://www.cazy.org/b11416.html
http://www.cazy.org/b11417.html
http://www.cazy.org/b11418.html
http://www.cazy.org/b11419.html
http://www.cazy.org/b1142.html
http://www.cazy.org/b11420.html
http://www.cazy.org/b11421.html
http://www.cazy.org/b11422.html
http://www.cazy.org/b11423.html
http://www.cazy.org/b11424.html
http://www.cazy.org/b11425.html
http://www.cazy.org/b11426.html
http://www.cazy.org/b11427.html
http://www.cazy.org/b11428.html
http://www.cazy.org/b11429.html
http://www.cazy.org/b1143.html
http://www.cazy.org/b11430.html
http://www.cazy.org/b11431.html
http://www.cazy.org/b11432.html
http://www.cazy.org/b11433.html
http://www.cazy.org/b11434.html
http://www.cazy.org/b11435.html
http://www.cazy.org/b11436.html
http://www.cazy.org/b11437.html
http://www.cazy.org/b11438.html
http://www.cazy.org/b11439.html
http://www.cazy.org/b11440.html
http://www.cazy.org/b11441.html
http://www.cazy.org/b11442.html
http://www.cazy.org/b11443.html
http://www.cazy.org/b11444.html
http://www.cazy.org/b11445.html
http://www.cazy.org/b11446.html
http://www.cazy.org/b11447.html
http://www.cazy.org/b11448.html
http://www.cazy.org/b11449.html
http://www.cazy.org/b1145.html
http://www.cazy.org/b11450.html
http://www.cazy.org/b11451.html
http://www.cazy.org/b11452.html
http://www.cazy.org/b11453.html
http://www.cazy.org/b11454.html
http://www.cazy.org/b11455.html
http://www.cazy.org/b11456.html
http://www.cazy.org/b11457.html
http://www.cazy.org/b11458.html
http://www.cazy.org/b11459.html
http://www.cazy.org/b1146.html
http://www.cazy.org/b11460.html
http://www.cazy.org/b11461.html
http://www.cazy.org/b11462.html
http://www.cazy.org/b11463.html
http://www.cazy.org/b11464.html
http://www.cazy.org/b11465.html
http://www.cazy.org/b11466.html
http://www.cazy.org/b11467.html
http://www.cazy.org/b11468.html
http://www.cazy.org/b11469.html
http://www.cazy.org/b1147.html
http://www.cazy.org/b11470.html
http://www.cazy.org/b11471.html
http://www.cazy.org/b11472.html
http://www.cazy.org/b11473.html
http://www.cazy.org/b11474.html
http://www.cazy.org/b11475.html
http://www.cazy.org/b11476.html
http://www.cazy.org/b11477.html
http://www.cazy.org/b11478.html
http://www.cazy.org/b11479.html
http://www.cazy.org/b1148.html
http://www.cazy.org/b11480.html
http://www.cazy.org/b11481.html
http://www.cazy.org/b11482.html
http://www.cazy.org/b11483.html
http://www.cazy.org/b11484.html
http://www.cazy.org/b11485.html
http://www.cazy.org/b11486.html
http://www.cazy.org/b11487.html
http://www.cazy.org/b11488.html
http://www.cazy.org/b11489.html
http://www.cazy.org/b1149.html
http://www.cazy.org/b11490.html
http://www.cazy.org/b11491.html
http://www.cazy.org/b11492.html
http://www.cazy.org/b11493.html
http://www.cazy.org/b11494.html
http://www.cazy.org/b11495.html
http://www.cazy.org/b11496.html
http://www.cazy.org/b11497.html
http://www.cazy.org/b11498.html
http://www.cazy.org/b11499.html
http://www.cazy.org/b115.html
http://www.cazy.org/b1150.html
http://www.cazy.org/b11500.html
http://www.cazy.org/b11501.html
http://www.cazy.org/b11502.html
http://www.cazy.org/b11504.html
http://www.cazy.org/b11505.html
http://www.cazy.org/b11506.html
http://www.cazy.org/b11507.html
http://www.cazy.org/b11508.html
http://www.cazy.org/b11509.html
http://www.cazy.org/b1151.html
http://www.cazy.org/b11510.html
http://www.cazy.org/b11511.html
http://www.cazy.org/b11512.html
http://www.cazy.org/b11513.html
http://www.cazy.org/b11514.html
http://www.cazy.org/b11515.html
http://www.cazy.org/b11516.html
http://www.cazy.org/b11517.html
http://www.cazy.org/b11518.html
http://www.cazy.org/b11519.html
http://www.cazy.org/b1152.html
http://www.cazy.org/b11520.html
http://www.cazy.org/b11521.html
http://www.cazy.org/b11522.html
http://www.cazy.org/b11523.html
http://www.cazy.org/b11524.html
http://www.cazy.org/b11525.html
http://www.cazy.org/b11526.html
http://www.cazy.org/b11527.html
http://www.cazy.org/b11528.html
http://www.cazy.org/b11529.html
http://www.cazy.org/b1153.html
http://www.cazy.org/b11530.html
http://www.cazy.org/b11531.html
http://www.cazy.org/b11532.html
http://www.cazy.org/b11533.html
http://www.cazy.org/b11534.html
http://www.cazy.org/b11535.html
http://www.cazy.org/b11536.html
http://www.cazy.org/b11537.html
http://www.cazy.org/b11538.html
http://www.cazy.org/b11539.html
http://www.cazy.org/b1154.html
http://www.cazy.org/b11540.html
http://www.cazy.org/b11541.html
http://www.cazy.org/b11542.html
http://www.cazy.org/b11543.html
http://www.cazy.org/b11544.html
http://www.cazy.org/b11545.html
http://www.cazy.org/b11546.html
http://www.cazy.org/b11547.html
http://www.cazy.org/b11548.html
http://www.cazy.org/b11549.html
http://www.cazy.org/b1155.html
http://www.cazy.org/b11550.html
http://www.cazy.org/b11551.html
http://www.cazy.org/b11552.html
http://www.cazy.org/b11553.html
http://www.cazy.org/b11554.html
http://www.cazy.org/b11555.html
http://www.cazy.org/b11556.html
http://www.cazy.org/b11557.html
http://www.cazy.org/b11558.html
http://www.cazy.org/b11559.html
http://www.cazy.org/b1156.html
http://www.cazy.org/b11560.html
http://www.cazy.org/b11561.html
http://www.cazy.org/b11562.html
http://www.cazy.org/b11563.html
http://www.cazy.org/b11564.html
http://www.cazy.org/b11565.html
http://www.cazy.org/b11566.html
http://www.cazy.org/b11567.html
http://www.cazy.org/b11568.html
http://www.cazy.org/b11569.html
http://www.cazy.org/b1157.html
http://www.cazy.org/b11570.html
http://www.cazy.org/b11571.html
http://www.cazy.org/b11572.html
http://www.cazy.org/b11573.html
http://www.cazy.org/b11574.html
http://www.cazy.org/b11575.html
http://www.cazy.org/b11576.html
http://www.cazy.org/b11577.html
http://www.cazy.org/b11578.html
http://www.cazy.org/b11579.html
http://www.cazy.org/b1158.html
http://www.cazy.org/b11580.html
http://www.cazy.org/b11581.html
http://www.cazy.org/b11582.html
http://www.cazy.org/b11583.html
http://www.cazy.org/b11584.html
http://www.cazy.org/b11585.html
http://www.cazy.org/b11586.html
http://www.cazy.org/b11587.html
http://www.cazy.org/b11588.html
http://www.cazy.org/b11589.html
http://www.cazy.org/b1159.html
http://www.cazy.org/b11590.html
http://www.cazy.org/b11591.html
http://www.cazy.org/b11592.html
http://www.cazy.org/b11593.html
http://www.cazy.org/b11594.html
http://www.cazy.org/b11595.html
http://www.cazy.org/b11596.html
http://www.cazy.org/b11597.html
http://www.cazy.org/b11598.html
http://www.cazy.org/b11599.html
http://www.cazy.org/b116.html
http://www.cazy.org/b1160.html
http://www.cazy.org/b11600.html
http://www.cazy.org/b11601.html
http://www.cazy.org/b11602.html
http://www.cazy.org/b11603.html
http://www.cazy.org/b11604.html
http://www.cazy.org/b11605.html
http://www.cazy.org/b11606.html
http://www.cazy.org/b11607.html
http://www.cazy.org/b11608.html
http://www.cazy.org/b11609.html
http://www.cazy.org/b1161.html
http://www.cazy.org/b11610.html
http://www.cazy.org/b11611.html
http://www.cazy.org/b11612.html
http://www.cazy.org/b11613.html
http://www.cazy.org/b11614.html
http://www.cazy.org/b11615.html
http://www.cazy.org/b11616.html
http://www.cazy.org/b11617.html
http://www.cazy.org/b11618.html
http://www.cazy.org/b11619.html
http://www.cazy.org/b1162.html
http://www.cazy.org/b11620.html
http://www.cazy.org/b11621.html
http://www.cazy.org/b11622.html
http://www.cazy.org/b11623.html
http://www.cazy.org/b11624.html
http://www.cazy.org/b11625.html
http://www.cazy.org/b11626.html
http://www.cazy.org/b11627.html
http://www.cazy.org/b11628.html
http://www.cazy.org/b11629.html
http://www.cazy.org/b1163.html
http://www.cazy.org/b11630.html
http://www.cazy.org/b11632.html
http://www.cazy.org/b11633.html
http://www.cazy.org/b11634.html
http://www.cazy.org/b11635.html
http://www.cazy.org/b11636.html
http://www.cazy.org/b11637.html
http://www.cazy.org/b11638.html
http://www.cazy.org/b11639.html
http://www.cazy.org/b1164.html
http://www.cazy.org/b11640.html
http://www.cazy.org/b11641.html
http://www.cazy.org/b11642.html
http://www.cazy.org/b11643.html
http://www.cazy.org/b11644.html
http://www.cazy.org/b11645.html
http://www.cazy.org/b11646.html
http://www.cazy.org/b11647.html
http://www.cazy.org/b11648.html
http://www.cazy.org/b11649.html
http://www.cazy.org/b1165.html
http://www.cazy.org/b11650.html
http://www.cazy.org/b1166.html
http://www.cazy.org/b11669.html
http://www.cazy.org/b1167.html
http://www.cazy.org/b11670.html
http://www.cazy.org/b11671.html
http://www.cazy.org/b11672.html
http://www.cazy.org/b11673.html
http://www.cazy.org/b11674.html
http://www.cazy.org/b11675.html
http://www.cazy.org/b11676.html
http://www.cazy.org/b11677.html
http://www.cazy.org/b11678.html
http://www.cazy.org/b11679.html
http://www.cazy.org/b1168.html
http://www.cazy.org/b11680.html
http://www.cazy.org/b11681.html
http://www.cazy.org/b11682.html
http://www.cazy.org/b11686.html
http://www.cazy.org/b11687.html
http://www.cazy.org/b11688.html
http://www.cazy.org/b11689.html
http://www.cazy.org/b1169.html
http://www.cazy.org/b11690.html
http://www.cazy.org/b11691.html
http://www.cazy.org/b11692.html
http://www.cazy.org/b11693.html
http://www.cazy.org/b11694.html
http://www.cazy.org/b11695.html
http://www.cazy.org/b11697.html
http://www.cazy.org/b11698.html
http://www.cazy.org/b11699.html
http://www.cazy.org/b117.html
http://www.cazy.org/b1170.html
http://www.cazy.org/b11700.html
http://www.cazy.org/b11701.html
http://www.cazy.org/b11702.html
http://www.cazy.org/b11703.html
http://www.cazy.org/b11704.html
http://www.cazy.org/b11705.html
http://www.cazy.org/b11706.html
http://www.cazy.org/b11707.html
http://www.cazy.org/b11708.html
http://www.cazy.org/b11709.html
http://www.cazy.org/b1171.html
http://www.cazy.org/b11710.html
http://www.cazy.org/b11711.html
http://www.cazy.org/b11712.html
http://www.cazy.org/b11713.html
http://www.cazy.org/b11714.html
http://www.cazy.org/b11715.html
http://www.cazy.org/b11716.html
http://www.cazy.org/b11717.html
http://www.cazy.org/b11718.html
http://www.cazy.org/b11719.html
http://www.cazy.org/b1172.html
http://www.cazy.org/b11720.html
http://www.cazy.org/b11721.html
http://www.cazy.org/b11722.html
http://www.cazy.org/b11723.html
http://www.cazy.org/b11725.html
http://www.cazy.org/b11726.html
http://www.cazy.org/b11727.html
http://www.cazy.org/b11728.html
http://www.cazy.org/b11729.html
http://www.cazy.org/b1173.html
http://www.cazy.org/b11730.html
http://www.cazy.org/b11731.html
http://www.cazy.org/b11732.html
http://www.cazy.org/b11733.html
http://www.cazy.org/b11734.html
http://www.cazy.org/b11735.html
http://www.cazy.org/b11736.html
http://www.cazy.org/b11737.html
http://www.cazy.org/b11738.html
http://www.cazy.org/b11739.html
http://www.cazy.org/b1174.html
http://www.cazy.org/b11740.html
http://www.cazy.org/b11741.html
http://www.cazy.org/b11742.html
http://www.cazy.org/b11745.html
http://www.cazy.org/b11746.html
http://www.cazy.org/b11747.html
http://www.cazy.org/b11748.html
http://www.cazy.org/b11749.html
http://www.cazy.org/b1175.html
http://www.cazy.org/b11750.html
http://www.cazy.org/b11751.html
http://www.cazy.org/b11752.html
http://www.cazy.org/b11753.html
http://www.cazy.org/b11754.html
http://www.cazy.org/b11755.html
http://www.cazy.org/b11756.html
http://www.cazy.org/b11759.html
http://www.cazy.org/b11760.html
http://www.cazy.org/b11761.html
http://www.cazy.org/b11762.html
http://www.cazy.org/b11763.html
http://www.cazy.org/b11764.html
http://www.cazy.org/b11765.html
http://www.cazy.org/b11766.html
http://www.cazy.org/b11767.html
http://www.cazy.org/b11768.html
http://www.cazy.org/b11769.html
http://www.cazy.org/b1177.html
http://www.cazy.org/b11770.html
http://www.cazy.org/b11771.html
http://www.cazy.org/b11772.html
http://www.cazy.org/b11773.html
http://www.cazy.org/b11774.html
http://www.cazy.org/b11775.html
http://www.cazy.org/b11776.html
http://www.cazy.org/b11777.html
http://www.cazy.org/b11778.html
http://www.cazy.org/b11779.html
http://www.cazy.org/b11784.html
http://www.cazy.org/b11786.html
http://www.cazy.org/b11787.html
http://www.cazy.org/b11788.html
http://www.cazy.org/b11789.html
http://www.cazy.org/b1179.html
http://www.cazy.org/b11790.html
http://www.cazy.org/b11791.html
http://www.cazy.org/b11792.html
http://www.cazy.org/b11793.html
http://www.cazy.org/b11794.html
http://www.cazy.org/b11795.html
http://www.cazy.org/b11796.html
http://www.cazy.org/b11797.html
http://www.cazy.org/b11798.html
http://www.cazy.org/b11799.html
http://www.cazy.org/b118.html
http://www.cazy.org/b1180.html
http://www.cazy.org/b11800.html
http://www.cazy.org/b11801.html
http://www.cazy.org/b11802.html
http://www.cazy.org/b11803.html
http://www.cazy.org/b11804.html
http://www.cazy.org/b11805.html
http://www.cazy.org/b11806.html
http://www.cazy.org/b11807.html
http://www.cazy.org/b11808.html
http://www.cazy.org/b11809.html
http://www.cazy.org/b1181.html
http://www.cazy.org/b11810.html
http://www.cazy.org/b11811.html
http://www.cazy.org/b11812.html
http://www.cazy.org/b11813.html
http://www.cazy.org/b11814.html
http://www.cazy.org/b11815.html
http://www.cazy.org/b11816.html
http://www.cazy.org/b11817.html
http://www.cazy.org/b11818.html
http://www.cazy.org/b11819.html
http://www.cazy.org/b11820.html
http://www.cazy.org/b11821.html
http://www.cazy.org/b11822.html
http://www.cazy.org/b11823.html
http://www.cazy.org/b11824.html
http://www.cazy.org/b11825.html
http://www.cazy.org/b11826.html
http://www.cazy.org/b11827.html
http://www.cazy.org/b11828.html
http://www.cazy.org/b11829.html
http://www.cazy.org/b11830.html
http://www.cazy.org/b11831.html
http://www.cazy.org/b11832.html
http://www.cazy.org/b11833.html
http://www.cazy.org/b11834.html
http://www.cazy.org/b11835.html
http://www.cazy.org/b11836.html
http://www.cazy.org/b11837.html
http://www.cazy.org/b11838.html
http://www.cazy.org/b11839.html
http://www.cazy.org/b1184.html
http://www.cazy.org/b11840.html
http://www.cazy.org/b11841.html
http://www.cazy.org/b11842.html
http://www.cazy.org/b11843.html
http://www.cazy.org/b11844.html
http://www.cazy.org/b11845.html
http://www.cazy.org/b11846.html
http://www.cazy.org/b11847.html
http://www.cazy.org/b11848.html
http://www.cazy.org/b11849.html
http://www.cazy.org/b1185.html
http://www.cazy.org/b11850.html
http://www.cazy.org/b11851.html
http://www.cazy.org/b11852.html
http://www.cazy.org/b11853.html
http://www.cazy.org/b11854.html
http://www.cazy.org/b11855.html
http://www.cazy.org/b11856.html
http://www.cazy.org/b11857.html
http://www.cazy.org/b11858.html
http://www.cazy.org/b11859.html
http://www.cazy.org/b1186.html
http://www.cazy.org/b11860.html
http://www.cazy.org/b11861.html
http://www.cazy.org/b11862.html
http://www.cazy.org/b11863.html
http://www.cazy.org/b11864.html
http://www.cazy.org/b11865.html
http://www.cazy.org/b11866.html
http://www.cazy.org/b11867.html
http://www.cazy.org/b11868.html
http://www.cazy.org/b11869.html
http://www.cazy.org/b1187.html
http://www.cazy.org/b11870.html
http://www.cazy.org/b11871.html
http://www.cazy.org/b11872.html
http://www.cazy.org/b11873.html
http://www.cazy.org/b11874.html
http://www.cazy.org/b11875.html
http://www.cazy.org/b11876.html
http://www.cazy.org/b11877.html
http://www.cazy.org/b11878.html
http://www.cazy.org/b11879.html
http://www.cazy.org/b1188.html
http://www.cazy.org/b11880.html
http://www.cazy.org/b11881.html
http://www.cazy.org/b11882.html
http://www.cazy.org/b11883.html
http://www.cazy.org/b11884.html
http://www.cazy.org/b11885.html
http://www.cazy.org/b11886.html
http://www.cazy.org/b11887.html
http://www.cazy.org/b11888.html
http://www.cazy.org/b11889.html
http://www.cazy.org/b1189.html
http://www.cazy.org/b11890.html
http://www.cazy.org/b11891.html
http://www.cazy.org/b11892.html
http://www.cazy.org/b11893.html
http://www.cazy.org/b11894.html
http://www.cazy.org/b11895.html
http://www.cazy.org/b11896.html
http://www.cazy.org/b11897.html
http://www.cazy.org/b11898.html
http://www.cazy.org/b11899.html
http://www.cazy.org/b119.html
http://www.cazy.org/b1190.html
http://www.cazy.org/b11900.html
http://www.cazy.org/b11901.html
http://www.cazy.org/b11902.html
http://www.cazy.org/b11903.html
http://www.cazy.org/b11904.html
http://www.cazy.org/b11905.html
http://www.cazy.org/b11906.html
http://www.cazy.org/b11907.html
http://www.cazy.org/b11908.html
http://www.cazy.org/b11909.html
http://www.cazy.org/b1191.html
http://www.cazy.org/b11910.html
http://www.cazy.org/b11911.html
http://www.cazy.org/b11912.html
http://www.cazy.org/b11913.html
http://www.cazy.org/b11914.html
http://www.cazy.org/b11915.html
http://www.cazy.org/b11916.html
http://www.cazy.org/b11917.html
http://www.cazy.org/b11918.html
http://www.cazy.org/b11919.html
http://www.cazy.org/b11920.html
http://www.cazy.org/b11921.html
http://www.cazy.org/b11922.html
http://www.cazy.org/b11923.html
http://www.cazy.org/b11924.html
http://www.cazy.org/b11925.html
http://www.cazy.org/b11926.html
http://www.cazy.org/b11927.html
http://www.cazy.org/b11928.html
http://www.cazy.org/b11929.html
http://www.cazy.org/b1193.html
http://www.cazy.org/b11930.html
http://www.cazy.org/b11931.html
http://www.cazy.org/b11932.html
http://www.cazy.org/b11933.html
http://www.cazy.org/b11934.html
http://www.cazy.org/b11935.html
http://www.cazy.org/b11936.html
http://www.cazy.org/b11937.html
http://www.cazy.org/b11938.html
http://www.cazy.org/b11939.html
http://www.cazy.org/b1194.html
http://www.cazy.org/b11940.html
http://www.cazy.org/b11941.html
http://www.cazy.org/b11942.html
http://www.cazy.org/b11943.html
http://www.cazy.org/b11944.html
http://www.cazy.org/b11945.html
http://www.cazy.org/b11946.html
http://www.cazy.org/b11947.html
http://www.cazy.org/b11948.html
http://www.cazy.org/b11949.html
http://www.cazy.org/b1195.html
http://www.cazy.org/b11950.html
http://www.cazy.org/b11951.html
http://www.cazy.org/b11952.html
http://www.cazy.org/b11953.html
http://www.cazy.org/b11954.html
http://www.cazy.org/b11955.html
http://www.cazy.org/b11956.html
http://www.cazy.org/b11957.html
http://www.cazy.org/b11958.html
http://www.cazy.org/b11959.html
http://www.cazy.org/b1196.html
http://www.cazy.org/b11960.html
http://www.cazy.org/b11961.html
http://www.cazy.org/b11962.html
http://www.cazy.org/b11963.html
http://www.cazy.org/b11964.html
http://www.cazy.org/b11965.html
http://www.cazy.org/b11966.html
http://www.cazy.org/b11967.html
http://www.cazy.org/b11968.html
http://www.cazy.org/b11969.html
http://www.cazy.org/b1197.html
http://www.cazy.org/b11970.html
http://www.cazy.org/b11971.html
http://www.cazy.org/b11972.html
http://www.cazy.org/b11973.html
http://www.cazy.org/b11974.html
http://www.cazy.org/b11975.html
http://www.cazy.org/b11976.html
http://www.cazy.org/b11977.html
http://www.cazy.org/b11978.html
http://www.cazy.org/b11979.html
http://www.cazy.org/b1198.html
http://www.cazy.org/b11980.html
http://www.cazy.org/b11981.html
http://www.cazy.org/b11982.html
http://www.cazy.org/b11983.html
http://www.cazy.org/b11984.html
http://www.cazy.org/b11985.html
http://www.cazy.org/b11986.html
http://www.cazy.org/b11987.html
http://www.cazy.org/b11988.html
http://www.cazy.org/b11989.html
http://www.cazy.org/b1199.html
http://www.cazy.org/b11990.html
http://www.cazy.org/b11991.html
http://www.cazy.org/b11992.html
http://www.cazy.org/b11993.html
http://www.cazy.org/b11994.html
http://www.cazy.org/b11996.html
http://www.cazy.org/b11997.html
http://www.cazy.org/b11998.html
http://www.cazy.org/b11999.html
http://www.cazy.org/b120.html
http://www.cazy.org/b1200.html
http://www.cazy.org/b12000.html
http://www.cazy.org/b12001.html
http://www.cazy.org/b12002.html
http://www.cazy.org/b12003.html
http://www.cazy.org/b12004.html
http://www.cazy.org/b12005.html
http://www.cazy.org/b12006.html
http://www.cazy.org/b12007.html
http://www.cazy.org/b12008.html
http://www.cazy.org/b12009.html
http://www.cazy.org/b1201.html
http://www.cazy.org/b12010.html
http://www.cazy.org/b12011.html
http://www.cazy.org/b12012.html
http://www.cazy.org/b12013.html
http://www.cazy.org/b12014.html
http://www.cazy.org/b12015.html
http://www.cazy.org/b12016.html
http://www.cazy.org/b12017.html
http://www.cazy.org/b12018.html
http://www.cazy.org/b12019.html
http://www.cazy.org/b1202.html
http://www.cazy.org/b12020.html
http://www.cazy.org/b12021.html
http://www.cazy.org/b12022.html
http://www.cazy.org/b12023.html
http://www.cazy.org/b12024.html
http://www.cazy.org/b12025.html
http://www.cazy.org/b12026.html
http://www.cazy.org/b12027.html
http://www.cazy.org/b12028.html
http://www.cazy.org/b12029.html
http://www.cazy.org/b1203.html
http://www.cazy.org/b12030.html
http://www.cazy.org/b12031.html
http://www.cazy.org/b12032.html
http://www.cazy.org/b12033.html
http://www.cazy.org/b12034.html
http://www.cazy.org/b12035.html
http://www.cazy.org/b12036.html
http://www.cazy.org/b12037.html
http://www.cazy.org/b12038.html
http://www.cazy.org/b12039.html
http://www.cazy.org/b1204.html
http://www.cazy.org/b12040.html
http://www.cazy.org/b12041.html
http://www.cazy.org/b12042.html
http://www.cazy.org/b12043.html
http://www.cazy.org/b12044.html
http://www.cazy.org/b12045.html
http://www.cazy.org/b12046.html
http://www.cazy.org/b12047.html
http://www.cazy.org/b12049.html
http://www.cazy.org/b1205.html
http://www.cazy.org/b12050.html
http://www.cazy.org/b12051.html
http://www.cazy.org/b12052.html
http://www.cazy.org/b12053.html
http://www.cazy.org/b12054.html
http://www.cazy.org/b12055.html
http://www.cazy.org/b12056.html
http://www.cazy.org/b12057.html
http://www.cazy.org/b12058.html
http://www.cazy.org/b12059.html
http://www.cazy.org/b12060.html
http://www.cazy.org/b12061.html
http://www.cazy.org/b12062.html
http://www.cazy.org/b12063.html
http://www.cazy.org/b12064.html
http://www.cazy.org/b12065.html
http://www.cazy.org/b12066.html
http://www.cazy.org/b12067.html
http://www.cazy.org/b12068.html
http://www.cazy.org/b12069.html
http://www.cazy.org/b1207.html
http://www.cazy.org/b12070.html
http://www.cazy.org/b12071.html
http://www.cazy.org/b12072.html
http://www.cazy.org/b12073.html
http://www.cazy.org/b12074.html
http://www.cazy.org/b12075.html
http://www.cazy.org/b12076.html
http://www.cazy.org/b12077.html
http://www.cazy.org/b12078.html
http://www.cazy.org/b12079.html
http://www.cazy.org/b1208.html
http://www.cazy.org/b12080.html
http://www.cazy.org/b12081.html
http://www.cazy.org/b12082.html
http://www.cazy.org/b12083.html
http://www.cazy.org/b12084.html
http://www.cazy.org/b12085.html
http://www.cazy.org/b12086.html
http://www.cazy.org/b12087.html
http://www.cazy.org/b12089.html
http://www.cazy.org/b1209.html
http://www.cazy.org/b12090.html
http://www.cazy.org/b12091.html
http://www.cazy.org/b12092.html
http://www.cazy.org/b12093.html
http://www.cazy.org/b12094.html
http://www.cazy.org/b12095.html
http://www.cazy.org/b12097.html
http://www.cazy.org/b12098.html
http://www.cazy.org/b12099.html
http://www.cazy.org/b121.html
http://www.cazy.org/b1210.html
http://www.cazy.org/b12100.html
http://www.cazy.org/b12101.html
http://www.cazy.org/b12102.html
http://www.cazy.org/b12103.html
http://www.cazy.org/b12104.html
http://www.cazy.org/b12105.html
http://www.cazy.org/b12106.html
http://www.cazy.org/b12107.html
http://www.cazy.org/b12108.html
http://www.cazy.org/b12109.html
http://www.cazy.org/b1211.html
http://www.cazy.org/b12110.html
http://www.cazy.org/b12112.html
http://www.cazy.org/b12113.html
http://www.cazy.org/b12114.html
http://www.cazy.org/b12115.html
http://www.cazy.org/b12116.html
http://www.cazy.org/b12117.html
http://www.cazy.org/b12118.html
http://www.cazy.org/b12119.html
http://www.cazy.org/b1212.html
http://www.cazy.org/b12120.html
http://www.cazy.org/b12121.html
http://www.cazy.org/b12122.html
http://www.cazy.org/b12123.html
http://www.cazy.org/b12124.html
http://www.cazy.org/b12125.html
http://www.cazy.org/b12126.html
http://www.cazy.org/b12128.html
http://www.cazy.org/b12129.html
http://www.cazy.org/b1213.html
http://www.cazy.org/b12130.html
http://www.cazy.org/b12131.html
http://www.cazy.org/b12132.html
http://www.cazy.org/b12133.html
http://www.cazy.org/b12134.html
http://www.cazy.org/b12135.html
http://www.cazy.org/b12136.html
http://www.cazy.org/b12137.html
http://www.cazy.org/b12139.html
http://www.cazy.org/b1214.html
http://www.cazy.org/b12140.html
http://www.cazy.org/b12141.html
http://www.cazy.org/b12142.html
http://www.cazy.org/b12143.html
http://www.cazy.org/b12144.html
http://www.cazy.org/b12145.html
http://www.cazy.org/b12146.html
http://www.cazy.org/b12147.html
http://www.cazy.org/b12148.html
http://www.cazy.org/b12149.html
http://www.cazy.org/b1215.html
http://www.cazy.org/b12150.html
http://www.cazy.org/b12151.html
http://www.cazy.org/b12152.html
http://www.cazy.org/b12153.html
http://www.cazy.org/b12154.html
http://www.cazy.org/b12155.html
http://www.cazy.org/b12156.html
http://www.cazy.org/b12157.html
http://www.cazy.org/b12158.html
http://www.cazy.org/b12159.html
http://www.cazy.org/b1216.html
http://www.cazy.org/b12160.html
http://www.cazy.org/b12161.html
http://www.cazy.org/b12162.html
http://www.cazy.org/b12163.html
http://www.cazy.org/b12164.html
http://www.cazy.org/b12165.html
http://www.cazy.org/b12166.html
http://www.cazy.org/b12167.html
http://www.cazy.org/b12168.html
http://www.cazy.org/b12169.html
http://www.cazy.org/b1217.html
http://www.cazy.org/b12170.html
http://www.cazy.org/b12171.html
http://www.cazy.org/b12174.html
http://www.cazy.org/b12175.html
http://www.cazy.org/b12176.html
http://www.cazy.org/b12177.html
http://www.cazy.org/b1218.html
http://www.cazy.org/b12182.html
http://www.cazy.org/b12183.html
http://www.cazy.org/b12184.html
http://www.cazy.org/b1219.html
http://www.cazy.org/b12192.html
http://www.cazy.org/b12193.html
http://www.cazy.org/b12194.html
http://www.cazy.org/b12195.html
http://www.cazy.org/b12196.html
http://www.cazy.org/b12197.html
http://www.cazy.org/b12198.html
http://www.cazy.org/b12199.html
http://www.cazy.org/b122.html
http://www.cazy.org/b1220.html
http://www.cazy.org/b12200.html
http://www.cazy.org/b12201.html
http://www.cazy.org/b12202.html
http://www.cazy.org/b12203.html
http://www.cazy.org/b12204.html
http://www.cazy.org/b12205.html
http://www.cazy.org/b12206.html
http://www.cazy.org/b12207.html
http://www.cazy.org/b12208.html
http://www.cazy.org/b12209.html
http://www.cazy.org/b1221.html
http://www.cazy.org/b12211.html
http://www.cazy.org/b12212.html
http://www.cazy.org/b12213.html
http://www.cazy.org/b12214.html
http://www.cazy.org/b12215.html
http://www.cazy.org/b12216.html
http://www.cazy.org/b12217.html
http://www.cazy.org/b12218.html
http://www.cazy.org/b12219.html
http://www.cazy.org/b1222.html
http://www.cazy.org/b12220.html
http://www.cazy.org/b12221.html
http://www.cazy.org/b12222.html
http://www.cazy.org/b12223.html
http://www.cazy.org/b12224.html
http://www.cazy.org/b12225.html
http://www.cazy.org/b12226.html
http://www.cazy.org/b12227.html
http://www.cazy.org/b12228.html
http://www.cazy.org/b12229.html
http://www.cazy.org/b1223.html
http://www.cazy.org/b12230.html
http://www.cazy.org/b12231.html
http://www.cazy.org/b12232.html
http://www.cazy.org/b12233.html
http://www.cazy.org/b12234.html
http://www.cazy.org/b12235.html
http://www.cazy.org/b12236.html
http://www.cazy.org/b12237.html
http://www.cazy.org/b12238.html
http://www.cazy.org/b12239.html
http://www.cazy.org/b1224.html
http://www.cazy.org/b12240.html
http://www.cazy.org/b12241.html
http://www.cazy.org/b12242.html
http://www.cazy.org/b12243.html
http://www.cazy.org/b12244.html
http://www.cazy.org/b12245.html
http://www.cazy.org/b12246.html
http://www.cazy.org/b12247.html
http://www.cazy.org/b12248.html
http://www.cazy.org/b12249.html
http://www.cazy.org/b1225.html
http://www.cazy.org/b12250.html
http://www.cazy.org/b12251.html
http://www.cazy.org/b12252.html
http://www.cazy.org/b12253.html
http://www.cazy.org/b12254.html
http://www.cazy.org/b12255.html
http://www.cazy.org/b12256.html
http://www.cazy.org/b12257.html
http://www.cazy.org/b12258.html
http://www.cazy.org/b12259.html
http://www.cazy.org/b1226.html
http://www.cazy.org/b12260.html
http://www.cazy.org/b12261.html
http://www.cazy.org/b12262.html
http://www.cazy.org/b12263.html
http://www.cazy.org/b12264.html
http://www.cazy.org/b12265.html
http://www.cazy.org/b12266.html
http://www.cazy.org/b12267.html
http://www.cazy.org/b12268.html
http://www.cazy.org/b12269.html
http://www.cazy.org/b1227.html
http://www.cazy.org/b12270.html
http://www.cazy.org/b12271.html
http://www.cazy.org/b12272.html
http://www.cazy.org/b12273.html
http://www.cazy.org/b12274.html
http://www.cazy.org/b12275.html
http://www.cazy.org/b12276.html
http://www.cazy.org/b12277.html
http://www.cazy.org/b12278.html
http://www.cazy.org/b12279.html
http://www.cazy.org/b1228.html
http://www.cazy.org/b12280.html
http://www.cazy.org/b12281.html
http://www.cazy.org/b12282.html
http://www.cazy.org/b12283.html
http://www.cazy.org/b12284.html
http://www.cazy.org/b12285.html
http://www.cazy.org/b12286.html
http://www.cazy.org/b12287.html
http://www.cazy.org/b12288.html
http://www.cazy.org/b12289.html
http://www.cazy.org/b12290.html
http://www.cazy.org/b12291.html
http://www.cazy.org/b12292.html
http://www.cazy.org/b12293.html
http://www.cazy.org/b12294.html
http://www.cazy.org/b12295.html
http://www.cazy.org/b12296.html
http://www.cazy.org/b12297.html
http://www.cazy.org/b12298.html
http://www.cazy.org/b12299.html
http://www.cazy.org/b123.html
http://www.cazy.org/b12300.html
http://www.cazy.org/b12301.html
http://www.cazy.org/b12302.html
http://www.cazy.org/b12303.html
http://www.cazy.org/b12304.html
http://www.cazy.org/b12305.html
http://www.cazy.org/b12306.html
http://www.cazy.org/b12307.html
http://www.cazy.org/b12308.html
http://www.cazy.org/b12309.html
http://www.cazy.org/b1231.html
http://www.cazy.org/b12310.html
http://www.cazy.org/b12311.html
http://www.cazy.org/b12312.html
http://www.cazy.org/b12313.html
http://www.cazy.org/b12314.html
http://www.cazy.org/b12315.html
http://www.cazy.org/b12316.html
http://www.cazy.org/b12317.html
http://www.cazy.org/b12318.html
http://www.cazy.org/b12319.html
http://www.cazy.org/b1232.html
http://www.cazy.org/b12320.html
http://www.cazy.org/b12321.html
http://www.cazy.org/b12322.html
http://www.cazy.org/b12323.html
http://www.cazy.org/b12324.html
http://www.cazy.org/b12325.html
http://www.cazy.org/b12326.html
http://www.cazy.org/b12327.html
http://www.cazy.org/b12328.html
http://www.cazy.org/b12329.html
http://www.cazy.org/b1233.html
http://www.cazy.org/b12330.html
http://www.cazy.org/b12331.html
http://www.cazy.org/b12332.html
http://www.cazy.org/b12334.html
http://www.cazy.org/b12335.html
http://www.cazy.org/b12336.html
http://www.cazy.org/b12337.html
http://www.cazy.org/b12338.html
http://www.cazy.org/b12339.html
http://www.cazy.org/b1234.html
http://www.cazy.org/b12340.html
http://www.cazy.org/b12341.html
http://www.cazy.org/b12342.html
http://www.cazy.org/b12343.html
http://www.cazy.org/b12344.html
http://www.cazy.org/b12345.html
http://www.cazy.org/b12346.html
http://www.cazy.org/b12347.html
http://www.cazy.org/b12348.html
http://www.cazy.org/b12349.html
http://www.cazy.org/b1235.html
http://www.cazy.org/b12350.html
http://www.cazy.org/b12351.html
http://www.cazy.org/b12352.html
http://www.cazy.org/b12353.html
http://www.cazy.org/b12354.html
http://www.cazy.org/b12355.html
http://www.cazy.org/b12356.html
http://www.cazy.org/b12357.html
http://www.cazy.org/b12358.html
http://www.cazy.org/b12359.html
http://www.cazy.org/b1236.html
http://www.cazy.org/b12360.html
http://www.cazy.org/b12361.html
http://www.cazy.org/b12362.html
http://www.cazy.org/b12363.html
http://www.cazy.org/b12364.html
http://www.cazy.org/b12365.html
http://www.cazy.org/b12366.html
http://www.cazy.org/b12367.html
http://www.cazy.org/b12368.html
http://www.cazy.org/b12369.html
http://www.cazy.org/b1237.html
http://www.cazy.org/b12370.html
http://www.cazy.org/b12371.html
http://www.cazy.org/b12372.html
http://www.cazy.org/b12373.html
http://www.cazy.org/b12374.html
http://www.cazy.org/b12375.html
http://www.cazy.org/b12376.html
http://www.cazy.org/b12377.html
http://www.cazy.org/b12378.html
http://www.cazy.org/b12379.html
http://www.cazy.org/b1238.html
http://www.cazy.org/b12380.html
http://www.cazy.org/b12381.html
http://www.cazy.org/b12382.html
http://www.cazy.org/b12383.html
http://www.cazy.org/b12384.html
http://www.cazy.org/b12385.html
http://www.cazy.org/b12386.html
http://www.cazy.org/b12387.html
http://www.cazy.org/b12388.html
http://www.cazy.org/b12389.html
http://www.cazy.org/b1239.html
http://www.cazy.org/b12390.html
http://www.cazy.org/b12391.html
http://www.cazy.org/b12392.html
http://www.cazy.org/b12393.html
http://www.cazy.org/b12394.html
http://www.cazy.org/b12395.html
http://www.cazy.org/b12396.html
http://www.cazy.org/b12397.html
http://www.cazy.org/b12398.html
http://www.cazy.org/b12399.html
http://www.cazy.org/b124.html
http://www.cazy.org/b1240.html
http://www.cazy.org/b12400.html
http://www.cazy.org/b12401.html
http://www.cazy.org/b12402.html
http://www.cazy.org/b12403.html
http://www.cazy.org/b12404.html
http://www.cazy.org/b12405.html
http://www.cazy.org/b12406.html
http://www.cazy.org/b12407.html
http://www.cazy.org/b12408.html
http://www.cazy.org/b12409.html
http://www.cazy.org/b12410.html
http://www.cazy.org/b12411.html
http://www.cazy.org/b12412.html
http://www.cazy.org/b12413.html
http://www.cazy.org/b12414.html
http://www.cazy.org/b12415.html
http://www.cazy.org/b12416.html
http://www.cazy.org/b12417.html
http://www.cazy.org/b12418.html
http://www.cazy.org/b12419.html
http://www.cazy.org/b1242.html
http://www.cazy.org/b12420.html
http://www.cazy.org/b12421.html
http://www.cazy.org/b12422.html
http://www.cazy.org/b12423.html
http://www.cazy.org/b12424.html
http://www.cazy.org/b12425.html
http://www.cazy.org/b12426.html
http://www.cazy.org/b12427.html
http://www.cazy.org/b12428.html
http://www.cazy.org/b12429.html
http://www.cazy.org/b1243.html
http://www.cazy.org/b12430.html
http://www.cazy.org/b12438.html
http://www.cazy.org/b12439.html
http://www.cazy.org/b1244.html
http://www.cazy.org/b12440.html
http://www.cazy.org/b12441.html
http://www.cazy.org/b12442.html
http://www.cazy.org/b12443.html
http://www.cazy.org/b12444.html
http://www.cazy.org/b12445.html
http://www.cazy.org/b12446.html
http://www.cazy.org/b12447.html
http://www.cazy.org/b12448.html
http://www.cazy.org/b1245.html
http://www.cazy.org/b12450.html
http://www.cazy.org/b12451.html
http://www.cazy.org/b12452.html
http://www.cazy.org/b12453.html
http://www.cazy.org/b12454.html
http://www.cazy.org/b12455.html
http://www.cazy.org/b12456.html
http://www.cazy.org/b12457.html
http://www.cazy.org/b12458.html
http://www.cazy.org/b12459.html
http://www.cazy.org/b1246.html
http://www.cazy.org/b12460.html
http://www.cazy.org/b12461.html
http://www.cazy.org/b12462.html
http://www.cazy.org/b12463.html
http://www.cazy.org/b12464.html
http://www.cazy.org/b12465.html
http://www.cazy.org/b12466.html
http://www.cazy.org/b12467.html
http://www.cazy.org/b12468.html
http://www.cazy.org/b12469.html
http://www.cazy.org/b1247.html
http://www.cazy.org/b12470.html
http://www.cazy.org/b12471.html
http://www.cazy.org/b12472.html
http://www.cazy.org/b12473.html
http://www.cazy.org/b12474.html
http://www.cazy.org/b12475.html
http://www.cazy.org/b12476.html
http://www.cazy.org/b12477.html
http://www.cazy.org/b12478.html
http://www.cazy.org/b12479.html
http://www.cazy.org/b1248.html
http://www.cazy.org/b12480.html
http://www.cazy.org/b12481.html
http://www.cazy.org/b12482.html
http://www.cazy.org/b12483.html
http://www.cazy.org/b12484.html
http://www.cazy.org/b12485.html
http://www.cazy.org/b12486.html
http://www.cazy.org/b12487.html
http://www.cazy.org/b12488.html
http://www.cazy.org/b12489.html
http://www.cazy.org/b1249.html
http://www.cazy.org/b12490.html
http://www.cazy.org/b12491.html
http://www.cazy.org/b12492.html
http://www.cazy.org/b12493.html
http://www.cazy.org/b12494.html
http://www.cazy.org/b12495.html
http://www.cazy.org/b12496.html
http://www.cazy.org/b12497.html
http://www.cazy.org/b12498.html
http://www.cazy.org/b12499.html
http://www.cazy.org/b125.html
http://www.cazy.org/b1250.html
http://www.cazy.org/b12500.html
http://www.cazy.org/b12501.html
http://www.cazy.org/b12502.html
http://www.cazy.org/b12503.html
http://www.cazy.org/b12504.html
http://www.cazy.org/b12505.html
http://www.cazy.org/b12506.html
http://www.cazy.org/b12507.html
http://www.cazy.org/b12508.html
http://www.cazy.org/b12509.html
http://www.cazy.org/b1251.html
http://www.cazy.org/b12510.html
http://www.cazy.org/b12511.html
http://www.cazy.org/b12512.html
http://www.cazy.org/b12513.html
http://www.cazy.org/b12514.html
http://www.cazy.org/b12515.html
http://www.cazy.org/b12516.html
http://www.cazy.org/b12517.html
http://www.cazy.org/b12518.html
http://www.cazy.org/b12519.html
http://www.cazy.org/b1252.html
http://www.cazy.org/b12520.html
http://www.cazy.org/b12521.html
http://www.cazy.org/b12522.html
http://www.cazy.org/b12523.html
http://www.cazy.org/b12524.html
http://www.cazy.org/b12525.html
http://www.cazy.org/b12526.html
http://www.cazy.org/b12527.html
http://www.cazy.org/b12528.html
http://www.cazy.org/b12529.html
http://www.cazy.org/b12530.html
http://www.cazy.org/b12531.html
http://www.cazy.org/b12532.html
http://www.cazy.org/b12533.html
http://www.cazy.org/b12534.html
http://www.cazy.org/b12535.html
http://www.cazy.org/b12536.html
http://www.cazy.org/b12537.html
http://www.cazy.org/b12538.html
http://www.cazy.org/b12539.html
http://www.cazy.org/b1254.html
http://www.cazy.org/b12540.html
http://www.cazy.org/b12542.html
http://www.cazy.org/b12543.html
http://www.cazy.org/b12544.html
http://www.cazy.org/b12545.html
http://www.cazy.org/b12546.html
http://www.cazy.org/b12547.html
http://www.cazy.org/b12548.html
http://www.cazy.org/b12549.html
http://www.cazy.org/b1255.html
http://www.cazy.org/b12550.html
http://www.cazy.org/b12551.html
http://www.cazy.org/b12552.html
http://www.cazy.org/b12553.html
http://www.cazy.org/b12554.html
http://www.cazy.org/b12555.html
http://www.cazy.org/b12556.html
http://www.cazy.org/b12557.html
http://www.cazy.org/b12558.html
http://www.cazy.org/b12559.html
http://www.cazy.org/b1256.html
http://www.cazy.org/b12560.html
http://www.cazy.org/b12561.html
http://www.cazy.org/b12562.html
http://www.cazy.org/b12563.html
http://www.cazy.org/b12564.html
http://www.cazy.org/b12565.html
http://www.cazy.org/b12566.html
http://www.cazy.org/b12567.html
http://www.cazy.org/b12568.html
http://www.cazy.org/b12569.html
http://www.cazy.org/b1257.html
http://www.cazy.org/b12570.html
http://www.cazy.org/b12571.html
http://www.cazy.org/b12572.html
http://www.cazy.org/b12573.html
http://www.cazy.org/b12574.html
http://www.cazy.org/b12575.html
http://www.cazy.org/b12576.html
http://www.cazy.org/b12577.html
http://www.cazy.org/b12578.html
http://www.cazy.org/b12579.html
http://www.cazy.org/b1258.html
http://www.cazy.org/b12580.html
http://www.cazy.org/b12581.html
http://www.cazy.org/b12582.html
http://www.cazy.org/b12583.html
http://www.cazy.org/b12584.html
http://www.cazy.org/b12585.html
http://www.cazy.org/b12586.html
http://www.cazy.org/b12587.html
http://www.cazy.org/b12588.html
http://www.cazy.org/b12589.html
http://www.cazy.org/b1259.html
http://www.cazy.org/b12590.html
http://www.cazy.org/b12591.html
http://www.cazy.org/b12592.html
http://www.cazy.org/b12593.html
http://www.cazy.org/b12594.html
http://www.cazy.org/b12595.html
http://www.cazy.org/b12596.html
http://www.cazy.org/b12597.html
http://www.cazy.org/b12598.html
http://www.cazy.org/b12599.html
http://www.cazy.org/b126.html
http://www.cazy.org/b1260.html
http://www.cazy.org/b12600.html
http://www.cazy.org/b12601.html
http://www.cazy.org/b12602.html
http://www.cazy.org/b12603.html
http://www.cazy.org/b12604.html
http://www.cazy.org/b12605.html
http://www.cazy.org/b12606.html
http://www.cazy.org/b12607.html
http://www.cazy.org/b12608.html
http://www.cazy.org/b12609.html
http://www.cazy.org/b1261.html
http://www.cazy.org/b12610.html
http://www.cazy.org/b12611.html
http://www.cazy.org/b12612.html
http://www.cazy.org/b12613.html
http://www.cazy.org/b12614.html
http://www.cazy.org/b12615.html
http://www.cazy.org/b12616.html
http://www.cazy.org/b12617.html
http://www.cazy.org/b12618.html
http://www.cazy.org/b12619.html
http://www.cazy.org/b12620.html
http://www.cazy.org/b12621.html
http://www.cazy.org/b12622.html
http://www.cazy.org/b12623.html
http://www.cazy.org/b12624.html
http://www.cazy.org/b12625.html
http://www.cazy.org/b12626.html
http://www.cazy.org/b12627.html
http://www.cazy.org/b12628.html
http://www.cazy.org/b12629.html
http://www.cazy.org/b1263.html
http://www.cazy.org/b12630.html
http://www.cazy.org/b12631.html
http://www.cazy.org/b12632.html
http://www.cazy.org/b12633.html
http://www.cazy.org/b12634.html
http://www.cazy.org/b12635.html
http://www.cazy.org/b12636.html
http://www.cazy.org/b12637.html
http://www.cazy.org/b12638.html
http://www.cazy.org/b12639.html
http://www.cazy.org/b1264.html
http://www.cazy.org/b12640.html
http://www.cazy.org/b12641.html
http://www.cazy.org/b12642.html
http://www.cazy.org/b12643.html
http://www.cazy.org/b12644.html
http://www.cazy.org/b12645.html
http://www.cazy.org/b12646.html
http://www.cazy.org/b12647.html
http://www.cazy.org/b12648.html
http://www.cazy.org/b12649.html
http://www.cazy.org/b12650.html
http://www.cazy.org/b12651.html
http://www.cazy.org/b12652.html
http://www.cazy.org/b12653.html
http://www.cazy.org/b12654.html
http://www.cazy.org/b12655.html
http://www.cazy.org/b12656.html
http://www.cazy.org/b12657.html
http://www.cazy.org/b12658.html
http://www.cazy.org/b12659.html
http://www.cazy.org/b1266.html
http://www.cazy.org/b12660.html
http://www.cazy.org/b12661.html
http://www.cazy.org/b12662.html
http://www.cazy.org/b12663.html
http://www.cazy.org/b12664.html
http://www.cazy.org/b12665.html
http://www.cazy.org/b12666.html
http://www.cazy.org/b12667.html
http://www.cazy.org/b12668.html
http://www.cazy.org/b12669.html
http://www.cazy.org/b1267.html
http://www.cazy.org/b12670.html
http://www.cazy.org/b12671.html
http://www.cazy.org/b12672.html
http://www.cazy.org/b12673.html
http://www.cazy.org/b12674.html
http://www.cazy.org/b12675.html
http://www.cazy.org/b12676.html
http://www.cazy.org/b12677.html
http://www.cazy.org/b12678.html
http://www.cazy.org/b12679.html
http://www.cazy.org/b1268.html
http://www.cazy.org/b12680.html
http://www.cazy.org/b12681.html
http://www.cazy.org/b12682.html
http://www.cazy.org/b12683.html
http://www.cazy.org/b12684.html
http://www.cazy.org/b12685.html
http://www.cazy.org/b12686.html
http://www.cazy.org/b12687.html
http://www.cazy.org/b12688.html
http://www.cazy.org/b12689.html
http://www.cazy.org/b1269.html
http://www.cazy.org/b12690.html
http://www.cazy.org/b12691.html
http://www.cazy.org/b12692.html
http://www.cazy.org/b12693.html
http://www.cazy.org/b12694.html
http://www.cazy.org/b12695.html
http://www.cazy.org/b12696.html
http://www.cazy.org/b12697.html
http://www.cazy.org/b12698.html
http://www.cazy.org/b12699.html
http://www.cazy.org/b127.html
http://www.cazy.org/b1270.html
http://www.cazy.org/b12700.html
http://www.cazy.org/b12701.html
http://www.cazy.org/b12702.html
http://www.cazy.org/b12703.html
http://www.cazy.org/b12704.html
http://www.cazy.org/b12705.html
http://www.cazy.org/b12706.html
http://www.cazy.org/b12707.html
http://www.cazy.org/b12708.html
http://www.cazy.org/b12709.html
http://www.cazy.org/b1271.html
http://www.cazy.org/b12710.html
http://www.cazy.org/b12711.html
http://www.cazy.org/b12712.html
http://www.cazy.org/b12713.html
http://www.cazy.org/b12714.html
http://www.cazy.org/b12715.html
http://www.cazy.org/b12716.html
http://www.cazy.org/b12717.html
http://www.cazy.org/b12718.html
http://www.cazy.org/b12719.html
http://www.cazy.org/b1272.html
http://www.cazy.org/b12720.html
http://www.cazy.org/b12721.html
http://www.cazy.org/b12722.html
http://www.cazy.org/b12723.html
http://www.cazy.org/b12724.html
http://www.cazy.org/b12725.html
http://www.cazy.org/b12726.html
http://www.cazy.org/b12727.html
http://www.cazy.org/b12728.html
http://www.cazy.org/b12729.html
http://www.cazy.org/b1273.html
http://www.cazy.org/b12730.html
http://www.cazy.org/b12731.html
http://www.cazy.org/b12732.html
http://www.cazy.org/b12733.html
http://www.cazy.org/b12734.html
http://www.cazy.org/b12735.html
http://www.cazy.org/b12736.html
http://www.cazy.org/b12737.html
http://www.cazy.org/b12738.html
http://www.cazy.org/b12739.html
http://www.cazy.org/b1274.html
http://www.cazy.org/b12740.html
http://www.cazy.org/b12741.html
http://www.cazy.org/b12742.html
http://www.cazy.org/b12743.html
http://www.cazy.org/b12744.html
http://www.cazy.org/b12745.html
http://www.cazy.org/b12746.html
http://www.cazy.org/b12747.html
http://www.cazy.org/b12748.html
http://www.cazy.org/b12749.html
http://www.cazy.org/b1275.html
http://www.cazy.org/b12750.html
http://www.cazy.org/b12751.html
http://www.cazy.org/b12752.html
http://www.cazy.org/b12753.html
http://www.cazy.org/b12754.html
http://www.cazy.org/b12755.html
http://www.cazy.org/b12756.html
http://www.cazy.org/b12757.html
http://www.cazy.org/b12758.html
http://www.cazy.org/b12759.html
http://www.cazy.org/b1276.html
http://www.cazy.org/b12760.html
http://www.cazy.org/b12761.html
http://www.cazy.org/b12762.html
http://www.cazy.org/b12763.html
http://www.cazy.org/b12764.html
http://www.cazy.org/b12765.html
http://www.cazy.org/b12766.html
http://www.cazy.org/b12767.html
http://www.cazy.org/b12768.html
http://www.cazy.org/b12769.html
http://www.cazy.org/b1277.html
http://www.cazy.org/b12770.html
http://www.cazy.org/b12771.html
http://www.cazy.org/b12772.html
http://www.cazy.org/b12773.html
http://www.cazy.org/b12774.html
http://www.cazy.org/b12775.html
http://www.cazy.org/b12776.html
http://www.cazy.org/b12777.html
http://www.cazy.org/b12778.html
http://www.cazy.org/b12779.html
http://www.cazy.org/b12780.html
http://www.cazy.org/b12781.html
http://www.cazy.org/b12782.html
http://www.cazy.org/b12783.html
http://www.cazy.org/b12784.html
http://www.cazy.org/b12785.html
http://www.cazy.org/b12786.html
http://www.cazy.org/b12787.html
http://www.cazy.org/b12788.html
http://www.cazy.org/b12789.html
http://www.cazy.org/b1279.html
http://www.cazy.org/b12790.html
http://www.cazy.org/b12791.html
http://www.cazy.org/b12792.html
http://www.cazy.org/b12793.html
http://www.cazy.org/b12794.html
http://www.cazy.org/b12795.html
http://www.cazy.org/b12796.html
http://www.cazy.org/b12797.html
http://www.cazy.org/b12798.html
http://www.cazy.org/b12799.html
http://www.cazy.org/b128.html
http://www.cazy.org/b1280.html
http://www.cazy.org/b12800.html
http://www.cazy.org/b12801.html
http://www.cazy.org/b12802.html
http://www.cazy.org/b12803.html
http://www.cazy.org/b12804.html
http://www.cazy.org/b12805.html
http://www.cazy.org/b12806.html
http://www.cazy.org/b12807.html
http://www.cazy.org/b12808.html
http://www.cazy.org/b12809.html
http://www.cazy.org/b1281.html
http://www.cazy.org/b12810.html
http://www.cazy.org/b12811.html
http://www.cazy.org/b12812.html
http://www.cazy.org/b12813.html
http://www.cazy.org/b12814.html
http://www.cazy.org/b12815.html
http://www.cazy.org/b12816.html
http://www.cazy.org/b12817.html
http://www.cazy.org/b12818.html
http://www.cazy.org/b12819.html
http://www.cazy.org/b1282.html
http://www.cazy.org/b12820.html
http://www.cazy.org/b12821.html
http://www.cazy.org/b12822.html
http://www.cazy.org/b12823.html
http://www.cazy.org/b12824.html
http://www.cazy.org/b12825.html
http://www.cazy.org/b12826.html
http://www.cazy.org/b12827.html
http://www.cazy.org/b12828.html
http://www.cazy.org/b12829.html
http://www.cazy.org/b12830.html
http://www.cazy.org/b12831.html
http://www.cazy.org/b12832.html
http://www.cazy.org/b12833.html
http://www.cazy.org/b12834.html
http://www.cazy.org/b12835.html
http://www.cazy.org/b12836.html
http://www.cazy.org/b12837.html
http://www.cazy.org/b12838.html
http://www.cazy.org/b12839.html
http://www.cazy.org/b1284.html
http://www.cazy.org/b12840.html
http://www.cazy.org/b12841.html
http://www.cazy.org/b12843.html
http://www.cazy.org/b12845.html
http://www.cazy.org/b12846.html
http://www.cazy.org/b12847.html
http://www.cazy.org/b12848.html
http://www.cazy.org/b12849.html
http://www.cazy.org/b1285.html
http://www.cazy.org/b12850.html
http://www.cazy.org/b12851.html
http://www.cazy.org/b12852.html
http://www.cazy.org/b12853.html
http://www.cazy.org/b12854.html
http://www.cazy.org/b12855.html
http://www.cazy.org/b12856.html
http://www.cazy.org/b12857.html
http://www.cazy.org/b12858.html
http://www.cazy.org/b12859.html
http://www.cazy.org/b1286.html
http://www.cazy.org/b12860.html
http://www.cazy.org/b12861.html
http://www.cazy.org/b12862.html
http://www.cazy.org/b12863.html
http://www.cazy.org/b12864.html
http://www.cazy.org/b12865.html
http://www.cazy.org/b12866.html
http://www.cazy.org/b12867.html
http://www.cazy.org/b12868.html
http://www.cazy.org/b12869.html
http://www.cazy.org/b1287.html
http://www.cazy.org/b12870.html
http://www.cazy.org/b12871.html
http://www.cazy.org/b12872.html
http://www.cazy.org/b12873.html
http://www.cazy.org/b12874.html
http://www.cazy.org/b12875.html
http://www.cazy.org/b12876.html
http://www.cazy.org/b12877.html
http://www.cazy.org/b12878.html
http://www.cazy.org/b12879.html
http://www.cazy.org/b1288.html
http://www.cazy.org/b12880.html
http://www.cazy.org/b12881.html
http://www.cazy.org/b12882.html
http://www.cazy.org/b12883.html
http://www.cazy.org/b12884.html
http://www.cazy.org/b12885.html
http://www.cazy.org/b12886.html
http://www.cazy.org/b12887.html
http://www.cazy.org/b12888.html
http://www.cazy.org/b12889.html
http://www.cazy.org/b1289.html
http://www.cazy.org/b12890.html
http://www.cazy.org/b12891.html
http://www.cazy.org/b12892.html
http://www.cazy.org/b12893.html
http://www.cazy.org/b12894.html
http://www.cazy.org/b12895.html
http://www.cazy.org/b12896.html
http://www.cazy.org/b12897.html
http://www.cazy.org/b12898.html
http://www.cazy.org/b12899.html
http://www.cazy.org/b129.html
http://www.cazy.org/b1290.html
http://www.cazy.org/b12900.html
http://www.cazy.org/b12901.html
http://www.cazy.org/b12902.html
http://www.cazy.org/b12903.html
http://www.cazy.org/b12904.html
http://www.cazy.org/b12905.html
http://www.cazy.org/b12906.html
http://www.cazy.org/b12907.html
http://www.cazy.org/b12908.html
http://www.cazy.org/b12909.html
http://www.cazy.org/b1291.html
http://www.cazy.org/b12910.html
http://www.cazy.org/b12911.html
http://www.cazy.org/b12912.html
http://www.cazy.org/b12913.html
http://www.cazy.org/b12914.html
http://www.cazy.org/b12915.html
http://www.cazy.org/b12916.html
http://www.cazy.org/b12917.html
http://www.cazy.org/b12918.html
http://www.cazy.org/b12919.html
http://www.cazy.org/b1292.html
http://www.cazy.org/b12920.html
http://www.cazy.org/b12921.html
http://www.cazy.org/b12922.html
http://www.cazy.org/b12923.html
http://www.cazy.org/b12924.html
http://www.cazy.org/b12925.html
http://www.cazy.org/b12926.html
http://www.cazy.org/b12927.html
http://www.cazy.org/b12928.html
http://www.cazy.org/b12929.html
http://www.cazy.org/b1293.html
http://www.cazy.org/b12930.html
http://www.cazy.org/b12931.html
http://www.cazy.org/b12932.html
http://www.cazy.org/b12933.html
http://www.cazy.org/b12934.html
http://www.cazy.org/b12935.html
http://www.cazy.org/b12936.html
http://www.cazy.org/b12937.html
http://www.cazy.org/b12938.html
http://www.cazy.org/b12939.html
http://www.cazy.org/b1294.html
http://www.cazy.org/b12940.html
http://www.cazy.org/b12941.html
http://www.cazy.org/b12942.html
http://www.cazy.org/b12943.html
http://www.cazy.org/b12944.html
http://www.cazy.org/b12945.html
http://www.cazy.org/b12946.html
http://www.cazy.org/b12947.html
http://www.cazy.org/b12948.html
http://www.cazy.org/b12949.html
http://www.cazy.org/b1295.html
http://www.cazy.org/b12950.html
http://www.cazy.org/b12951.html
http://www.cazy.org/b12952.html
http://www.cazy.org/b12953.html
http://www.cazy.org/b12954.html
http://www.cazy.org/b12955.html
http://www.cazy.org/b12956.html
http://www.cazy.org/b12957.html
http://www.cazy.org/b12958.html
http://www.cazy.org/b12959.html
http://www.cazy.org/b1296.html
http://www.cazy.org/b12960.html
http://www.cazy.org/b12961.html
http://www.cazy.org/b12962.html
http://www.cazy.org/b12963.html
http://www.cazy.org/b12964.html
http://www.cazy.org/b12965.html
http://www.cazy.org/b12966.html
http://www.cazy.org/b12967.html
http://www.cazy.org/b12968.html
http://www.cazy.org/b12969.html
http://www.cazy.org/b1297.html
http://www.cazy.org/b12970.html
http://www.cazy.org/b12971.html
http://www.cazy.org/b12972.html
http://www.cazy.org/b12973.html
http://www.cazy.org/b12974.html
http://www.cazy.org/b12975.html
http://www.cazy.org/b12976.html
http://www.cazy.org/b12977.html
http://www.cazy.org/b12978.html
http://www.cazy.org/b12979.html
http://www.cazy.org/b1298.html
http://www.cazy.org/b12980.html
http://www.cazy.org/b12981.html
http://www.cazy.org/b12982.html
http://www.cazy.org/b12983.html
http://www.cazy.org/b12984.html
http://www.cazy.org/b12985.html
http://www.cazy.org/b12986.html
http://www.cazy.org/b12987.html
http://www.cazy.org/b12988.html
http://www.cazy.org/b12989.html
http://www.cazy.org/b1299.html
http://www.cazy.org/b12990.html
http://www.cazy.org/b12991.html
http://www.cazy.org/b12992.html
http://www.cazy.org/b12993.html
http://www.cazy.org/b12994.html
http://www.cazy.org/b12995.html
http://www.cazy.org/b12996.html
http://www.cazy.org/b12997.html
http://www.cazy.org/b12998.html
http://www.cazy.org/b12999.html
http://www.cazy.org/b130.html
http://www.cazy.org/b1300.html
http://www.cazy.org/b13000.html
http://www.cazy.org/b13001.html
http://www.cazy.org/b13002.html
http://www.cazy.org/b13003.html
http://www.cazy.org/b13004.html
http://www.cazy.org/b13005.html
http://www.cazy.org/b13006.html
http://www.cazy.org/b13007.html
http://www.cazy.org/b13008.html
http://www.cazy.org/b13009.html
http://www.cazy.org/b1301.html
http://www.cazy.org/b13010.html
http://www.cazy.org/b13011.html
http://www.cazy.org/b13012.html
http://www.cazy.org/b13013.html
http://www.cazy.org/b13014.html
http://www.cazy.org/b13015.html
http://www.cazy.org/b13016.html
http://www.cazy.org/b13017.html
http://www.cazy.org/b13018.html
http://www.cazy.org/b13019.html
http://www.cazy.org/b1302.html
http://www.cazy.org/b13020.html
http://www.cazy.org/b13021.html
http://www.cazy.org/b13022.html
http://www.cazy.org/b13023.html
http://www.cazy.org/b13024.html
http://www.cazy.org/b13025.html
http://www.cazy.org/b13026.html
http://www.cazy.org/b13027.html
http://www.cazy.org/b13028.html
http://www.cazy.org/b13029.html
http://www.cazy.org/b1303.html
http://www.cazy.org/b13030.html
http://www.cazy.org/b13031.html
http://www.cazy.org/b13032.html
http://www.cazy.org/b13033.html
http://www.cazy.org/b13034.html
http://www.cazy.org/b13035.html
http://www.cazy.org/b13036.html
http://www.cazy.org/b13037.html
http://www.cazy.org/b13038.html
http://www.cazy.org/b13039.html
http://www.cazy.org/b1304.html
http://www.cazy.org/b13040.html
http://www.cazy.org/b13041.html
http://www.cazy.org/b13042.html
http://www.cazy.org/b13043.html
http://www.cazy.org/b13044.html
http://www.cazy.org/b13045.html
http://www.cazy.org/b13046.html
http://www.cazy.org/b13047.html
http://www.cazy.org/b13048.html
http://www.cazy.org/b13049.html
http://www.cazy.org/b1305.html
http://www.cazy.org/b13050.html
http://www.cazy.org/b13051.html
http://www.cazy.org/b13052.html
http://www.cazy.org/b13053.html
http://www.cazy.org/b13054.html
http://www.cazy.org/b13055.html
http://www.cazy.org/b13056.html
http://www.cazy.org/b13057.html
http://www.cazy.org/b13058.html
http://www.cazy.org/b13059.html
http://www.cazy.org/b1306.html
http://www.cazy.org/b13060.html
http://www.cazy.org/b13061.html
http://www.cazy.org/b13062.html
http://www.cazy.org/b13063.html
http://www.cazy.org/b13064.html
http://www.cazy.org/b13065.html
http://www.cazy.org/b13066.html
http://www.cazy.org/b13067.html
http://www.cazy.org/b13068.html
http://www.cazy.org/b13069.html
http://www.cazy.org/b1307.html
http://www.cazy.org/b13070.html
http://www.cazy.org/b13071.html
http://www.cazy.org/b13072.html
http://www.cazy.org/b13073.html
http://www.cazy.org/b13074.html
http://www.cazy.org/b13075.html
http://www.cazy.org/b13076.html
http://www.cazy.org/b13077.html
http://www.cazy.org/b13078.html
http://www.cazy.org/b13079.html
http://www.cazy.org/b1308.html
http://www.cazy.org/b13080.html
http://www.cazy.org/b13081.html
http://www.cazy.org/b13082.html
http://www.cazy.org/b13083.html
http://www.cazy.org/b13084.html
http://www.cazy.org/b13085.html
http://www.cazy.org/b13086.html
http://www.cazy.org/b13087.html
http://www.cazy.org/b13088.html
http://www.cazy.org/b13089.html
http://www.cazy.org/b1309.html
http://www.cazy.org/b13090.html
http://www.cazy.org/b13091.html
http://www.cazy.org/b13092.html
http://www.cazy.org/b13093.html
http://www.cazy.org/b13094.html
http://www.cazy.org/b13095.html
http://www.cazy.org/b13096.html
http://www.cazy.org/b13097.html
http://www.cazy.org/b13098.html
http://www.cazy.org/b13099.html
http://www.cazy.org/b131.html
http://www.cazy.org/b1310.html
http://www.cazy.org/b13100.html
http://www.cazy.org/b13101.html
http://www.cazy.org/b13102.html
http://www.cazy.org/b13103.html
http://www.cazy.org/b13104.html
http://www.cazy.org/b13105.html
http://www.cazy.org/b13106.html
http://www.cazy.org/b13107.html
http://www.cazy.org/b13108.html
http://www.cazy.org/b13109.html
http://www.cazy.org/b1311.html
http://www.cazy.org/b13110.html
http://www.cazy.org/b13111.html
http://www.cazy.org/b13112.html
http://www.cazy.org/b13113.html
http://www.cazy.org/b13114.html
http://www.cazy.org/b13115.html
http://www.cazy.org/b13116.html
http://www.cazy.org/b13117.html
http://www.cazy.org/b13118.html
http://www.cazy.org/b13119.html
http://www.cazy.org/b1312.html
http://www.cazy.org/b13120.html
http://www.cazy.org/b13121.html
http://www.cazy.org/b13122.html
http://www.cazy.org/b13123.html
http://www.cazy.org/b13124.html
http://www.cazy.org/b13125.html
http://www.cazy.org/b13126.html
http://www.cazy.org/b13127.html
http://www.cazy.org/b13128.html
http://www.cazy.org/b13129.html
http://www.cazy.org/b13130.html
http://www.cazy.org/b13131.html
http://www.cazy.org/b13132.html
http://www.cazy.org/b13133.html
http://www.cazy.org/b13134.html
http://www.cazy.org/b13135.html
http://www.cazy.org/b13136.html
http://www.cazy.org/b13137.html
http://www.cazy.org/b13138.html
http://www.cazy.org/b13139.html
http://www.cazy.org/b1314.html
http://www.cazy.org/b13140.html
http://www.cazy.org/b13141.html
http://www.cazy.org/b13142.html
http://www.cazy.org/b13143.html
http://www.cazy.org/b13144.html
http://www.cazy.org/b13145.html
http://www.cazy.org/b13146.html
http://www.cazy.org/b13147.html
http://www.cazy.org/b13148.html
http://www.cazy.org/b13149.html
http://www.cazy.org/b1315.html
http://www.cazy.org/b13150.html
http://www.cazy.org/b13151.html
http://www.cazy.org/b13153.html
http://www.cazy.org/b13154.html
http://www.cazy.org/b13155.html
http://www.cazy.org/b13156.html
http://www.cazy.org/b13157.html
http://www.cazy.org/b13158.html
http://www.cazy.org/b13159.html
http://www.cazy.org/b13160.html
http://www.cazy.org/b13161.html
http://www.cazy.org/b13162.html
http://www.cazy.org/b13163.html
http://www.cazy.org/b13166.html
http://www.cazy.org/b13167.html
http://www.cazy.org/b13168.html
http://www.cazy.org/b13169.html
http://www.cazy.org/b1317.html
http://www.cazy.org/b13170.html
http://www.cazy.org/b13171.html
http://www.cazy.org/b13172.html
http://www.cazy.org/b13173.html
http://www.cazy.org/b13174.html
http://www.cazy.org/b13175.html
http://www.cazy.org/b13176.html
http://www.cazy.org/b13177.html
http://www.cazy.org/b13178.html
http://www.cazy.org/b1318.html
http://www.cazy.org/b13180.html
http://www.cazy.org/b13181.html
http://www.cazy.org/b13182.html
http://www.cazy.org/b13183.html
http://www.cazy.org/b13184.html
http://www.cazy.org/b13185.html
http://www.cazy.org/b13186.html
http://www.cazy.org/b13187.html
http://www.cazy.org/b13188.html
http://www.cazy.org/b13189.html
http://www.cazy.org/b1319.html
http://www.cazy.org/b13190.html
http://www.cazy.org/b13191.html
http://www.cazy.org/b13192.html
http://www.cazy.org/b13193.html
http://www.cazy.org/b13194.html
http://www.cazy.org/b13195.html
http://www.cazy.org/b13196.html
http://www.cazy.org/b13197.html
http://www.cazy.org/b13198.html
http://www.cazy.org/b13199.html
http://www.cazy.org/b132.html
http://www.cazy.org/b1320.html
http://www.cazy.org/b13200.html
http://www.cazy.org/b13201.html
http://www.cazy.org/b13202.html
http://www.cazy.org/b13203.html
http://www.cazy.org/b13204.html
http://www.cazy.org/b13205.html
http://www.cazy.org/b13206.html
http://www.cazy.org/b13207.html
http://www.cazy.org/b13208.html
http://www.cazy.org/b13209.html
http://www.cazy.org/b1321.html
http://www.cazy.org/b13210.html
http://www.cazy.org/b13211.html
http://www.cazy.org/b13212.html
http://www.cazy.org/b13213.html
http://www.cazy.org/b13214.html
http://www.cazy.org/b13215.html
http://www.cazy.org/b13216.html
http://www.cazy.org/b13217.html
http://www.cazy.org/b13218.html
http://www.cazy.org/b13219.html
http://www.cazy.org/b1322.html
http://www.cazy.org/b13220.html
http://www.cazy.org/b13221.html
http://www.cazy.org/b13222.html
http://www.cazy.org/b13223.html
http://www.cazy.org/b13224.html
http://www.cazy.org/b13225.html
http://www.cazy.org/b13226.html
http://www.cazy.org/b13227.html
http://www.cazy.org/b13228.html
http://www.cazy.org/b13229.html
http://www.cazy.org/b1323.html
http://www.cazy.org/b13230.html
http://www.cazy.org/b13231.html
http://www.cazy.org/b13232.html
http://www.cazy.org/b13233.html
http://www.cazy.org/b13234.html
http://www.cazy.org/b13235.html
http://www.cazy.org/b13236.html
http://www.cazy.org/b13237.html
http://www.cazy.org/b13238.html
http://www.cazy.org/b13239.html
http://www.cazy.org/b1324.html
http://www.cazy.org/b13240.html
http://www.cazy.org/b13241.html
http://www.cazy.org/b13242.html
http://www.cazy.org/b13243.html
http://www.cazy.org/b13244.html
http://www.cazy.org/b13246.html
http://www.cazy.org/b13247.html
http://www.cazy.org/b13248.html
http://www.cazy.org/b13249.html
http://www.cazy.org/b1325.html
http://www.cazy.org/b13250.html
http://www.cazy.org/b13251.html
http://www.cazy.org/b13252.html
http://www.cazy.org/b13253.html
http://www.cazy.org/b13255.html
http://www.cazy.org/b13256.html
http://www.cazy.org/b13257.html
http://www.cazy.org/b13258.html
http://www.cazy.org/b13259.html
http://www.cazy.org/b1326.html
http://www.cazy.org/b13260.html
http://www.cazy.org/b13261.html
http://www.cazy.org/b13262.html
http://www.cazy.org/b13263.html
http://www.cazy.org/b13264.html
http://www.cazy.org/b13265.html
http://www.cazy.org/b13266.html
http://www.cazy.org/b13267.html
http://www.cazy.org/b13268.html
http://www.cazy.org/b13269.html
http://www.cazy.org/b1327.html
http://www.cazy.org/b13270.html
http://www.cazy.org/b13271.html
http://www.cazy.org/b13272.html
http://www.cazy.org/b13273.html
http://www.cazy.org/b13274.html
http://www.cazy.org/b13275.html
http://www.cazy.org/b13276.html
http://www.cazy.org/b13277.html
http://www.cazy.org/b13278.html
http://www.cazy.org/b13279.html
http://www.cazy.org/b1328.html
http://www.cazy.org/b13280.html
http://www.cazy.org/b13281.html
http://www.cazy.org/b13282.html
http://www.cazy.org/b13283.html
http://www.cazy.org/b13284.html
http://www.cazy.org/b13285.html
http://www.cazy.org/b13286.html
http://www.cazy.org/b13287.html
http://www.cazy.org/b13288.html
http://www.cazy.org/b13289.html
http://www.cazy.org/b1329.html
http://www.cazy.org/b13290.html
http://www.cazy.org/b13291.html
http://www.cazy.org/b13292.html
http://www.cazy.org/b13293.html
http://www.cazy.org/b13294.html
http://www.cazy.org/b13295.html
http://www.cazy.org/b13296.html
http://www.cazy.org/b13297.html
http://www.cazy.org/b13298.html
http://www.cazy.org/b13299.html
http://www.cazy.org/b1330.html
http://www.cazy.org/b13300.html
http://www.cazy.org/b13301.html
http://www.cazy.org/b13302.html
http://www.cazy.org/b13303.html
http://www.cazy.org/b13304.html
http://www.cazy.org/b13305.html
http://www.cazy.org/b13306.html
http://www.cazy.org/b13307.html
http://www.cazy.org/b13308.html
http://www.cazy.org/b13309.html
http://www.cazy.org/b1331.html
http://www.cazy.org/b13310.html
http://www.cazy.org/b13311.html
http://www.cazy.org/b13312.html
http://www.cazy.org/b13313.html
http://www.cazy.org/b13314.html
http://www.cazy.org/b13315.html
http://www.cazy.org/b13316.html
http://www.cazy.org/b13317.html
http://www.cazy.org/b13318.html
http://www.cazy.org/b13319.html
http://www.cazy.org/b1332.html
http://www.cazy.org/b13320.html
http://www.cazy.org/b13321.html
http://www.cazy.org/b13322.html
http://www.cazy.org/b13323.html
http://www.cazy.org/b13324.html
http://www.cazy.org/b13325.html
http://www.cazy.org/b13326.html
http://www.cazy.org/b13327.html
http://www.cazy.org/b13328.html
http://www.cazy.org/b13329.html
http://www.cazy.org/b1333.html
http://www.cazy.org/b13330.html
http://www.cazy.org/b13331.html
http://www.cazy.org/b13332.html
http://www.cazy.org/b13333.html
http://www.cazy.org/b13334.html
http://www.cazy.org/b13335.html
http://www.cazy.org/b13336.html
http://www.cazy.org/b13337.html
http://www.cazy.org/b13338.html
http://www.cazy.org/b13339.html
http://www.cazy.org/b13340.html
http://www.cazy.org/b13341.html
http://www.cazy.org/b13342.html
http://www.cazy.org/b13343.html
http://www.cazy.org/b13344.html
http://www.cazy.org/b13345.html
http://www.cazy.org/b13346.html
http://www.cazy.org/b13347.html
http://www.cazy.org/b13348.html
http://www.cazy.org/b13349.html
http://www.cazy.org/b1335.html
http://www.cazy.org/b13350.html
http://www.cazy.org/b13351.html
http://www.cazy.org/b13352.html
http://www.cazy.org/b13353.html
http://www.cazy.org/b13354.html
http://www.cazy.org/b13355.html
http://www.cazy.org/b13356.html
http://www.cazy.org/b13357.html
http://www.cazy.org/b13358.html
http://www.cazy.org/b13359.html
http://www.cazy.org/b1336.html
http://www.cazy.org/b13360.html
http://www.cazy.org/b13361.html
http://www.cazy.org/b13362.html
http://www.cazy.org/b13363.html
http://www.cazy.org/b13364.html
http://www.cazy.org/b13365.html
http://www.cazy.org/b13366.html
http://www.cazy.org/b13367.html
http://www.cazy.org/b13368.html
http://www.cazy.org/b13369.html
http://www.cazy.org/b1337.html
http://www.cazy.org/b13370.html
http://www.cazy.org/b13371.html
http://www.cazy.org/b13372.html
http://www.cazy.org/b13373.html
http://www.cazy.org/b13374.html
http://www.cazy.org/b13375.html
http://www.cazy.org/b13376.html
http://www.cazy.org/b13377.html
http://www.cazy.org/b13378.html
http://www.cazy.org/b13379.html
http://www.cazy.org/b13380.html
http://www.cazy.org/b13381.html
http://www.cazy.org/b13382.html
http://www.cazy.org/b13383.html
http://www.cazy.org/b13384.html
http://www.cazy.org/b13385.html
http://www.cazy.org/b13386.html
http://www.cazy.org/b13387.html
http://www.cazy.org/b13388.html
http://www.cazy.org/b13389.html
http://www.cazy.org/b1339.html
http://www.cazy.org/b13390.html
http://www.cazy.org/b13391.html
http://www.cazy.org/b13392.html
http://www.cazy.org/b13393.html
http://www.cazy.org/b13394.html
http://www.cazy.org/b13395.html
http://www.cazy.org/b13396.html
http://www.cazy.org/b13397.html
http://www.cazy.org/b13398.html
http://www.cazy.org/b13399.html
http://www.cazy.org/b134.html
http://www.cazy.org/b1340.html
http://www.cazy.org/b13400.html
http://www.cazy.org/b13401.html
http://www.cazy.org/b13402.html
http://www.cazy.org/b13403.html
http://www.cazy.org/b13404.html
http://www.cazy.org/b13405.html
http://www.cazy.org/b13406.html
http://www.cazy.org/b13407.html
http://www.cazy.org/b13408.html
http://www.cazy.org/b13409.html
http://www.cazy.org/b13410.html
http://www.cazy.org/b13411.html
http://www.cazy.org/b13412.html
http://www.cazy.org/b13413.html
http://www.cazy.org/b13414.html
http://www.cazy.org/b13415.html
http://www.cazy.org/b13416.html
http://www.cazy.org/b13417.html
http://www.cazy.org/b13418.html
http://www.cazy.org/b13419.html
http://www.cazy.org/b1342.html
http://www.cazy.org/b13420.html
http://www.cazy.org/b13421.html
http://www.cazy.org/b13422.html
http://www.cazy.org/b13423.html
http://www.cazy.org/b13424.html
http://www.cazy.org/b13425.html
http://www.cazy.org/b13426.html
http://www.cazy.org/b13427.html
http://www.cazy.org/b13428.html
http://www.cazy.org/b13429.html
http://www.cazy.org/b1343.html
http://www.cazy.org/b13430.html
http://www.cazy.org/b13431.html
http://www.cazy.org/b13432.html
http://www.cazy.org/b13433.html
http://www.cazy.org/b13434.html
http://www.cazy.org/b13435.html
http://www.cazy.org/b13436.html
http://www.cazy.org/b13437.html
http://www.cazy.org/b13438.html
http://www.cazy.org/b13439.html
http://www.cazy.org/b1344.html
http://www.cazy.org/b13440.html
http://www.cazy.org/b13441.html
http://www.cazy.org/b13442.html
http://www.cazy.org/b13443.html
http://www.cazy.org/b13444.html
http://www.cazy.org/b13445.html
http://www.cazy.org/b13446.html
http://www.cazy.org/b13447.html
http://www.cazy.org/b13448.html
http://www.cazy.org/b13449.html
http://www.cazy.org/b1345.html
http://www.cazy.org/b13450.html
http://www.cazy.org/b13451.html
http://www.cazy.org/b13452.html
http://www.cazy.org/b13453.html
http://www.cazy.org/b13454.html
http://www.cazy.org/b13455.html
http://www.cazy.org/b13456.html
http://www.cazy.org/b13457.html
http://www.cazy.org/b13458.html
http://www.cazy.org/b13459.html
http://www.cazy.org/b1346.html
http://www.cazy.org/b13460.html
http://www.cazy.org/b13461.html
http://www.cazy.org/b13462.html
http://www.cazy.org/b13463.html
http://www.cazy.org/b13464.html
http://www.cazy.org/b13465.html
http://www.cazy.org/b13466.html
http://www.cazy.org/b13467.html
http://www.cazy.org/b13468.html
http://www.cazy.org/b13469.html
http://www.cazy.org/b1347.html
http://www.cazy.org/b13470.html
http://www.cazy.org/b13471.html
http://www.cazy.org/b13472.html
http://www.cazy.org/b13473.html
http://www.cazy.org/b13474.html
http://www.cazy.org/b13475.html
http://www.cazy.org/b13476.html
http://www.cazy.org/b13477.html
http://www.cazy.org/b13478.html
http://www.cazy.org/b13479.html
http://www.cazy.org/b13480.html
http://www.cazy.org/b13481.html
http://www.cazy.org/b13482.html
http://www.cazy.org/b13483.html
http://www.cazy.org/b13484.html
http://www.cazy.org/b13485.html
http://www.cazy.org/b13486.html
http://www.cazy.org/b13487.html
http://www.cazy.org/b13488.html
http://www.cazy.org/b13489.html
http://www.cazy.org/b1349.html
http://www.cazy.org/b13490.html
http://www.cazy.org/b13491.html
http://www.cazy.org/b13492.html
http://www.cazy.org/b13493.html
http://www.cazy.org/b13494.html
http://www.cazy.org/b13495.html
http://www.cazy.org/b13496.html
http://www.cazy.org/b13497.html
http://www.cazy.org/b13498.html
http://www.cazy.org/b13499.html
http://www.cazy.org/b135.html
http://www.cazy.org/b13500.html
http://www.cazy.org/b13501.html
http://www.cazy.org/b13502.html
http://www.cazy.org/b13503.html
http://www.cazy.org/b13504.html
http://www.cazy.org/b13505.html
http://www.cazy.org/b13506.html
http://www.cazy.org/b13507.html
http://www.cazy.org/b13508.html
http://www.cazy.org/b13509.html
http://www.cazy.org/b1351.html
http://www.cazy.org/b13510.html
http://www.cazy.org/b13511.html
http://www.cazy.org/b13512.html
http://www.cazy.org/b13513.html
http://www.cazy.org/b13514.html
http://www.cazy.org/b13515.html
http://www.cazy.org/b13516.html
http://www.cazy.org/b13517.html
http://www.cazy.org/b13518.html
http://www.cazy.org/b13519.html
http://www.cazy.org/b1352.html
http://www.cazy.org/b13520.html
http://www.cazy.org/b13521.html
http://www.cazy.org/b13522.html
http://www.cazy.org/b13523.html
http://www.cazy.org/b13524.html
http://www.cazy.org/b13525.html
http://www.cazy.org/b13526.html
http://www.cazy.org/b13527.html
http://www.cazy.org/b13528.html
http://www.cazy.org/b13529.html
http://www.cazy.org/b1353.html
http://www.cazy.org/b13530.html
http://www.cazy.org/b13531.html
http://www.cazy.org/b13532.html
http://www.cazy.org/b13533.html
http://www.cazy.org/b13534.html
http://www.cazy.org/b13535.html
http://www.cazy.org/b13536.html
http://www.cazy.org/b13537.html
http://www.cazy.org/b13538.html
http://www.cazy.org/b13539.html
http://www.cazy.org/b1354.html
http://www.cazy.org/b13540.html
http://www.cazy.org/b13541.html
http://www.cazy.org/b13542.html
http://www.cazy.org/b13543.html
http://www.cazy.org/b13544.html
http://www.cazy.org/b13545.html
http://www.cazy.org/b13546.html
http://www.cazy.org/b13547.html
http://www.cazy.org/b13548.html
http://www.cazy.org/b13549.html
http://www.cazy.org/b1355.html
http://www.cazy.org/b13550.html
http://www.cazy.org/b13551.html
http://www.cazy.org/b13552.html
http://www.cazy.org/b13553.html
http://www.cazy.org/b13554.html
http://www.cazy.org/b13555.html
http://www.cazy.org/b13556.html
http://www.cazy.org/b13557.html
http://www.cazy.org/b13558.html
http://www.cazy.org/b13559.html
http://www.cazy.org/b1356.html
http://www.cazy.org/b13560.html
http://www.cazy.org/b13561.html
http://www.cazy.org/b13562.html
http://www.cazy.org/b13563.html
http://www.cazy.org/b13564.html
http://www.cazy.org/b13565.html
http://www.cazy.org/b13566.html
http://www.cazy.org/b13567.html
http://www.cazy.org/b13568.html
http://www.cazy.org/b13569.html
http://www.cazy.org/b1357.html
http://www.cazy.org/b13570.html
http://www.cazy.org/b13571.html
http://www.cazy.org/b13572.html
http://www.cazy.org/b13573.html
http://www.cazy.org/b13574.html
http://www.cazy.org/b13575.html
http://www.cazy.org/b13576.html
http://www.cazy.org/b13577.html
http://www.cazy.org/b13578.html
http://www.cazy.org/b13579.html
http://www.cazy.org/b1358.html
http://www.cazy.org/b13580.html
http://www.cazy.org/b13582.html
http://www.cazy.org/b13583.html
http://www.cazy.org/b13584.html
http://www.cazy.org/b13585.html
http://www.cazy.org/b13586.html
http://www.cazy.org/b13587.html
http://www.cazy.org/b13588.html
http://www.cazy.org/b13589.html
http://www.cazy.org/b1359.html
http://www.cazy.org/b13590.html
http://www.cazy.org/b13591.html
http://www.cazy.org/b13592.html
http://www.cazy.org/b13593.html
http://www.cazy.org/b13594.html
http://www.cazy.org/b13595.html
http://www.cazy.org/b13596.html
http://www.cazy.org/b13597.html
http://www.cazy.org/b13598.html
http://www.cazy.org/b13599.html
http://www.cazy.org/b136.html
http://www.cazy.org/b1360.html
http://www.cazy.org/b13600.html
http://www.cazy.org/b13601.html
http://www.cazy.org/b13602.html
http://www.cazy.org/b13603.html
http://www.cazy.org/b13604.html
http://www.cazy.org/b13605.html
http://www.cazy.org/b13606.html
http://www.cazy.org/b13607.html
http://www.cazy.org/b13608.html
http://www.cazy.org/b13609.html
http://www.cazy.org/b1361.html
http://www.cazy.org/b13610.html
http://www.cazy.org/b13611.html
http://www.cazy.org/b13612.html
http://www.cazy.org/b13613.html
http://www.cazy.org/b13614.html
http://www.cazy.org/b13615.html
http://www.cazy.org/b13616.html
http://www.cazy.org/b13617.html
http://www.cazy.org/b13618.html
http://www.cazy.org/b13619.html
http://www.cazy.org/b1362.html
http://www.cazy.org/b13620.html
http://www.cazy.org/b13621.html
http://www.cazy.org/b13622.html
http://www.cazy.org/b13623.html
http://www.cazy.org/b13624.html
http://www.cazy.org/b13625.html
http://www.cazy.org/b13626.html
http://www.cazy.org/b13627.html
http://www.cazy.org/b13628.html
http://www.cazy.org/b13629.html
http://www.cazy.org/b1363.html
http://www.cazy.org/b13630.html
http://www.cazy.org/b13631.html
http://www.cazy.org/b13632.html
http://www.cazy.org/b13634.html
http://www.cazy.org/b13635.html
http://www.cazy.org/b13636.html
http://www.cazy.org/b13637.html
http://www.cazy.org/b13638.html
http://www.cazy.org/b13639.html
http://www.cazy.org/b1364.html
http://www.cazy.org/b13640.html
http://www.cazy.org/b13641.html
http://www.cazy.org/b13642.html
http://www.cazy.org/b13643.html
http://www.cazy.org/b13644.html
http://www.cazy.org/b13645.html
http://www.cazy.org/b13646.html
http://www.cazy.org/b13647.html
http://www.cazy.org/b13648.html
http://www.cazy.org/b13649.html
http://www.cazy.org/b1365.html
http://www.cazy.org/b13650.html
http://www.cazy.org/b13651.html
http://www.cazy.org/b13652.html
http://www.cazy.org/b13653.html
http://www.cazy.org/b13654.html
http://www.cazy.org/b13655.html
http://www.cazy.org/b13656.html
http://www.cazy.org/b13657.html
http://www.cazy.org/b13658.html
http://www.cazy.org/b13659.html
http://www.cazy.org/b1366.html
http://www.cazy.org/b13660.html
http://www.cazy.org/b13661.html
http://www.cazy.org/b13662.html
http://www.cazy.org/b13663.html
http://www.cazy.org/b13664.html
http://www.cazy.org/b13665.html
http://www.cazy.org/b13666.html
http://www.cazy.org/b13667.html
http://www.cazy.org/b13668.html
http://www.cazy.org/b13669.html
http://www.cazy.org/b1367.html
http://www.cazy.org/b13670.html
http://www.cazy.org/b13671.html
http://www.cazy.org/b13672.html
http://www.cazy.org/b13673.html
http://www.cazy.org/b13674.html
http://www.cazy.org/b13675.html
http://www.cazy.org/b13676.html
http://www.cazy.org/b13677.html
http://www.cazy.org/b13678.html
http://www.cazy.org/b13679.html
http://www.cazy.org/b1368.html
http://www.cazy.org/b13680.html
http://www.cazy.org/b13681.html
http://www.cazy.org/b13682.html
http://www.cazy.org/b13683.html
http://www.cazy.org/b13684.html
http://www.cazy.org/b13685.html
http://www.cazy.org/b13686.html
http://www.cazy.org/b13687.html
http://www.cazy.org/b13688.html
http://www.cazy.org/b13689.html
http://www.cazy.org/b1369.html
http://www.cazy.org/b13690.html
http://www.cazy.org/b13691.html
http://www.cazy.org/b13692.html
http://www.cazy.org/b13693.html
http://www.cazy.org/b13694.html
http://www.cazy.org/b13695.html
http://www.cazy.org/b13696.html
http://www.cazy.org/b13697.html
http://www.cazy.org/b13698.html
http://www.cazy.org/b13699.html
http://www.cazy.org/b137.html
http://www.cazy.org/b1370.html
http://www.cazy.org/b13700.html
http://www.cazy.org/b13701.html
http://www.cazy.org/b13702.html
http://www.cazy.org/b13703.html
http://www.cazy.org/b13704.html
http://www.cazy.org/b13705.html
http://www.cazy.org/b13706.html
http://www.cazy.org/b13707.html
http://www.cazy.org/b13708.html
http://www.cazy.org/b13709.html
http://www.cazy.org/b1371.html
http://www.cazy.org/b13710.html
http://www.cazy.org/b13711.html
http://www.cazy.org/b13712.html
http://www.cazy.org/b13713.html
http://www.cazy.org/b13714.html
http://www.cazy.org/b13715.html
http://www.cazy.org/b13716.html
http://www.cazy.org/b13717.html
http://www.cazy.org/b13718.html
http://www.cazy.org/b13719.html
http://www.cazy.org/b1372.html
http://www.cazy.org/b13720.html
http://www.cazy.org/b13721.html
http://www.cazy.org/b13722.html
http://www.cazy.org/b13723.html
http://www.cazy.org/b13724.html
http://www.cazy.org/b13725.html
http://www.cazy.org/b13726.html
http://www.cazy.org/b13728.html
http://www.cazy.org/b13729.html
http://www.cazy.org/b1373.html
http://www.cazy.org/b13730.html
http://www.cazy.org/b13731.html
http://www.cazy.org/b13732.html
http://www.cazy.org/b13733.html
http://www.cazy.org/b13734.html
http://www.cazy.org/b13735.html
http://www.cazy.org/b13736.html
http://www.cazy.org/b13737.html
http://www.cazy.org/b13738.html
http://www.cazy.org/b13739.html
http://www.cazy.org/b1374.html
http://www.cazy.org/b13740.html
http://www.cazy.org/b13741.html
http://www.cazy.org/b13742.html
http://www.cazy.org/b13743.html
http://www.cazy.org/b13744.html
http://www.cazy.org/b13745.html
http://www.cazy.org/b13746.html
http://www.cazy.org/b13747.html
http://www.cazy.org/b13748.html
http://www.cazy.org/b13749.html
http://www.cazy.org/b1375.html
http://www.cazy.org/b13750.html
http://www.cazy.org/b13751.html
http://www.cazy.org/b13752.html
http://www.cazy.org/b13753.html
http://www.cazy.org/b13754.html
http://www.cazy.org/b13755.html
http://www.cazy.org/b13756.html
http://www.cazy.org/b13757.html
http://www.cazy.org/b13758.html
http://www.cazy.org/b13759.html
http://www.cazy.org/b1376.html
http://www.cazy.org/b13760.html
http://www.cazy.org/b13761.html
http://www.cazy.org/b13762.html
http://www.cazy.org/b13763.html
http://www.cazy.org/b13764.html
http://www.cazy.org/b13765.html
http://www.cazy.org/b13766.html
http://www.cazy.org/b13767.html
http://www.cazy.org/b13768.html
http://www.cazy.org/b13769.html
http://www.cazy.org/b1377.html
http://www.cazy.org/b13770.html
http://www.cazy.org/b13771.html
http://www.cazy.org/b13772.html
http://www.cazy.org/b13773.html
http://www.cazy.org/b13774.html
http://www.cazy.org/b13775.html
http://www.cazy.org/b1378.html
http://www.cazy.org/b13781.html
http://www.cazy.org/b13782.html
http://www.cazy.org/b13783.html
http://www.cazy.org/b13784.html
http://www.cazy.org/b13785.html
http://www.cazy.org/b13786.html
http://www.cazy.org/b13787.html
http://www.cazy.org/b13788.html
http://www.cazy.org/b13789.html
http://www.cazy.org/b1379.html
http://www.cazy.org/b13790.html
http://www.cazy.org/b13791.html
http://www.cazy.org/b13792.html
http://www.cazy.org/b13793.html
http://www.cazy.org/b13794.html
http://www.cazy.org/b13795.html
http://www.cazy.org/b13796.html
http://www.cazy.org/b13797.html
http://www.cazy.org/b13798.html
http://www.cazy.org/b13799.html
http://www.cazy.org/b138.html
http://www.cazy.org/b1380.html
http://www.cazy.org/b13800.html
http://www.cazy.org/b13802.html
http://www.cazy.org/b13803.html
http://www.cazy.org/b13804.html
http://www.cazy.org/b13805.html
http://www.cazy.org/b13806.html
http://www.cazy.org/b13807.html
http://www.cazy.org/b13808.html
http://www.cazy.org/b13809.html
http://www.cazy.org/b13810.html
http://www.cazy.org/b13811.html
http://www.cazy.org/b13812.html
http://www.cazy.org/b13813.html
http://www.cazy.org/b13814.html
http://www.cazy.org/b13815.html
http://www.cazy.org/b13816.html
http://www.cazy.org/b13817.html
http://www.cazy.org/b13818.html
http://www.cazy.org/b13819.html
http://www.cazy.org/b1382.html
http://www.cazy.org/b13820.html
http://www.cazy.org/b13821.html
http://www.cazy.org/b13822.html
http://www.cazy.org/b13823.html
http://www.cazy.org/b13824.html
http://www.cazy.org/b13825.html
http://www.cazy.org/b13826.html
http://www.cazy.org/b13827.html
http://www.cazy.org/b13828.html
http://www.cazy.org/b13829.html
http://www.cazy.org/b1383.html
http://www.cazy.org/b13830.html
http://www.cazy.org/b13831.html
http://www.cazy.org/b13832.html
http://www.cazy.org/b13833.html
http://www.cazy.org/b13834.html
http://www.cazy.org/b13835.html
http://www.cazy.org/b13836.html
http://www.cazy.org/b13837.html
http://www.cazy.org/b13838.html
http://www.cazy.org/b13839.html
http://www.cazy.org/b1384.html
http://www.cazy.org/b13840.html
http://www.cazy.org/b13841.html
http://www.cazy.org/b13842.html
http://www.cazy.org/b13843.html
http://www.cazy.org/b13844.html
http://www.cazy.org/b13845.html
http://www.cazy.org/b13846.html
http://www.cazy.org/b13847.html
http://www.cazy.org/b13848.html
http://www.cazy.org/b13849.html
http://www.cazy.org/b1385.html
http://www.cazy.org/b13850.html
http://www.cazy.org/b13851.html
http://www.cazy.org/b13852.html
http://www.cazy.org/b13853.html
http://www.cazy.org/b13854.html
http://www.cazy.org/b13855.html
http://www.cazy.org/b13856.html
http://www.cazy.org/b13857.html
http://www.cazy.org/b13858.html
http://www.cazy.org/b13859.html
http://www.cazy.org/b1386.html
http://www.cazy.org/b13860.html
http://www.cazy.org/b13861.html
http://www.cazy.org/b13862.html
http://www.cazy.org/b13863.html
http://www.cazy.org/b13864.html
http://www.cazy.org/b13865.html
http://www.cazy.org/b13866.html
http://www.cazy.org/b13867.html
http://www.cazy.org/b13868.html
http://www.cazy.org/b13869.html
http://www.cazy.org/b13870.html
http://www.cazy.org/b13871.html
http://www.cazy.org/b13872.html
http://www.cazy.org/b13873.html
http://www.cazy.org/b13874.html
http://www.cazy.org/b13875.html
http://www.cazy.org/b13876.html
http://www.cazy.org/b13877.html
http://www.cazy.org/b13878.html
http://www.cazy.org/b13879.html
http://www.cazy.org/b13880.html
http://www.cazy.org/b13881.html
http://www.cazy.org/b13882.html
http://www.cazy.org/b13883.html
http://www.cazy.org/b13884.html
http://www.cazy.org/b13885.html
http://www.cazy.org/b13886.html
http://www.cazy.org/b13887.html
http://www.cazy.org/b13888.html
http://www.cazy.org/b13889.html
http://www.cazy.org/b13890.html
http://www.cazy.org/b13891.html
http://www.cazy.org/b13892.html
http://www.cazy.org/b13893.html
http://www.cazy.org/b13894.html
http://www.cazy.org/b13895.html
http://www.cazy.org/b13896.html
http://www.cazy.org/b13897.html
http://www.cazy.org/b13898.html
http://www.cazy.org/b13899.html
http://www.cazy.org/b139.html
http://www.cazy.org/b13900.html
http://www.cazy.org/b13901.html
http://www.cazy.org/b13902.html
http://www.cazy.org/b13903.html
http://www.cazy.org/b13904.html
http://www.cazy.org/b13905.html
http://www.cazy.org/b13906.html
http://www.cazy.org/b13907.html
http://www.cazy.org/b13908.html
http://www.cazy.org/b13909.html
http://www.cazy.org/b13910.html
http://www.cazy.org/b13911.html
http://www.cazy.org/b13912.html
http://www.cazy.org/b13913.html
http://www.cazy.org/b13914.html
http://www.cazy.org/b13915.html
http://www.cazy.org/b13916.html
http://www.cazy.org/b13917.html
http://www.cazy.org/b13918.html
http://www.cazy.org/b13919.html
http://www.cazy.org/b1392.html
http://www.cazy.org/b13920.html
http://www.cazy.org/b13921.html
http://www.cazy.org/b13922.html
http://www.cazy.org/b13923.html
http://www.cazy.org/b13924.html
http://www.cazy.org/b13925.html
http://www.cazy.org/b13926.html
http://www.cazy.org/b13927.html
http://www.cazy.org/b13928.html
http://www.cazy.org/b13929.html
http://www.cazy.org/b1393.html
http://www.cazy.org/b13930.html
http://www.cazy.org/b13931.html
http://www.cazy.org/b13932.html
http://www.cazy.org/b13933.html
http://www.cazy.org/b13934.html
http://www.cazy.org/b13935.html
http://www.cazy.org/b13936.html
http://www.cazy.org/b13937.html
http://www.cazy.org/b13938.html
http://www.cazy.org/b13939.html
http://www.cazy.org/b1394.html
http://www.cazy.org/b13940.html
http://www.cazy.org/b13941.html
http://www.cazy.org/b13942.html
http://www.cazy.org/b13943.html
http://www.cazy.org/b13944.html
http://www.cazy.org/b13945.html
http://www.cazy.org/b13946.html
http://www.cazy.org/b13947.html
http://www.cazy.org/b13948.html
http://www.cazy.org/b13949.html
http://www.cazy.org/b13950.html
http://www.cazy.org/b13951.html
http://www.cazy.org/b13952.html
http://www.cazy.org/b13953.html
http://www.cazy.org/b13954.html
http://www.cazy.org/b13955.html
http://www.cazy.org/b13956.html
http://www.cazy.org/b13957.html
http://www.cazy.org/b13958.html
http://www.cazy.org/b13959.html
http://www.cazy.org/b1396.html
http://www.cazy.org/b13960.html
http://www.cazy.org/b13961.html
http://www.cazy.org/b13962.html
http://www.cazy.org/b13963.html
http://www.cazy.org/b13964.html
http://www.cazy.org/b13965.html
http://www.cazy.org/b13966.html
http://www.cazy.org/b13967.html
http://www.cazy.org/b13968.html
http://www.cazy.org/b13969.html
http://www.cazy.org/b1397.html
http://www.cazy.org/b13970.html
http://www.cazy.org/b13971.html
http://www.cazy.org/b13972.html
http://www.cazy.org/b13973.html
http://www.cazy.org/b13974.html
http://www.cazy.org/b13975.html
http://www.cazy.org/b13976.html
http://www.cazy.org/b13977.html
http://www.cazy.org/b13978.html
http://www.cazy.org/b13979.html
http://www.cazy.org/b1398.html
http://www.cazy.org/b13980.html
http://www.cazy.org/b13981.html
http://www.cazy.org/b13982.html
http://www.cazy.org/b13983.html
http://www.cazy.org/b13984.html
http://www.cazy.org/b13985.html
http://www.cazy.org/b13986.html
http://www.cazy.org/b13987.html
http://www.cazy.org/b13988.html
http://www.cazy.org/b13989.html
http://www.cazy.org/b1399.html
http://www.cazy.org/b13990.html
http://www.cazy.org/b13991.html
http://www.cazy.org/b13992.html
http://www.cazy.org/b13993.html
http://www.cazy.org/b13994.html
http://www.cazy.org/b13995.html
http://www.cazy.org/b13996.html
http://www.cazy.org/b13997.html
http://www.cazy.org/b13998.html
http://www.cazy.org/b13999.html
http://www.cazy.org/b140.html
http://www.cazy.org/b1400.html
http://www.cazy.org/b14000.html
http://www.cazy.org/b14001.html
http://www.cazy.org/b14002.html
http://www.cazy.org/b14003.html
http://www.cazy.org/b14004.html
http://www.cazy.org/b14005.html
http://www.cazy.org/b14006.html
http://www.cazy.org/b14007.html
http://www.cazy.org/b14008.html
http://www.cazy.org/b14009.html
http://www.cazy.org/b1401.html
http://www.cazy.org/b14010.html
http://www.cazy.org/b14011.html
http://www.cazy.org/b14012.html
http://www.cazy.org/b14013.html
http://www.cazy.org/b14014.html
http://www.cazy.org/b14015.html
http://www.cazy.org/b14016.html
http://www.cazy.org/b14017.html
http://www.cazy.org/b14018.html
http://www.cazy.org/b14019.html
http://www.cazy.org/b1402.html
http://www.cazy.org/b14020.html
http://www.cazy.org/b14021.html
http://www.cazy.org/b14022.html
http://www.cazy.org/b14023.html
http://www.cazy.org/b14024.html
http://www.cazy.org/b14025.html
http://www.cazy.org/b14027.html
http://www.cazy.org/b14028.html
http://www.cazy.org/b14029.html
http://www.cazy.org/b1403.html
http://www.cazy.org/b14030.html
http://www.cazy.org/b14031.html
http://www.cazy.org/b14032.html
http://www.cazy.org/b14033.html
http://www.cazy.org/b14034.html
http://www.cazy.org/b14035.html
http://www.cazy.org/b14036.html
http://www.cazy.org/b14037.html
http://www.cazy.org/b14038.html
http://www.cazy.org/b14039.html
http://www.cazy.org/b1404.html
http://www.cazy.org/b14040.html
http://www.cazy.org/b14041.html
http://www.cazy.org/b14042.html
http://www.cazy.org/b14043.html
http://www.cazy.org/b14044.html
http://www.cazy.org/b14045.html
http://www.cazy.org/b14046.html
http://www.cazy.org/b14047.html
http://www.cazy.org/b14048.html
http://www.cazy.org/b14049.html
http://www.cazy.org/b1405.html
http://www.cazy.org/b14050.html
http://www.cazy.org/b14051.html
http://www.cazy.org/b14052.html
http://www.cazy.org/b14053.html
http://www.cazy.org/b14054.html
http://www.cazy.org/b14055.html
http://www.cazy.org/b14056.html
http://www.cazy.org/b14057.html
http://www.cazy.org/b14058.html
http://www.cazy.org/b14059.html
http://www.cazy.org/b1406.html
http://www.cazy.org/b14060.html
http://www.cazy.org/b14061.html
http://www.cazy.org/b14062.html
http://www.cazy.org/b14063.html
http://www.cazy.org/b14064.html
http://www.cazy.org/b14065.html
http://www.cazy.org/b14066.html
http://www.cazy.org/b14067.html
http://www.cazy.org/b14068.html
http://www.cazy.org/b14069.html
http://www.cazy.org/b1407.html
http://www.cazy.org/b14070.html
http://www.cazy.org/b14071.html
http://www.cazy.org/b14072.html
http://www.cazy.org/b14073.html
http://www.cazy.org/b14074.html
http://www.cazy.org/b14075.html
http://www.cazy.org/b14076.html
http://www.cazy.org/b14077.html
http://www.cazy.org/b14078.html
http://www.cazy.org/b14079.html
http://www.cazy.org/b1408.html
http://www.cazy.org/b14080.html
http://www.cazy.org/b14081.html
http://www.cazy.org/b14082.html
http://www.cazy.org/b14083.html
http://www.cazy.org/b14084.html
http://www.cazy.org/b14086.html
http://www.cazy.org/b14087.html
http://www.cazy.org/b14088.html
http://www.cazy.org/b14089.html
http://www.cazy.org/b1409.html
http://www.cazy.org/b14090.html
http://www.cazy.org/b14091.html
http://www.cazy.org/b14092.html
http://www.cazy.org/b14093.html
http://www.cazy.org/b14094.html
http://www.cazy.org/b14095.html
http://www.cazy.org/b14096.html
http://www.cazy.org/b14097.html
http://www.cazy.org/b14098.html
http://www.cazy.org/b14099.html
http://www.cazy.org/b141.html
http://www.cazy.org/b1410.html
http://www.cazy.org/b14100.html
http://www.cazy.org/b14101.html
http://www.cazy.org/b14102.html
http://www.cazy.org/b14103.html
http://www.cazy.org/b14104.html
http://www.cazy.org/b14105.html
http://www.cazy.org/b14106.html
http://www.cazy.org/b14107.html
http://www.cazy.org/b14108.html
http://www.cazy.org/b1411.html
http://www.cazy.org/b14110.html
http://www.cazy.org/b14111.html
http://www.cazy.org/b14112.html
http://www.cazy.org/b14113.html
http://www.cazy.org/b14114.html
http://www.cazy.org/b14115.html
http://www.cazy.org/b14116.html
http://www.cazy.org/b14117.html
http://www.cazy.org/b14118.html
http://www.cazy.org/b14119.html
http://www.cazy.org/b1412.html
http://www.cazy.org/b14120.html
http://www.cazy.org/b14121.html
http://www.cazy.org/b14122.html
http://www.cazy.org/b14123.html
http://www.cazy.org/b14124.html
http://www.cazy.org/b14125.html
http://www.cazy.org/b14126.html
http://www.cazy.org/b14127.html
http://www.cazy.org/b14128.html
http://www.cazy.org/b14129.html
http://www.cazy.org/b1413.html
http://www.cazy.org/b14130.html
http://www.cazy.org/b14131.html
http://www.cazy.org/b14132.html
http://www.cazy.org/b14133.html
http://www.cazy.org/b14134.html
http://www.cazy.org/b14135.html
http://www.cazy.org/b14136.html
http://www.cazy.org/b14137.html
http://www.cazy.org/b14138.html
http://www.cazy.org/b14139.html
http://www.cazy.org/b1414.html
http://www.cazy.org/b14140.html
http://www.cazy.org/b14141.html
http://www.cazy.org/b14142.html
http://www.cazy.org/b14143.html
http://www.cazy.org/b14144.html
http://www.cazy.org/b14145.html
http://www.cazy.org/b14146.html
http://www.cazy.org/b14147.html
http://www.cazy.org/b14148.html
http://www.cazy.org/b14149.html
http://www.cazy.org/b1415.html
http://www.cazy.org/b14150.html
http://www.cazy.org/b14151.html
http://www.cazy.org/b14152.html
http://www.cazy.org/b14153.html
http://www.cazy.org/b14154.html
http://www.cazy.org/b14155.html
http://www.cazy.org/b14156.html
http://www.cazy.org/b14157.html
http://www.cazy.org/b14158.html
http://www.cazy.org/b14159.html
http://www.cazy.org/b1416.html
http://www.cazy.org/b14160.html
http://www.cazy.org/b14161.html
http://www.cazy.org/b14162.html
http://www.cazy.org/b14163.html
http://www.cazy.org/b14164.html
http://www.cazy.org/b14166.html
http://www.cazy.org/b14167.html
http://www.cazy.org/b14168.html
http://www.cazy.org/b14169.html
http://www.cazy.org/b1417.html
http://www.cazy.org/b14170.html
http://www.cazy.org/b14171.html
http://www.cazy.org/b14172.html
http://www.cazy.org/b14173.html
http://www.cazy.org/b14174.html
http://www.cazy.org/b14175.html
http://www.cazy.org/b14176.html
http://www.cazy.org/b14177.html
http://www.cazy.org/b14178.html
http://www.cazy.org/b14179.html
http://www.cazy.org/b1418.html
http://www.cazy.org/b14180.html
http://www.cazy.org/b14181.html
http://www.cazy.org/b14182.html
http://www.cazy.org/b14183.html
http://www.cazy.org/b14184.html
http://www.cazy.org/b14185.html
http://www.cazy.org/b14186.html
http://www.cazy.org/b14187.html
http://www.cazy.org/b14188.html
http://www.cazy.org/b14189.html
http://www.cazy.org/b1419.html
http://www.cazy.org/b14191.html
http://www.cazy.org/b14192.html
http://www.cazy.org/b14193.html
http://www.cazy.org/b14194.html
http://www.cazy.org/b14195.html
http://www.cazy.org/b14196.html
http://www.cazy.org/b14197.html
http://www.cazy.org/b14198.html
http://www.cazy.org/b14199.html
http://www.cazy.org/b142.html
http://www.cazy.org/b14200.html
http://www.cazy.org/b14201.html
http://www.cazy.org/b14202.html
http://www.cazy.org/b14203.html
http://www.cazy.org/b14204.html
http://www.cazy.org/b14205.html
http://www.cazy.org/b14206.html
http://www.cazy.org/b14207.html
http://www.cazy.org/b14208.html
http://www.cazy.org/b14209.html
http://www.cazy.org/b14210.html
http://www.cazy.org/b14211.html
http://www.cazy.org/b14212.html
http://www.cazy.org/b14213.html
http://www.cazy.org/b14214.html
http://www.cazy.org/b14215.html
http://www.cazy.org/b14216.html
http://www.cazy.org/b14217.html
http://www.cazy.org/b14218.html
http://www.cazy.org/b14219.html
http://www.cazy.org/b1422.html
http://www.cazy.org/b14220.html
http://www.cazy.org/b14221.html
http://www.cazy.org/b14222.html
http://www.cazy.org/b14223.html
http://www.cazy.org/b14224.html
http://www.cazy.org/b14225.html
http://www.cazy.org/b14226.html
http://www.cazy.org/b14227.html
http://www.cazy.org/b14228.html
http://www.cazy.org/b14229.html
http://www.cazy.org/b1423.html
http://www.cazy.org/b14230.html
http://www.cazy.org/b14231.html
http://www.cazy.org/b14232.html
http://www.cazy.org/b14233.html
http://www.cazy.org/b14234.html
http://www.cazy.org/b14235.html
http://www.cazy.org/b14236.html
http://www.cazy.org/b14237.html
http://www.cazy.org/b14238.html
http://www.cazy.org/b14239.html
http://www.cazy.org/b1424.html
http://www.cazy.org/b14240.html
http://www.cazy.org/b14241.html
http://www.cazy.org/b14242.html
http://www.cazy.org/b14243.html
http://www.cazy.org/b14244.html
http://www.cazy.org/b14246.html
http://www.cazy.org/b14247.html
http://www.cazy.org/b14248.html
http://www.cazy.org/b14249.html
http://www.cazy.org/b14250.html
http://www.cazy.org/b14251.html
http://www.cazy.org/b14252.html
http://www.cazy.org/b14253.html
http://www.cazy.org/b14254.html
http://www.cazy.org/b14255.html
http://www.cazy.org/b14256.html
http://www.cazy.org/b14257.html
http://www.cazy.org/b14258.html
http://www.cazy.org/b14259.html
http://www.cazy.org/b1426.html
http://www.cazy.org/b14261.html
http://www.cazy.org/b14262.html
http://www.cazy.org/b14263.html
http://www.cazy.org/b14264.html
http://www.cazy.org/b14265.html
http://www.cazy.org/b14266.html
http://www.cazy.org/b14267.html
http://www.cazy.org/b14268.html
http://www.cazy.org/b14269.html
http://www.cazy.org/b1427.html
http://www.cazy.org/b14270.html
http://www.cazy.org/b14271.html
http://www.cazy.org/b14272.html
http://www.cazy.org/b14273.html
http://www.cazy.org/b14274.html
http://www.cazy.org/b14275.html
http://www.cazy.org/b14276.html
http://www.cazy.org/b14277.html
http://www.cazy.org/b14278.html
http://www.cazy.org/b14279.html
http://www.cazy.org/b14280.html
http://www.cazy.org/b14281.html
http://www.cazy.org/b14283.html
http://www.cazy.org/b14284.html
http://www.cazy.org/b14285.html
http://www.cazy.org/b14286.html
http://www.cazy.org/b14287.html
http://www.cazy.org/b14288.html
http://www.cazy.org/b14289.html
http://www.cazy.org/b14290.html
http://www.cazy.org/b14291.html
http://www.cazy.org/b14292.html
http://www.cazy.org/b14293.html
http://www.cazy.org/b14295.html
http://www.cazy.org/b14296.html
http://www.cazy.org/b14297.html
http://www.cazy.org/b14298.html
http://www.cazy.org/b14299.html
http://www.cazy.org/b143.html
http://www.cazy.org/b14300.html
http://www.cazy.org/b14301.html
http://www.cazy.org/b14302.html
http://www.cazy.org/b14303.html
http://www.cazy.org/b14304.html
http://www.cazy.org/b14305.html
http://www.cazy.org/b14306.html
http://www.cazy.org/b14307.html
http://www.cazy.org/b14308.html
http://www.cazy.org/b14309.html
http://www.cazy.org/b14310.html
http://www.cazy.org/b14311.html
http://www.cazy.org/b14312.html
http://www.cazy.org/b14313.html
http://www.cazy.org/b14314.html
http://www.cazy.org/b14315.html
http://www.cazy.org/b14316.html
http://www.cazy.org/b14317.html
http://www.cazy.org/b14318.html
http://www.cazy.org/b14319.html
http://www.cazy.org/b14320.html
http://www.cazy.org/b14321.html
http://www.cazy.org/b14322.html
http://www.cazy.org/b14323.html
http://www.cazy.org/b14324.html
http://www.cazy.org/b14325.html
http://www.cazy.org/b14326.html
http://www.cazy.org/b14327.html
http://www.cazy.org/b14328.html
http://www.cazy.org/b14329.html
http://www.cazy.org/b14330.html
http://www.cazy.org/b14331.html
http://www.cazy.org/b14332.html
http://www.cazy.org/b14333.html
http://www.cazy.org/b14334.html
http://www.cazy.org/b14335.html
http://www.cazy.org/b14336.html
http://www.cazy.org/b14337.html
http://www.cazy.org/b14338.html
http://www.cazy.org/b14339.html
http://www.cazy.org/b14340.html
http://www.cazy.org/b14341.html
http://www.cazy.org/b14342.html
http://www.cazy.org/b14343.html
http://www.cazy.org/b14344.html
http://www.cazy.org/b14345.html
http://www.cazy.org/b14346.html
http://www.cazy.org/b14347.html
http://www.cazy.org/b14348.html
http://www.cazy.org/b14349.html
http://www.cazy.org/b14350.html
http://www.cazy.org/b14351.html
http://www.cazy.org/b14352.html
http://www.cazy.org/b14353.html
http://www.cazy.org/b14354.html
http://www.cazy.org/b14355.html
http://www.cazy.org/b14356.html
http://www.cazy.org/b14357.html
http://www.cazy.org/b14358.html
http://www.cazy.org/b14359.html
http://www.cazy.org/b14360.html
http://www.cazy.org/b14361.html
http://www.cazy.org/b14362.html
http://www.cazy.org/b14363.html
http://www.cazy.org/b14364.html
http://www.cazy.org/b14365.html
http://www.cazy.org/b14366.html
http://www.cazy.org/b14369.html
http://www.cazy.org/b1437.html
http://www.cazy.org/b14370.html
http://www.cazy.org/b14371.html
http://www.cazy.org/b14372.html
http://www.cazy.org/b14373.html
http://www.cazy.org/b14374.html
http://www.cazy.org/b14375.html
http://www.cazy.org/b14376.html
http://www.cazy.org/b14377.html
http://www.cazy.org/b14378.html
http://www.cazy.org/b14379.html
http://www.cazy.org/b1438.html
http://www.cazy.org/b14380.html
http://www.cazy.org/b14381.html
http://www.cazy.org/b14382.html
http://www.cazy.org/b14383.html
http://www.cazy.org/b14384.html
http://www.cazy.org/b14385.html
http://www.cazy.org/b14386.html
http://www.cazy.org/b14387.html
http://www.cazy.org/b14388.html
http://www.cazy.org/b14389.html
http://www.cazy.org/b1439.html
http://www.cazy.org/b14390.html
http://www.cazy.org/b14391.html
http://www.cazy.org/b14392.html
http://www.cazy.org/b14393.html
http://www.cazy.org/b14394.html
http://www.cazy.org/b14395.html
http://www.cazy.org/b14396.html
http://www.cazy.org/b14397.html
http://www.cazy.org/b14398.html
http://www.cazy.org/b14399.html
http://www.cazy.org/b144.html
http://www.cazy.org/b1440.html
http://www.cazy.org/b14400.html
http://www.cazy.org/b14401.html
http://www.cazy.org/b14402.html
http://www.cazy.org/b14406.html
http://www.cazy.org/b14407.html
http://www.cazy.org/b14408.html
http://www.cazy.org/b14409.html
http://www.cazy.org/b1441.html
http://www.cazy.org/b14410.html
http://www.cazy.org/b14411.html
http://www.cazy.org/b14412.html
http://www.cazy.org/b14413.html
http://www.cazy.org/b14414.html
http://www.cazy.org/b14415.html
http://www.cazy.org/b14416.html
http://www.cazy.org/b14417.html
http://www.cazy.org/b14418.html
http://www.cazy.org/b14419.html
http://www.cazy.org/b1442.html
http://www.cazy.org/b14420.html
http://www.cazy.org/b14421.html
http://www.cazy.org/b14422.html
http://www.cazy.org/b14423.html
http://www.cazy.org/b14424.html
http://www.cazy.org/b14425.html
http://www.cazy.org/b14426.html
http://www.cazy.org/b14427.html
http://www.cazy.org/b14428.html
http://www.cazy.org/b14429.html
http://www.cazy.org/b1443.html
http://www.cazy.org/b14430.html
http://www.cazy.org/b14431.html
http://www.cazy.org/b14432.html
http://www.cazy.org/b14433.html
http://www.cazy.org/b14434.html
http://www.cazy.org/b14435.html
http://www.cazy.org/b14436.html
http://www.cazy.org/b14437.html
http://www.cazy.org/b14438.html
http://www.cazy.org/b14440.html
http://www.cazy.org/b14441.html
http://www.cazy.org/b14442.html
http://www.cazy.org/b14443.html
http://www.cazy.org/b14444.html
http://www.cazy.org/b14445.html
http://www.cazy.org/b14446.html
http://www.cazy.org/b14447.html
http://www.cazy.org/b14448.html
http://www.cazy.org/b14449.html
http://www.cazy.org/b14450.html
http://www.cazy.org/b14451.html
http://www.cazy.org/b14452.html
http://www.cazy.org/b14453.html
http://www.cazy.org/b14454.html
http://www.cazy.org/b14455.html
http://www.cazy.org/b14456.html
http://www.cazy.org/b14457.html
http://www.cazy.org/b14458.html
http://www.cazy.org/b14459.html
http://www.cazy.org/b14460.html
http://www.cazy.org/b14461.html
http://www.cazy.org/b14462.html
http://www.cazy.org/b14463.html
http://www.cazy.org/b14464.html
http://www.cazy.org/b14465.html
http://www.cazy.org/b14466.html
http://www.cazy.org/b14467.html
http://www.cazy.org/b14468.html
http://www.cazy.org/b14469.html
http://www.cazy.org/b14470.html
http://www.cazy.org/b14471.html
http://www.cazy.org/b14472.html
http://www.cazy.org/b14473.html
http://www.cazy.org/b14474.html
http://www.cazy.org/b14475.html
http://www.cazy.org/b14476.html
http://www.cazy.org/b14477.html
http://www.cazy.org/b14478.html
http://www.cazy.org/b14479.html
http://www.cazy.org/b1448.html
http://www.cazy.org/b14480.html
http://www.cazy.org/b14481.html
http://www.cazy.org/b14482.html
http://www.cazy.org/b14483.html
http://www.cazy.org/b14484.html
http://www.cazy.org/b14485.html
http://www.cazy.org/b14486.html
http://www.cazy.org/b14487.html
http://www.cazy.org/b14488.html
http://www.cazy.org/b14489.html
http://www.cazy.org/b14490.html
http://www.cazy.org/b14491.html
http://www.cazy.org/b14492.html
http://www.cazy.org/b14494.html
http://www.cazy.org/b14495.html
http://www.cazy.org/b14496.html
http://www.cazy.org/b14498.html
http://www.cazy.org/b14499.html
http://www.cazy.org/b145.html
http://www.cazy.org/b14500.html
http://www.cazy.org/b14501.html
http://www.cazy.org/b14502.html
http://www.cazy.org/b14503.html
http://www.cazy.org/b14504.html
http://www.cazy.org/b14505.html
http://www.cazy.org/b14506.html
http://www.cazy.org/b14507.html
http://www.cazy.org/b14508.html
http://www.cazy.org/b14509.html
http://www.cazy.org/b14510.html
http://www.cazy.org/b14511.html
http://www.cazy.org/b14512.html
http://www.cazy.org/b14513.html
http://www.cazy.org/b14514.html
http://www.cazy.org/b14515.html
http://www.cazy.org/b14516.html
http://www.cazy.org/b14517.html
http://www.cazy.org/b14518.html
http://www.cazy.org/b14519.html
http://www.cazy.org/b1452.html
http://www.cazy.org/b14520.html
http://www.cazy.org/b14521.html
http://www.cazy.org/b14522.html
http://www.cazy.org/b14523.html
http://www.cazy.org/b14524.html
http://www.cazy.org/b14525.html
http://www.cazy.org/b14526.html
http://www.cazy.org/b14527.html
http://www.cazy.org/b14528.html
http://www.cazy.org/b14529.html
http://www.cazy.org/b1453.html
http://www.cazy.org/b14530.html
http://www.cazy.org/b14531.html
http://www.cazy.org/b14532.html
http://www.cazy.org/b14533.html
http://www.cazy.org/b14534.html
http://www.cazy.org/b14535.html
http://www.cazy.org/b14536.html
http://www.cazy.org/b14537.html
http://www.cazy.org/b14538.html
http://www.cazy.org/b14539.html
http://www.cazy.org/b1454.html
http://www.cazy.org/b14540.html
http://www.cazy.org/b14541.html
http://www.cazy.org/b14542.html
http://www.cazy.org/b14543.html
http://www.cazy.org/b14545.html
http://www.cazy.org/b14546.html
http://www.cazy.org/b14547.html
http://www.cazy.org/b14548.html
http://www.cazy.org/b1455.html
http://www.cazy.org/b14550.html
http://www.cazy.org/b14551.html
http://www.cazy.org/b14552.html
http://www.cazy.org/b14553.html
http://www.cazy.org/b14554.html
http://www.cazy.org/b14555.html
http://www.cazy.org/b14556.html
http://www.cazy.org/b14557.html
http://www.cazy.org/b14558.html
http://www.cazy.org/b14559.html
http://www.cazy.org/b1456.html
http://www.cazy.org/b14560.html
http://www.cazy.org/b14561.html
http://www.cazy.org/b14562.html
http://www.cazy.org/b14563.html
http://www.cazy.org/b14564.html
http://www.cazy.org/b14565.html
http://www.cazy.org/b14566.html
http://www.cazy.org/b14567.html
http://www.cazy.org/b14568.html
http://www.cazy.org/b14569.html
http://www.cazy.org/b14570.html
http://www.cazy.org/b14571.html
http://www.cazy.org/b14572.html
http://www.cazy.org/b14573.html
http://www.cazy.org/b14574.html
http://www.cazy.org/b14575.html
http://www.cazy.org/b14576.html
http://www.cazy.org/b14577.html
http://www.cazy.org/b14578.html
http://www.cazy.org/b14579.html
http://www.cazy.org/b1458.html
http://www.cazy.org/b14580.html
http://www.cazy.org/b14581.html
http://www.cazy.org/b14582.html
http://www.cazy.org/b14583.html
http://www.cazy.org/b14584.html
http://www.cazy.org/b14586.html
http://www.cazy.org/b14587.html
http://www.cazy.org/b14588.html
http://www.cazy.org/b14589.html
http://www.cazy.org/b1459.html
http://www.cazy.org/b14590.html
http://www.cazy.org/b14591.html
http://www.cazy.org/b14592.html
http://www.cazy.org/b14593.html
http://www.cazy.org/b14594.html
http://www.cazy.org/b14595.html
http://www.cazy.org/b14596.html
http://www.cazy.org/b14597.html
http://www.cazy.org/b146.html
http://www.cazy.org/b1460.html
http://www.cazy.org/b14600.html
http://www.cazy.org/b14601.html
http://www.cazy.org/b14602.html
http://www.cazy.org/b14603.html
http://www.cazy.org/b14604.html
http://www.cazy.org/b14605.html
http://www.cazy.org/b14606.html
http://www.cazy.org/b14607.html
http://www.cazy.org/b14608.html
http://www.cazy.org/b14609.html
http://www.cazy.org/b1461.html
http://www.cazy.org/b14610.html
http://www.cazy.org/b14611.html
http://www.cazy.org/b14612.html
http://www.cazy.org/b14613.html
http://www.cazy.org/b14614.html
http://www.cazy.org/b14615.html
http://www.cazy.org/b14616.html
http://www.cazy.org/b14617.html
http://www.cazy.org/b14618.html
http://www.cazy.org/b14619.html
http://www.cazy.org/b1462.html
http://www.cazy.org/b14620.html
http://www.cazy.org/b14621.html
http://www.cazy.org/b14622.html
http://www.cazy.org/b14623.html
http://www.cazy.org/b14624.html
http://www.cazy.org/b14625.html
http://www.cazy.org/b14626.html
http://www.cazy.org/b14627.html
http://www.cazy.org/b14628.html
http://www.cazy.org/b14629.html
http://www.cazy.org/b1463.html
http://www.cazy.org/b14630.html
http://www.cazy.org/b14631.html
http://www.cazy.org/b14632.html
http://www.cazy.org/b14633.html
http://www.cazy.org/b14634.html
http://www.cazy.org/b14635.html
http://www.cazy.org/b14636.html
http://www.cazy.org/b14637.html
http://www.cazy.org/b14638.html
http://www.cazy.org/b14639.html
http://www.cazy.org/b1464.html
http://www.cazy.org/b14640.html
http://www.cazy.org/b14641.html
http://www.cazy.org/b14642.html
http://www.cazy.org/b14643.html
http://www.cazy.org/b14644.html
http://www.cazy.org/b14645.html
http://www.cazy.org/b14646.html
http://www.cazy.org/b14647.html
http://www.cazy.org/b14649.html
http://www.cazy.org/b1465.html
http://www.cazy.org/b14650.html
http://www.cazy.org/b14651.html
http://www.cazy.org/b14652.html
http://www.cazy.org/b14653.html
http://www.cazy.org/b14654.html
http://www.cazy.org/b14655.html
http://www.cazy.org/b14656.html
http://www.cazy.org/b14657.html
http://www.cazy.org/b14658.html
http://www.cazy.org/b14659.html
http://www.cazy.org/b1466.html
http://www.cazy.org/b14660.html
http://www.cazy.org/b14661.html
http://www.cazy.org/b14662.html
http://www.cazy.org/b14663.html
http://www.cazy.org/b14664.html
http://www.cazy.org/b14665.html
http://www.cazy.org/b14666.html
http://www.cazy.org/b14667.html
http://www.cazy.org/b14668.html
http://www.cazy.org/b14669.html
http://www.cazy.org/b1467.html
http://www.cazy.org/b14670.html
http://www.cazy.org/b14671.html
http://www.cazy.org/b14672.html
http://www.cazy.org/b14673.html
http://www.cazy.org/b14674.html
http://www.cazy.org/b14675.html
http://www.cazy.org/b14676.html
http://www.cazy.org/b14677.html
http://www.cazy.org/b14678.html
http://www.cazy.org/b14679.html
http://www.cazy.org/b1468.html
http://www.cazy.org/b14680.html
http://www.cazy.org/b14681.html
http://www.cazy.org/b14682.html
http://www.cazy.org/b14683.html
http://www.cazy.org/b14684.html
http://www.cazy.org/b14685.html
http://www.cazy.org/b14686.html
http://www.cazy.org/b14687.html
http://www.cazy.org/b14688.html
http://www.cazy.org/b14689.html
http://www.cazy.org/b1469.html
http://www.cazy.org/b14690.html
http://www.cazy.org/b14691.html
http://www.cazy.org/b14692.html
http://www.cazy.org/b14693.html
http://www.cazy.org/b14694.html
http://www.cazy.org/b14695.html
http://www.cazy.org/b14696.html
http://www.cazy.org/b14697.html
http://www.cazy.org/b14698.html
http://www.cazy.org/b14699.html
http://www.cazy.org/b1470.html
http://www.cazy.org/b14700.html
http://www.cazy.org/b14701.html
http://www.cazy.org/b14702.html
http://www.cazy.org/b14703.html
http://www.cazy.org/b14704.html
http://www.cazy.org/b14705.html
http://www.cazy.org/b14706.html
http://www.cazy.org/b14707.html
http://www.cazy.org/b14708.html
http://www.cazy.org/b14709.html
http://www.cazy.org/b1471.html
http://www.cazy.org/b14710.html
http://www.cazy.org/b14711.html
http://www.cazy.org/b14712.html
http://www.cazy.org/b14713.html
http://www.cazy.org/b14714.html
http://www.cazy.org/b14716.html
http://www.cazy.org/b14717.html
http://www.cazy.org/b14718.html
http://www.cazy.org/b14719.html
http://www.cazy.org/b1472.html
http://www.cazy.org/b14720.html
http://www.cazy.org/b14721.html
http://www.cazy.org/b14722.html
http://www.cazy.org/b14723.html
http://www.cazy.org/b14724.html
http://www.cazy.org/b14725.html
http://www.cazy.org/b14726.html
http://www.cazy.org/b14727.html
http://www.cazy.org/b14728.html
http://www.cazy.org/b14729.html
http://www.cazy.org/b1473.html
http://www.cazy.org/b14730.html
http://www.cazy.org/b14731.html
http://www.cazy.org/b14732.html
http://www.cazy.org/b14733.html
http://www.cazy.org/b14734.html
http://www.cazy.org/b14735.html
http://www.cazy.org/b14736.html
http://www.cazy.org/b14737.html
http://www.cazy.org/b14738.html
http://www.cazy.org/b14739.html
http://www.cazy.org/b1474.html
http://www.cazy.org/b14740.html
http://www.cazy.org/b14741.html
http://www.cazy.org/b14742.html
http://www.cazy.org/b14743.html
http://www.cazy.org/b14744.html
http://www.cazy.org/b14745.html
http://www.cazy.org/b14746.html
http://www.cazy.org/b14747.html
http://www.cazy.org/b14748.html
http://www.cazy.org/b14749.html
http://www.cazy.org/b1475.html
http://www.cazy.org/b14750.html
http://www.cazy.org/b14751.html
http://www.cazy.org/b14752.html
http://www.cazy.org/b14753.html
http://www.cazy.org/b14754.html
http://www.cazy.org/b14755.html
http://www.cazy.org/b14756.html
http://www.cazy.org/b14757.html
http://www.cazy.org/b14758.html
http://www.cazy.org/b14759.html
http://www.cazy.org/b1476.html
http://www.cazy.org/b14760.html
http://www.cazy.org/b14761.html
http://www.cazy.org/b14762.html
http://www.cazy.org/b14763.html
http://www.cazy.org/b14764.html
http://www.cazy.org/b14765.html
http://www.cazy.org/b14766.html
http://www.cazy.org/b14767.html
http://www.cazy.org/b14768.html
http://www.cazy.org/b14769.html
http://www.cazy.org/b1477.html
http://www.cazy.org/b14770.html
http://www.cazy.org/b14771.html
http://www.cazy.org/b14772.html
http://www.cazy.org/b14773.html
http://www.cazy.org/b14774.html
http://www.cazy.org/b14775.html
http://www.cazy.org/b14776.html
http://www.cazy.org/b14777.html
http://www.cazy.org/b14778.html
http://www.cazy.org/b14779.html
http://www.cazy.org/b1478.html
http://www.cazy.org/b14780.html
http://www.cazy.org/b14781.html
http://www.cazy.org/b14782.html
http://www.cazy.org/b14783.html
http://www.cazy.org/b14784.html
http://www.cazy.org/b14785.html
http://www.cazy.org/b14786.html
http://www.cazy.org/b14787.html
http://www.cazy.org/b14788.html
http://www.cazy.org/b1479.html
http://www.cazy.org/b14790.html
http://www.cazy.org/b14791.html
http://www.cazy.org/b14792.html
http://www.cazy.org/b14793.html
http://www.cazy.org/b14794.html
http://www.cazy.org/b14795.html
http://www.cazy.org/b14796.html
http://www.cazy.org/b14797.html
http://www.cazy.org/b14798.html
http://www.cazy.org/b14799.html
http://www.cazy.org/b1480.html
http://www.cazy.org/b14800.html
http://www.cazy.org/b14801.html
http://www.cazy.org/b14802.html
http://www.cazy.org/b14803.html
http://www.cazy.org/b14804.html
http://www.cazy.org/b14805.html
http://www.cazy.org/b14806.html
http://www.cazy.org/b14807.html
http://www.cazy.org/b14808.html
http://www.cazy.org/b14809.html
http://www.cazy.org/b1481.html
http://www.cazy.org/b14810.html
http://www.cazy.org/b14811.html
http://www.cazy.org/b14812.html
http://www.cazy.org/b14813.html
http://www.cazy.org/b14814.html
http://www.cazy.org/b14815.html
http://www.cazy.org/b14816.html
http://www.cazy.org/b14817.html
http://www.cazy.org/b14818.html
http://www.cazy.org/b14819.html
http://www.cazy.org/b1482.html
http://www.cazy.org/b14821.html
http://www.cazy.org/b14822.html
http://www.cazy.org/b14823.html
http://www.cazy.org/b14824.html
http://www.cazy.org/b14825.html
http://www.cazy.org/b14826.html
http://www.cazy.org/b14827.html
http://www.cazy.org/b14828.html
http://www.cazy.org/b14829.html
http://www.cazy.org/b1483.html
http://www.cazy.org/b14830.html
http://www.cazy.org/b14831.html
http://www.cazy.org/b14832.html
http://www.cazy.org/b14833.html
http://www.cazy.org/b14834.html
http://www.cazy.org/b14835.html
http://www.cazy.org/b14836.html
http://www.cazy.org/b14837.html
http://www.cazy.org/b14838.html
http://www.cazy.org/b14839.html
http://www.cazy.org/b1484.html
http://www.cazy.org/b14840.html
http://www.cazy.org/b14841.html
http://www.cazy.org/b14842.html
http://www.cazy.org/b14843.html
http://www.cazy.org/b14844.html
http://www.cazy.org/b14845.html
http://www.cazy.org/b14846.html
http://www.cazy.org/b14847.html
http://www.cazy.org/b14848.html
http://www.cazy.org/b14849.html
http://www.cazy.org/b1485.html
http://www.cazy.org/b14850.html
http://www.cazy.org/b14851.html
http://www.cazy.org/b14852.html
http://www.cazy.org/b14853.html
http://www.cazy.org/b14854.html
http://www.cazy.org/b14855.html
http://www.cazy.org/b14856.html
http://www.cazy.org/b14857.html
http://www.cazy.org/b14858.html
http://www.cazy.org/b14859.html
http://www.cazy.org/b1486.html
http://www.cazy.org/b14860.html
http://www.cazy.org/b14861.html
http://www.cazy.org/b14862.html
http://www.cazy.org/b14863.html
http://www.cazy.org/b14864.html
http://www.cazy.org/b14865.html
http://www.cazy.org/b14866.html
http://www.cazy.org/b14867.html
http://www.cazy.org/b14868.html
http://www.cazy.org/b1487.html
http://www.cazy.org/b14870.html
http://www.cazy.org/b14871.html
http://www.cazy.org/b14872.html
http://www.cazy.org/b14873.html
http://www.cazy.org/b14874.html
http://www.cazy.org/b14875.html
http://www.cazy.org/b14876.html
http://www.cazy.org/b14877.html
http://www.cazy.org/b14878.html
http://www.cazy.org/b14879.html
http://www.cazy.org/b1488.html
http://www.cazy.org/b14880.html
http://www.cazy.org/b14881.html
http://www.cazy.org/b14882.html
http://www.cazy.org/b14883.html
http://www.cazy.org/b14884.html
http://www.cazy.org/b14885.html
http://www.cazy.org/b14886.html
http://www.cazy.org/b14887.html
http://www.cazy.org/b14888.html
http://www.cazy.org/b14889.html
http://www.cazy.org/b1489.html
http://www.cazy.org/b14890.html
http://www.cazy.org/b14891.html
http://www.cazy.org/b14892.html
http://www.cazy.org/b14893.html
http://www.cazy.org/b14894.html
http://www.cazy.org/b14895.html
http://www.cazy.org/b14896.html
http://www.cazy.org/b14897.html
http://www.cazy.org/b14898.html
http://www.cazy.org/b14899.html
http://www.cazy.org/b149.html
http://www.cazy.org/b1490.html
http://www.cazy.org/b14900.html
http://www.cazy.org/b14901.html
http://www.cazy.org/b14902.html
http://www.cazy.org/b14903.html
http://www.cazy.org/b14904.html
http://www.cazy.org/b14905.html
http://www.cazy.org/b14906.html
http://www.cazy.org/b14907.html
http://www.cazy.org/b14908.html
http://www.cazy.org/b14909.html
http://www.cazy.org/b1491.html
http://www.cazy.org/b14910.html
http://www.cazy.org/b14911.html
http://www.cazy.org/b14912.html
http://www.cazy.org/b14913.html
http://www.cazy.org/b14914.html
http://www.cazy.org/b14915.html
http://www.cazy.org/b14916.html
http://www.cazy.org/b14917.html
http://www.cazy.org/b14918.html
http://www.cazy.org/b14919.html
http://www.cazy.org/b1492.html
http://www.cazy.org/b14920.html
http://www.cazy.org/b14921.html
http://www.cazy.org/b14922.html
http://www.cazy.org/b14923.html
http://www.cazy.org/b14924.html
http://www.cazy.org/b14925.html
http://www.cazy.org/b14926.html
http://www.cazy.org/b14927.html
http://www.cazy.org/b14928.html
http://www.cazy.org/b14929.html
http://www.cazy.org/b1493.html
http://www.cazy.org/b14930.html
http://www.cazy.org/b14931.html
http://www.cazy.org/b14932.html
http://www.cazy.org/b14933.html
http://www.cazy.org/b14934.html
http://www.cazy.org/b14935.html
http://www.cazy.org/b14936.html
http://www.cazy.org/b14937.html
http://www.cazy.org/b14938.html
http://www.cazy.org/b14939.html
http://www.cazy.org/b1494.html
http://www.cazy.org/b14940.html
http://www.cazy.org/b14941.html
http://www.cazy.org/b14942.html
http://www.cazy.org/b14943.html
http://www.cazy.org/b14944.html
http://www.cazy.org/b14945.html
http://www.cazy.org/b14946.html
http://www.cazy.org/b14947.html
http://www.cazy.org/b14948.html
http://www.cazy.org/b14949.html
http://www.cazy.org/b14950.html
http://www.cazy.org/b14951.html
http://www.cazy.org/b14952.html
http://www.cazy.org/b14953.html
http://www.cazy.org/b14954.html
http://www.cazy.org/b14955.html
http://www.cazy.org/b14956.html
http://www.cazy.org/b14957.html
http://www.cazy.org/b14958.html
http://www.cazy.org/b14959.html
http://www.cazy.org/b1496.html
http://www.cazy.org/b14960.html
http://www.cazy.org/b14961.html
http://www.cazy.org/b14962.html
http://www.cazy.org/b14963.html
http://www.cazy.org/b14964.html
http://www.cazy.org/b14965.html
http://www.cazy.org/b14966.html
http://www.cazy.org/b14967.html
http://www.cazy.org/b14968.html
http://www.cazy.org/b14969.html
http://www.cazy.org/b1497.html
http://www.cazy.org/b14970.html
http://www.cazy.org/b14971.html
http://www.cazy.org/b14972.html
http://www.cazy.org/b14973.html
http://www.cazy.org/b14974.html
http://www.cazy.org/b14975.html
http://www.cazy.org/b14976.html
http://www.cazy.org/b14977.html
http://www.cazy.org/b14978.html
http://www.cazy.org/b14979.html
http://www.cazy.org/b1498.html
http://www.cazy.org/b14980.html
http://www.cazy.org/b14981.html
http://www.cazy.org/b14982.html
http://www.cazy.org/b14983.html
http://www.cazy.org/b14984.html
http://www.cazy.org/b14985.html
http://www.cazy.org/b14986.html
http://www.cazy.org/b14987.html
http://www.cazy.org/b14988.html
http://www.cazy.org/b14989.html
http://www.cazy.org/b1499.html
http://www.cazy.org/b14990.html
http://www.cazy.org/b14991.html
http://www.cazy.org/b14992.html
http://www.cazy.org/b14993.html
http://www.cazy.org/b14994.html
http://www.cazy.org/b14995.html
http://www.cazy.org/b14996.html
http://www.cazy.org/b14997.html
http://www.cazy.org/b14998.html
http://www.cazy.org/b14999.html
http://www.cazy.org/b150.html
http://www.cazy.org/b1500.html
http://www.cazy.org/b15000.html
http://www.cazy.org/b15001.html
http://www.cazy.org/b15002.html
http://www.cazy.org/b15003.html
http://www.cazy.org/b15004.html
http://www.cazy.org/b15005.html
http://www.cazy.org/b15006.html
http://www.cazy.org/b15007.html
http://www.cazy.org/b15008.html
http://www.cazy.org/b15009.html
http://www.cazy.org/b1501.html
http://www.cazy.org/b15010.html
http://www.cazy.org/b15011.html
http://www.cazy.org/b15012.html
http://www.cazy.org/b15013.html
http://www.cazy.org/b15014.html
http://www.cazy.org/b15015.html
http://www.cazy.org/b15016.html
http://www.cazy.org/b15017.html
http://www.cazy.org/b15018.html
http://www.cazy.org/b15019.html
http://www.cazy.org/b1502.html
http://www.cazy.org/b15020.html
http://www.cazy.org/b15021.html
http://www.cazy.org/b15022.html
http://www.cazy.org/b15023.html
http://www.cazy.org/b15024.html
http://www.cazy.org/b15025.html
http://www.cazy.org/b15026.html
http://www.cazy.org/b15027.html
http://www.cazy.org/b15028.html
http://www.cazy.org/b15029.html
http://www.cazy.org/b1503.html
http://www.cazy.org/b15030.html
http://www.cazy.org/b15031.html
http://www.cazy.org/b15032.html
http://www.cazy.org/b15033.html
http://www.cazy.org/b15034.html
http://www.cazy.org/b15035.html
http://www.cazy.org/b15036.html
http://www.cazy.org/b15037.html
http://www.cazy.org/b15038.html
http://www.cazy.org/b15039.html
http://www.cazy.org/b1504.html
http://www.cazy.org/b15040.html
http://www.cazy.org/b15041.html
http://www.cazy.org/b15042.html
http://www.cazy.org/b15043.html
http://www.cazy.org/b15044.html
http://www.cazy.org/b15045.html
http://www.cazy.org/b15046.html
http://www.cazy.org/b15047.html
http://www.cazy.org/b15048.html
http://www.cazy.org/b15049.html
http://www.cazy.org/b1505.html
http://www.cazy.org/b15050.html
http://www.cazy.org/b15051.html
http://www.cazy.org/b15052.html
http://www.cazy.org/b15053.html
http://www.cazy.org/b15054.html
http://www.cazy.org/b15055.html
http://www.cazy.org/b15056.html
http://www.cazy.org/b15057.html
http://www.cazy.org/b15058.html
http://www.cazy.org/b15059.html
http://www.cazy.org/b1506.html
http://www.cazy.org/b15060.html
http://www.cazy.org/b15061.html
http://www.cazy.org/b15062.html
http://www.cazy.org/b15063.html
http://www.cazy.org/b15064.html
http://www.cazy.org/b15065.html
http://www.cazy.org/b15066.html
http://www.cazy.org/b15068.html
http://www.cazy.org/b15069.html
http://www.cazy.org/b1507.html
http://www.cazy.org/b15070.html
http://www.cazy.org/b15071.html
http://www.cazy.org/b15072.html
http://www.cazy.org/b15073.html
http://www.cazy.org/b15074.html
http://www.cazy.org/b15075.html
http://www.cazy.org/b15076.html
http://www.cazy.org/b15077.html
http://www.cazy.org/b15078.html
http://www.cazy.org/b15079.html
http://www.cazy.org/b1508.html
http://www.cazy.org/b15080.html
http://www.cazy.org/b15081.html
http://www.cazy.org/b15082.html
http://www.cazy.org/b15083.html
http://www.cazy.org/b15084.html
http://www.cazy.org/b15085.html
http://www.cazy.org/b15086.html
http://www.cazy.org/b15088.html
http://www.cazy.org/b15089.html
http://www.cazy.org/b1509.html
http://www.cazy.org/b15090.html
http://www.cazy.org/b15091.html
http://www.cazy.org/b15092.html
http://www.cazy.org/b15093.html
http://www.cazy.org/b15094.html
http://www.cazy.org/b15095.html
http://www.cazy.org/b15096.html
http://www.cazy.org/b15097.html
http://www.cazy.org/b15098.html
http://www.cazy.org/b15099.html
http://www.cazy.org/b151.html
http://www.cazy.org/b1510.html
http://www.cazy.org/b15100.html
http://www.cazy.org/b15101.html
http://www.cazy.org/b15102.html
http://www.cazy.org/b15103.html
http://www.cazy.org/b15104.html
http://www.cazy.org/b15105.html
http://www.cazy.org/b15106.html
http://www.cazy.org/b15107.html
http://www.cazy.org/b15108.html
http://www.cazy.org/b15109.html
http://www.cazy.org/b1511.html
http://www.cazy.org/b15110.html
http://www.cazy.org/b15111.html
http://www.cazy.org/b15112.html
http://www.cazy.org/b15114.html
http://www.cazy.org/b15115.html
http://www.cazy.org/b15116.html
http://www.cazy.org/b15117.html
http://www.cazy.org/b15118.html
http://www.cazy.org/b15119.html
http://www.cazy.org/b1512.html
http://www.cazy.org/b15120.html
http://www.cazy.org/b15121.html
http://www.cazy.org/b15122.html
http://www.cazy.org/b15123.html
http://www.cazy.org/b15124.html
http://www.cazy.org/b15125.html
http://www.cazy.org/b15126.html
http://www.cazy.org/b15127.html
http://www.cazy.org/b15128.html
http://www.cazy.org/b15129.html
http://www.cazy.org/b15130.html
http://www.cazy.org/b15131.html
http://www.cazy.org/b15132.html
http://www.cazy.org/b15133.html
http://www.cazy.org/b15134.html
http://www.cazy.org/b15135.html
http://www.cazy.org/b15136.html
http://www.cazy.org/b15137.html
http://www.cazy.org/b15138.html
http://www.cazy.org/b15139.html
http://www.cazy.org/b1514.html
http://www.cazy.org/b15140.html
http://www.cazy.org/b15141.html
http://www.cazy.org/b15142.html
http://www.cazy.org/b15143.html
http://www.cazy.org/b15144.html
http://www.cazy.org/b15145.html
http://www.cazy.org/b15146.html
http://www.cazy.org/b15147.html
http://www.cazy.org/b15148.html
http://www.cazy.org/b15149.html
http://www.cazy.org/b1515.html
http://www.cazy.org/b15150.html
http://www.cazy.org/b15152.html
http://www.cazy.org/b15153.html
http://www.cazy.org/b15154.html
http://www.cazy.org/b15155.html
http://www.cazy.org/b15156.html
http://www.cazy.org/b15157.html
http://www.cazy.org/b15158.html
http://www.cazy.org/b15159.html
http://www.cazy.org/b1516.html
http://www.cazy.org/b15160.html
http://www.cazy.org/b15161.html
http://www.cazy.org/b15162.html
http://www.cazy.org/b15163.html
http://www.cazy.org/b15164.html
http://www.cazy.org/b15165.html
http://www.cazy.org/b15166.html
http://www.cazy.org/b15167.html
http://www.cazy.org/b15168.html
http://www.cazy.org/b15169.html
http://www.cazy.org/b1517.html
http://www.cazy.org/b15170.html
http://www.cazy.org/b15171.html
http://www.cazy.org/b15172.html
http://www.cazy.org/b15173.html
http://www.cazy.org/b15174.html
http://www.cazy.org/b15175.html
http://www.cazy.org/b15176.html
http://www.cazy.org/b15177.html
http://www.cazy.org/b15178.html
http://www.cazy.org/b15179.html
http://www.cazy.org/b1518.html
http://www.cazy.org/b15180.html
http://www.cazy.org/b15181.html
http://www.cazy.org/b15182.html
http://www.cazy.org/b15183.html
http://www.cazy.org/b15184.html
http://www.cazy.org/b15185.html
http://www.cazy.org/b15186.html
http://www.cazy.org/b15187.html
http://www.cazy.org/b15188.html
http://www.cazy.org/b15189.html
http://www.cazy.org/b1519.html
http://www.cazy.org/b15190.html
http://www.cazy.org/b15191.html
http://www.cazy.org/b15192.html
http://www.cazy.org/b15193.html
http://www.cazy.org/b15194.html
http://www.cazy.org/b15195.html
http://www.cazy.org/b15196.html
http://www.cazy.org/b15197.html
http://www.cazy.org/b15198.html
http://www.cazy.org/b15199.html
http://www.cazy.org/b152.html
http://www.cazy.org/b1520.html
http://www.cazy.org/b15200.html
http://www.cazy.org/b15201.html
http://www.cazy.org/b15202.html
http://www.cazy.org/b15203.html
http://www.cazy.org/b15204.html
http://www.cazy.org/b15205.html
http://www.cazy.org/b15206.html
http://www.cazy.org/b15207.html
http://www.cazy.org/b15208.html
http://www.cazy.org/b15209.html
http://www.cazy.org/b1521.html
http://www.cazy.org/b15210.html
http://www.cazy.org/b15212.html
http://www.cazy.org/b15213.html
http://www.cazy.org/b15214.html
http://www.cazy.org/b15215.html
http://www.cazy.org/b15216.html
http://www.cazy.org/b15217.html
http://www.cazy.org/b15218.html
http://www.cazy.org/b15219.html
http://www.cazy.org/b1522.html
http://www.cazy.org/b15220.html
http://www.cazy.org/b15221.html
http://www.cazy.org/b15222.html
http://www.cazy.org/b15223.html
http://www.cazy.org/b15224.html
http://www.cazy.org/b15225.html
http://www.cazy.org/b15226.html
http://www.cazy.org/b15227.html
http://www.cazy.org/b15228.html
http://www.cazy.org/b15229.html
http://www.cazy.org/b1523.html
http://www.cazy.org/b15230.html
http://www.cazy.org/b15231.html
http://www.cazy.org/b15232.html
http://www.cazy.org/b15233.html
http://www.cazy.org/b15234.html
http://www.cazy.org/b15235.html
http://www.cazy.org/b15236.html
http://www.cazy.org/b15237.html
http://www.cazy.org/b15238.html
http://www.cazy.org/b15239.html
http://www.cazy.org/b1524.html
http://www.cazy.org/b15240.html
http://www.cazy.org/b15241.html
http://www.cazy.org/b15242.html
http://www.cazy.org/b15243.html
http://www.cazy.org/b15244.html
http://www.cazy.org/b15245.html
http://www.cazy.org/b15246.html
http://www.cazy.org/b15247.html
http://www.cazy.org/b15248.html
http://www.cazy.org/b15249.html
http://www.cazy.org/b1525.html
http://www.cazy.org/b15250.html
http://www.cazy.org/b15251.html
http://www.cazy.org/b15252.html
http://www.cazy.org/b15253.html
http://www.cazy.org/b15254.html
http://www.cazy.org/b15255.html
http://www.cazy.org/b15256.html
http://www.cazy.org/b15257.html
http://www.cazy.org/b15258.html
http://www.cazy.org/b15259.html
http://www.cazy.org/b1526.html
http://www.cazy.org/b15260.html
http://www.cazy.org/b15261.html
http://www.cazy.org/b15262.html
http://www.cazy.org/b15263.html
http://www.cazy.org/b15264.html
http://www.cazy.org/b15265.html
http://www.cazy.org/b15266.html
http://www.cazy.org/b15267.html
http://www.cazy.org/b15268.html
http://www.cazy.org/b15269.html
http://www.cazy.org/b1527.html
http://www.cazy.org/b15270.html
http://www.cazy.org/b15271.html
http://www.cazy.org/b15272.html
http://www.cazy.org/b15273.html
http://www.cazy.org/b15274.html
http://www.cazy.org/b15275.html
http://www.cazy.org/b15276.html
http://www.cazy.org/b15277.html
http://www.cazy.org/b15279.html
http://www.cazy.org/b1528.html
http://www.cazy.org/b15280.html
http://www.cazy.org/b15281.html
http://www.cazy.org/b15282.html
http://www.cazy.org/b15283.html
http://www.cazy.org/b15284.html
http://www.cazy.org/b15285.html
http://www.cazy.org/b15286.html
http://www.cazy.org/b15287.html
http://www.cazy.org/b15288.html
http://www.cazy.org/b15289.html
http://www.cazy.org/b1529.html
http://www.cazy.org/b15290.html
http://www.cazy.org/b15291.html
http://www.cazy.org/b15292.html
http://www.cazy.org/b15293.html
http://www.cazy.org/b15294.html
http://www.cazy.org/b15295.html
http://www.cazy.org/b15296.html
http://www.cazy.org/b15297.html
http://www.cazy.org/b15298.html
http://www.cazy.org/b15299.html
http://www.cazy.org/b153.html
http://www.cazy.org/b15300.html
http://www.cazy.org/b15301.html
http://www.cazy.org/b15302.html
http://www.cazy.org/b15303.html
http://www.cazy.org/b15304.html
http://www.cazy.org/b15305.html
http://www.cazy.org/b15306.html
http://www.cazy.org/b15307.html
http://www.cazy.org/b15308.html
http://www.cazy.org/b15309.html
http://www.cazy.org/b1531.html
http://www.cazy.org/b15311.html
http://www.cazy.org/b15312.html
http://www.cazy.org/b15313.html
http://www.cazy.org/b15314.html
http://www.cazy.org/b15315.html
http://www.cazy.org/b15316.html
http://www.cazy.org/b15317.html
http://www.cazy.org/b15318.html
http://www.cazy.org/b15319.html
http://www.cazy.org/b1532.html
http://www.cazy.org/b15320.html
http://www.cazy.org/b15321.html
http://www.cazy.org/b15322.html
http://www.cazy.org/b15323.html
http://www.cazy.org/b15324.html
http://www.cazy.org/b15325.html
http://www.cazy.org/b15326.html
http://www.cazy.org/b15327.html
http://www.cazy.org/b15328.html
http://www.cazy.org/b15329.html
http://www.cazy.org/b1533.html
http://www.cazy.org/b15330.html
http://www.cazy.org/b15331.html
http://www.cazy.org/b15332.html
http://www.cazy.org/b15333.html
http://www.cazy.org/b15334.html
http://www.cazy.org/b15335.html
http://www.cazy.org/b15336.html
http://www.cazy.org/b15337.html
http://www.cazy.org/b15338.html
http://www.cazy.org/b15339.html
http://www.cazy.org/b1534.html
http://www.cazy.org/b15340.html
http://www.cazy.org/b15341.html
http://www.cazy.org/b15342.html
http://www.cazy.org/b15343.html
http://www.cazy.org/b15344.html
http://www.cazy.org/b15345.html
http://www.cazy.org/b15346.html
http://www.cazy.org/b15347.html
http://www.cazy.org/b15348.html
http://www.cazy.org/b15349.html
http://www.cazy.org/b1535.html
http://www.cazy.org/b15350.html
http://www.cazy.org/b15351.html
http://www.cazy.org/b15352.html
http://www.cazy.org/b15353.html
http://www.cazy.org/b15354.html
http://www.cazy.org/b15355.html
http://www.cazy.org/b15356.html
http://www.cazy.org/b15357.html
http://www.cazy.org/b15358.html
http://www.cazy.org/b15359.html
http://www.cazy.org/b1536.html
http://www.cazy.org/b15360.html
http://www.cazy.org/b15361.html
http://www.cazy.org/b15362.html
http://www.cazy.org/b15363.html
http://www.cazy.org/b15364.html
http://www.cazy.org/b15365.html
http://www.cazy.org/b15366.html
http://www.cazy.org/b15367.html
http://www.cazy.org/b15368.html
http://www.cazy.org/b15369.html
http://www.cazy.org/b1537.html
http://www.cazy.org/b15370.html
http://www.cazy.org/b15371.html
http://www.cazy.org/b15372.html
http://www.cazy.org/b15373.html
http://www.cazy.org/b15374.html
http://www.cazy.org/b15375.html
http://www.cazy.org/b15376.html
http://www.cazy.org/b15377.html
http://www.cazy.org/b15378.html
http://www.cazy.org/b15379.html
http://www.cazy.org/b1538.html
http://www.cazy.org/b15381.html
http://www.cazy.org/b15382.html
http://www.cazy.org/b15383.html
http://www.cazy.org/b15384.html
http://www.cazy.org/b15385.html
http://www.cazy.org/b15386.html
http://www.cazy.org/b15387.html
http://www.cazy.org/b15388.html
http://www.cazy.org/b15389.html
http://www.cazy.org/b1539.html
http://www.cazy.org/b15390.html
http://www.cazy.org/b15391.html
http://www.cazy.org/b15392.html
http://www.cazy.org/b15393.html
http://www.cazy.org/b15394.html
http://www.cazy.org/b15395.html
http://www.cazy.org/b15396.html
http://www.cazy.org/b15397.html
http://www.cazy.org/b15398.html
http://www.cazy.org/b15399.html
http://www.cazy.org/b154.html
http://www.cazy.org/b1540.html
http://www.cazy.org/b15400.html
http://www.cazy.org/b15401.html
http://www.cazy.org/b15402.html
http://www.cazy.org/b15403.html
http://www.cazy.org/b15404.html
http://www.cazy.org/b15405.html
http://www.cazy.org/b15406.html
http://www.cazy.org/b15407.html
http://www.cazy.org/b15408.html
http://www.cazy.org/b15409.html
http://www.cazy.org/b1541.html
http://www.cazy.org/b15410.html
http://www.cazy.org/b15411.html
http://www.cazy.org/b15412.html
http://www.cazy.org/b15413.html
http://www.cazy.org/b15414.html
http://www.cazy.org/b15415.html
http://www.cazy.org/b15416.html
http://www.cazy.org/b15417.html
http://www.cazy.org/b15418.html
http://www.cazy.org/b15419.html
http://www.cazy.org/b1542.html
http://www.cazy.org/b15420.html
http://www.cazy.org/b15421.html
http://www.cazy.org/b15422.html
http://www.cazy.org/b15423.html
http://www.cazy.org/b15424.html
http://www.cazy.org/b15425.html
http://www.cazy.org/b15426.html
http://www.cazy.org/b15427.html
http://www.cazy.org/b15428.html
http://www.cazy.org/b15429.html
http://www.cazy.org/b15430.html
http://www.cazy.org/b15431.html
http://www.cazy.org/b15432.html
http://www.cazy.org/b15433.html
http://www.cazy.org/b15434.html
http://www.cazy.org/b15435.html
http://www.cazy.org/b15436.html
http://www.cazy.org/b15437.html
http://www.cazy.org/b15438.html
http://www.cazy.org/b15439.html
http://www.cazy.org/b1544.html
http://www.cazy.org/b15440.html
http://www.cazy.org/b15441.html
http://www.cazy.org/b15443.html
http://www.cazy.org/b15444.html
http://www.cazy.org/b15445.html
http://www.cazy.org/b15446.html
http://www.cazy.org/b15447.html
http://www.cazy.org/b15448.html
http://www.cazy.org/b15449.html
http://www.cazy.org/b1545.html
http://www.cazy.org/b15450.html
http://www.cazy.org/b15451.html
http://www.cazy.org/b15452.html
http://www.cazy.org/b15453.html
http://www.cazy.org/b15454.html
http://www.cazy.org/b15455.html
http://www.cazy.org/b15456.html
http://www.cazy.org/b15457.html
http://www.cazy.org/b15458.html
http://www.cazy.org/b15459.html
http://www.cazy.org/b1546.html
http://www.cazy.org/b15460.html
http://www.cazy.org/b15461.html
http://www.cazy.org/b15462.html
http://www.cazy.org/b15463.html
http://www.cazy.org/b15464.html
http://www.cazy.org/b15465.html
http://www.cazy.org/b15466.html
http://www.cazy.org/b15467.html
http://www.cazy.org/b15468.html
http://www.cazy.org/b15469.html
http://www.cazy.org/b1547.html
http://www.cazy.org/b15470.html
http://www.cazy.org/b15471.html
http://www.cazy.org/b15472.html
http://www.cazy.org/b15473.html
http://www.cazy.org/b15474.html
http://www.cazy.org/b15475.html
http://www.cazy.org/b15476.html
http://www.cazy.org/b15477.html
http://www.cazy.org/b15478.html
http://www.cazy.org/b15479.html
http://www.cazy.org/b1548.html
http://www.cazy.org/b15480.html
http://www.cazy.org/b15481.html
http://www.cazy.org/b15482.html
http://www.cazy.org/b15483.html
http://www.cazy.org/b15484.html
http://www.cazy.org/b15485.html
http://www.cazy.org/b15486.html
http://www.cazy.org/b15487.html
http://www.cazy.org/b15488.html
http://www.cazy.org/b15489.html
http://www.cazy.org/b1549.html
http://www.cazy.org/b15490.html
http://www.cazy.org/b15491.html
http://www.cazy.org/b15492.html
http://www.cazy.org/b15493.html
http://www.cazy.org/b15494.html
http://www.cazy.org/b15495.html
http://www.cazy.org/b15496.html
http://www.cazy.org/b15497.html
http://www.cazy.org/b15498.html
http://www.cazy.org/b15499.html
http://www.cazy.org/b155.html
http://www.cazy.org/b1550.html
http://www.cazy.org/b15500.html
http://www.cazy.org/b15501.html
http://www.cazy.org/b15502.html
http://www.cazy.org/b15503.html
http://www.cazy.org/b15504.html
http://www.cazy.org/b15505.html
http://www.cazy.org/b15506.html
http://www.cazy.org/b15507.html
http://www.cazy.org/b15508.html
http://www.cazy.org/b15509.html
http://www.cazy.org/b1551.html
http://www.cazy.org/b15510.html
http://www.cazy.org/b15511.html
http://www.cazy.org/b15512.html
http://www.cazy.org/b15513.html
http://www.cazy.org/b15514.html
http://www.cazy.org/b15515.html
http://www.cazy.org/b15516.html
http://www.cazy.org/b15517.html
http://www.cazy.org/b15518.html
http://www.cazy.org/b15519.html
http://www.cazy.org/b1552.html
http://www.cazy.org/b15520.html
http://www.cazy.org/b15521.html
http://www.cazy.org/b15522.html
http://www.cazy.org/b15523.html
http://www.cazy.org/b15524.html
http://www.cazy.org/b15525.html
http://www.cazy.org/b15526.html
http://www.cazy.org/b15527.html
http://www.cazy.org/b15528.html
http://www.cazy.org/b15529.html
http://www.cazy.org/b1553.html
http://www.cazy.org/b15530.html
http://www.cazy.org/b15531.html
http://www.cazy.org/b15532.html
http://www.cazy.org/b15533.html
http://www.cazy.org/b15534.html
http://www.cazy.org/b15535.html
http://www.cazy.org/b15536.html
http://www.cazy.org/b15537.html
http://www.cazy.org/b15538.html
http://www.cazy.org/b15539.html
http://www.cazy.org/b1554.html
http://www.cazy.org/b15540.html
http://www.cazy.org/b15541.html
http://www.cazy.org/b15542.html
http://www.cazy.org/b15543.html
http://www.cazy.org/b15544.html
http://www.cazy.org/b15545.html
http://www.cazy.org/b15547.html
http://www.cazy.org/b15549.html
http://www.cazy.org/b1555.html
http://www.cazy.org/b15550.html
http://www.cazy.org/b15551.html
http://www.cazy.org/b15552.html
http://www.cazy.org/b15553.html
http://www.cazy.org/b15554.html
http://www.cazy.org/b15555.html
http://www.cazy.org/b15556.html
http://www.cazy.org/b15557.html
http://www.cazy.org/b15558.html
http://www.cazy.org/b15559.html
http://www.cazy.org/b1556.html
http://www.cazy.org/b15560.html
http://www.cazy.org/b15561.html
http://www.cazy.org/b15562.html
http://www.cazy.org/b15563.html
http://www.cazy.org/b15564.html
http://www.cazy.org/b15565.html
http://www.cazy.org/b15566.html
http://www.cazy.org/b15567.html
http://www.cazy.org/b15568.html
http://www.cazy.org/b15569.html
http://www.cazy.org/b1557.html
http://www.cazy.org/b15570.html
http://www.cazy.org/b15572.html
http://www.cazy.org/b15573.html
http://www.cazy.org/b15574.html
http://www.cazy.org/b15575.html
http://www.cazy.org/b15576.html
http://www.cazy.org/b15577.html
http://www.cazy.org/b15578.html
http://www.cazy.org/b15579.html
http://www.cazy.org/b1558.html
http://www.cazy.org/b15580.html
http://www.cazy.org/b15581.html
http://www.cazy.org/b15582.html
http://www.cazy.org/b15583.html
http://www.cazy.org/b15584.html
http://www.cazy.org/b15585.html
http://www.cazy.org/b15586.html
http://www.cazy.org/b15587.html
http://www.cazy.org/b15588.html
http://www.cazy.org/b15589.html
http://www.cazy.org/b1559.html
http://www.cazy.org/b15590.html
http://www.cazy.org/b15591.html
http://www.cazy.org/b15592.html
http://www.cazy.org/b15593.html
http://www.cazy.org/b15594.html
http://www.cazy.org/b15595.html
http://www.cazy.org/b15596.html
http://www.cazy.org/b15597.html
http://www.cazy.org/b15598.html
http://www.cazy.org/b15599.html
http://www.cazy.org/b156.html
http://www.cazy.org/b1560.html
http://www.cazy.org/b15600.html
http://www.cazy.org/b15601.html
http://www.cazy.org/b15602.html
http://www.cazy.org/b15603.html
http://www.cazy.org/b15604.html
http://www.cazy.org/b15605.html
http://www.cazy.org/b15606.html
http://www.cazy.org/b15607.html
http://www.cazy.org/b15608.html
http://www.cazy.org/b15609.html
http://www.cazy.org/b1561.html
http://www.cazy.org/b15610.html
http://www.cazy.org/b15611.html
http://www.cazy.org/b15612.html
http://www.cazy.org/b15613.html
http://www.cazy.org/b15614.html
http://www.cazy.org/b15615.html
http://www.cazy.org/b15616.html
http://www.cazy.org/b15617.html
http://www.cazy.org/b15618.html
http://www.cazy.org/b15619.html
http://www.cazy.org/b1562.html
http://www.cazy.org/b15620.html
http://www.cazy.org/b15621.html
http://www.cazy.org/b15622.html
http://www.cazy.org/b15623.html
http://www.cazy.org/b15624.html
http://www.cazy.org/b15625.html
http://www.cazy.org/b15626.html
http://www.cazy.org/b15627.html
http://www.cazy.org/b15628.html
http://www.cazy.org/b15629.html
http://www.cazy.org/b1563.html
http://www.cazy.org/b15630.html
http://www.cazy.org/b15631.html
http://www.cazy.org/b15632.html
http://www.cazy.org/b15637.html
http://www.cazy.org/b15638.html
http://www.cazy.org/b15639.html
http://www.cazy.org/b1564.html
http://www.cazy.org/b15640.html
http://www.cazy.org/b15641.html
http://www.cazy.org/b15642.html
http://www.cazy.org/b15643.html
http://www.cazy.org/b15644.html
http://www.cazy.org/b15646.html
http://www.cazy.org/b15648.html
http://www.cazy.org/b1565.html
http://www.cazy.org/b15650.html
http://www.cazy.org/b15651.html
http://www.cazy.org/b15652.html
http://www.cazy.org/b15653.html
http://www.cazy.org/b15654.html
http://www.cazy.org/b15656.html
http://www.cazy.org/b15657.html
http://www.cazy.org/b15659.html
http://www.cazy.org/b1566.html
http://www.cazy.org/b15660.html
http://www.cazy.org/b15661.html
http://www.cazy.org/b15662.html
http://www.cazy.org/b15663.html
http://www.cazy.org/b15664.html
http://www.cazy.org/b15665.html
http://www.cazy.org/b15666.html
http://www.cazy.org/b15667.html
http://www.cazy.org/b15668.html
http://www.cazy.org/b15669.html
http://www.cazy.org/b15670.html
http://www.cazy.org/b15671.html
http://www.cazy.org/b15672.html
http://www.cazy.org/b15673.html
http://www.cazy.org/b15674.html
http://www.cazy.org/b15675.html
http://www.cazy.org/b15676.html
http://www.cazy.org/b15677.html
http://www.cazy.org/b15678.html
http://www.cazy.org/b15679.html
http://www.cazy.org/b15680.html
http://www.cazy.org/b15681.html
http://www.cazy.org/b15682.html
http://www.cazy.org/b15683.html
http://www.cazy.org/b15684.html
http://www.cazy.org/b15685.html
http://www.cazy.org/b15686.html
http://www.cazy.org/b15687.html
http://www.cazy.org/b15688.html
http://www.cazy.org/b15689.html
http://www.cazy.org/b1569.html
http://www.cazy.org/b15690.html
http://www.cazy.org/b15691.html
http://www.cazy.org/b15692.html
http://www.cazy.org/b15693.html
http://www.cazy.org/b15694.html
http://www.cazy.org/b15695.html
http://www.cazy.org/b15696.html
http://www.cazy.org/b15697.html
http://www.cazy.org/b15698.html
http://www.cazy.org/b15699.html
http://www.cazy.org/b157.html
http://www.cazy.org/b1570.html
http://www.cazy.org/b15700.html
http://www.cazy.org/b15701.html
http://www.cazy.org/b15702.html
http://www.cazy.org/b15703.html
http://www.cazy.org/b15704.html
http://www.cazy.org/b15705.html
http://www.cazy.org/b15706.html
http://www.cazy.org/b15707.html
http://www.cazy.org/b15708.html
http://www.cazy.org/b15709.html
http://www.cazy.org/b1571.html
http://www.cazy.org/b15710.html
http://www.cazy.org/b15711.html
http://www.cazy.org/b15712.html
http://www.cazy.org/b15713.html
http://www.cazy.org/b15714.html
http://www.cazy.org/b15715.html
http://www.cazy.org/b15716.html
http://www.cazy.org/b15717.html
http://www.cazy.org/b15718.html
http://www.cazy.org/b15719.html
http://www.cazy.org/b1572.html
http://www.cazy.org/b15720.html
http://www.cazy.org/b15721.html
http://www.cazy.org/b15722.html
http://www.cazy.org/b15723.html
http://www.cazy.org/b15724.html
http://www.cazy.org/b15725.html
http://www.cazy.org/b15726.html
http://www.cazy.org/b15727.html
http://www.cazy.org/b15728.html
http://www.cazy.org/b15729.html
http://www.cazy.org/b1573.html
http://www.cazy.org/b15730.html
http://www.cazy.org/b15731.html
http://www.cazy.org/b15732.html
http://www.cazy.org/b15733.html
http://www.cazy.org/b15734.html
http://www.cazy.org/b15735.html
http://www.cazy.org/b15736.html
http://www.cazy.org/b15737.html
http://www.cazy.org/b15738.html
http://www.cazy.org/b15739.html
http://www.cazy.org/b1574.html
http://www.cazy.org/b15740.html
http://www.cazy.org/b15741.html
http://www.cazy.org/b15742.html
http://www.cazy.org/b15743.html
http://www.cazy.org/b15744.html
http://www.cazy.org/b15745.html
http://www.cazy.org/b15746.html
http://www.cazy.org/b15747.html
http://www.cazy.org/b15748.html
http://www.cazy.org/b15749.html
http://www.cazy.org/b1575.html
http://www.cazy.org/b15750.html
http://www.cazy.org/b15751.html
http://www.cazy.org/b15752.html
http://www.cazy.org/b15753.html
http://www.cazy.org/b15754.html
http://www.cazy.org/b15755.html
http://www.cazy.org/b15756.html
http://www.cazy.org/b15757.html
http://www.cazy.org/b15758.html
http://www.cazy.org/b15759.html
http://www.cazy.org/b1576.html
http://www.cazy.org/b15760.html
http://www.cazy.org/b15761.html
http://www.cazy.org/b15762.html
http://www.cazy.org/b15763.html
http://www.cazy.org/b15764.html
http://www.cazy.org/b15765.html
http://www.cazy.org/b15766.html
http://www.cazy.org/b15767.html
http://www.cazy.org/b15768.html
http://www.cazy.org/b15769.html
http://www.cazy.org/b1577.html
http://www.cazy.org/b15770.html
http://www.cazy.org/b15771.html
http://www.cazy.org/b15772.html
http://www.cazy.org/b15773.html
http://www.cazy.org/b15774.html
http://www.cazy.org/b15775.html
http://www.cazy.org/b15776.html
http://www.cazy.org/b15777.html
http://www.cazy.org/b15779.html
http://www.cazy.org/b1578.html
http://www.cazy.org/b15780.html
http://www.cazy.org/b15781.html
http://www.cazy.org/b15782.html
http://www.cazy.org/b15783.html
http://www.cazy.org/b15784.html
http://www.cazy.org/b15785.html
http://www.cazy.org/b15786.html
http://www.cazy.org/b15787.html
http://www.cazy.org/b15788.html
http://www.cazy.org/b15789.html
http://www.cazy.org/b1579.html
http://www.cazy.org/b15790.html
http://www.cazy.org/b15791.html
http://www.cazy.org/b15792.html
http://www.cazy.org/b15793.html
http://www.cazy.org/b15794.html
http://www.cazy.org/b15795.html
http://www.cazy.org/b15796.html
http://www.cazy.org/b15797.html
http://www.cazy.org/b15798.html
http://www.cazy.org/b15799.html
http://www.cazy.org/b158.html
http://www.cazy.org/b1580.html
http://www.cazy.org/b15800.html
http://www.cazy.org/b15801.html
http://www.cazy.org/b15802.html
http://www.cazy.org/b15803.html
http://www.cazy.org/b15804.html
http://www.cazy.org/b15805.html
http://www.cazy.org/b15806.html
http://www.cazy.org/b15807.html
http://www.cazy.org/b15808.html
http://www.cazy.org/b15809.html
http://www.cazy.org/b15810.html
http://www.cazy.org/b15811.html
http://www.cazy.org/b15812.html
http://www.cazy.org/b15813.html
http://www.cazy.org/b15814.html
http://www.cazy.org/b15815.html
http://www.cazy.org/b15816.html
http://www.cazy.org/b15817.html
http://www.cazy.org/b15818.html
http://www.cazy.org/b15819.html
http://www.cazy.org/b1582.html
http://www.cazy.org/b15820.html
http://www.cazy.org/b15821.html
http://www.cazy.org/b15822.html
http://www.cazy.org/b15823.html
http://www.cazy.org/b15824.html
http://www.cazy.org/b15825.html
http://www.cazy.org/b15826.html
http://www.cazy.org/b15827.html
http://www.cazy.org/b15828.html
http://www.cazy.org/b15829.html
http://www.cazy.org/b1583.html
http://www.cazy.org/b15830.html
http://www.cazy.org/b15831.html
http://www.cazy.org/b15832.html
http://www.cazy.org/b15833.html
http://www.cazy.org/b15834.html
http://www.cazy.org/b15835.html
http://www.cazy.org/b15836.html
http://www.cazy.org/b15837.html
http://www.cazy.org/b15838.html
http://www.cazy.org/b15839.html
http://www.cazy.org/b1584.html
http://www.cazy.org/b15841.html
http://www.cazy.org/b15842.html
http://www.cazy.org/b15843.html
http://www.cazy.org/b15844.html
http://www.cazy.org/b15845.html
http://www.cazy.org/b15846.html
http://www.cazy.org/b15847.html
http://www.cazy.org/b15848.html
http://www.cazy.org/b15849.html
http://www.cazy.org/b1585.html
http://www.cazy.org/b15850.html
http://www.cazy.org/b15851.html
http://www.cazy.org/b15852.html
http://www.cazy.org/b15853.html
http://www.cazy.org/b15854.html
http://www.cazy.org/b15855.html
http://www.cazy.org/b15856.html
http://www.cazy.org/b15857.html
http://www.cazy.org/b15858.html
http://www.cazy.org/b15859.html
http://www.cazy.org/b1586.html
http://www.cazy.org/b15860.html
http://www.cazy.org/b15861.html
http://www.cazy.org/b15862.html
http://www.cazy.org/b15863.html
http://www.cazy.org/b15864.html
http://www.cazy.org/b15865.html
http://www.cazy.org/b15866.html
http://www.cazy.org/b15867.html
http://www.cazy.org/b15868.html
http://www.cazy.org/b15869.html
http://www.cazy.org/b1587.html
http://www.cazy.org/b15870.html
http://www.cazy.org/b15871.html
http://www.cazy.org/b15872.html
http://www.cazy.org/b15873.html
http://www.cazy.org/b15874.html
http://www.cazy.org/b15875.html
http://www.cazy.org/b15876.html
http://www.cazy.org/b15877.html
http://www.cazy.org/b15878.html
http://www.cazy.org/b15879.html
http://www.cazy.org/b1588.html
http://www.cazy.org/b15880.html
http://www.cazy.org/b15881.html
http://www.cazy.org/b15882.html
http://www.cazy.org/b15883.html
http://www.cazy.org/b15884.html
http://www.cazy.org/b15885.html
http://www.cazy.org/b15886.html
http://www.cazy.org/b15887.html
http://www.cazy.org/b15888.html
http://www.cazy.org/b1589.html
http://www.cazy.org/b15891.html
http://www.cazy.org/b15892.html
http://www.cazy.org/b15893.html
http://www.cazy.org/b15894.html
http://www.cazy.org/b15895.html
http://www.cazy.org/b15896.html
http://www.cazy.org/b15898.html
http://www.cazy.org/b15899.html
http://www.cazy.org/b1590.html
http://www.cazy.org/b15900.html
http://www.cazy.org/b15901.html
http://www.cazy.org/b15902.html
http://www.cazy.org/b15903.html
http://www.cazy.org/b15904.html
http://www.cazy.org/b15905.html
http://www.cazy.org/b15906.html
http://www.cazy.org/b15907.html
http://www.cazy.org/b15908.html
http://www.cazy.org/b15909.html
http://www.cazy.org/b1591.html
http://www.cazy.org/b15910.html
http://www.cazy.org/b15911.html
http://www.cazy.org/b15912.html
http://www.cazy.org/b15913.html
http://www.cazy.org/b15914.html
http://www.cazy.org/b15915.html
http://www.cazy.org/b15916.html
http://www.cazy.org/b15917.html
http://www.cazy.org/b15918.html
http://www.cazy.org/b15919.html
http://www.cazy.org/b15920.html
http://www.cazy.org/b15921.html
http://www.cazy.org/b15922.html
http://www.cazy.org/b15923.html
http://www.cazy.org/b15924.html
http://www.cazy.org/b15925.html
http://www.cazy.org/b15926.html
http://www.cazy.org/b15927.html
http://www.cazy.org/b15928.html
http://www.cazy.org/b15929.html
http://www.cazy.org/b1593.html
http://www.cazy.org/b15930.html
http://www.cazy.org/b15932.html
http://www.cazy.org/b15933.html
http://www.cazy.org/b15934.html
http://www.cazy.org/b15935.html
http://www.cazy.org/b15936.html
http://www.cazy.org/b15937.html
http://www.cazy.org/b15938.html
http://www.cazy.org/b15939.html
http://www.cazy.org/b1594.html
http://www.cazy.org/b15940.html
http://www.cazy.org/b15941.html
http://www.cazy.org/b15942.html
http://www.cazy.org/b15943.html
http://www.cazy.org/b15944.html
http://www.cazy.org/b15945.html
http://www.cazy.org/b15946.html
http://www.cazy.org/b15947.html
http://www.cazy.org/b15948.html
http://www.cazy.org/b15949.html
http://www.cazy.org/b1595.html
http://www.cazy.org/b15952.html
http://www.cazy.org/b15953.html
http://www.cazy.org/b15954.html
http://www.cazy.org/b15955.html
http://www.cazy.org/b15956.html
http://www.cazy.org/b15957.html
http://www.cazy.org/b15958.html
http://www.cazy.org/b15959.html
http://www.cazy.org/b1596.html
http://www.cazy.org/b15960.html
http://www.cazy.org/b15961.html
http://www.cazy.org/b15962.html
http://www.cazy.org/b15963.html
http://www.cazy.org/b15964.html
http://www.cazy.org/b15965.html
http://www.cazy.org/b15966.html
http://www.cazy.org/b15967.html
http://www.cazy.org/b15968.html
http://www.cazy.org/b15969.html
http://www.cazy.org/b1597.html
http://www.cazy.org/b15970.html
http://www.cazy.org/b15971.html
http://www.cazy.org/b15972.html
http://www.cazy.org/b15973.html
http://www.cazy.org/b15974.html
http://www.cazy.org/b15975.html
http://www.cazy.org/b15976.html
http://www.cazy.org/b15977.html
http://www.cazy.org/b15978.html
http://www.cazy.org/b15979.html
http://www.cazy.org/b1598.html
http://www.cazy.org/b15980.html
http://www.cazy.org/b15981.html
http://www.cazy.org/b15982.html
http://www.cazy.org/b15983.html
http://www.cazy.org/b15984.html
http://www.cazy.org/b15985.html
http://www.cazy.org/b15986.html
http://www.cazy.org/b15987.html
http://www.cazy.org/b15988.html
http://www.cazy.org/b15989.html
http://www.cazy.org/b1599.html
http://www.cazy.org/b15990.html
http://www.cazy.org/b15991.html
http://www.cazy.org/b15992.html
http://www.cazy.org/b15993.html
http://www.cazy.org/b15994.html
http://www.cazy.org/b15995.html
http://www.cazy.org/b15996.html
http://www.cazy.org/b15997.html
http://www.cazy.org/b15998.html
http://www.cazy.org/b15999.html
http://www.cazy.org/b160.html
http://www.cazy.org/b1600.html
http://www.cazy.org/b16000.html
http://www.cazy.org/b16001.html
http://www.cazy.org/b16002.html
http://www.cazy.org/b16003.html
http://www.cazy.org/b16004.html
http://www.cazy.org/b16005.html
http://www.cazy.org/b16006.html
http://www.cazy.org/b16007.html
http://www.cazy.org/b16008.html
http://www.cazy.org/b16009.html
http://www.cazy.org/b1601.html
http://www.cazy.org/b16010.html
http://www.cazy.org/b16011.html
http://www.cazy.org/b16012.html
http://www.cazy.org/b16013.html
http://www.cazy.org/b16014.html
http://www.cazy.org/b16015.html
http://www.cazy.org/b16016.html
http://www.cazy.org/b16017.html
http://www.cazy.org/b16018.html
http://www.cazy.org/b16019.html
http://www.cazy.org/b1602.html
http://www.cazy.org/b16020.html
http://www.cazy.org/b16021.html
http://www.cazy.org/b16022.html
http://www.cazy.org/b16023.html
http://www.cazy.org/b16024.html
http://www.cazy.org/b16025.html
http://www.cazy.org/b16026.html
http://www.cazy.org/b16027.html
http://www.cazy.org/b16028.html
http://www.cazy.org/b16029.html
http://www.cazy.org/b1603.html
http://www.cazy.org/b16030.html
http://www.cazy.org/b16031.html
http://www.cazy.org/b16032.html
http://www.cazy.org/b16033.html
http://www.cazy.org/b16034.html
http://www.cazy.org/b16035.html
http://www.cazy.org/b16036.html
http://www.cazy.org/b16037.html
http://www.cazy.org/b16038.html
http://www.cazy.org/b16039.html
http://www.cazy.org/b1604.html
http://www.cazy.org/b16040.html
http://www.cazy.org/b16041.html
http://www.cazy.org/b16042.html
http://www.cazy.org/b16043.html
http://www.cazy.org/b16044.html
http://www.cazy.org/b16045.html
http://www.cazy.org/b16046.html
http://www.cazy.org/b16047.html
http://www.cazy.org/b16048.html
http://www.cazy.org/b16049.html
http://www.cazy.org/b1605.html
http://www.cazy.org/b16050.html
http://www.cazy.org/b16051.html
http://www.cazy.org/b16052.html
http://www.cazy.org/b16053.html
http://www.cazy.org/b16054.html
http://www.cazy.org/b16055.html
http://www.cazy.org/b16056.html
http://www.cazy.org/b16057.html
http://www.cazy.org/b16058.html
http://www.cazy.org/b16059.html
http://www.cazy.org/b16060.html
http://www.cazy.org/b16061.html
http://www.cazy.org/b16062.html
http://www.cazy.org/b16063.html
http://www.cazy.org/b16064.html
http://www.cazy.org/b16065.html
http://www.cazy.org/b16066.html
http://www.cazy.org/b16067.html
http://www.cazy.org/b16068.html
http://www.cazy.org/b16069.html
http://www.cazy.org/b1607.html
http://www.cazy.org/b16070.html
http://www.cazy.org/b16071.html
http://www.cazy.org/b16072.html
http://www.cazy.org/b16073.html
http://www.cazy.org/b16074.html
http://www.cazy.org/b16075.html
http://www.cazy.org/b16076.html
http://www.cazy.org/b16077.html
http://www.cazy.org/b16078.html
http://www.cazy.org/b16079.html
http://www.cazy.org/b1608.html
http://www.cazy.org/b16080.html
http://www.cazy.org/b16081.html
http://www.cazy.org/b16082.html
http://www.cazy.org/b16083.html
http://www.cazy.org/b16084.html
http://www.cazy.org/b16085.html
http://www.cazy.org/b16086.html
http://www.cazy.org/b16087.html
http://www.cazy.org/b16088.html
http://www.cazy.org/b16089.html
http://www.cazy.org/b16090.html
http://www.cazy.org/b16091.html
http://www.cazy.org/b16092.html
http://www.cazy.org/b16093.html
http://www.cazy.org/b16094.html
http://www.cazy.org/b16095.html
http://www.cazy.org/b16096.html
http://www.cazy.org/b16097.html
http://www.cazy.org/b16098.html
http://www.cazy.org/b16099.html
http://www.cazy.org/b161.html
http://www.cazy.org/b1610.html
http://www.cazy.org/b16100.html
http://www.cazy.org/b16101.html
http://www.cazy.org/b16102.html
http://www.cazy.org/b16103.html
http://www.cazy.org/b16104.html
http://www.cazy.org/b16105.html
http://www.cazy.org/b16106.html
http://www.cazy.org/b16107.html
http://www.cazy.org/b16108.html
http://www.cazy.org/b16109.html
http://www.cazy.org/b1611.html
http://www.cazy.org/b16110.html
http://www.cazy.org/b16111.html
http://www.cazy.org/b16112.html
http://www.cazy.org/b16113.html
http://www.cazy.org/b16114.html
http://www.cazy.org/b16116.html
http://www.cazy.org/b16117.html
http://www.cazy.org/b16118.html
http://www.cazy.org/b1612.html
http://www.cazy.org/b16121.html
http://www.cazy.org/b16122.html
http://www.cazy.org/b16123.html
http://www.cazy.org/b16124.html
http://www.cazy.org/b16125.html
http://www.cazy.org/b16126.html
http://www.cazy.org/b16127.html
http://www.cazy.org/b16128.html
http://www.cazy.org/b16129.html
http://www.cazy.org/b1613.html
http://www.cazy.org/b16130.html
http://www.cazy.org/b16131.html
http://www.cazy.org/b16132.html
http://www.cazy.org/b16133.html
http://www.cazy.org/b16134.html
http://www.cazy.org/b16135.html
http://www.cazy.org/b16136.html
http://www.cazy.org/b16137.html
http://www.cazy.org/b16138.html
http://www.cazy.org/b16139.html
http://www.cazy.org/b1614.html
http://www.cazy.org/b16140.html
http://www.cazy.org/b16141.html
http://www.cazy.org/b16142.html
http://www.cazy.org/b16143.html
http://www.cazy.org/b16144.html
http://www.cazy.org/b16145.html
http://www.cazy.org/b16146.html
http://www.cazy.org/b16147.html
http://www.cazy.org/b16148.html
http://www.cazy.org/b16149.html
http://www.cazy.org/b16150.html
http://www.cazy.org/b16151.html
http://www.cazy.org/b16152.html
http://www.cazy.org/b16153.html
http://www.cazy.org/b16154.html
http://www.cazy.org/b16155.html
http://www.cazy.org/b16156.html
http://www.cazy.org/b16157.html
http://www.cazy.org/b16158.html
http://www.cazy.org/b16159.html
http://www.cazy.org/b16160.html
http://www.cazy.org/b16161.html
http://www.cazy.org/b16162.html
http://www.cazy.org/b16163.html
http://www.cazy.org/b16164.html
http://www.cazy.org/b16165.html
http://www.cazy.org/b16166.html
http://www.cazy.org/b16167.html
http://www.cazy.org/b16168.html
http://www.cazy.org/b16169.html
http://www.cazy.org/b16170.html
http://www.cazy.org/b16171.html
http://www.cazy.org/b16172.html
http://www.cazy.org/b16173.html
http://www.cazy.org/b16174.html
http://www.cazy.org/b16175.html
http://www.cazy.org/b16176.html
http://www.cazy.org/b16177.html
http://www.cazy.org/b16178.html
http://www.cazy.org/b16179.html
http://www.cazy.org/b1618.html
http://www.cazy.org/b16180.html
http://www.cazy.org/b16181.html
http://www.cazy.org/b16182.html
http://www.cazy.org/b16183.html
http://www.cazy.org/b16184.html
http://www.cazy.org/b16185.html
http://www.cazy.org/b16186.html
http://www.cazy.org/b16187.html
http://www.cazy.org/b16188.html
http://www.cazy.org/b16189.html
http://www.cazy.org/b1619.html
http://www.cazy.org/b16190.html
http://www.cazy.org/b16191.html
http://www.cazy.org/b16192.html
http://www.cazy.org/b16193.html
http://www.cazy.org/b16194.html
http://www.cazy.org/b16195.html
http://www.cazy.org/b16196.html
http://www.cazy.org/b16197.html
http://www.cazy.org/b16198.html
http://www.cazy.org/b16199.html
http://www.cazy.org/b162.html
http://www.cazy.org/b1620.html
http://www.cazy.org/b16200.html
http://www.cazy.org/b16201.html
http://www.cazy.org/b16202.html
http://www.cazy.org/b16203.html
http://www.cazy.org/b16204.html
http://www.cazy.org/b16205.html
http://www.cazy.org/b16206.html
http://www.cazy.org/b16207.html
http://www.cazy.org/b16208.html
http://www.cazy.org/b16209.html
http://www.cazy.org/b16210.html
http://www.cazy.org/b16211.html
http://www.cazy.org/b16212.html
http://www.cazy.org/b16213.html
http://www.cazy.org/b16214.html
http://www.cazy.org/b16215.html
http://www.cazy.org/b16216.html
http://www.cazy.org/b16217.html
http://www.cazy.org/b16218.html
http://www.cazy.org/b1622.html
http://www.cazy.org/b16220.html
http://www.cazy.org/b16221.html
http://www.cazy.org/b16222.html
http://www.cazy.org/b16223.html
http://www.cazy.org/b16224.html
http://www.cazy.org/b16225.html
http://www.cazy.org/b16226.html
http://www.cazy.org/b16227.html
http://www.cazy.org/b16228.html
http://www.cazy.org/b16229.html
http://www.cazy.org/b1623.html
http://www.cazy.org/b16230.html
http://www.cazy.org/b16231.html
http://www.cazy.org/b16232.html
http://www.cazy.org/b16233.html
http://www.cazy.org/b16234.html
http://www.cazy.org/b16235.html
http://www.cazy.org/b16236.html
http://www.cazy.org/b16237.html
http://www.cazy.org/b16238.html
http://www.cazy.org/b16239.html
http://www.cazy.org/b1624.html
http://www.cazy.org/b16240.html
http://www.cazy.org/b16241.html
http://www.cazy.org/b16242.html
http://www.cazy.org/b16244.html
http://www.cazy.org/b16245.html
http://www.cazy.org/b16246.html
http://www.cazy.org/b16247.html
http://www.cazy.org/b16248.html
http://www.cazy.org/b16249.html
http://www.cazy.org/b1625.html
http://www.cazy.org/b16250.html
http://www.cazy.org/b16251.html
http://www.cazy.org/b16252.html
http://www.cazy.org/b16253.html
http://www.cazy.org/b16254.html
http://www.cazy.org/b16255.html
http://www.cazy.org/b16256.html
http://www.cazy.org/b16257.html
http://www.cazy.org/b16258.html
http://www.cazy.org/b16259.html
http://www.cazy.org/b1626.html
http://www.cazy.org/b16260.html
http://www.cazy.org/b16261.html
http://www.cazy.org/b16262.html
http://www.cazy.org/b16263.html
http://www.cazy.org/b16264.html
http://www.cazy.org/b16265.html
http://www.cazy.org/b16266.html
http://www.cazy.org/b16267.html
http://www.cazy.org/b16268.html
http://www.cazy.org/b1627.html
http://www.cazy.org/b16270.html
http://www.cazy.org/b16272.html
http://www.cazy.org/b16273.html
http://www.cazy.org/b16274.html
http://www.cazy.org/b16275.html
http://www.cazy.org/b16276.html
http://www.cazy.org/b16277.html
http://www.cazy.org/b16278.html
http://www.cazy.org/b16279.html
http://www.cazy.org/b1628.html
http://www.cazy.org/b16281.html
http://www.cazy.org/b16282.html
http://www.cazy.org/b16283.html
http://www.cazy.org/b16284.html
http://www.cazy.org/b16285.html
http://www.cazy.org/b16286.html
http://www.cazy.org/b16287.html
http://www.cazy.org/b16288.html
http://www.cazy.org/b16289.html
http://www.cazy.org/b1629.html
http://www.cazy.org/b16290.html
http://www.cazy.org/b16291.html
http://www.cazy.org/b16292.html
http://www.cazy.org/b16293.html
http://www.cazy.org/b16294.html
http://www.cazy.org/b16295.html
http://www.cazy.org/b16296.html
http://www.cazy.org/b16297.html
http://www.cazy.org/b16298.html
http://www.cazy.org/b16299.html
http://www.cazy.org/b163.html
http://www.cazy.org/b1630.html
http://www.cazy.org/b16300.html
http://www.cazy.org/b16301.html
http://www.cazy.org/b16303.html
http://www.cazy.org/b16304.html
http://www.cazy.org/b16305.html
http://www.cazy.org/b16306.html
http://www.cazy.org/b16307.html
http://www.cazy.org/b16308.html
http://www.cazy.org/b16309.html
http://www.cazy.org/b16310.html
http://www.cazy.org/b16311.html
http://www.cazy.org/b16312.html
http://www.cazy.org/b16313.html
http://www.cazy.org/b16314.html
http://www.cazy.org/b16315.html
http://www.cazy.org/b16316.html
http://www.cazy.org/b16317.html
http://www.cazy.org/b16318.html
http://www.cazy.org/b16319.html
http://www.cazy.org/b1632.html
http://www.cazy.org/b16320.html
http://www.cazy.org/b16321.html
http://www.cazy.org/b16322.html
http://www.cazy.org/b16323.html
http://www.cazy.org/b16324.html
http://www.cazy.org/b16325.html
http://www.cazy.org/b16326.html
http://www.cazy.org/b16327.html
http://www.cazy.org/b16329.html
http://www.cazy.org/b1633.html
http://www.cazy.org/b16330.html
http://www.cazy.org/b16331.html
http://www.cazy.org/b16332.html
http://www.cazy.org/b16333.html
http://www.cazy.org/b16334.html
http://www.cazy.org/b16335.html
http://www.cazy.org/b16336.html
http://www.cazy.org/b16337.html
http://www.cazy.org/b16338.html
http://www.cazy.org/b16339.html
http://www.cazy.org/b1634.html
http://www.cazy.org/b16340.html
http://www.cazy.org/b16341.html
http://www.cazy.org/b16342.html
http://www.cazy.org/b16343.html
http://www.cazy.org/b16344.html
http://www.cazy.org/b16345.html
http://www.cazy.org/b16346.html
http://www.cazy.org/b16347.html
http://www.cazy.org/b16348.html
http://www.cazy.org/b16349.html
http://www.cazy.org/b1635.html
http://www.cazy.org/b16350.html
http://www.cazy.org/b16351.html
http://www.cazy.org/b16352.html
http://www.cazy.org/b16353.html
http://www.cazy.org/b16354.html
http://www.cazy.org/b16355.html
http://www.cazy.org/b16356.html
http://www.cazy.org/b16357.html
http://www.cazy.org/b16358.html
http://www.cazy.org/b16359.html
http://www.cazy.org/b1636.html
http://www.cazy.org/b16360.html
http://www.cazy.org/b16361.html
http://www.cazy.org/b16362.html
http://www.cazy.org/b16363.html
http://www.cazy.org/b16364.html
http://www.cazy.org/b16365.html
http://www.cazy.org/b16366.html
http://www.cazy.org/b16367.html
http://www.cazy.org/b16368.html
http://www.cazy.org/b16369.html
http://www.cazy.org/b1637.html
http://www.cazy.org/b16370.html
http://www.cazy.org/b16371.html
http://www.cazy.org/b16372.html
http://www.cazy.org/b16373.html
http://www.cazy.org/b16374.html
http://www.cazy.org/b16375.html
http://www.cazy.org/b16376.html
http://www.cazy.org/b16377.html
http://www.cazy.org/b16378.html
http://www.cazy.org/b16379.html
http://www.cazy.org/b1638.html
http://www.cazy.org/b16380.html
http://www.cazy.org/b16381.html
http://www.cazy.org/b16382.html
http://www.cazy.org/b16383.html
http://www.cazy.org/b16384.html
http://www.cazy.org/b16385.html
http://www.cazy.org/b16386.html
http://www.cazy.org/b16387.html
http://www.cazy.org/b16388.html
http://www.cazy.org/b16389.html
http://www.cazy.org/b1639.html
http://www.cazy.org/b16390.html
http://www.cazy.org/b16391.html
http://www.cazy.org/b16392.html
http://www.cazy.org/b16393.html
http://www.cazy.org/b16394.html
http://www.cazy.org/b16395.html
http://www.cazy.org/b16396.html
http://www.cazy.org/b16397.html
http://www.cazy.org/b16398.html
http://www.cazy.org/b16399.html
http://www.cazy.org/b164.html
http://www.cazy.org/b1640.html
http://www.cazy.org/b16400.html
http://www.cazy.org/b16401.html
http://www.cazy.org/b16402.html
http://www.cazy.org/b16403.html
http://www.cazy.org/b16404.html
http://www.cazy.org/b16405.html
http://www.cazy.org/b16406.html
http://www.cazy.org/b16407.html
http://www.cazy.org/b16408.html
http://www.cazy.org/b16409.html
http://www.cazy.org/b16410.html
http://www.cazy.org/b16411.html
http://www.cazy.org/b16412.html
http://www.cazy.org/b16413.html
http://www.cazy.org/b16414.html
http://www.cazy.org/b16415.html
http://www.cazy.org/b16416.html
http://www.cazy.org/b16417.html
http://www.cazy.org/b16418.html
http://www.cazy.org/b16419.html
http://www.cazy.org/b1642.html
http://www.cazy.org/b16420.html
http://www.cazy.org/b16421.html
http://www.cazy.org/b16422.html
http://www.cazy.org/b16423.html
http://www.cazy.org/b16424.html
http://www.cazy.org/b16425.html
http://www.cazy.org/b16426.html
http://www.cazy.org/b16427.html
http://www.cazy.org/b16428.html
http://www.cazy.org/b16429.html
http://www.cazy.org/b1643.html
http://www.cazy.org/b16430.html
http://www.cazy.org/b16431.html
http://www.cazy.org/b16432.html
http://www.cazy.org/b16433.html
http://www.cazy.org/b16434.html
http://www.cazy.org/b16435.html
http://www.cazy.org/b16436.html
http://www.cazy.org/b16437.html
http://www.cazy.org/b16438.html
http://www.cazy.org/b16439.html
http://www.cazy.org/b1644.html
http://www.cazy.org/b16440.html
http://www.cazy.org/b16441.html
http://www.cazy.org/b16442.html
http://www.cazy.org/b16443.html
http://www.cazy.org/b16444.html
http://www.cazy.org/b16445.html
http://www.cazy.org/b16446.html
http://www.cazy.org/b16447.html
http://www.cazy.org/b16448.html
http://www.cazy.org/b16449.html
http://www.cazy.org/b1645.html
http://www.cazy.org/b16450.html
http://www.cazy.org/b16451.html
http://www.cazy.org/b16452.html
http://www.cazy.org/b16453.html
http://www.cazy.org/b16454.html
http://www.cazy.org/b16455.html
http://www.cazy.org/b16456.html
http://www.cazy.org/b16457.html
http://www.cazy.org/b16458.html
http://www.cazy.org/b16459.html
http://www.cazy.org/b1646.html
http://www.cazy.org/b16460.html
http://www.cazy.org/b16461.html
http://www.cazy.org/b16462.html
http://www.cazy.org/b16463.html
http://www.cazy.org/b16464.html
http://www.cazy.org/b16465.html
http://www.cazy.org/b16466.html
http://www.cazy.org/b16467.html
http://www.cazy.org/b16468.html
http://www.cazy.org/b16469.html
http://www.cazy.org/b1647.html
http://www.cazy.org/b16470.html
http://www.cazy.org/b16471.html
http://www.cazy.org/b16472.html
http://www.cazy.org/b16473.html
http://www.cazy.org/b16474.html
http://www.cazy.org/b16475.html
http://www.cazy.org/b16476.html
http://www.cazy.org/b16477.html
http://www.cazy.org/b16478.html
http://www.cazy.org/b16479.html
http://www.cazy.org/b1648.html
http://www.cazy.org/b16480.html
http://www.cazy.org/b16481.html
http://www.cazy.org/b16482.html
http://www.cazy.org/b16483.html
http://www.cazy.org/b16484.html
http://www.cazy.org/b16486.html
http://www.cazy.org/b16487.html
http://www.cazy.org/b16488.html
http://www.cazy.org/b16489.html
http://www.cazy.org/b1649.html
http://www.cazy.org/b16490.html
http://www.cazy.org/b16491.html
http://www.cazy.org/b16492.html
http://www.cazy.org/b16493.html
http://www.cazy.org/b16494.html
http://www.cazy.org/b16495.html
http://www.cazy.org/b16496.html
http://www.cazy.org/b16497.html
http://www.cazy.org/b16498.html
http://www.cazy.org/b16499.html
http://www.cazy.org/b165.html
http://www.cazy.org/b1650.html
http://www.cazy.org/b16500.html
http://www.cazy.org/b16501.html
http://www.cazy.org/b16502.html
http://www.cazy.org/b16503.html
http://www.cazy.org/b16504.html
http://www.cazy.org/b16505.html
http://www.cazy.org/b16506.html
http://www.cazy.org/b16507.html
http://www.cazy.org/b16508.html
http://www.cazy.org/b16509.html
http://www.cazy.org/b1651.html
http://www.cazy.org/b16510.html
http://www.cazy.org/b16511.html
http://www.cazy.org/b16512.html
http://www.cazy.org/b16513.html
http://www.cazy.org/b16514.html
http://www.cazy.org/b16515.html
http://www.cazy.org/b16516.html
http://www.cazy.org/b16517.html
http://www.cazy.org/b16518.html
http://www.cazy.org/b16519.html
http://www.cazy.org/b1652.html
http://www.cazy.org/b16520.html
http://www.cazy.org/b16521.html
http://www.cazy.org/b16522.html
http://www.cazy.org/b16523.html
http://www.cazy.org/b16524.html
http://www.cazy.org/b16525.html
http://www.cazy.org/b16526.html
http://www.cazy.org/b16527.html
http://www.cazy.org/b16528.html
http://www.cazy.org/b16529.html
http://www.cazy.org/b1653.html
http://www.cazy.org/b16530.html
http://www.cazy.org/b16531.html
http://www.cazy.org/b16532.html
http://www.cazy.org/b16533.html
http://www.cazy.org/b16534.html
http://www.cazy.org/b16535.html
http://www.cazy.org/b16536.html
http://www.cazy.org/b16538.html
http://www.cazy.org/b16539.html
http://www.cazy.org/b1654.html
http://www.cazy.org/b16540.html
http://www.cazy.org/b16541.html
http://www.cazy.org/b16542.html
http://www.cazy.org/b16543.html
http://www.cazy.org/b16544.html
http://www.cazy.org/b16545.html
http://www.cazy.org/b16546.html
http://www.cazy.org/b16548.html
http://www.cazy.org/b16549.html
http://www.cazy.org/b16550.html
http://www.cazy.org/b16551.html
http://www.cazy.org/b16552.html
http://www.cazy.org/b16553.html
http://www.cazy.org/b16554.html
http://www.cazy.org/b16555.html
http://www.cazy.org/b16556.html
http://www.cazy.org/b16557.html
http://www.cazy.org/b16558.html
http://www.cazy.org/b16559.html
http://www.cazy.org/b1656.html
http://www.cazy.org/b16560.html
http://www.cazy.org/b16561.html
http://www.cazy.org/b16562.html
http://www.cazy.org/b16563.html
http://www.cazy.org/b16564.html
http://www.cazy.org/b16565.html
http://www.cazy.org/b16566.html
http://www.cazy.org/b16567.html
http://www.cazy.org/b16568.html
http://www.cazy.org/b16569.html
http://www.cazy.org/b1657.html
http://www.cazy.org/b16570.html
http://www.cazy.org/b16571.html
http://www.cazy.org/b16572.html
http://www.cazy.org/b16573.html
http://www.cazy.org/b16574.html
http://www.cazy.org/b16575.html
http://www.cazy.org/b16576.html
http://www.cazy.org/b16577.html
http://www.cazy.org/b16578.html
http://www.cazy.org/b16579.html
http://www.cazy.org/b1658.html
http://www.cazy.org/b16580.html
http://www.cazy.org/b16581.html
http://www.cazy.org/b16582.html
http://www.cazy.org/b16583.html
http://www.cazy.org/b16584.html
http://www.cazy.org/b16585.html
http://www.cazy.org/b16586.html
http://www.cazy.org/b16587.html
http://www.cazy.org/b16588.html
http://www.cazy.org/b16589.html
http://www.cazy.org/b1659.html
http://www.cazy.org/b16591.html
http://www.cazy.org/b16593.html
http://www.cazy.org/b16594.html
http://www.cazy.org/b16595.html
http://www.cazy.org/b16596.html
http://www.cazy.org/b16597.html
http://www.cazy.org/b16598.html
http://www.cazy.org/b16599.html
http://www.cazy.org/b1660.html
http://www.cazy.org/b16600.html
http://www.cazy.org/b16601.html
http://www.cazy.org/b16602.html
http://www.cazy.org/b16603.html
http://www.cazy.org/b16604.html
http://www.cazy.org/b16605.html
http://www.cazy.org/b16606.html
http://www.cazy.org/b16607.html
http://www.cazy.org/b16608.html
http://www.cazy.org/b16609.html
http://www.cazy.org/b1661.html
http://www.cazy.org/b16610.html
http://www.cazy.org/b16611.html
http://www.cazy.org/b16612.html
http://www.cazy.org/b16613.html
http://www.cazy.org/b16614.html
http://www.cazy.org/b16615.html
http://www.cazy.org/b16616.html
http://www.cazy.org/b16617.html
http://www.cazy.org/b16618.html
http://www.cazy.org/b16619.html
http://www.cazy.org/b1662.html
http://www.cazy.org/b16620.html
http://www.cazy.org/b16621.html
http://www.cazy.org/b16622.html
http://www.cazy.org/b16623.html
http://www.cazy.org/b16624.html
http://www.cazy.org/b16625.html
http://www.cazy.org/b16626.html
http://www.cazy.org/b16627.html
http://www.cazy.org/b16628.html
http://www.cazy.org/b16629.html
http://www.cazy.org/b1663.html
http://www.cazy.org/b16630.html
http://www.cazy.org/b16631.html
http://www.cazy.org/b16632.html
http://www.cazy.org/b16633.html
http://www.cazy.org/b16634.html
http://www.cazy.org/b16635.html
http://www.cazy.org/b16636.html
http://www.cazy.org/b16637.html
http://www.cazy.org/b16638.html
http://www.cazy.org/b16639.html
http://www.cazy.org/b1664.html
http://www.cazy.org/b16640.html
http://www.cazy.org/b16641.html
http://www.cazy.org/b16642.html
http://www.cazy.org/b16643.html
http://www.cazy.org/b16645.html
http://www.cazy.org/b16646.html
http://www.cazy.org/b16647.html
http://www.cazy.org/b16648.html
http://www.cazy.org/b16649.html
http://www.cazy.org/b1665.html
http://www.cazy.org/b16650.html
http://www.cazy.org/b16651.html
http://www.cazy.org/b16652.html
http://www.cazy.org/b16653.html
http://www.cazy.org/b16654.html
http://www.cazy.org/b16655.html
http://www.cazy.org/b16656.html
http://www.cazy.org/b16657.html
http://www.cazy.org/b16658.html
http://www.cazy.org/b16659.html
http://www.cazy.org/b1666.html
http://www.cazy.org/b16661.html
http://www.cazy.org/b16662.html
http://www.cazy.org/b16663.html
http://www.cazy.org/b16664.html
http://www.cazy.org/b16665.html
http://www.cazy.org/b16666.html
http://www.cazy.org/b16668.html
http://www.cazy.org/b16669.html
http://www.cazy.org/b1667.html
http://www.cazy.org/b16670.html
http://www.cazy.org/b16671.html
http://www.cazy.org/b16672.html
http://www.cazy.org/b16673.html
http://www.cazy.org/b16674.html
http://www.cazy.org/b16675.html
http://www.cazy.org/b16676.html
http://www.cazy.org/b16677.html
http://www.cazy.org/b16678.html
http://www.cazy.org/b16679.html
http://www.cazy.org/b1668.html
http://www.cazy.org/b16680.html
http://www.cazy.org/b16681.html
http://www.cazy.org/b16682.html
http://www.cazy.org/b16683.html
http://www.cazy.org/b16684.html
http://www.cazy.org/b16685.html
http://www.cazy.org/b16686.html
http://www.cazy.org/b16687.html
http://www.cazy.org/b16688.html
http://www.cazy.org/b16689.html
http://www.cazy.org/b1669.html
http://www.cazy.org/b16690.html
http://www.cazy.org/b16691.html
http://www.cazy.org/b16692.html
http://www.cazy.org/b16693.html
http://www.cazy.org/b16694.html
http://www.cazy.org/b16695.html
http://www.cazy.org/b16696.html
http://www.cazy.org/b16697.html
http://www.cazy.org/b16698.html
http://www.cazy.org/b16699.html
http://www.cazy.org/b167.html
http://www.cazy.org/b1670.html
http://www.cazy.org/b16700.html
http://www.cazy.org/b16701.html
http://www.cazy.org/b16702.html
http://www.cazy.org/b16703.html
http://www.cazy.org/b16704.html
http://www.cazy.org/b16705.html
http://www.cazy.org/b16706.html
http://www.cazy.org/b16707.html
http://www.cazy.org/b16708.html
http://www.cazy.org/b16709.html
http://www.cazy.org/b1671.html
http://www.cazy.org/b16710.html
http://www.cazy.org/b16711.html
http://www.cazy.org/b16712.html
http://www.cazy.org/b16713.html
http://www.cazy.org/b16714.html
http://www.cazy.org/b16715.html
http://www.cazy.org/b16716.html
http://www.cazy.org/b16717.html
http://www.cazy.org/b16719.html
http://www.cazy.org/b1672.html
http://www.cazy.org/b16720.html
http://www.cazy.org/b16721.html
http://www.cazy.org/b16722.html
http://www.cazy.org/b16723.html
http://www.cazy.org/b16724.html
http://www.cazy.org/b16725.html
http://www.cazy.org/b16726.html
http://www.cazy.org/b16727.html
http://www.cazy.org/b16728.html
http://www.cazy.org/b16729.html
http://www.cazy.org/b1673.html
http://www.cazy.org/b16730.html
http://www.cazy.org/b16731.html
http://www.cazy.org/b16732.html
http://www.cazy.org/b16733.html
http://www.cazy.org/b16734.html
http://www.cazy.org/b16735.html
http://www.cazy.org/b16736.html
http://www.cazy.org/b16737.html
http://www.cazy.org/b16738.html
http://www.cazy.org/b16739.html
http://www.cazy.org/b1674.html
http://www.cazy.org/b16740.html
http://www.cazy.org/b16741.html
http://www.cazy.org/b16742.html
http://www.cazy.org/b16743.html
http://www.cazy.org/b16744.html
http://www.cazy.org/b16745.html
http://www.cazy.org/b16746.html
http://www.cazy.org/b16747.html
http://www.cazy.org/b16748.html
http://www.cazy.org/b16749.html
http://www.cazy.org/b1675.html
http://www.cazy.org/b16750.html
http://www.cazy.org/b16751.html
http://www.cazy.org/b16752.html
http://www.cazy.org/b16753.html
http://www.cazy.org/b16754.html
http://www.cazy.org/b16755.html
http://www.cazy.org/b16756.html
http://www.cazy.org/b16757.html
http://www.cazy.org/b16758.html
http://www.cazy.org/b16759.html
http://www.cazy.org/b1676.html
http://www.cazy.org/b16760.html
http://www.cazy.org/b16761.html
http://www.cazy.org/b16762.html
http://www.cazy.org/b16763.html
http://www.cazy.org/b16764.html
http://www.cazy.org/b16765.html
http://www.cazy.org/b16766.html
http://www.cazy.org/b16767.html
http://www.cazy.org/b16768.html
http://www.cazy.org/b16769.html
http://www.cazy.org/b1677.html
http://www.cazy.org/b16770.html
http://www.cazy.org/b16771.html
http://www.cazy.org/b16772.html
http://www.cazy.org/b16773.html
http://www.cazy.org/b16774.html
http://www.cazy.org/b16775.html
http://www.cazy.org/b16776.html
http://www.cazy.org/b16777.html
http://www.cazy.org/b16778.html
http://www.cazy.org/b16779.html
http://www.cazy.org/b1678.html
http://www.cazy.org/b16780.html
http://www.cazy.org/b16781.html
http://www.cazy.org/b16782.html
http://www.cazy.org/b16783.html
http://www.cazy.org/b16784.html
http://www.cazy.org/b16785.html
http://www.cazy.org/b16786.html
http://www.cazy.org/b16787.html
http://www.cazy.org/b16788.html
http://www.cazy.org/b16789.html
http://www.cazy.org/b1679.html
http://www.cazy.org/b16790.html
http://www.cazy.org/b16791.html
http://www.cazy.org/b16792.html
http://www.cazy.org/b16793.html
http://www.cazy.org/b16794.html
http://www.cazy.org/b16795.html
http://www.cazy.org/b16796.html
http://www.cazy.org/b16797.html
http://www.cazy.org/b16798.html
http://www.cazy.org/b16799.html
http://www.cazy.org/b1680.html
http://www.cazy.org/b16800.html
http://www.cazy.org/b16801.html
http://www.cazy.org/b16802.html
http://www.cazy.org/b16803.html
http://www.cazy.org/b16804.html
http://www.cazy.org/b16805.html
http://www.cazy.org/b16806.html
http://www.cazy.org/b16807.html
http://www.cazy.org/b16808.html
http://www.cazy.org/b16809.html
http://www.cazy.org/b1681.html
http://www.cazy.org/b16810.html
http://www.cazy.org/b16811.html
http://www.cazy.org/b16812.html
http://www.cazy.org/b16813.html
http://www.cazy.org/b16814.html
http://www.cazy.org/b16815.html
http://www.cazy.org/b16816.html
http://www.cazy.org/b16817.html
http://www.cazy.org/b16818.html
http://www.cazy.org/b16819.html
http://www.cazy.org/b1682.html
http://www.cazy.org/b16820.html
http://www.cazy.org/b16821.html
http://www.cazy.org/b16822.html
http://www.cazy.org/b16823.html
http://www.cazy.org/b16824.html
http://www.cazy.org/b16825.html
http://www.cazy.org/b16826.html
http://www.cazy.org/b16827.html
http://www.cazy.org/b16828.html
http://www.cazy.org/b16829.html
http://www.cazy.org/b1683.html
http://www.cazy.org/b16830.html
http://www.cazy.org/b16831.html
http://www.cazy.org/b16832.html
http://www.cazy.org/b16833.html
http://www.cazy.org/b16834.html
http://www.cazy.org/b16835.html
http://www.cazy.org/b16836.html
http://www.cazy.org/b16837.html
http://www.cazy.org/b16838.html
http://www.cazy.org/b16839.html
http://www.cazy.org/b1684.html
http://www.cazy.org/b16840.html
http://www.cazy.org/b16841.html
http://www.cazy.org/b16842.html
http://www.cazy.org/b16843.html
http://www.cazy.org/b16844.html
http://www.cazy.org/b16845.html
http://www.cazy.org/b16846.html
http://www.cazy.org/b16847.html
http://www.cazy.org/b16848.html
http://www.cazy.org/b16849.html
http://www.cazy.org/b1685.html
http://www.cazy.org/b16850.html
http://www.cazy.org/b16851.html
http://www.cazy.org/b16852.html
http://www.cazy.org/b16853.html
http://www.cazy.org/b16854.html
http://www.cazy.org/b16857.html
http://www.cazy.org/b16859.html
http://www.cazy.org/b1686.html
http://www.cazy.org/b16860.html
http://www.cazy.org/b16861.html
http://www.cazy.org/b16862.html
http://www.cazy.org/b16863.html
http://www.cazy.org/b16864.html
http://www.cazy.org/b16865.html
http://www.cazy.org/b16866.html
http://www.cazy.org/b16867.html
http://www.cazy.org/b16868.html
http://www.cazy.org/b16869.html
http://www.cazy.org/b1687.html
http://www.cazy.org/b16870.html
http://www.cazy.org/b16871.html
http://www.cazy.org/b16872.html
http://www.cazy.org/b16873.html
http://www.cazy.org/b16874.html
http://www.cazy.org/b16875.html
http://www.cazy.org/b16876.html
http://www.cazy.org/b16877.html
http://www.cazy.org/b16878.html
http://www.cazy.org/b16879.html
http://www.cazy.org/b1688.html
http://www.cazy.org/b16880.html
http://www.cazy.org/b16881.html
http://www.cazy.org/b16882.html
http://www.cazy.org/b16883.html
http://www.cazy.org/b16884.html
http://www.cazy.org/b16885.html
http://www.cazy.org/b16886.html
http://www.cazy.org/b16887.html
http://www.cazy.org/b16888.html
http://www.cazy.org/b1689.html
http://www.cazy.org/b16890.html
http://www.cazy.org/b16891.html
http://www.cazy.org/b16892.html
http://www.cazy.org/b16893.html
http://www.cazy.org/b16894.html
http://www.cazy.org/b16895.html
http://www.cazy.org/b16896.html
http://www.cazy.org/b16897.html
http://www.cazy.org/b16898.html
http://www.cazy.org/b16899.html
http://www.cazy.org/b1690.html
http://www.cazy.org/b16900.html
http://www.cazy.org/b16901.html
http://www.cazy.org/b16902.html
http://www.cazy.org/b16903.html
http://www.cazy.org/b16904.html
http://www.cazy.org/b16905.html
http://www.cazy.org/b16906.html
http://www.cazy.org/b16907.html
http://www.cazy.org/b16908.html
http://www.cazy.org/b16909.html
http://www.cazy.org/b16910.html
http://www.cazy.org/b16911.html
http://www.cazy.org/b16912.html
http://www.cazy.org/b16913.html
http://www.cazy.org/b16914.html
http://www.cazy.org/b16915.html
http://www.cazy.org/b16916.html
http://www.cazy.org/b16917.html
http://www.cazy.org/b16918.html
http://www.cazy.org/b16919.html
http://www.cazy.org/b1692.html
http://www.cazy.org/b16920.html
http://www.cazy.org/b16921.html
http://www.cazy.org/b16922.html
http://www.cazy.org/b16923.html
http://www.cazy.org/b16924.html
http://www.cazy.org/b16925.html
http://www.cazy.org/b16926.html
http://www.cazy.org/b16927.html
http://www.cazy.org/b16928.html
http://www.cazy.org/b16929.html
http://www.cazy.org/b1693.html
http://www.cazy.org/b16930.html
http://www.cazy.org/b16931.html
http://www.cazy.org/b16932.html
http://www.cazy.org/b16933.html
http://www.cazy.org/b16934.html
http://www.cazy.org/b16935.html
http://www.cazy.org/b16936.html
http://www.cazy.org/b16937.html
http://www.cazy.org/b16938.html
http://www.cazy.org/b16939.html
http://www.cazy.org/b1694.html
http://www.cazy.org/b16940.html
http://www.cazy.org/b16941.html
http://www.cazy.org/b16942.html
http://www.cazy.org/b16943.html
http://www.cazy.org/b16944.html
http://www.cazy.org/b16945.html
http://www.cazy.org/b16946.html
http://www.cazy.org/b16947.html
http://www.cazy.org/b16948.html
http://www.cazy.org/b16949.html
http://www.cazy.org/b1695.html
http://www.cazy.org/b16950.html
http://www.cazy.org/b16951.html
http://www.cazy.org/b16952.html
http://www.cazy.org/b16953.html
http://www.cazy.org/b16954.html
http://www.cazy.org/b16955.html
http://www.cazy.org/b16956.html
http://www.cazy.org/b16957.html
http://www.cazy.org/b16958.html
http://www.cazy.org/b16959.html
http://www.cazy.org/b1696.html
http://www.cazy.org/b16960.html
http://www.cazy.org/b16961.html
http://www.cazy.org/b16962.html
http://www.cazy.org/b16963.html
http://www.cazy.org/b16964.html
http://www.cazy.org/b16965.html
http://www.cazy.org/b16966.html
http://www.cazy.org/b16967.html
http://www.cazy.org/b16968.html
http://www.cazy.org/b16969.html
http://www.cazy.org/b1697.html
http://www.cazy.org/b16970.html
http://www.cazy.org/b16971.html
http://www.cazy.org/b16972.html
http://www.cazy.org/b16973.html
http://www.cazy.org/b16974.html
http://www.cazy.org/b16975.html
http://www.cazy.org/b16976.html
http://www.cazy.org/b16977.html
http://www.cazy.org/b16978.html
http://www.cazy.org/b16979.html
http://www.cazy.org/b1698.html
http://www.cazy.org/b16980.html
http://www.cazy.org/b16981.html
http://www.cazy.org/b16982.html
http://www.cazy.org/b16983.html
http://www.cazy.org/b16984.html
http://www.cazy.org/b16985.html
http://www.cazy.org/b16986.html
http://www.cazy.org/b16987.html
http://www.cazy.org/b16988.html
http://www.cazy.org/b16989.html
http://www.cazy.org/b16990.html
http://www.cazy.org/b16991.html
http://www.cazy.org/b16992.html
http://www.cazy.org/b16993.html
http://www.cazy.org/b16994.html
http://www.cazy.org/b16995.html
http://www.cazy.org/b16996.html
http://www.cazy.org/b16997.html
http://www.cazy.org/b16998.html
http://www.cazy.org/b16999.html
http://www.cazy.org/b170.html
http://www.cazy.org/b1700.html
http://www.cazy.org/b17000.html
http://www.cazy.org/b17001.html
http://www.cazy.org/b17002.html
http://www.cazy.org/b17003.html
http://www.cazy.org/b17004.html
http://www.cazy.org/b17005.html
http://www.cazy.org/b17006.html
http://www.cazy.org/b17007.html
http://www.cazy.org/b17008.html
http://www.cazy.org/b17009.html
http://www.cazy.org/b1701.html
http://www.cazy.org/b17010.html
http://www.cazy.org/b17011.html
http://www.cazy.org/b17012.html
http://www.cazy.org/b17013.html
http://www.cazy.org/b17014.html
http://www.cazy.org/b17015.html
http://www.cazy.org/b17016.html
http://www.cazy.org/b17017.html
http://www.cazy.org/b17018.html
http://www.cazy.org/b17019.html
http://www.cazy.org/b1702.html
http://www.cazy.org/b17020.html
http://www.cazy.org/b17021.html
http://www.cazy.org/b17022.html
http://www.cazy.org/b17023.html
http://www.cazy.org/b17024.html
http://www.cazy.org/b17025.html
http://www.cazy.org/b17026.html
http://www.cazy.org/b17027.html
http://www.cazy.org/b17028.html
http://www.cazy.org/b17029.html
http://www.cazy.org/b1703.html
http://www.cazy.org/b17030.html
http://www.cazy.org/b17031.html
http://www.cazy.org/b17032.html
http://www.cazy.org/b17033.html
http://www.cazy.org/b17034.html
http://www.cazy.org/b17035.html
http://www.cazy.org/b17036.html
http://www.cazy.org/b17037.html
http://www.cazy.org/b17038.html
http://www.cazy.org/b17039.html
http://www.cazy.org/b1704.html
http://www.cazy.org/b17040.html
http://www.cazy.org/b17041.html
http://www.cazy.org/b17042.html
http://www.cazy.org/b17043.html
http://www.cazy.org/b17044.html
http://www.cazy.org/b17045.html
http://www.cazy.org/b17046.html
http://www.cazy.org/b17047.html
http://www.cazy.org/b17048.html
http://www.cazy.org/b17049.html
http://www.cazy.org/b1705.html
http://www.cazy.org/b17050.html
http://www.cazy.org/b17051.html
http://www.cazy.org/b17052.html
http://www.cazy.org/b17053.html
http://www.cazy.org/b17054.html
http://www.cazy.org/b17055.html
http://www.cazy.org/b17056.html
http://www.cazy.org/b17057.html
http://www.cazy.org/b17058.html
http://www.cazy.org/b17059.html
http://www.cazy.org/b1706.html
http://www.cazy.org/b17060.html
http://www.cazy.org/b17061.html
http://www.cazy.org/b17062.html
http://www.cazy.org/b17063.html
http://www.cazy.org/b17064.html
http://www.cazy.org/b17065.html
http://www.cazy.org/b17066.html
http://www.cazy.org/b17067.html
http://www.cazy.org/b17068.html
http://www.cazy.org/b17069.html
http://www.cazy.org/b1707.html
http://www.cazy.org/b17070.html
http://www.cazy.org/b17071.html
http://www.cazy.org/b17072.html
http://www.cazy.org/b17073.html
http://www.cazy.org/b17074.html
http://www.cazy.org/b17075.html
http://www.cazy.org/b17076.html
http://www.cazy.org/b17077.html
http://www.cazy.org/b17078.html
http://www.cazy.org/b17079.html
http://www.cazy.org/b1708.html
http://www.cazy.org/b17080.html
http://www.cazy.org/b17081.html
http://www.cazy.org/b17082.html
http://www.cazy.org/b17083.html
http://www.cazy.org/b17084.html
http://www.cazy.org/b17085.html
http://www.cazy.org/b17086.html
http://www.cazy.org/b17087.html
http://www.cazy.org/b17088.html
http://www.cazy.org/b17089.html
http://www.cazy.org/b17090.html
http://www.cazy.org/b17091.html
http://www.cazy.org/b17092.html
http://www.cazy.org/b17093.html
http://www.cazy.org/b17094.html
http://www.cazy.org/b17095.html
http://www.cazy.org/b17096.html
http://www.cazy.org/b17097.html
http://www.cazy.org/b17098.html
http://www.cazy.org/b17099.html
http://www.cazy.org/b171.html
http://www.cazy.org/b17100.html
http://www.cazy.org/b17101.html
http://www.cazy.org/b17102.html
http://www.cazy.org/b17103.html
http://www.cazy.org/b17104.html
http://www.cazy.org/b17105.html
http://www.cazy.org/b17107.html
http://www.cazy.org/b17108.html
http://www.cazy.org/b17109.html
http://www.cazy.org/b1711.html
http://www.cazy.org/b17110.html
http://www.cazy.org/b17111.html
http://www.cazy.org/b17112.html
http://www.cazy.org/b17113.html
http://www.cazy.org/b17114.html
http://www.cazy.org/b17115.html
http://www.cazy.org/b17116.html
http://www.cazy.org/b17117.html
http://www.cazy.org/b17118.html
http://www.cazy.org/b17119.html
http://www.cazy.org/b1712.html
http://www.cazy.org/b17120.html
http://www.cazy.org/b17121.html
http://www.cazy.org/b17122.html
http://www.cazy.org/b17123.html
http://www.cazy.org/b17124.html
http://www.cazy.org/b17125.html
http://www.cazy.org/b17126.html
http://www.cazy.org/b17127.html
http://www.cazy.org/b17128.html
http://www.cazy.org/b17129.html
http://www.cazy.org/b1713.html
http://www.cazy.org/b17130.html
http://www.cazy.org/b17131.html
http://www.cazy.org/b17132.html
http://www.cazy.org/b17133.html
http://www.cazy.org/b17134.html
http://www.cazy.org/b17135.html
http://www.cazy.org/b17136.html
http://www.cazy.org/b17137.html
http://www.cazy.org/b17138.html
http://www.cazy.org/b17139.html
http://www.cazy.org/b1714.html
http://www.cazy.org/b17140.html
http://www.cazy.org/b17141.html
http://www.cazy.org/b17142.html
http://www.cazy.org/b17143.html
http://www.cazy.org/b17144.html
http://www.cazy.org/b17145.html
http://www.cazy.org/b17146.html
http://www.cazy.org/b17147.html
http://www.cazy.org/b17148.html
http://www.cazy.org/b17149.html
http://www.cazy.org/b1715.html
http://www.cazy.org/b17150.html
http://www.cazy.org/b17151.html
http://www.cazy.org/b17152.html
http://www.cazy.org/b17153.html
http://www.cazy.org/b17155.html
http://www.cazy.org/b17156.html
http://www.cazy.org/b17157.html
http://www.cazy.org/b17158.html
http://www.cazy.org/b17159.html
http://www.cazy.org/b1716.html
http://www.cazy.org/b17160.html
http://www.cazy.org/b17161.html
http://www.cazy.org/b17162.html
http://www.cazy.org/b17163.html
http://www.cazy.org/b17164.html
http://www.cazy.org/b17165.html
http://www.cazy.org/b17166.html
http://www.cazy.org/b17167.html
http://www.cazy.org/b17168.html
http://www.cazy.org/b1717.html
http://www.cazy.org/b17170.html
http://www.cazy.org/b17172.html
http://www.cazy.org/b17173.html
http://www.cazy.org/b17174.html
http://www.cazy.org/b17175.html
http://www.cazy.org/b17176.html
http://www.cazy.org/b17177.html
http://www.cazy.org/b17178.html
http://www.cazy.org/b17179.html
http://www.cazy.org/b1718.html
http://www.cazy.org/b17180.html
http://www.cazy.org/b17181.html
http://www.cazy.org/b17182.html
http://www.cazy.org/b17183.html
http://www.cazy.org/b17184.html
http://www.cazy.org/b17185.html
http://www.cazy.org/b17186.html
http://www.cazy.org/b17187.html
http://www.cazy.org/b17188.html
http://www.cazy.org/b17189.html
http://www.cazy.org/b1719.html
http://www.cazy.org/b17190.html
http://www.cazy.org/b17191.html
http://www.cazy.org/b17192.html
http://www.cazy.org/b17193.html
http://www.cazy.org/b17194.html
http://www.cazy.org/b17195.html
http://www.cazy.org/b17196.html
http://www.cazy.org/b17197.html
http://www.cazy.org/b17198.html
http://www.cazy.org/b17199.html
http://www.cazy.org/b172.html
http://www.cazy.org/b1720.html
http://www.cazy.org/b17200.html
http://www.cazy.org/b17201.html
http://www.cazy.org/b17202.html
http://www.cazy.org/b17203.html
http://www.cazy.org/b17204.html
http://www.cazy.org/b17205.html
http://www.cazy.org/b17206.html
http://www.cazy.org/b17208.html
http://www.cazy.org/b17209.html
http://www.cazy.org/b17210.html
http://www.cazy.org/b17211.html
http://www.cazy.org/b17212.html
http://www.cazy.org/b17213.html
http://www.cazy.org/b17214.html
http://www.cazy.org/b17215.html
http://www.cazy.org/b17216.html
http://www.cazy.org/b17217.html
http://www.cazy.org/b17218.html
http://www.cazy.org/b17219.html
http://www.cazy.org/b1722.html
http://www.cazy.org/b17220.html
http://www.cazy.org/b17221.html
http://www.cazy.org/b17222.html
http://www.cazy.org/b17223.html
http://www.cazy.org/b17224.html
http://www.cazy.org/b17225.html
http://www.cazy.org/b17226.html
http://www.cazy.org/b17227.html
http://www.cazy.org/b17228.html
http://www.cazy.org/b17229.html
http://www.cazy.org/b1723.html
http://www.cazy.org/b17230.html
http://www.cazy.org/b17231.html
http://www.cazy.org/b17232.html
http://www.cazy.org/b17233.html
http://www.cazy.org/b17234.html
http://www.cazy.org/b17235.html
http://www.cazy.org/b17236.html
http://www.cazy.org/b17237.html
http://www.cazy.org/b17238.html
http://www.cazy.org/b17239.html
http://www.cazy.org/b17240.html
http://www.cazy.org/b17241.html
http://www.cazy.org/b17242.html
http://www.cazy.org/b17243.html
http://www.cazy.org/b17244.html
http://www.cazy.org/b17245.html
http://www.cazy.org/b17246.html
http://www.cazy.org/b17247.html
http://www.cazy.org/b17249.html
http://www.cazy.org/b1725.html
http://www.cazy.org/b17250.html
http://www.cazy.org/b17251.html
http://www.cazy.org/b17252.html
http://www.cazy.org/b17253.html
http://www.cazy.org/b17254.html
http://www.cazy.org/b17255.html
http://www.cazy.org/b17256.html
http://www.cazy.org/b17257.html
http://www.cazy.org/b17258.html
http://www.cazy.org/b17259.html
http://www.cazy.org/b1726.html
http://www.cazy.org/b17260.html
http://www.cazy.org/b17261.html
http://www.cazy.org/b17262.html
http://www.cazy.org/b17263.html
http://www.cazy.org/b17264.html
http://www.cazy.org/b17265.html
http://www.cazy.org/b17266.html
http://www.cazy.org/b17267.html
http://www.cazy.org/b17268.html
http://www.cazy.org/b17269.html
http://www.cazy.org/b1727.html
http://www.cazy.org/b17270.html
http://www.cazy.org/b17271.html
http://www.cazy.org/b17272.html
http://www.cazy.org/b17273.html
http://www.cazy.org/b17274.html
http://www.cazy.org/b17275.html
http://www.cazy.org/b17276.html
http://www.cazy.org/b17277.html
http://www.cazy.org/b17278.html
http://www.cazy.org/b17279.html
http://www.cazy.org/b1728.html
http://www.cazy.org/b17280.html
http://www.cazy.org/b17281.html
http://www.cazy.org/b17282.html
http://www.cazy.org/b17283.html
http://www.cazy.org/b17284.html
http://www.cazy.org/b17285.html
http://www.cazy.org/b17286.html
http://www.cazy.org/b17287.html
http://www.cazy.org/b17288.html
http://www.cazy.org/b17289.html
http://www.cazy.org/b1729.html
http://www.cazy.org/b17290.html
http://www.cazy.org/b17291.html
http://www.cazy.org/b17292.html
http://www.cazy.org/b17293.html
http://www.cazy.org/b17294.html
http://www.cazy.org/b17295.html
http://www.cazy.org/b17296.html
http://www.cazy.org/b17297.html
http://www.cazy.org/b17298.html
http://www.cazy.org/b17299.html
http://www.cazy.org/b173.html
http://www.cazy.org/b1730.html
http://www.cazy.org/b17300.html
http://www.cazy.org/b17301.html
http://www.cazy.org/b17302.html
http://www.cazy.org/b17303.html
http://www.cazy.org/b17304.html
http://www.cazy.org/b17305.html
http://www.cazy.org/b17306.html
http://www.cazy.org/b17307.html
http://www.cazy.org/b17308.html
http://www.cazy.org/b17309.html
http://www.cazy.org/b1731.html
http://www.cazy.org/b17310.html
http://www.cazy.org/b17311.html
http://www.cazy.org/b17312.html
http://www.cazy.org/b17313.html
http://www.cazy.org/b17314.html
http://www.cazy.org/b17315.html
http://www.cazy.org/b17316.html
http://www.cazy.org/b17317.html
http://www.cazy.org/b17318.html
http://www.cazy.org/b17319.html
http://www.cazy.org/b17320.html
http://www.cazy.org/b17321.html
http://www.cazy.org/b17322.html
http://www.cazy.org/b17323.html
http://www.cazy.org/b17324.html
http://www.cazy.org/b17325.html
http://www.cazy.org/b17327.html
http://www.cazy.org/b17328.html
http://www.cazy.org/b17329.html
http://www.cazy.org/b1733.html
http://www.cazy.org/b17330.html
http://www.cazy.org/b17331.html
http://www.cazy.org/b17332.html
http://www.cazy.org/b17333.html
http://www.cazy.org/b17334.html
http://www.cazy.org/b17335.html
http://www.cazy.org/b17336.html
http://www.cazy.org/b17337.html
http://www.cazy.org/b17338.html
http://www.cazy.org/b17339.html
http://www.cazy.org/b1734.html
http://www.cazy.org/b17340.html
http://www.cazy.org/b17341.html
http://www.cazy.org/b17342.html
http://www.cazy.org/b17343.html
http://www.cazy.org/b17344.html
http://www.cazy.org/b17345.html
http://www.cazy.org/b17346.html
http://www.cazy.org/b17347.html
http://www.cazy.org/b17348.html
http://www.cazy.org/b17349.html
http://www.cazy.org/b1735.html
http://www.cazy.org/b17350.html
http://www.cazy.org/b17351.html
http://www.cazy.org/b17352.html
http://www.cazy.org/b17353.html
http://www.cazy.org/b17354.html
http://www.cazy.org/b17355.html
http://www.cazy.org/b17356.html
http://www.cazy.org/b17357.html
http://www.cazy.org/b17358.html
http://www.cazy.org/b17359.html
http://www.cazy.org/b1736.html
http://www.cazy.org/b17360.html
http://www.cazy.org/b17361.html
http://www.cazy.org/b17362.html
http://www.cazy.org/b17363.html
http://www.cazy.org/b17364.html
http://www.cazy.org/b17365.html
http://www.cazy.org/b17366.html
http://www.cazy.org/b17368.html
http://www.cazy.org/b17369.html
http://www.cazy.org/b1737.html
http://www.cazy.org/b17370.html
http://www.cazy.org/b17371.html
http://www.cazy.org/b17372.html
http://www.cazy.org/b17373.html
http://www.cazy.org/b17374.html
http://www.cazy.org/b17375.html
http://www.cazy.org/b17376.html
http://www.cazy.org/b17377.html
http://www.cazy.org/b17378.html
http://www.cazy.org/b17379.html
http://www.cazy.org/b1738.html
http://www.cazy.org/b17380.html
http://www.cazy.org/b17381.html
http://www.cazy.org/b17382.html
http://www.cazy.org/b17383.html
http://www.cazy.org/b17384.html
http://www.cazy.org/b17385.html
http://www.cazy.org/b17386.html
http://www.cazy.org/b17387.html
http://www.cazy.org/b17388.html
http://www.cazy.org/b17389.html
http://www.cazy.org/b1739.html
http://www.cazy.org/b17390.html
http://www.cazy.org/b17391.html
http://www.cazy.org/b17392.html
http://www.cazy.org/b17393.html
http://www.cazy.org/b17394.html
http://www.cazy.org/b17395.html
http://www.cazy.org/b17396.html
http://www.cazy.org/b17397.html
http://www.cazy.org/b17398.html
http://www.cazy.org/b17399.html
http://www.cazy.org/b1740.html
http://www.cazy.org/b17400.html
http://www.cazy.org/b17401.html
http://www.cazy.org/b17402.html
http://www.cazy.org/b17403.html
http://www.cazy.org/b17404.html
http://www.cazy.org/b17405.html
http://www.cazy.org/b17406.html
http://www.cazy.org/b17407.html
http://www.cazy.org/b17408.html
http://www.cazy.org/b17409.html
http://www.cazy.org/b1741.html
http://www.cazy.org/b17410.html
http://www.cazy.org/b17411.html
http://www.cazy.org/b17412.html
http://www.cazy.org/b17413.html
http://www.cazy.org/b17414.html
http://www.cazy.org/b17415.html
http://www.cazy.org/b17416.html
http://www.cazy.org/b17417.html
http://www.cazy.org/b17418.html
http://www.cazy.org/b17419.html
http://www.cazy.org/b1742.html
http://www.cazy.org/b17420.html
http://www.cazy.org/b17421.html
http://www.cazy.org/b17422.html
http://www.cazy.org/b17423.html
http://www.cazy.org/b17424.html
http://www.cazy.org/b17425.html
http://www.cazy.org/b17426.html
http://www.cazy.org/b17427.html
http://www.cazy.org/b17428.html
http://www.cazy.org/b17429.html
http://www.cazy.org/b1743.html
http://www.cazy.org/b17430.html
http://www.cazy.org/b17431.html
http://www.cazy.org/b17432.html
http://www.cazy.org/b17433.html
http://www.cazy.org/b17434.html
http://www.cazy.org/b17435.html
http://www.cazy.org/b17436.html
http://www.cazy.org/b17437.html
http://www.cazy.org/b17438.html
http://www.cazy.org/b17439.html
http://www.cazy.org/b1744.html
http://www.cazy.org/b17440.html
http://www.cazy.org/b17441.html
http://www.cazy.org/b17442.html
http://www.cazy.org/b17443.html
http://www.cazy.org/b17444.html
http://www.cazy.org/b17445.html
http://www.cazy.org/b17446.html
http://www.cazy.org/b17447.html
http://www.cazy.org/b17448.html
http://www.cazy.org/b17449.html
http://www.cazy.org/b1745.html
http://www.cazy.org/b17450.html
http://www.cazy.org/b17451.html
http://www.cazy.org/b17452.html
http://www.cazy.org/b17453.html
http://www.cazy.org/b17454.html
http://www.cazy.org/b17455.html
http://www.cazy.org/b17456.html
http://www.cazy.org/b17457.html
http://www.cazy.org/b17458.html
http://www.cazy.org/b17459.html
http://www.cazy.org/b17460.html
http://www.cazy.org/b17461.html
http://www.cazy.org/b17462.html
http://www.cazy.org/b17463.html
http://www.cazy.org/b17464.html
http://www.cazy.org/b17465.html
http://www.cazy.org/b17466.html
http://www.cazy.org/b17467.html
http://www.cazy.org/b17468.html
http://www.cazy.org/b17469.html
http://www.cazy.org/b17470.html
http://www.cazy.org/b17471.html
http://www.cazy.org/b17472.html
http://www.cazy.org/b17473.html
http://www.cazy.org/b17474.html
http://www.cazy.org/b17475.html
http://www.cazy.org/b17476.html
http://www.cazy.org/b17477.html
http://www.cazy.org/b17478.html
http://www.cazy.org/b17479.html
http://www.cazy.org/b1748.html
http://www.cazy.org/b17480.html
http://www.cazy.org/b17481.html
http://www.cazy.org/b17482.html
http://www.cazy.org/b17483.html
http://www.cazy.org/b17484.html
http://www.cazy.org/b17485.html
http://www.cazy.org/b17486.html
http://www.cazy.org/b17487.html
http://www.cazy.org/b17488.html
http://www.cazy.org/b17489.html
http://www.cazy.org/b1749.html
http://www.cazy.org/b17490.html
http://www.cazy.org/b17491.html
http://www.cazy.org/b17492.html
http://www.cazy.org/b17493.html
http://www.cazy.org/b17494.html
http://www.cazy.org/b17495.html
http://www.cazy.org/b17496.html
http://www.cazy.org/b17497.html
http://www.cazy.org/b17498.html
http://www.cazy.org/b17499.html
http://www.cazy.org/b1750.html
http://www.cazy.org/b17500.html
http://www.cazy.org/b17501.html
http://www.cazy.org/b17502.html
http://www.cazy.org/b17503.html
http://www.cazy.org/b17504.html
http://www.cazy.org/b17505.html
http://www.cazy.org/b17506.html
http://www.cazy.org/b17507.html
http://www.cazy.org/b17508.html
http://www.cazy.org/b17509.html
http://www.cazy.org/b1751.html
http://www.cazy.org/b17510.html
http://www.cazy.org/b17511.html
http://www.cazy.org/b17512.html
http://www.cazy.org/b17513.html
http://www.cazy.org/b17514.html
http://www.cazy.org/b17515.html
http://www.cazy.org/b17516.html
http://www.cazy.org/b17517.html
http://www.cazy.org/b17518.html
http://www.cazy.org/b17519.html
http://www.cazy.org/b1752.html
http://www.cazy.org/b17520.html
http://www.cazy.org/b17521.html
http://www.cazy.org/b17522.html
http://www.cazy.org/b17523.html
http://www.cazy.org/b17524.html
http://www.cazy.org/b17525.html
http://www.cazy.org/b17526.html
http://www.cazy.org/b17527.html
http://www.cazy.org/b17528.html
http://www.cazy.org/b17529.html
http://www.cazy.org/b1753.html
http://www.cazy.org/b17530.html
http://www.cazy.org/b17531.html
http://www.cazy.org/b17532.html
http://www.cazy.org/b17533.html
http://www.cazy.org/b17534.html
http://www.cazy.org/b17535.html
http://www.cazy.org/b17536.html
http://www.cazy.org/b17537.html
http://www.cazy.org/b17538.html
http://www.cazy.org/b17539.html
http://www.cazy.org/b1754.html
http://www.cazy.org/b17540.html
http://www.cazy.org/b17541.html
http://www.cazy.org/b17542.html
http://www.cazy.org/b17543.html
http://www.cazy.org/b17544.html
http://www.cazy.org/b17545.html
http://www.cazy.org/b17546.html
http://www.cazy.org/b17547.html
http://www.cazy.org/b17548.html
http://www.cazy.org/b17549.html
http://www.cazy.org/b1755.html
http://www.cazy.org/b17550.html
http://www.cazy.org/b17551.html
http://www.cazy.org/b17552.html
http://www.cazy.org/b17553.html
http://www.cazy.org/b17554.html
http://www.cazy.org/b17555.html
http://www.cazy.org/b17556.html
http://www.cazy.org/b17557.html
http://www.cazy.org/b17558.html
http://www.cazy.org/b17559.html
http://www.cazy.org/b1756.html
http://www.cazy.org/b17560.html
http://www.cazy.org/b17561.html
http://www.cazy.org/b17562.html
http://www.cazy.org/b17563.html
http://www.cazy.org/b17564.html
http://www.cazy.org/b17565.html
http://www.cazy.org/b17566.html
http://www.cazy.org/b17567.html
http://www.cazy.org/b17568.html
http://www.cazy.org/b17569.html
http://www.cazy.org/b1757.html
http://www.cazy.org/b17570.html
http://www.cazy.org/b17571.html
http://www.cazy.org/b17572.html
http://www.cazy.org/b17573.html
http://www.cazy.org/b17574.html
http://www.cazy.org/b17575.html
http://www.cazy.org/b17576.html
http://www.cazy.org/b17577.html
http://www.cazy.org/b17578.html
http://www.cazy.org/b17579.html
http://www.cazy.org/b1758.html
http://www.cazy.org/b17580.html
http://www.cazy.org/b17581.html
http://www.cazy.org/b17582.html
http://www.cazy.org/b17583.html
http://www.cazy.org/b17584.html
http://www.cazy.org/b17585.html
http://www.cazy.org/b17586.html
http://www.cazy.org/b17587.html
http://www.cazy.org/b17588.html
http://www.cazy.org/b17589.html
http://www.cazy.org/b1759.html
http://www.cazy.org/b17590.html
http://www.cazy.org/b17591.html
http://www.cazy.org/b17592.html
http://www.cazy.org/b17593.html
http://www.cazy.org/b17594.html
http://www.cazy.org/b17595.html
http://www.cazy.org/b17596.html
http://www.cazy.org/b17597.html
http://www.cazy.org/b17598.html
http://www.cazy.org/b17599.html
http://www.cazy.org/b1760.html
http://www.cazy.org/b17600.html
http://www.cazy.org/b17601.html
http://www.cazy.org/b17602.html
http://www.cazy.org/b17603.html
http://www.cazy.org/b17604.html
http://www.cazy.org/b17605.html
http://www.cazy.org/b17606.html
http://www.cazy.org/b17607.html
http://www.cazy.org/b17608.html
http://www.cazy.org/b17609.html
http://www.cazy.org/b1761.html
http://www.cazy.org/b17610.html
http://www.cazy.org/b17611.html
http://www.cazy.org/b17612.html
http://www.cazy.org/b17613.html
http://www.cazy.org/b17614.html
http://www.cazy.org/b17615.html
http://www.cazy.org/b17616.html
http://www.cazy.org/b17617.html
http://www.cazy.org/b17618.html
http://www.cazy.org/b17619.html
http://www.cazy.org/b1762.html
http://www.cazy.org/b17620.html
http://www.cazy.org/b17621.html
http://www.cazy.org/b17622.html
http://www.cazy.org/b17623.html
http://www.cazy.org/b17624.html
http://www.cazy.org/b17625.html
http://www.cazy.org/b17626.html
http://www.cazy.org/b17627.html
http://www.cazy.org/b17628.html
http://www.cazy.org/b17629.html
http://www.cazy.org/b1763.html
http://www.cazy.org/b17630.html
http://www.cazy.org/b17631.html
http://www.cazy.org/b17632.html
http://www.cazy.org/b17633.html
http://www.cazy.org/b17634.html
http://www.cazy.org/b17635.html
http://www.cazy.org/b17636.html
http://www.cazy.org/b17637.html
http://www.cazy.org/b17638.html
http://www.cazy.org/b17639.html
http://www.cazy.org/b1764.html
http://www.cazy.org/b17640.html
http://www.cazy.org/b17641.html
http://www.cazy.org/b17642.html
http://www.cazy.org/b17643.html
http://www.cazy.org/b17644.html
http://www.cazy.org/b17645.html
http://www.cazy.org/b17646.html
http://www.cazy.org/b17647.html
http://www.cazy.org/b17648.html
http://www.cazy.org/b17649.html
http://www.cazy.org/b1765.html
http://www.cazy.org/b17650.html
http://www.cazy.org/b17651.html
http://www.cazy.org/b17652.html
http://www.cazy.org/b17653.html
http://www.cazy.org/b17654.html
http://www.cazy.org/b17655.html
http://www.cazy.org/b17656.html
http://www.cazy.org/b17657.html
http://www.cazy.org/b17658.html
http://www.cazy.org/b17659.html
http://www.cazy.org/b1766.html
http://www.cazy.org/b17660.html
http://www.cazy.org/b17661.html
http://www.cazy.org/b17662.html
http://www.cazy.org/b17663.html
http://www.cazy.org/b17664.html
http://www.cazy.org/b17665.html
http://www.cazy.org/b17666.html
http://www.cazy.org/b17667.html
http://www.cazy.org/b17668.html
http://www.cazy.org/b17669.html
http://www.cazy.org/b1767.html
http://www.cazy.org/b17670.html
http://www.cazy.org/b17671.html
http://www.cazy.org/b17672.html
http://www.cazy.org/b17673.html
http://www.cazy.org/b17674.html
http://www.cazy.org/b17675.html
http://www.cazy.org/b17676.html
http://www.cazy.org/b17677.html
http://www.cazy.org/b17678.html
http://www.cazy.org/b17679.html
http://www.cazy.org/b1768.html
http://www.cazy.org/b17680.html
http://www.cazy.org/b17681.html
http://www.cazy.org/b17682.html
http://www.cazy.org/b17683.html
http://www.cazy.org/b17684.html
http://www.cazy.org/b17685.html
http://www.cazy.org/b17686.html
http://www.cazy.org/b17687.html
http://www.cazy.org/b17688.html
http://www.cazy.org/b17689.html
http://www.cazy.org/b1769.html
http://www.cazy.org/b17690.html
http://www.cazy.org/b17691.html
http://www.cazy.org/b17692.html
http://www.cazy.org/b17693.html
http://www.cazy.org/b17694.html
http://www.cazy.org/b17695.html
http://www.cazy.org/b17696.html
http://www.cazy.org/b17697.html
http://www.cazy.org/b17698.html
http://www.cazy.org/b17699.html
http://www.cazy.org/b1770.html
http://www.cazy.org/b17700.html
http://www.cazy.org/b17701.html
http://www.cazy.org/b17702.html
http://www.cazy.org/b17703.html
http://www.cazy.org/b17704.html
http://www.cazy.org/b17705.html
http://www.cazy.org/b17706.html
http://www.cazy.org/b17707.html
http://www.cazy.org/b17708.html
http://www.cazy.org/b17709.html
http://www.cazy.org/b1771.html
http://www.cazy.org/b17710.html
http://www.cazy.org/b17711.html
http://www.cazy.org/b17712.html
http://www.cazy.org/b17713.html
http://www.cazy.org/b17714.html
http://www.cazy.org/b17715.html
http://www.cazy.org/b17716.html
http://www.cazy.org/b17717.html
http://www.cazy.org/b17718.html
http://www.cazy.org/b17719.html
http://www.cazy.org/b1772.html
http://www.cazy.org/b17720.html
http://www.cazy.org/b17721.html
http://www.cazy.org/b17722.html
http://www.cazy.org/b17723.html
http://www.cazy.org/b17724.html
http://www.cazy.org/b17725.html
http://www.cazy.org/b17726.html
http://www.cazy.org/b17727.html
http://www.cazy.org/b17728.html
http://www.cazy.org/b17729.html
http://www.cazy.org/b1773.html
http://www.cazy.org/b17730.html
http://www.cazy.org/b17731.html
http://www.cazy.org/b17732.html
http://www.cazy.org/b17733.html
http://www.cazy.org/b17734.html
http://www.cazy.org/b17735.html
http://www.cazy.org/b17736.html
http://www.cazy.org/b17737.html
http://www.cazy.org/b17738.html
http://www.cazy.org/b17739.html
http://www.cazy.org/b1774.html
http://www.cazy.org/b17740.html
http://www.cazy.org/b17741.html
http://www.cazy.org/b17742.html
http://www.cazy.org/b17743.html
http://www.cazy.org/b17744.html
http://www.cazy.org/b17745.html
http://www.cazy.org/b17746.html
http://www.cazy.org/b17747.html
http://www.cazy.org/b17748.html
http://www.cazy.org/b17749.html
http://www.cazy.org/b1775.html
http://www.cazy.org/b17750.html
http://www.cazy.org/b17751.html
http://www.cazy.org/b17752.html
http://www.cazy.org/b17753.html
http://www.cazy.org/b17754.html
http://www.cazy.org/b17755.html
http://www.cazy.org/b17756.html
http://www.cazy.org/b17757.html
http://www.cazy.org/b17758.html
http://www.cazy.org/b17759.html
http://www.cazy.org/b1776.html
http://www.cazy.org/b17760.html
http://www.cazy.org/b17761.html
http://www.cazy.org/b17762.html
http://www.cazy.org/b17763.html
http://www.cazy.org/b17764.html
http://www.cazy.org/b17765.html
http://www.cazy.org/b17766.html
http://www.cazy.org/b17767.html
http://www.cazy.org/b17768.html
http://www.cazy.org/b17769.html
http://www.cazy.org/b1777.html
http://www.cazy.org/b17770.html
http://www.cazy.org/b17771.html
http://www.cazy.org/b17772.html
http://www.cazy.org/b17773.html
http://www.cazy.org/b17774.html
http://www.cazy.org/b17775.html
http://www.cazy.org/b17776.html
http://www.cazy.org/b17777.html
http://www.cazy.org/b17778.html
http://www.cazy.org/b17779.html
http://www.cazy.org/b17780.html
http://www.cazy.org/b17782.html
http://www.cazy.org/b17783.html
http://www.cazy.org/b17784.html
http://www.cazy.org/b17785.html
http://www.cazy.org/b17786.html
http://www.cazy.org/b17787.html
http://www.cazy.org/b17788.html
http://www.cazy.org/b17789.html
http://www.cazy.org/b1779.html
http://www.cazy.org/b17790.html
http://www.cazy.org/b17791.html
http://www.cazy.org/b17792.html
http://www.cazy.org/b17793.html
http://www.cazy.org/b17794.html
http://www.cazy.org/b17795.html
http://www.cazy.org/b17796.html
http://www.cazy.org/b17797.html
http://www.cazy.org/b17798.html
http://www.cazy.org/b17799.html
http://www.cazy.org/b1780.html
http://www.cazy.org/b17800.html
http://www.cazy.org/b17801.html
http://www.cazy.org/b17802.html
http://www.cazy.org/b17803.html
http://www.cazy.org/b17804.html
http://www.cazy.org/b17805.html
http://www.cazy.org/b17806.html
http://www.cazy.org/b17807.html
http://www.cazy.org/b17808.html
http://www.cazy.org/b17809.html
http://www.cazy.org/b1781.html
http://www.cazy.org/b17810.html
http://www.cazy.org/b17811.html
http://www.cazy.org/b17812.html
http://www.cazy.org/b17813.html
http://www.cazy.org/b17814.html
http://www.cazy.org/b17815.html
http://www.cazy.org/b17816.html
http://www.cazy.org/b17817.html
http://www.cazy.org/b17818.html
http://www.cazy.org/b17819.html
http://www.cazy.org/b1782.html
http://www.cazy.org/b17820.html
http://www.cazy.org/b17821.html
http://www.cazy.org/b17822.html
http://www.cazy.org/b17823.html
http://www.cazy.org/b17824.html
http://www.cazy.org/b17825.html
http://www.cazy.org/b17826.html
http://www.cazy.org/b17827.html
http://www.cazy.org/b17828.html
http://www.cazy.org/b17829.html
http://www.cazy.org/b1783.html
http://www.cazy.org/b17830.html
http://www.cazy.org/b17831.html
http://www.cazy.org/b17832.html
http://www.cazy.org/b17833.html
http://www.cazy.org/b17834.html
http://www.cazy.org/b17835.html
http://www.cazy.org/b17836.html
http://www.cazy.org/b17837.html
http://www.cazy.org/b17838.html
http://www.cazy.org/b17839.html
http://www.cazy.org/b1784.html
http://www.cazy.org/b17840.html
http://www.cazy.org/b17841.html
http://www.cazy.org/b17842.html
http://www.cazy.org/b17843.html
http://www.cazy.org/b17844.html
http://www.cazy.org/b17845.html
http://www.cazy.org/b17846.html
http://www.cazy.org/b17847.html
http://www.cazy.org/b17848.html
http://www.cazy.org/b17849.html
http://www.cazy.org/b1785.html
http://www.cazy.org/b17850.html
http://www.cazy.org/b17851.html
http://www.cazy.org/b17852.html
http://www.cazy.org/b17853.html
http://www.cazy.org/b17854.html
http://www.cazy.org/b17855.html
http://www.cazy.org/b17856.html
http://www.cazy.org/b17857.html
http://www.cazy.org/b17858.html
http://www.cazy.org/b17859.html
http://www.cazy.org/b1786.html
http://www.cazy.org/b17860.html
http://www.cazy.org/b17861.html
http://www.cazy.org/b17869.html
http://www.cazy.org/b1787.html
http://www.cazy.org/b17870.html
http://www.cazy.org/b17871.html
http://www.cazy.org/b17872.html
http://www.cazy.org/b17873.html
http://www.cazy.org/b17874.html
http://www.cazy.org/b17875.html
http://www.cazy.org/b17876.html
http://www.cazy.org/b17877.html
http://www.cazy.org/b17878.html
http://www.cazy.org/b17879.html
http://www.cazy.org/b1788.html
http://www.cazy.org/b17880.html
http://www.cazy.org/b17881.html
http://www.cazy.org/b17882.html
http://www.cazy.org/b17883.html
http://www.cazy.org/b17884.html
http://www.cazy.org/b17885.html
http://www.cazy.org/b17886.html
http://www.cazy.org/b17887.html
http://www.cazy.org/b17888.html
http://www.cazy.org/b17889.html
http://www.cazy.org/b1789.html
http://www.cazy.org/b17890.html
http://www.cazy.org/b17891.html
http://www.cazy.org/b17892.html
http://www.cazy.org/b17893.html
http://www.cazy.org/b17894.html
http://www.cazy.org/b17895.html
http://www.cazy.org/b17896.html
http://www.cazy.org/b17897.html
http://www.cazy.org/b17898.html
http://www.cazy.org/b17899.html
http://www.cazy.org/b179.html
http://www.cazy.org/b1790.html
http://www.cazy.org/b17900.html
http://www.cazy.org/b17901.html
http://www.cazy.org/b17902.html
http://www.cazy.org/b17903.html
http://www.cazy.org/b17904.html
http://www.cazy.org/b17905.html
http://www.cazy.org/b17906.html
http://www.cazy.org/b17907.html
http://www.cazy.org/b17908.html
http://www.cazy.org/b17909.html
http://www.cazy.org/b17910.html
http://www.cazy.org/b17911.html
http://www.cazy.org/b17912.html
http://www.cazy.org/b17913.html
http://www.cazy.org/b17914.html
http://www.cazy.org/b17915.html
http://www.cazy.org/b17917.html
http://www.cazy.org/b17918.html
http://www.cazy.org/b17919.html
http://www.cazy.org/b1792.html
http://www.cazy.org/b17920.html
http://www.cazy.org/b17921.html
http://www.cazy.org/b17922.html
http://www.cazy.org/b17923.html
http://www.cazy.org/b17924.html
http://www.cazy.org/b17925.html
http://www.cazy.org/b17926.html
http://www.cazy.org/b17928.html
http://www.cazy.org/b17929.html
http://www.cazy.org/b1793.html
http://www.cazy.org/b17930.html
http://www.cazy.org/b17931.html
http://www.cazy.org/b17932.html
http://www.cazy.org/b17933.html
http://www.cazy.org/b17934.html
http://www.cazy.org/b17935.html
http://www.cazy.org/b17936.html
http://www.cazy.org/b17937.html
http://www.cazy.org/b17938.html
http://www.cazy.org/b17939.html
http://www.cazy.org/b17940.html
http://www.cazy.org/b17941.html
http://www.cazy.org/b17942.html
http://www.cazy.org/b17943.html
http://www.cazy.org/b17944.html
http://www.cazy.org/b17945.html
http://www.cazy.org/b17946.html
http://www.cazy.org/b17947.html
http://www.cazy.org/b17948.html
http://www.cazy.org/b17949.html
http://www.cazy.org/b17950.html
http://www.cazy.org/b17951.html
http://www.cazy.org/b17952.html
http://www.cazy.org/b17953.html
http://www.cazy.org/b17954.html
http://www.cazy.org/b17955.html
http://www.cazy.org/b17956.html
http://www.cazy.org/b17957.html
http://www.cazy.org/b17958.html
http://www.cazy.org/b17959.html
http://www.cazy.org/b1796.html
http://www.cazy.org/b17960.html
http://www.cazy.org/b17961.html
http://www.cazy.org/b17962.html
http://www.cazy.org/b17963.html
http://www.cazy.org/b17964.html
http://www.cazy.org/b17965.html
http://www.cazy.org/b17966.html
http://www.cazy.org/b17967.html
http://www.cazy.org/b17968.html
http://www.cazy.org/b17969.html
http://www.cazy.org/b1797.html
http://www.cazy.org/b17970.html
http://www.cazy.org/b17971.html
http://www.cazy.org/b17972.html
http://www.cazy.org/b17973.html
http://www.cazy.org/b17974.html
http://www.cazy.org/b17975.html
http://www.cazy.org/b17976.html
http://www.cazy.org/b17977.html
http://www.cazy.org/b17978.html
http://www.cazy.org/b17979.html
http://www.cazy.org/b1798.html
http://www.cazy.org/b17980.html
http://www.cazy.org/b17981.html
http://www.cazy.org/b17982.html
http://www.cazy.org/b17983.html
http://www.cazy.org/b17984.html
http://www.cazy.org/b17985.html
http://www.cazy.org/b17986.html
http://www.cazy.org/b17987.html
http://www.cazy.org/b17988.html
http://www.cazy.org/b17989.html
http://www.cazy.org/b1799.html
http://www.cazy.org/b17990.html
http://www.cazy.org/b17991.html
http://www.cazy.org/b17992.html
http://www.cazy.org/b17993.html
http://www.cazy.org/b17994.html
http://www.cazy.org/b17995.html
http://www.cazy.org/b17996.html
http://www.cazy.org/b17997.html
http://www.cazy.org/b17998.html
http://www.cazy.org/b17999.html
http://www.cazy.org/b180.html
http://www.cazy.org/b1800.html
http://www.cazy.org/b18000.html
http://www.cazy.org/b18001.html
http://www.cazy.org/b18002.html
http://www.cazy.org/b18003.html
http://www.cazy.org/b18004.html
http://www.cazy.org/b18005.html
http://www.cazy.org/b18006.html
http://www.cazy.org/b18007.html
http://www.cazy.org/b18008.html
http://www.cazy.org/b18009.html
http://www.cazy.org/b1801.html
http://www.cazy.org/b18010.html
http://www.cazy.org/b18011.html
http://www.cazy.org/b18012.html
http://www.cazy.org/b18013.html
http://www.cazy.org/b18014.html
http://www.cazy.org/b18015.html
http://www.cazy.org/b18016.html
http://www.cazy.org/b18017.html
http://www.cazy.org/b18018.html
http://www.cazy.org/b18019.html
http://www.cazy.org/b1802.html
http://www.cazy.org/b18020.html
http://www.cazy.org/b18021.html
http://www.cazy.org/b18022.html
http://www.cazy.org/b18023.html
http://www.cazy.org/b18024.html
http://www.cazy.org/b18025.html
http://www.cazy.org/b18026.html
http://www.cazy.org/b18027.html
http://www.cazy.org/b18028.html
http://www.cazy.org/b18029.html
http://www.cazy.org/b1803.html
http://www.cazy.org/b18030.html
http://www.cazy.org/b18031.html
http://www.cazy.org/b18032.html
http://www.cazy.org/b18033.html
http://www.cazy.org/b18034.html
http://www.cazy.org/b18035.html
http://www.cazy.org/b18036.html
http://www.cazy.org/b18037.html
http://www.cazy.org/b18038.html
http://www.cazy.org/b18039.html
http://www.cazy.org/b1804.html
http://www.cazy.org/b18040.html
http://www.cazy.org/b18041.html
http://www.cazy.org/b18042.html
http://www.cazy.org/b18043.html
http://www.cazy.org/b18044.html
http://www.cazy.org/b18045.html
http://www.cazy.org/b18046.html
http://www.cazy.org/b18047.html
http://www.cazy.org/b18048.html
http://www.cazy.org/b18049.html
http://www.cazy.org/b1805.html
http://www.cazy.org/b18050.html
http://www.cazy.org/b18051.html
http://www.cazy.org/b18052.html
http://www.cazy.org/b18053.html
http://www.cazy.org/b18054.html
http://www.cazy.org/b18055.html
http://www.cazy.org/b18056.html
http://www.cazy.org/b18057.html
http://www.cazy.org/b18058.html
http://www.cazy.org/b18059.html
http://www.cazy.org/b18060.html
http://www.cazy.org/b18061.html
http://www.cazy.org/b18062.html
http://www.cazy.org/b18063.html
http://www.cazy.org/b18064.html
http://www.cazy.org/b18065.html
http://www.cazy.org/b18066.html
http://www.cazy.org/b18067.html
http://www.cazy.org/b18068.html
http://www.cazy.org/b18069.html
http://www.cazy.org/b1807.html
http://www.cazy.org/b18070.html
http://www.cazy.org/b18071.html
http://www.cazy.org/b18072.html
http://www.cazy.org/b18073.html
http://www.cazy.org/b18074.html
http://www.cazy.org/b18075.html
http://www.cazy.org/b18076.html
http://www.cazy.org/b18077.html
http://www.cazy.org/b18078.html
http://www.cazy.org/b18079.html
http://www.cazy.org/b1808.html
http://www.cazy.org/b18080.html
http://www.cazy.org/b18081.html
http://www.cazy.org/b18082.html
http://www.cazy.org/b18083.html
http://www.cazy.org/b18084.html
http://www.cazy.org/b18085.html
http://www.cazy.org/b18086.html
http://www.cazy.org/b18087.html
http://www.cazy.org/b18088.html
http://www.cazy.org/b18089.html
http://www.cazy.org/b1809.html
http://www.cazy.org/b18090.html
http://www.cazy.org/b18091.html
http://www.cazy.org/b18092.html
http://www.cazy.org/b18093.html
http://www.cazy.org/b18094.html
http://www.cazy.org/b18095.html
http://www.cazy.org/b18097.html
http://www.cazy.org/b18098.html
http://www.cazy.org/b18099.html
http://www.cazy.org/b181.html
http://www.cazy.org/b1810.html
http://www.cazy.org/b18101.html
http://www.cazy.org/b18102.html
http://www.cazy.org/b18103.html
http://www.cazy.org/b18104.html
http://www.cazy.org/b18105.html
http://www.cazy.org/b18106.html
http://www.cazy.org/b18109.html
http://www.cazy.org/b1811.html
http://www.cazy.org/b18110.html
http://www.cazy.org/b1812.html
http://www.cazy.org/b1813.html
http://www.cazy.org/b1814.html
http://www.cazy.org/b1815.html
http://www.cazy.org/b1816.html
http://www.cazy.org/b1817.html
http://www.cazy.org/b1818.html
http://www.cazy.org/b1819.html
http://www.cazy.org/b182.html
http://www.cazy.org/b1820.html
http://www.cazy.org/b1821.html
http://www.cazy.org/b1822.html
http://www.cazy.org/b1823.html
http://www.cazy.org/b1824.html
http://www.cazy.org/b1825.html
http://www.cazy.org/b1826.html
http://www.cazy.org/b1827.html
http://www.cazy.org/b1828.html
http://www.cazy.org/b1829.html
http://www.cazy.org/b183.html
http://www.cazy.org/b1830.html
http://www.cazy.org/b1831.html
http://www.cazy.org/b1832.html
http://www.cazy.org/b1833.html
http://www.cazy.org/b1837.html
http://www.cazy.org/b1838.html
http://www.cazy.org/b1839.html
http://www.cazy.org/b1840.html
http://www.cazy.org/b1841.html
http://www.cazy.org/b1843.html
http://www.cazy.org/b1844.html
http://www.cazy.org/b1845.html
http://www.cazy.org/b1846.html
http://www.cazy.org/b1847.html
http://www.cazy.org/b1849.html
http://www.cazy.org/b185.html
http://www.cazy.org/b1850.html
http://www.cazy.org/b1851.html
http://www.cazy.org/b1852.html
http://www.cazy.org/b1859.html
http://www.cazy.org/b1870.html
http://www.cazy.org/b1871.html
http://www.cazy.org/b1872.html
http://www.cazy.org/b1873.html
http://www.cazy.org/b1874.html
http://www.cazy.org/b1875.html
http://www.cazy.org/b1876.html
http://www.cazy.org/b1877.html
http://www.cazy.org/b1878.html
http://www.cazy.org/b1879.html
http://www.cazy.org/b188.html
http://www.cazy.org/b1881.html
http://www.cazy.org/b1882.html
http://www.cazy.org/b1883.html
http://www.cazy.org/b1884.html
http://www.cazy.org/b1885.html
http://www.cazy.org/b1888.html
http://www.cazy.org/b1889.html
http://www.cazy.org/b189.html
http://www.cazy.org/b1890.html
http://www.cazy.org/b1891.html
http://www.cazy.org/b1892.html
http://www.cazy.org/b1893.html
http://www.cazy.org/b1894.html
http://www.cazy.org/b1895.html
http://www.cazy.org/b1896.html
http://www.cazy.org/b1898.html
http://www.cazy.org/b1899.html
http://www.cazy.org/b190.html
http://www.cazy.org/b1900.html
http://www.cazy.org/b1901.html
http://www.cazy.org/b1905.html
http://www.cazy.org/b1906.html
http://www.cazy.org/b1907.html
http://www.cazy.org/b1908.html
http://www.cazy.org/b1909.html
http://www.cazy.org/b191.html
http://www.cazy.org/b1910.html
http://www.cazy.org/b1912.html
http://www.cazy.org/b1913.html
http://www.cazy.org/b1914.html
http://www.cazy.org/b1915.html
http://www.cazy.org/b1916.html
http://www.cazy.org/b1917.html
http://www.cazy.org/b1919.html
http://www.cazy.org/b192.html
http://www.cazy.org/b1920.html
http://www.cazy.org/b1921.html
http://www.cazy.org/b1922.html
http://www.cazy.org/b1923.html
http://www.cazy.org/b1924.html
http://www.cazy.org/b1926.html
http://www.cazy.org/b1927.html
http://www.cazy.org/b1928.html
http://www.cazy.org/b1929.html
http://www.cazy.org/b193.html
http://www.cazy.org/b1930.html
http://www.cazy.org/b1931.html
http://www.cazy.org/b1932.html
http://www.cazy.org/b1933.html
http://www.cazy.org/b1934.html
http://www.cazy.org/b1937.html
http://www.cazy.org/b1938.html
http://www.cazy.org/b1939.html
http://www.cazy.org/b194.html
http://www.cazy.org/b1940.html
http://www.cazy.org/b1941.html
http://www.cazy.org/b1944.html
http://www.cazy.org/b1945.html
http://www.cazy.org/b1946.html
http://www.cazy.org/b1947.html
http://www.cazy.org/b1948.html
http://www.cazy.org/b1949.html
http://www.cazy.org/b195.html
http://www.cazy.org/b1950.html
http://www.cazy.org/b1951.html
http://www.cazy.org/b1952.html
http://www.cazy.org/b1953.html
http://www.cazy.org/b1954.html
http://www.cazy.org/b1955.html
http://www.cazy.org/b1956.html
http://www.cazy.org/b1957.html
http://www.cazy.org/b1958.html
http://www.cazy.org/b1959.html
http://www.cazy.org/b196.html
http://www.cazy.org/b1960.html
http://www.cazy.org/b1961.html
http://www.cazy.org/b1962.html
http://www.cazy.org/b1963.html
http://www.cazy.org/b1964.html
http://www.cazy.org/b1965.html
http://www.cazy.org/b1966.html
http://www.cazy.org/b1967.html
http://www.cazy.org/b1968.html
http://www.cazy.org/b1969.html
http://www.cazy.org/b1970.html
http://www.cazy.org/b1971.html
http://www.cazy.org/b1973.html
http://www.cazy.org/b1974.html
http://www.cazy.org/b1975.html
http://www.cazy.org/b1976.html
http://www.cazy.org/b1977.html
http://www.cazy.org/b1978.html
http://www.cazy.org/b1979.html
http://www.cazy.org/b1980.html
http://www.cazy.org/b1981.html
http://www.cazy.org/b1982.html
http://www.cazy.org/b1983.html
http://www.cazy.org/b1984.html
http://www.cazy.org/b1985.html
http://www.cazy.org/b1986.html
http://www.cazy.org/b1987.html
http://www.cazy.org/b1988.html
http://www.cazy.org/b1989.html
http://www.cazy.org/b199.html
http://www.cazy.org/b1990.html
http://www.cazy.org/b1991.html
http://www.cazy.org/b1992.html
http://www.cazy.org/b1993.html
http://www.cazy.org/b1994.html
http://www.cazy.org/b1996.html
http://www.cazy.org/b1997.html
http://www.cazy.org/b1998.html
http://www.cazy.org/b200.html
http://www.cazy.org/b2000.html
http://www.cazy.org/b2001.html
http://www.cazy.org/b2004.html
http://www.cazy.org/b2005.html
http://www.cazy.org/b2009.html
http://www.cazy.org/b201.html
http://www.cazy.org/b2010.html
http://www.cazy.org/b2011.html
http://www.cazy.org/b2012.html
http://www.cazy.org/b2013.html
http://www.cazy.org/b2014.html
http://www.cazy.org/b2015.html
http://www.cazy.org/b2016.html
http://www.cazy.org/b2017.html
http://www.cazy.org/b2018.html
http://www.cazy.org/b2019.html
http://www.cazy.org/b2020.html
http://www.cazy.org/b2021.html
http://www.cazy.org/b2022.html
http://www.cazy.org/b2023.html
http://www.cazy.org/b2024.html
http://www.cazy.org/b2025.html
http://www.cazy.org/b2026.html
http://www.cazy.org/b2027.html
http://www.cazy.org/b2028.html
http://www.cazy.org/b2029.html
http://www.cazy.org/b2030.html
http://www.cazy.org/b2031.html
http://www.cazy.org/b2032.html
http://www.cazy.org/b2034.html
http://www.cazy.org/b2037.html
http://www.cazy.org/b2038.html
http://www.cazy.org/b2039.html
http://www.cazy.org/b2040.html
http://www.cazy.org/b2041.html
http://www.cazy.org/b2042.html
http://www.cazy.org/b2043.html
http://www.cazy.org/b2044.html
http://www.cazy.org/b2045.html
http://www.cazy.org/b2046.html
http://www.cazy.org/b2047.html
http://www.cazy.org/b2048.html
http://www.cazy.org/b2049.html
http://www.cazy.org/b205.html
http://www.cazy.org/b2050.html
http://www.cazy.org/b2051.html
http://www.cazy.org/b2052.html
http://www.cazy.org/b2053.html
http://www.cazy.org/b2054.html
http://www.cazy.org/b2056.html
http://www.cazy.org/b2057.html
http://www.cazy.org/b206.html
http://www.cazy.org/b2062.html
http://www.cazy.org/b2063.html
http://www.cazy.org/b2064.html
http://www.cazy.org/b2065.html
http://www.cazy.org/b2068.html
http://www.cazy.org/b2069.html
http://www.cazy.org/b207.html
http://www.cazy.org/b2070.html
http://www.cazy.org/b2071.html
http://www.cazy.org/b2072.html
http://www.cazy.org/b2074.html
http://www.cazy.org/b2075.html
http://www.cazy.org/b2076.html
http://www.cazy.org/b2077.html
http://www.cazy.org/b2078.html
http://www.cazy.org/b2079.html
http://www.cazy.org/b208.html
http://www.cazy.org/b2080.html
http://www.cazy.org/b2081.html
http://www.cazy.org/b2082.html
http://www.cazy.org/b2083.html
http://www.cazy.org/b2084.html
http://www.cazy.org/b2085.html
http://www.cazy.org/b2086.html
http://www.cazy.org/b2087.html
http://www.cazy.org/b2088.html
http://www.cazy.org/b2089.html
http://www.cazy.org/b2090.html
http://www.cazy.org/b2091.html
http://www.cazy.org/b2092.html
http://www.cazy.org/b2093.html
http://www.cazy.org/b2094.html
http://www.cazy.org/b2095.html
http://www.cazy.org/b2096.html
http://www.cazy.org/b2097.html
http://www.cazy.org/b2098.html
http://www.cazy.org/b2099.html
http://www.cazy.org/b210.html
http://www.cazy.org/b2100.html
http://www.cazy.org/b2101.html
http://www.cazy.org/b2102.html
http://www.cazy.org/b2103.html
http://www.cazy.org/b2104.html
http://www.cazy.org/b2106.html
http://www.cazy.org/b2107.html
http://www.cazy.org/b2108.html
http://www.cazy.org/b2109.html
http://www.cazy.org/b211.html
http://www.cazy.org/b2110.html
http://www.cazy.org/b2111.html
http://www.cazy.org/b2112.html
http://www.cazy.org/b2113.html
http://www.cazy.org/b2114.html
http://www.cazy.org/b2115.html
http://www.cazy.org/b2116.html
http://www.cazy.org/b2117.html
http://www.cazy.org/b2118.html
http://www.cazy.org/b2119.html
http://www.cazy.org/b212.html
http://www.cazy.org/b2120.html
http://www.cazy.org/b2121.html
http://www.cazy.org/b2122.html
http://www.cazy.org/b2123.html
http://www.cazy.org/b2124.html
http://www.cazy.org/b2125.html
http://www.cazy.org/b2126.html
http://www.cazy.org/b2127.html
http://www.cazy.org/b2128.html
http://www.cazy.org/b2129.html
http://www.cazy.org/b213.html
http://www.cazy.org/b2130.html
http://www.cazy.org/b2133.html
http://www.cazy.org/b2134.html
http://www.cazy.org/b2136.html
http://www.cazy.org/b2137.html
http://www.cazy.org/b2138.html
http://www.cazy.org/b2139.html
http://www.cazy.org/b214.html
http://www.cazy.org/b2140.html
http://www.cazy.org/b2141.html
http://www.cazy.org/b2142.html
http://www.cazy.org/b2143.html
http://www.cazy.org/b2145.html
http://www.cazy.org/b2146.html
http://www.cazy.org/b2148.html
http://www.cazy.org/b2149.html
http://www.cazy.org/b215.html
http://www.cazy.org/b2150.html
http://www.cazy.org/b2151.html
http://www.cazy.org/b2152.html
http://www.cazy.org/b2153.html
http://www.cazy.org/b2154.html
http://www.cazy.org/b2155.html
http://www.cazy.org/b2156.html
http://www.cazy.org/b2157.html
http://www.cazy.org/b2158.html
http://www.cazy.org/b2159.html
http://www.cazy.org/b216.html
http://www.cazy.org/b2160.html
http://www.cazy.org/b2161.html
http://www.cazy.org/b2163.html
http://www.cazy.org/b2166.html
http://www.cazy.org/b2167.html
http://www.cazy.org/b2168.html
http://www.cazy.org/b217.html
http://www.cazy.org/b2173.html
http://www.cazy.org/b2174.html
http://www.cazy.org/b2175.html
http://www.cazy.org/b2176.html
http://www.cazy.org/b2177.html
http://www.cazy.org/b2178.html
http://www.cazy.org/b2179.html
http://www.cazy.org/b218.html
http://www.cazy.org/b2180.html
http://www.cazy.org/b2181.html
http://www.cazy.org/b2182.html
http://www.cazy.org/b2184.html
http://www.cazy.org/b2186.html
http://www.cazy.org/b2187.html
http://www.cazy.org/b2188.html
http://www.cazy.org/b2189.html
http://www.cazy.org/b219.html
http://www.cazy.org/b2190.html
http://www.cazy.org/b2191.html
http://www.cazy.org/b2192.html
http://www.cazy.org/b2193.html
http://www.cazy.org/b2194.html
http://www.cazy.org/b2195.html
http://www.cazy.org/b2197.html
http://www.cazy.org/b2198.html
http://www.cazy.org/b2199.html
http://www.cazy.org/b220.html
http://www.cazy.org/b2200.html
http://www.cazy.org/b2201.html
http://www.cazy.org/b2202.html
http://www.cazy.org/b2203.html
http://www.cazy.org/b2204.html
http://www.cazy.org/b2207.html
http://www.cazy.org/b2208.html
http://www.cazy.org/b2209.html
http://www.cazy.org/b221.html
http://www.cazy.org/b2210.html
http://www.cazy.org/b2211.html
http://www.cazy.org/b2212.html
http://www.cazy.org/b2213.html
http://www.cazy.org/b2214.html
http://www.cazy.org/b2215.html
http://www.cazy.org/b2216.html
http://www.cazy.org/b2217.html
http://www.cazy.org/b2219.html
http://www.cazy.org/b222.html
http://www.cazy.org/b2220.html
http://www.cazy.org/b2221.html
http://www.cazy.org/b2222.html
http://www.cazy.org/b2226.html
http://www.cazy.org/b2227.html
http://www.cazy.org/b223.html
http://www.cazy.org/b2230.html
http://www.cazy.org/b2231.html
http://www.cazy.org/b2232.html
http://www.cazy.org/b2233.html
http://www.cazy.org/b2234.html
http://www.cazy.org/b2235.html
http://www.cazy.org/b2236.html
http://www.cazy.org/b2237.html
http://www.cazy.org/b2238.html
http://www.cazy.org/b2239.html
http://www.cazy.org/b2241.html
http://www.cazy.org/b2242.html
http://www.cazy.org/b2243.html
http://www.cazy.org/b2244.html
http://www.cazy.org/b2245.html
http://www.cazy.org/b2246.html
http://www.cazy.org/b2247.html
http://www.cazy.org/b2248.html
http://www.cazy.org/b2249.html
http://www.cazy.org/b225.html
http://www.cazy.org/b2251.html
http://www.cazy.org/b2252.html
http://www.cazy.org/b2253.html
http://www.cazy.org/b2254.html
http://www.cazy.org/b2255.html
http://www.cazy.org/b2256.html
http://www.cazy.org/b2257.html
http://www.cazy.org/b2258.html
http://www.cazy.org/b2259.html
http://www.cazy.org/b2260.html
http://www.cazy.org/b2261.html
http://www.cazy.org/b2262.html
http://www.cazy.org/b2263.html
http://www.cazy.org/b2264.html
http://www.cazy.org/b2265.html
http://www.cazy.org/b2266.html
http://www.cazy.org/b2267.html
http://www.cazy.org/b2268.html
http://www.cazy.org/b2269.html
http://www.cazy.org/b227.html
http://www.cazy.org/b2270.html
http://www.cazy.org/b2271.html
http://www.cazy.org/b2272.html
http://www.cazy.org/b2273.html
http://www.cazy.org/b2274.html
http://www.cazy.org/b2275.html
http://www.cazy.org/b2276.html
http://www.cazy.org/b2277.html
http://www.cazy.org/b2278.html
http://www.cazy.org/b2279.html
http://www.cazy.org/b228.html
http://www.cazy.org/b2280.html
http://www.cazy.org/b2287.html
http://www.cazy.org/b2288.html
http://www.cazy.org/b2289.html
http://www.cazy.org/b229.html
http://www.cazy.org/b2290.html
http://www.cazy.org/b2291.html
http://www.cazy.org/b2292.html
http://www.cazy.org/b2293.html
http://www.cazy.org/b2294.html
http://www.cazy.org/b2295.html
http://www.cazy.org/b2297.html
http://www.cazy.org/b2298.html
http://www.cazy.org/b2299.html
http://www.cazy.org/b230.html
http://www.cazy.org/b2300.html
http://www.cazy.org/b2301.html
http://www.cazy.org/b2302.html
http://www.cazy.org/b2303.html
http://www.cazy.org/b2304.html
http://www.cazy.org/b2305.html
http://www.cazy.org/b2306.html
http://www.cazy.org/b2308.html
http://www.cazy.org/b231.html
http://www.cazy.org/b2310.html
http://www.cazy.org/b2311.html
http://www.cazy.org/b2312.html
http://www.cazy.org/b2314.html
http://www.cazy.org/b2315.html
http://www.cazy.org/b2316.html
http://www.cazy.org/b2317.html
http://www.cazy.org/b2318.html
http://www.cazy.org/b2319.html
http://www.cazy.org/b232.html
http://www.cazy.org/b2320.html
http://www.cazy.org/b2321.html
http://www.cazy.org/b2323.html
http://www.cazy.org/b2324.html
http://www.cazy.org/b2325.html
http://www.cazy.org/b2326.html
http://www.cazy.org/b2327.html
http://www.cazy.org/b2328.html
http://www.cazy.org/b2329.html
http://www.cazy.org/b2330.html
http://www.cazy.org/b2331.html
http://www.cazy.org/b2332.html
http://www.cazy.org/b2333.html
http://www.cazy.org/b2334.html
http://www.cazy.org/b2335.html
http://www.cazy.org/b2336.html
http://www.cazy.org/b2337.html
http://www.cazy.org/b234.html
http://www.cazy.org/b2341.html
http://www.cazy.org/b2342.html
http://www.cazy.org/b2343.html
http://www.cazy.org/b2344.html
http://www.cazy.org/b2346.html
http://www.cazy.org/b2347.html
http://www.cazy.org/b235.html
http://www.cazy.org/b2353.html
http://www.cazy.org/b2355.html
http://www.cazy.org/b2356.html
http://www.cazy.org/b2358.html
http://www.cazy.org/b236.html
http://www.cazy.org/b2360.html
http://www.cazy.org/b2361.html
http://www.cazy.org/b2362.html
http://www.cazy.org/b2367.html
http://www.cazy.org/b2368.html
http://www.cazy.org/b2369.html
http://www.cazy.org/b237.html
http://www.cazy.org/b2370.html
http://www.cazy.org/b2371.html
http://www.cazy.org/b2372.html
http://www.cazy.org/b2373.html
http://www.cazy.org/b2374.html
http://www.cazy.org/b2375.html
http://www.cazy.org/b2376.html
http://www.cazy.org/b2377.html
http://www.cazy.org/b2378.html
http://www.cazy.org/b2379.html
http://www.cazy.org/b238.html
http://www.cazy.org/b2380.html
http://www.cazy.org/b2381.html
http://www.cazy.org/b2382.html
http://www.cazy.org/b2384.html
http://www.cazy.org/b2385.html
http://www.cazy.org/b2386.html
http://www.cazy.org/b2387.html
http://www.cazy.org/b2388.html
http://www.cazy.org/b2389.html
http://www.cazy.org/b239.html
http://www.cazy.org/b2390.html
http://www.cazy.org/b2391.html
http://www.cazy.org/b2392.html
http://www.cazy.org/b2393.html
http://www.cazy.org/b2394.html
http://www.cazy.org/b2395.html
http://www.cazy.org/b2396.html
http://www.cazy.org/b2397.html
http://www.cazy.org/b2398.html
http://www.cazy.org/b2399.html
http://www.cazy.org/b240.html
http://www.cazy.org/b2400.html
http://www.cazy.org/b2401.html
http://www.cazy.org/b2402.html
http://www.cazy.org/b2403.html
http://www.cazy.org/b2404.html
http://www.cazy.org/b2405.html
http://www.cazy.org/b2406.html
http://www.cazy.org/b2407.html
http://www.cazy.org/b241.html
http://www.cazy.org/b2411.html
http://www.cazy.org/b2412.html
http://www.cazy.org/b2413.html
http://www.cazy.org/b2414.html
http://www.cazy.org/b2415.html
http://www.cazy.org/b2416.html
http://www.cazy.org/b2417.html
http://www.cazy.org/b2418.html
http://www.cazy.org/b2419.html
http://www.cazy.org/b242.html
http://www.cazy.org/b2420.html
http://www.cazy.org/b2421.html
http://www.cazy.org/b2422.html
http://www.cazy.org/b2423.html
http://www.cazy.org/b2424.html
http://www.cazy.org/b2425.html
http://www.cazy.org/b2426.html
http://www.cazy.org/b2427.html
http://www.cazy.org/b2428.html
http://www.cazy.org/b2429.html
http://www.cazy.org/b243.html
http://www.cazy.org/b2430.html
http://www.cazy.org/b2432.html
http://www.cazy.org/b2433.html
http://www.cazy.org/b2434.html
http://www.cazy.org/b2435.html
http://www.cazy.org/b2437.html
http://www.cazy.org/b2438.html
http://www.cazy.org/b244.html
http://www.cazy.org/b2441.html
http://www.cazy.org/b2442.html
http://www.cazy.org/b2443.html
http://www.cazy.org/b2447.html
http://www.cazy.org/b2448.html
http://www.cazy.org/b2449.html
http://www.cazy.org/b245.html
http://www.cazy.org/b2450.html
http://www.cazy.org/b2451.html
http://www.cazy.org/b2452.html
http://www.cazy.org/b2453.html
http://www.cazy.org/b2454.html
http://www.cazy.org/b2455.html
http://www.cazy.org/b2456.html
http://www.cazy.org/b2457.html
http://www.cazy.org/b2458.html
http://www.cazy.org/b2459.html
http://www.cazy.org/b2460.html
http://www.cazy.org/b2461.html
http://www.cazy.org/b2462.html
http://www.cazy.org/b2463.html
http://www.cazy.org/b2464.html
http://www.cazy.org/b2465.html
http://www.cazy.org/b2466.html
http://www.cazy.org/b2467.html
http://www.cazy.org/b2468.html
http://www.cazy.org/b2469.html
http://www.cazy.org/b2470.html
http://www.cazy.org/b2471.html
http://www.cazy.org/b2472.html
http://www.cazy.org/b2473.html
http://www.cazy.org/b2474.html
http://www.cazy.org/b2475.html
http://www.cazy.org/b2477.html
http://www.cazy.org/b2478.html
http://www.cazy.org/b2479.html
http://www.cazy.org/b248.html
http://www.cazy.org/b2480.html
http://www.cazy.org/b2483.html
http://www.cazy.org/b2485.html
http://www.cazy.org/b2488.html
http://www.cazy.org/b2489.html
http://www.cazy.org/b2490.html
http://www.cazy.org/b2491.html
http://www.cazy.org/b2492.html
http://www.cazy.org/b2493.html
http://www.cazy.org/b2494.html
http://www.cazy.org/b250.html
http://www.cazy.org/b251.html
http://www.cazy.org/b252.html
http://www.cazy.org/b253.html
http://www.cazy.org/b2534.html
http://www.cazy.org/b2535.html
http://www.cazy.org/b2536.html
http://www.cazy.org/b2537.html
http://www.cazy.org/b2538.html
http://www.cazy.org/b2539.html
http://www.cazy.org/b254.html
http://www.cazy.org/b2540.html
http://www.cazy.org/b2541.html
http://www.cazy.org/b2543.html
http://www.cazy.org/b2544.html
http://www.cazy.org/b2545.html
http://www.cazy.org/b2546.html
http://www.cazy.org/b2547.html
http://www.cazy.org/b2548.html
http://www.cazy.org/b255.html
http://www.cazy.org/b2550.html
http://www.cazy.org/b2552.html
http://www.cazy.org/b2553.html
http://www.cazy.org/b2554.html
http://www.cazy.org/b2556.html
http://www.cazy.org/b2557.html
http://www.cazy.org/b2558.html
http://www.cazy.org/b2559.html
http://www.cazy.org/b256.html
http://www.cazy.org/b2560.html
http://www.cazy.org/b2561.html
http://www.cazy.org/b2562.html
http://www.cazy.org/b2563.html
http://www.cazy.org/b2564.html
http://www.cazy.org/b2565.html
http://www.cazy.org/b2566.html
http://www.cazy.org/b2567.html
http://www.cazy.org/b2568.html
http://www.cazy.org/b2569.html
http://www.cazy.org/b257.html
http://www.cazy.org/b2570.html
http://www.cazy.org/b2571.html
http://www.cazy.org/b2572.html
http://www.cazy.org/b2573.html
http://www.cazy.org/b2574.html
http://www.cazy.org/b2575.html
http://www.cazy.org/b2576.html
http://www.cazy.org/b2578.html
http://www.cazy.org/b2579.html
http://www.cazy.org/b258.html
http://www.cazy.org/b2580.html
http://www.cazy.org/b2581.html
http://www.cazy.org/b2582.html
http://www.cazy.org/b2583.html
http://www.cazy.org/b2584.html
http://www.cazy.org/b2585.html
http://www.cazy.org/b2586.html
http://www.cazy.org/b2587.html
http://www.cazy.org/b2588.html
http://www.cazy.org/b2592.html
http://www.cazy.org/b2593.html
http://www.cazy.org/b2594.html
http://www.cazy.org/b2595.html
http://www.cazy.org/b2596.html
http://www.cazy.org/b2597.html
http://www.cazy.org/b2599.html
http://www.cazy.org/b260.html
http://www.cazy.org/b2600.html
http://www.cazy.org/b2601.html
http://www.cazy.org/b2602.html
http://www.cazy.org/b2603.html
http://www.cazy.org/b2604.html
http://www.cazy.org/b2605.html
http://www.cazy.org/b2607.html
http://www.cazy.org/b2608.html
http://www.cazy.org/b2609.html
http://www.cazy.org/b2610.html
http://www.cazy.org/b2611.html
http://www.cazy.org/b2612.html
http://www.cazy.org/b2613.html
http://www.cazy.org/b2614.html
http://www.cazy.org/b2615.html
http://www.cazy.org/b2616.html
http://www.cazy.org/b2617.html
http://www.cazy.org/b2618.html
http://www.cazy.org/b2619.html
http://www.cazy.org/b262.html
http://www.cazy.org/b2620.html
http://www.cazy.org/b2621.html
http://www.cazy.org/b2622.html
http://www.cazy.org/b2624.html
http://www.cazy.org/b2625.html
http://www.cazy.org/b2626.html
http://www.cazy.org/b2627.html
http://www.cazy.org/b2628.html
http://www.cazy.org/b2629.html
http://www.cazy.org/b263.html
http://www.cazy.org/b2630.html
http://www.cazy.org/b2631.html
http://www.cazy.org/b2632.html
http://www.cazy.org/b2633.html
http://www.cazy.org/b2634.html
http://www.cazy.org/b2635.html
http://www.cazy.org/b2636.html
http://www.cazy.org/b2637.html
http://www.cazy.org/b2638.html
http://www.cazy.org/b2639.html
http://www.cazy.org/b2640.html
http://www.cazy.org/b2641.html
http://www.cazy.org/b2642.html
http://www.cazy.org/b2643.html
http://www.cazy.org/b2644.html
http://www.cazy.org/b2645.html
http://www.cazy.org/b2646.html
http://www.cazy.org/b2647.html
http://www.cazy.org/b2648.html
http://www.cazy.org/b2649.html
http://www.cazy.org/b2650.html
http://www.cazy.org/b2651.html
http://www.cazy.org/b2652.html
http://www.cazy.org/b2654.html
http://www.cazy.org/b2655.html
http://www.cazy.org/b2657.html
http://www.cazy.org/b2658.html
http://www.cazy.org/b266.html
http://www.cazy.org/b2660.html
http://www.cazy.org/b2661.html
http://www.cazy.org/b2662.html
http://www.cazy.org/b2664.html
http://www.cazy.org/b2666.html
http://www.cazy.org/b2667.html
http://www.cazy.org/b2668.html
http://www.cazy.org/b2669.html
http://www.cazy.org/b2671.html
http://www.cazy.org/b2672.html
http://www.cazy.org/b2673.html
http://www.cazy.org/b2674.html
http://www.cazy.org/b2675.html
http://www.cazy.org/b2676.html
http://www.cazy.org/b2677.html
http://www.cazy.org/b2678.html
http://www.cazy.org/b2679.html
http://www.cazy.org/b268.html
http://www.cazy.org/b2680.html
http://www.cazy.org/b2681.html
http://www.cazy.org/b2682.html
http://www.cazy.org/b2684.html
http://www.cazy.org/b2685.html
http://www.cazy.org/b2686.html
http://www.cazy.org/b2687.html
http://www.cazy.org/b2688.html
http://www.cazy.org/b2689.html
http://www.cazy.org/b2690.html
http://www.cazy.org/b2691.html
http://www.cazy.org/b2693.html
http://www.cazy.org/b2694.html
http://www.cazy.org/b2695.html
http://www.cazy.org/b2696.html
http://www.cazy.org/b2697.html
http://www.cazy.org/b2698.html
http://www.cazy.org/b2699.html
http://www.cazy.org/b270.html
http://www.cazy.org/b2700.html
http://www.cazy.org/b2701.html
http://www.cazy.org/b2702.html
http://www.cazy.org/b2703.html
http://www.cazy.org/b2704.html
http://www.cazy.org/b2705.html
http://www.cazy.org/b2706.html
http://www.cazy.org/b2707.html
http://www.cazy.org/b2708.html
http://www.cazy.org/b2709.html
http://www.cazy.org/b271.html
http://www.cazy.org/b2710.html
http://www.cazy.org/b2711.html
http://www.cazy.org/b2712.html
http://www.cazy.org/b2713.html
http://www.cazy.org/b2714.html
http://www.cazy.org/b272.html
http://www.cazy.org/b2722.html
http://www.cazy.org/b2723.html
http://www.cazy.org/b2724.html
http://www.cazy.org/b2725.html
http://www.cazy.org/b2726.html
http://www.cazy.org/b2727.html
http://www.cazy.org/b2728.html
http://www.cazy.org/b2729.html
http://www.cazy.org/b2730.html
http://www.cazy.org/b2731.html
http://www.cazy.org/b2732.html
http://www.cazy.org/b2734.html
http://www.cazy.org/b2735.html
http://www.cazy.org/b2736.html
http://www.cazy.org/b2737.html
http://www.cazy.org/b2738.html
http://www.cazy.org/b2739.html
http://www.cazy.org/b274.html
http://www.cazy.org/b2746.html
http://www.cazy.org/b2747.html
http://www.cazy.org/b2748.html
http://www.cazy.org/b2749.html
http://www.cazy.org/b275.html
http://www.cazy.org/b2750.html
http://www.cazy.org/b2751.html
http://www.cazy.org/b2752.html
http://www.cazy.org/b2753.html
http://www.cazy.org/b2754.html
http://www.cazy.org/b2755.html
http://www.cazy.org/b2756.html
http://www.cazy.org/b2757.html
http://www.cazy.org/b2758.html
http://www.cazy.org/b276.html
http://www.cazy.org/b2763.html
http://www.cazy.org/b2764.html
http://www.cazy.org/b2767.html
http://www.cazy.org/b2768.html
http://www.cazy.org/b277.html
http://www.cazy.org/b2770.html
http://www.cazy.org/b2771.html
http://www.cazy.org/b2772.html
http://www.cazy.org/b2773.html
http://www.cazy.org/b2774.html
http://www.cazy.org/b2775.html
http://www.cazy.org/b2776.html
http://www.cazy.org/b2778.html
http://www.cazy.org/b2779.html
http://www.cazy.org/b278.html
http://www.cazy.org/b2780.html
http://www.cazy.org/b2783.html
http://www.cazy.org/b2786.html
http://www.cazy.org/b2787.html
http://www.cazy.org/b2788.html
http://www.cazy.org/b2789.html
http://www.cazy.org/b279.html
http://www.cazy.org/b2790.html
http://www.cazy.org/b2791.html
http://www.cazy.org/b2792.html
http://www.cazy.org/b2793.html
http://www.cazy.org/b2794.html
http://www.cazy.org/b2795.html
http://www.cazy.org/b2796.html
http://www.cazy.org/b2797.html
http://www.cazy.org/b2798.html
http://www.cazy.org/b2799.html
http://www.cazy.org/b280.html
http://www.cazy.org/b2800.html
http://www.cazy.org/b2801.html
http://www.cazy.org/b2802.html
http://www.cazy.org/b2803.html
http://www.cazy.org/b2804.html
http://www.cazy.org/b2805.html
http://www.cazy.org/b2806.html
http://www.cazy.org/b2807.html
http://www.cazy.org/b2808.html
http://www.cazy.org/b2809.html
http://www.cazy.org/b281.html
http://www.cazy.org/b2810.html
http://www.cazy.org/b2811.html
http://www.cazy.org/b2812.html
http://www.cazy.org/b2813.html
http://www.cazy.org/b2814.html
http://www.cazy.org/b2815.html
http://www.cazy.org/b2816.html
http://www.cazy.org/b2817.html
http://www.cazy.org/b2818.html
http://www.cazy.org/b2819.html
http://www.cazy.org/b282.html
http://www.cazy.org/b2820.html
http://www.cazy.org/b2821.html
http://www.cazy.org/b2822.html
http://www.cazy.org/b2823.html
http://www.cazy.org/b2824.html
http://www.cazy.org/b2825.html
http://www.cazy.org/b2826.html
http://www.cazy.org/b2827.html
http://www.cazy.org/b2828.html
http://www.cazy.org/b283.html
http://www.cazy.org/b2831.html
http://www.cazy.org/b2832.html
http://www.cazy.org/b2833.html
http://www.cazy.org/b2834.html
http://www.cazy.org/b2835.html
http://www.cazy.org/b2836.html
http://www.cazy.org/b2837.html
http://www.cazy.org/b2838.html
http://www.cazy.org/b2839.html
http://www.cazy.org/b284.html
http://www.cazy.org/b2841.html
http://www.cazy.org/b2842.html
http://www.cazy.org/b2843.html
http://www.cazy.org/b2844.html
http://www.cazy.org/b2845.html
http://www.cazy.org/b2846.html
http://www.cazy.org/b2847.html
http://www.cazy.org/b2848.html
http://www.cazy.org/b2849.html
http://www.cazy.org/b285.html
http://www.cazy.org/b2850.html
http://www.cazy.org/b2851.html
http://www.cazy.org/b2852.html
http://www.cazy.org/b2853.html
http://www.cazy.org/b2854.html
http://www.cazy.org/b2855.html
http://www.cazy.org/b2856.html
http://www.cazy.org/b2857.html
http://www.cazy.org/b2858.html
http://www.cazy.org/b2859.html
http://www.cazy.org/b286.html
http://www.cazy.org/b2860.html
http://www.cazy.org/b2861.html
http://www.cazy.org/b2863.html
http://www.cazy.org/b2864.html
http://www.cazy.org/b2865.html
http://www.cazy.org/b2866.html
http://www.cazy.org/b2867.html
http://www.cazy.org/b2868.html
http://www.cazy.org/b2869.html
http://www.cazy.org/b287.html
http://www.cazy.org/b2870.html
http://www.cazy.org/b2871.html
http://www.cazy.org/b2872.html
http://www.cazy.org/b2873.html
http://www.cazy.org/b2874.html
http://www.cazy.org/b2875.html
http://www.cazy.org/b2876.html
http://www.cazy.org/b2877.html
http://www.cazy.org/b2878.html
http://www.cazy.org/b2879.html
http://www.cazy.org/b288.html
http://www.cazy.org/b2880.html
http://www.cazy.org/b2881.html
http://www.cazy.org/b2882.html
http://www.cazy.org/b2883.html
http://www.cazy.org/b2884.html
http://www.cazy.org/b2885.html
http://www.cazy.org/b2886.html
http://www.cazy.org/b2887.html
http://www.cazy.org/b2888.html
http://www.cazy.org/b2889.html
http://www.cazy.org/b2890.html
http://www.cazy.org/b2891.html
http://www.cazy.org/b2892.html
http://www.cazy.org/b2893.html
http://www.cazy.org/b2894.html
http://www.cazy.org/b2895.html
http://www.cazy.org/b2897.html
http://www.cazy.org/b2898.html
http://www.cazy.org/b2899.html
http://www.cazy.org/b290.html
http://www.cazy.org/b2901.html
http://www.cazy.org/b2903.html
http://www.cazy.org/b2904.html
http://www.cazy.org/b2905.html
http://www.cazy.org/b2906.html
http://www.cazy.org/b2907.html
http://www.cazy.org/b2908.html
http://www.cazy.org/b2909.html
http://www.cazy.org/b291.html
http://www.cazy.org/b2910.html
http://www.cazy.org/b2911.html
http://www.cazy.org/b2912.html
http://www.cazy.org/b2913.html
http://www.cazy.org/b2914.html
http://www.cazy.org/b2915.html
http://www.cazy.org/b2916.html
http://www.cazy.org/b2917.html
http://www.cazy.org/b2918.html
http://www.cazy.org/b292.html
http://www.cazy.org/b2920.html
http://www.cazy.org/b2921.html
http://www.cazy.org/b2922.html
http://www.cazy.org/b2923.html
http://www.cazy.org/b2925.html
http://www.cazy.org/b2926.html
http://www.cazy.org/b2927.html
http://www.cazy.org/b2928.html
http://www.cazy.org/b2929.html
http://www.cazy.org/b293.html
http://www.cazy.org/b2931.html
http://www.cazy.org/b2932.html
http://www.cazy.org/b2933.html
http://www.cazy.org/b2934.html
http://www.cazy.org/b2936.html
http://www.cazy.org/b2937.html
http://www.cazy.org/b2938.html
http://www.cazy.org/b2939.html
http://www.cazy.org/b294.html
http://www.cazy.org/b2940.html
http://www.cazy.org/b2942.html
http://www.cazy.org/b2943.html
http://www.cazy.org/b2944.html
http://www.cazy.org/b2945.html
http://www.cazy.org/b2946.html
http://www.cazy.org/b2947.html
http://www.cazy.org/b2948.html
http://www.cazy.org/b295.html
http://www.cazy.org/b2950.html
http://www.cazy.org/b2951.html
http://www.cazy.org/b2952.html
http://www.cazy.org/b2953.html
http://www.cazy.org/b2954.html
http://www.cazy.org/b2955.html
http://www.cazy.org/b2956.html
http://www.cazy.org/b2957.html
http://www.cazy.org/b2958.html
http://www.cazy.org/b2959.html
http://www.cazy.org/b296.html
http://www.cazy.org/b2960.html
http://www.cazy.org/b2961.html
http://www.cazy.org/b2962.html
http://www.cazy.org/b2963.html
http://www.cazy.org/b2964.html
http://www.cazy.org/b2965.html
http://www.cazy.org/b2966.html
http://www.cazy.org/b2967.html
http://www.cazy.org/b2968.html
http://www.cazy.org/b2969.html
http://www.cazy.org/b297.html
http://www.cazy.org/b2970.html
http://www.cazy.org/b2971.html
http://www.cazy.org/b2972.html
http://www.cazy.org/b2973.html
http://www.cazy.org/b2974.html
http://www.cazy.org/b2975.html
http://www.cazy.org/b2977.html
http://www.cazy.org/b2978.html
http://www.cazy.org/b2979.html
http://www.cazy.org/b298.html
http://www.cazy.org/b2982.html
http://www.cazy.org/b2984.html
http://www.cazy.org/b2985.html
http://www.cazy.org/b2986.html
http://www.cazy.org/b2987.html
http://www.cazy.org/b2988.html
http://www.cazy.org/b2989.html
http://www.cazy.org/b2990.html
http://www.cazy.org/b2991.html
http://www.cazy.org/b2992.html
http://www.cazy.org/b2993.html
http://www.cazy.org/b2994.html
http://www.cazy.org/b2995.html
http://www.cazy.org/b2996.html
http://www.cazy.org/b2997.html
http://www.cazy.org/b2998.html
http://www.cazy.org/b2999.html
http://www.cazy.org/b30.html
http://www.cazy.org/b300.html
http://www.cazy.org/b3000.html
http://www.cazy.org/b3001.html
http://www.cazy.org/b3002.html
http://www.cazy.org/b3003.html
http://www.cazy.org/b3004.html
http://www.cazy.org/b3005.html
http://www.cazy.org/b3006.html
http://www.cazy.org/b3007.html
http://www.cazy.org/b3008.html
http://www.cazy.org/b3009.html
http://www.cazy.org/b301.html
http://www.cazy.org/b3012.html
http://www.cazy.org/b3013.html
http://www.cazy.org/b3014.html
http://www.cazy.org/b3015.html
http://www.cazy.org/b3016.html
http://www.cazy.org/b3017.html
http://www.cazy.org/b3018.html
http://www.cazy.org/b3019.html
http://www.cazy.org/b302.html
http://www.cazy.org/b3020.html
http://www.cazy.org/b3021.html
http://www.cazy.org/b3022.html
http://www.cazy.org/b3023.html
http://www.cazy.org/b3024.html
http://www.cazy.org/b3026.html
http://www.cazy.org/b3027.html
http://www.cazy.org/b3028.html
http://www.cazy.org/b3029.html
http://www.cazy.org/b303.html
http://www.cazy.org/b3030.html
http://www.cazy.org/b3031.html
http://www.cazy.org/b3032.html
http://www.cazy.org/b3033.html
http://www.cazy.org/b3034.html
http://www.cazy.org/b3035.html
http://www.cazy.org/b3036.html
http://www.cazy.org/b3037.html
http://www.cazy.org/b3038.html
http://www.cazy.org/b3039.html
http://www.cazy.org/b3040.html
http://www.cazy.org/b3041.html
http://www.cazy.org/b3042.html
http://www.cazy.org/b3043.html
http://www.cazy.org/b3044.html
http://www.cazy.org/b3046.html
http://www.cazy.org/b3047.html
http://www.cazy.org/b3048.html
http://www.cazy.org/b3049.html
http://www.cazy.org/b305.html
http://www.cazy.org/b3050.html
http://www.cazy.org/b3051.html
http://www.cazy.org/b3052.html
http://www.cazy.org/b3053.html
http://www.cazy.org/b3054.html
http://www.cazy.org/b3055.html
http://www.cazy.org/b3056.html
http://www.cazy.org/b3057.html
http://www.cazy.org/b3058.html
http://www.cazy.org/b3059.html
http://www.cazy.org/b306.html
http://www.cazy.org/b3060.html
http://www.cazy.org/b3061.html
http://www.cazy.org/b3062.html
http://www.cazy.org/b3063.html
http://www.cazy.org/b3064.html
http://www.cazy.org/b3065.html
http://www.cazy.org/b3066.html
http://www.cazy.org/b3067.html
http://www.cazy.org/b3068.html
http://www.cazy.org/b3069.html
http://www.cazy.org/b307.html
http://www.cazy.org/b3070.html
http://www.cazy.org/b3071.html
http://www.cazy.org/b3072.html
http://www.cazy.org/b3073.html
http://www.cazy.org/b3075.html
http://www.cazy.org/b3076.html
http://www.cazy.org/b3077.html
http://www.cazy.org/b3078.html
http://www.cazy.org/b3079.html
http://www.cazy.org/b308.html
http://www.cazy.org/b3080.html
http://www.cazy.org/b3081.html
http://www.cazy.org/b3082.html
http://www.cazy.org/b3083.html
http://www.cazy.org/b3084.html
http://www.cazy.org/b3085.html
http://www.cazy.org/b3086.html
http://www.cazy.org/b3087.html
http://www.cazy.org/b3088.html
http://www.cazy.org/b3089.html
http://www.cazy.org/b309.html
http://www.cazy.org/b3090.html
http://www.cazy.org/b3091.html
http://www.cazy.org/b3092.html
http://www.cazy.org/b3093.html
http://www.cazy.org/b3094.html
http://www.cazy.org/b3095.html
http://www.cazy.org/b3096.html
http://www.cazy.org/b3099.html
http://www.cazy.org/b31.html
http://www.cazy.org/b310.html
http://www.cazy.org/b3100.html
http://www.cazy.org/b3102.html
http://www.cazy.org/b3103.html
http://www.cazy.org/b3104.html
http://www.cazy.org/b3105.html
http://www.cazy.org/b3106.html
http://www.cazy.org/b3107.html
http://www.cazy.org/b3108.html
http://www.cazy.org/b3109.html
http://www.cazy.org/b311.html
http://www.cazy.org/b3110.html
http://www.cazy.org/b3111.html
http://www.cazy.org/b3112.html
http://www.cazy.org/b3113.html
http://www.cazy.org/b3114.html
http://www.cazy.org/b3115.html
http://www.cazy.org/b3116.html
http://www.cazy.org/b3117.html
http://www.cazy.org/b3118.html
http://www.cazy.org/b3119.html
http://www.cazy.org/b312.html
http://www.cazy.org/b3120.html
http://www.cazy.org/b3121.html
http://www.cazy.org/b3122.html
http://www.cazy.org/b3123.html
http://www.cazy.org/b3124.html
http://www.cazy.org/b3125.html
http://www.cazy.org/b3126.html
http://www.cazy.org/b3127.html
http://www.cazy.org/b3128.html
http://www.cazy.org/b3129.html
http://www.cazy.org/b313.html
http://www.cazy.org/b3130.html
http://www.cazy.org/b3131.html
http://www.cazy.org/b3132.html
http://www.cazy.org/b3133.html
http://www.cazy.org/b3134.html
http://www.cazy.org/b3135.html
http://www.cazy.org/b3136.html
http://www.cazy.org/b3137.html
http://www.cazy.org/b3138.html
http://www.cazy.org/b3139.html
http://www.cazy.org/b314.html
http://www.cazy.org/b3140.html
http://www.cazy.org/b3141.html
http://www.cazy.org/b3142.html
http://www.cazy.org/b3143.html
http://www.cazy.org/b3144.html
http://www.cazy.org/b3145.html
http://www.cazy.org/b3146.html
http://www.cazy.org/b3147.html
http://www.cazy.org/b3148.html
http://www.cazy.org/b3149.html
http://www.cazy.org/b315.html
http://www.cazy.org/b3150.html
http://www.cazy.org/b3151.html
http://www.cazy.org/b3152.html
http://www.cazy.org/b3153.html
http://www.cazy.org/b3154.html
http://www.cazy.org/b3155.html
http://www.cazy.org/b3156.html
http://www.cazy.org/b3157.html
http://www.cazy.org/b3158.html
http://www.cazy.org/b3159.html
http://www.cazy.org/b316.html
http://www.cazy.org/b3160.html
http://www.cazy.org/b3161.html
http://www.cazy.org/b3162.html
http://www.cazy.org/b3163.html
http://www.cazy.org/b3164.html
http://www.cazy.org/b3165.html
http://www.cazy.org/b3166.html
http://www.cazy.org/b3167.html
http://www.cazy.org/b3168.html
http://www.cazy.org/b3169.html
http://www.cazy.org/b317.html
http://www.cazy.org/b3170.html
http://www.cazy.org/b3171.html
http://www.cazy.org/b3172.html
http://www.cazy.org/b3173.html
http://www.cazy.org/b3174.html
http://www.cazy.org/b3175.html
http://www.cazy.org/b3176.html
http://www.cazy.org/b3177.html
http://www.cazy.org/b3178.html
http://www.cazy.org/b3179.html
http://www.cazy.org/b318.html
http://www.cazy.org/b3180.html
http://www.cazy.org/b3181.html
http://www.cazy.org/b3182.html
http://www.cazy.org/b3183.html
http://www.cazy.org/b3184.html
http://www.cazy.org/b3185.html
http://www.cazy.org/b3186.html
http://www.cazy.org/b3187.html
http://www.cazy.org/b3188.html
http://www.cazy.org/b3189.html
http://www.cazy.org/b319.html
http://www.cazy.org/b3190.html
http://www.cazy.org/b3191.html
http://www.cazy.org/b3192.html
http://www.cazy.org/b3193.html
http://www.cazy.org/b3194.html
http://www.cazy.org/b3195.html
http://www.cazy.org/b3196.html
http://www.cazy.org/b3197.html
http://www.cazy.org/b3198.html
http://www.cazy.org/b3199.html
http://www.cazy.org/b32.html
http://www.cazy.org/b320.html
http://www.cazy.org/b3200.html
http://www.cazy.org/b3201.html
http://www.cazy.org/b3202.html
http://www.cazy.org/b3203.html
http://www.cazy.org/b3204.html
http://www.cazy.org/b3205.html
http://www.cazy.org/b3206.html
http://www.cazy.org/b3207.html
http://www.cazy.org/b3208.html
http://www.cazy.org/b3209.html
http://www.cazy.org/b321.html
http://www.cazy.org/b3210.html
http://www.cazy.org/b3211.html
http://www.cazy.org/b3212.html
http://www.cazy.org/b3213.html
http://www.cazy.org/b3214.html
http://www.cazy.org/b3215.html
http://www.cazy.org/b3216.html
http://www.cazy.org/b3217.html
http://www.cazy.org/b3218.html
http://www.cazy.org/b3219.html
http://www.cazy.org/b322.html
http://www.cazy.org/b3220.html
http://www.cazy.org/b3221.html
http://www.cazy.org/b3222.html
http://www.cazy.org/b3223.html
http://www.cazy.org/b3224.html
http://www.cazy.org/b3225.html
http://www.cazy.org/b3226.html
http://www.cazy.org/b3227.html
http://www.cazy.org/b3228.html
http://www.cazy.org/b3229.html
http://www.cazy.org/b323.html
http://www.cazy.org/b3230.html
http://www.cazy.org/b3231.html
http://www.cazy.org/b3232.html
http://www.cazy.org/b3233.html
http://www.cazy.org/b3234.html
http://www.cazy.org/b3235.html
http://www.cazy.org/b3236.html
http://www.cazy.org/b3237.html
http://www.cazy.org/b3238.html
http://www.cazy.org/b3239.html
http://www.cazy.org/b324.html
http://www.cazy.org/b3240.html
http://www.cazy.org/b3241.html
http://www.cazy.org/b3242.html
http://www.cazy.org/b3243.html
http://www.cazy.org/b3244.html
http://www.cazy.org/b3245.html
http://www.cazy.org/b3246.html
http://www.cazy.org/b3247.html
http://www.cazy.org/b3248.html
http://www.cazy.org/b3249.html
http://www.cazy.org/b325.html
http://www.cazy.org/b3250.html
http://www.cazy.org/b3251.html
http://www.cazy.org/b3252.html
http://www.cazy.org/b3253.html
http://www.cazy.org/b3254.html
http://www.cazy.org/b3255.html
http://www.cazy.org/b3256.html
http://www.cazy.org/b3257.html
http://www.cazy.org/b3258.html
http://www.cazy.org/b3259.html
http://www.cazy.org/b326.html
http://www.cazy.org/b3260.html
http://www.cazy.org/b3261.html
http://www.cazy.org/b3262.html
http://www.cazy.org/b3263.html
http://www.cazy.org/b3264.html
http://www.cazy.org/b3265.html
http://www.cazy.org/b3266.html
http://www.cazy.org/b3267.html
http://www.cazy.org/b3268.html
http://www.cazy.org/b3269.html
http://www.cazy.org/b327.html
http://www.cazy.org/b3270.html
http://www.cazy.org/b3271.html
http://www.cazy.org/b3272.html
http://www.cazy.org/b3273.html
http://www.cazy.org/b3274.html
http://www.cazy.org/b3275.html
http://www.cazy.org/b3276.html
http://www.cazy.org/b3277.html
http://www.cazy.org/b3278.html
http://www.cazy.org/b3279.html
http://www.cazy.org/b3280.html
http://www.cazy.org/b3281.html
http://www.cazy.org/b3282.html
http://www.cazy.org/b3283.html
http://www.cazy.org/b3284.html
http://www.cazy.org/b3285.html
http://www.cazy.org/b3286.html
http://www.cazy.org/b3287.html
http://www.cazy.org/b3288.html
http://www.cazy.org/b3289.html
http://www.cazy.org/b329.html
http://www.cazy.org/b3290.html
http://www.cazy.org/b3291.html
http://www.cazy.org/b3292.html
http://www.cazy.org/b3293.html
http://www.cazy.org/b3294.html
http://www.cazy.org/b3295.html
http://www.cazy.org/b3296.html
http://www.cazy.org/b3297.html
http://www.cazy.org/b3298.html
http://www.cazy.org/b3299.html
http://www.cazy.org/b33.html
http://www.cazy.org/b330.html
http://www.cazy.org/b3300.html
http://www.cazy.org/b3301.html
http://www.cazy.org/b3302.html
http://www.cazy.org/b3303.html
http://www.cazy.org/b3304.html
http://www.cazy.org/b3305.html
http://www.cazy.org/b3306.html
http://www.cazy.org/b3307.html
http://www.cazy.org/b3308.html
http://www.cazy.org/b3309.html
http://www.cazy.org/b331.html
http://www.cazy.org/b3310.html
http://www.cazy.org/b3311.html
http://www.cazy.org/b3312.html
http://www.cazy.org/b3313.html
http://www.cazy.org/b3314.html
http://www.cazy.org/b3315.html
http://www.cazy.org/b3316.html
http://www.cazy.org/b3317.html
http://www.cazy.org/b3318.html
http://www.cazy.org/b3319.html
http://www.cazy.org/b332.html
http://www.cazy.org/b3320.html
http://www.cazy.org/b3321.html
http://www.cazy.org/b3322.html
http://www.cazy.org/b3323.html
http://www.cazy.org/b3324.html
http://www.cazy.org/b3325.html
http://www.cazy.org/b3326.html
http://www.cazy.org/b3327.html
http://www.cazy.org/b3328.html
http://www.cazy.org/b3329.html
http://www.cazy.org/b333.html
http://www.cazy.org/b3330.html
http://www.cazy.org/b3331.html
http://www.cazy.org/b3332.html
http://www.cazy.org/b3333.html
http://www.cazy.org/b3334.html
http://www.cazy.org/b3335.html
http://www.cazy.org/b3336.html
http://www.cazy.org/b3337.html
http://www.cazy.org/b3338.html
http://www.cazy.org/b3339.html
http://www.cazy.org/b3340.html
http://www.cazy.org/b3341.html
http://www.cazy.org/b3342.html
http://www.cazy.org/b3343.html
http://www.cazy.org/b3344.html
http://www.cazy.org/b3345.html
http://www.cazy.org/b3346.html
http://www.cazy.org/b3347.html
http://www.cazy.org/b3348.html
http://www.cazy.org/b3349.html
http://www.cazy.org/b335.html
http://www.cazy.org/b3350.html
http://www.cazy.org/b3351.html
http://www.cazy.org/b3352.html
http://www.cazy.org/b3353.html
http://www.cazy.org/b3354.html
http://www.cazy.org/b3355.html
http://www.cazy.org/b3356.html
http://www.cazy.org/b3357.html
http://www.cazy.org/b3358.html
http://www.cazy.org/b3359.html
http://www.cazy.org/b3360.html
http://www.cazy.org/b3361.html
http://www.cazy.org/b3363.html
http://www.cazy.org/b3364.html
http://www.cazy.org/b3365.html
http://www.cazy.org/b3366.html
http://www.cazy.org/b3367.html
http://www.cazy.org/b3368.html
http://www.cazy.org/b3369.html
http://www.cazy.org/b337.html
http://www.cazy.org/b3370.html
http://www.cazy.org/b3371.html
http://www.cazy.org/b3372.html
http://www.cazy.org/b3374.html
http://www.cazy.org/b3375.html
http://www.cazy.org/b3376.html
http://www.cazy.org/b3378.html
http://www.cazy.org/b3379.html
http://www.cazy.org/b338.html
http://www.cazy.org/b3380.html
http://www.cazy.org/b3381.html
http://www.cazy.org/b3382.html
http://www.cazy.org/b3383.html
http://www.cazy.org/b3384.html
http://www.cazy.org/b3385.html
http://www.cazy.org/b3386.html
http://www.cazy.org/b3387.html
http://www.cazy.org/b3388.html
http://www.cazy.org/b3389.html
http://www.cazy.org/b339.html
http://www.cazy.org/b3390.html
http://www.cazy.org/b3391.html
http://www.cazy.org/b3392.html
http://www.cazy.org/b3393.html
http://www.cazy.org/b3394.html
http://www.cazy.org/b3395.html
http://www.cazy.org/b3396.html
http://www.cazy.org/b3397.html
http://www.cazy.org/b3398.html
http://www.cazy.org/b3399.html
http://www.cazy.org/b34.html
http://www.cazy.org/b340.html
http://www.cazy.org/b3400.html
http://www.cazy.org/b3401.html
http://www.cazy.org/b3403.html
http://www.cazy.org/b3404.html
http://www.cazy.org/b3405.html
http://www.cazy.org/b3406.html
http://www.cazy.org/b3407.html
http://www.cazy.org/b3408.html
http://www.cazy.org/b341.html
http://www.cazy.org/b3410.html
http://www.cazy.org/b3411.html
http://www.cazy.org/b3412.html
http://www.cazy.org/b3413.html
http://www.cazy.org/b3414.html
http://www.cazy.org/b3415.html
http://www.cazy.org/b3417.html
http://www.cazy.org/b3418.html
http://www.cazy.org/b3419.html
http://www.cazy.org/b3420.html
http://www.cazy.org/b3421.html
http://www.cazy.org/b3422.html
http://www.cazy.org/b3423.html
http://www.cazy.org/b3424.html
http://www.cazy.org/b3425.html
http://www.cazy.org/b3426.html
http://www.cazy.org/b3427.html
http://www.cazy.org/b3428.html
http://www.cazy.org/b3429.html
http://www.cazy.org/b3430.html
http://www.cazy.org/b3431.html
http://www.cazy.org/b3432.html
http://www.cazy.org/b3433.html
http://www.cazy.org/b3434.html
http://www.cazy.org/b3435.html
http://www.cazy.org/b3436.html
http://www.cazy.org/b3437.html
http://www.cazy.org/b3438.html
http://www.cazy.org/b3439.html
http://www.cazy.org/b344.html
http://www.cazy.org/b3440.html
http://www.cazy.org/b3441.html
http://www.cazy.org/b3442.html
http://www.cazy.org/b3443.html
http://www.cazy.org/b3444.html
http://www.cazy.org/b3445.html
http://www.cazy.org/b3446.html
http://www.cazy.org/b3447.html
http://www.cazy.org/b3448.html
http://www.cazy.org/b3449.html
http://www.cazy.org/b345.html
http://www.cazy.org/b3450.html
http://www.cazy.org/b3451.html
http://www.cazy.org/b3452.html
http://www.cazy.org/b3453.html
http://www.cazy.org/b3454.html
http://www.cazy.org/b3455.html
http://www.cazy.org/b3456.html
http://www.cazy.org/b3457.html
http://www.cazy.org/b3458.html
http://www.cazy.org/b3459.html
http://www.cazy.org/b346.html
http://www.cazy.org/b3460.html
http://www.cazy.org/b3461.html
http://www.cazy.org/b3462.html
http://www.cazy.org/b3463.html
http://www.cazy.org/b3464.html
http://www.cazy.org/b3465.html
http://www.cazy.org/b3466.html
http://www.cazy.org/b3467.html
http://www.cazy.org/b347.html
http://www.cazy.org/b3470.html
http://www.cazy.org/b3472.html
http://www.cazy.org/b3473.html
http://www.cazy.org/b3474.html
http://www.cazy.org/b3475.html
http://www.cazy.org/b3476.html
http://www.cazy.org/b3477.html
http://www.cazy.org/b3478.html
http://www.cazy.org/b3479.html
http://www.cazy.org/b348.html
http://www.cazy.org/b3480.html
http://www.cazy.org/b3481.html
http://www.cazy.org/b3482.html
http://www.cazy.org/b3484.html
http://www.cazy.org/b3485.html
http://www.cazy.org/b3486.html
http://www.cazy.org/b3487.html
http://www.cazy.org/b3488.html
http://www.cazy.org/b3489.html
http://www.cazy.org/b349.html
http://www.cazy.org/b3490.html
http://www.cazy.org/b3491.html
http://www.cazy.org/b3492.html
http://www.cazy.org/b3493.html
http://www.cazy.org/b3494.html
http://www.cazy.org/b3495.html
http://www.cazy.org/b3496.html
http://www.cazy.org/b3497.html
http://www.cazy.org/b3498.html
http://www.cazy.org/b3499.html
http://www.cazy.org/b35.html
http://www.cazy.org/b350.html
http://www.cazy.org/b3500.html
http://www.cazy.org/b3501.html
http://www.cazy.org/b3502.html
http://www.cazy.org/b3503.html
http://www.cazy.org/b3504.html
http://www.cazy.org/b3505.html
http://www.cazy.org/b3506.html
http://www.cazy.org/b3507.html
http://www.cazy.org/b3508.html
http://www.cazy.org/b3509.html
http://www.cazy.org/b351.html
http://www.cazy.org/b3510.html
http://www.cazy.org/b3511.html
http://www.cazy.org/b3512.html
http://www.cazy.org/b3513.html
http://www.cazy.org/b3514.html
http://www.cazy.org/b3515.html
http://www.cazy.org/b3516.html
http://www.cazy.org/b3517.html
http://www.cazy.org/b3518.html
http://www.cazy.org/b3519.html
http://www.cazy.org/b3522.html
http://www.cazy.org/b3523.html
http://www.cazy.org/b3524.html
http://www.cazy.org/b3525.html
http://www.cazy.org/b3526.html
http://www.cazy.org/b3527.html
http://www.cazy.org/b3528.html
http://www.cazy.org/b3529.html
http://www.cazy.org/b353.html
http://www.cazy.org/b3530.html
http://www.cazy.org/b3531.html
http://www.cazy.org/b3532.html
http://www.cazy.org/b3533.html
http://www.cazy.org/b3534.html
http://www.cazy.org/b3535.html
http://www.cazy.org/b3536.html
http://www.cazy.org/b3537.html
http://www.cazy.org/b3538.html
http://www.cazy.org/b3539.html
http://www.cazy.org/b354.html
http://www.cazy.org/b3540.html
http://www.cazy.org/b3541.html
http://www.cazy.org/b3542.html
http://www.cazy.org/b3543.html
http://www.cazy.org/b3545.html
http://www.cazy.org/b3546.html
http://www.cazy.org/b3547.html
http://www.cazy.org/b3548.html
http://www.cazy.org/b3549.html
http://www.cazy.org/b3550.html
http://www.cazy.org/b3552.html
http://www.cazy.org/b3553.html
http://www.cazy.org/b3554.html
http://www.cazy.org/b3555.html
http://www.cazy.org/b3556.html
http://www.cazy.org/b3557.html
http://www.cazy.org/b3558.html
http://www.cazy.org/b3559.html
http://www.cazy.org/b3561.html
http://www.cazy.org/b3562.html
http://www.cazy.org/b3563.html
http://www.cazy.org/b3564.html
http://www.cazy.org/b3565.html
http://www.cazy.org/b3566.html
http://www.cazy.org/b3567.html
http://www.cazy.org/b3568.html
http://www.cazy.org/b3569.html
http://www.cazy.org/b357.html
http://www.cazy.org/b3570.html
http://www.cazy.org/b3571.html
http://www.cazy.org/b3572.html
http://www.cazy.org/b3573.html
http://www.cazy.org/b3574.html
http://www.cazy.org/b3575.html
http://www.cazy.org/b3576.html
http://www.cazy.org/b3577.html
http://www.cazy.org/b3578.html
http://www.cazy.org/b3579.html
http://www.cazy.org/b358.html
http://www.cazy.org/b3580.html
http://www.cazy.org/b3581.html
http://www.cazy.org/b3582.html
http://www.cazy.org/b3583.html
http://www.cazy.org/b3584.html
http://www.cazy.org/b3585.html
http://www.cazy.org/b3586.html
http://www.cazy.org/b3587.html
http://www.cazy.org/b3588.html
http://www.cazy.org/b3589.html
http://www.cazy.org/b359.html
http://www.cazy.org/b3590.html
http://www.cazy.org/b3591.html
http://www.cazy.org/b3592.html
http://www.cazy.org/b3593.html
http://www.cazy.org/b3595.html
http://www.cazy.org/b3596.html
http://www.cazy.org/b3597.html
http://www.cazy.org/b3598.html
http://www.cazy.org/b3599.html
http://www.cazy.org/b36.html
http://www.cazy.org/b360.html
http://www.cazy.org/b3600.html
http://www.cazy.org/b3601.html
http://www.cazy.org/b3602.html
http://www.cazy.org/b3603.html
http://www.cazy.org/b3604.html
http://www.cazy.org/b3605.html
http://www.cazy.org/b3606.html
http://www.cazy.org/b3607.html
http://www.cazy.org/b3608.html
http://www.cazy.org/b3609.html
http://www.cazy.org/b361.html
http://www.cazy.org/b3610.html
http://www.cazy.org/b3611.html
http://www.cazy.org/b3612.html
http://www.cazy.org/b3613.html
http://www.cazy.org/b3614.html
http://www.cazy.org/b3615.html
http://www.cazy.org/b3616.html
http://www.cazy.org/b3617.html
http://www.cazy.org/b3618.html
http://www.cazy.org/b3619.html
http://www.cazy.org/b362.html
http://www.cazy.org/b3620.html
http://www.cazy.org/b3621.html
http://www.cazy.org/b3622.html
http://www.cazy.org/b3623.html
http://www.cazy.org/b3624.html
http://www.cazy.org/b3625.html
http://www.cazy.org/b3626.html
http://www.cazy.org/b3627.html
http://www.cazy.org/b3628.html
http://www.cazy.org/b363.html
http://www.cazy.org/b3633.html
http://www.cazy.org/b3634.html
http://www.cazy.org/b3635.html
http://www.cazy.org/b3636.html
http://www.cazy.org/b3637.html
http://www.cazy.org/b3638.html
http://www.cazy.org/b3639.html
http://www.cazy.org/b364.html
http://www.cazy.org/b3640.html
http://www.cazy.org/b3641.html
http://www.cazy.org/b3642.html
http://www.cazy.org/b3643.html
http://www.cazy.org/b3644.html
http://www.cazy.org/b3645.html
http://www.cazy.org/b3646.html
http://www.cazy.org/b3647.html
http://www.cazy.org/b3648.html
http://www.cazy.org/b3649.html
http://www.cazy.org/b365.html
http://www.cazy.org/b3650.html
http://www.cazy.org/b3652.html
http://www.cazy.org/b3654.html
http://www.cazy.org/b3655.html
http://www.cazy.org/b3656.html
http://www.cazy.org/b3657.html
http://www.cazy.org/b3658.html
http://www.cazy.org/b3659.html
http://www.cazy.org/b366.html
http://www.cazy.org/b3660.html
http://www.cazy.org/b3661.html
http://www.cazy.org/b3662.html
http://www.cazy.org/b3663.html
http://www.cazy.org/b3664.html
http://www.cazy.org/b3665.html
http://www.cazy.org/b3666.html
http://www.cazy.org/b3667.html
http://www.cazy.org/b3668.html
http://www.cazy.org/b3669.html
http://www.cazy.org/b3670.html
http://www.cazy.org/b3671.html
http://www.cazy.org/b3672.html
http://www.cazy.org/b3673.html
http://www.cazy.org/b3675.html
http://www.cazy.org/b3676.html
http://www.cazy.org/b3677.html
http://www.cazy.org/b3678.html
http://www.cazy.org/b368.html
http://www.cazy.org/b3680.html
http://www.cazy.org/b3681.html
http://www.cazy.org/b3682.html
http://www.cazy.org/b3683.html
http://www.cazy.org/b3684.html
http://www.cazy.org/b3685.html
http://www.cazy.org/b3686.html
http://www.cazy.org/b3688.html
http://www.cazy.org/b3689.html
http://www.cazy.org/b369.html
http://www.cazy.org/b3690.html
http://www.cazy.org/b3691.html
http://www.cazy.org/b3692.html
http://www.cazy.org/b3693.html
http://www.cazy.org/b3694.html
http://www.cazy.org/b3695.html
http://www.cazy.org/b3696.html
http://www.cazy.org/b3697.html
http://www.cazy.org/b3698.html
http://www.cazy.org/b3699.html
http://www.cazy.org/b37.html
http://www.cazy.org/b3700.html
http://www.cazy.org/b3701.html
http://www.cazy.org/b3702.html
http://www.cazy.org/b3703.html
http://www.cazy.org/b3704.html
http://www.cazy.org/b3705.html
http://www.cazy.org/b3706.html
http://www.cazy.org/b3707.html
http://www.cazy.org/b3708.html
http://www.cazy.org/b3709.html
http://www.cazy.org/b371.html
http://www.cazy.org/b3710.html
http://www.cazy.org/b3711.html
http://www.cazy.org/b3712.html
http://www.cazy.org/b3713.html
http://www.cazy.org/b3714.html
http://www.cazy.org/b3715.html
http://www.cazy.org/b3716.html
http://www.cazy.org/b3717.html
http://www.cazy.org/b3718.html
http://www.cazy.org/b3719.html
http://www.cazy.org/b372.html
http://www.cazy.org/b3720.html
http://www.cazy.org/b3721.html
http://www.cazy.org/b3722.html
http://www.cazy.org/b3723.html
http://www.cazy.org/b3724.html
http://www.cazy.org/b3725.html
http://www.cazy.org/b3726.html
http://www.cazy.org/b3727.html
http://www.cazy.org/b3728.html
http://www.cazy.org/b3729.html
http://www.cazy.org/b373.html
http://www.cazy.org/b3730.html
http://www.cazy.org/b3731.html
http://www.cazy.org/b3732.html
http://www.cazy.org/b3733.html
http://www.cazy.org/b3734.html
http://www.cazy.org/b3735.html
http://www.cazy.org/b3736.html
http://www.cazy.org/b3737.html
http://www.cazy.org/b3738.html
http://www.cazy.org/b3739.html
http://www.cazy.org/b374.html
http://www.cazy.org/b3740.html
http://www.cazy.org/b3741.html
http://www.cazy.org/b3742.html
http://www.cazy.org/b3743.html
http://www.cazy.org/b3744.html
http://www.cazy.org/b3745.html
http://www.cazy.org/b3746.html
http://www.cazy.org/b3747.html
http://www.cazy.org/b3748.html
http://www.cazy.org/b3749.html
http://www.cazy.org/b375.html
http://www.cazy.org/b3750.html
http://www.cazy.org/b3751.html
http://www.cazy.org/b3752.html
http://www.cazy.org/b3753.html
http://www.cazy.org/b3754.html
http://www.cazy.org/b3755.html
http://www.cazy.org/b3756.html
http://www.cazy.org/b3759.html
http://www.cazy.org/b376.html
http://www.cazy.org/b3761.html
http://www.cazy.org/b3763.html
http://www.cazy.org/b3764.html
http://www.cazy.org/b3765.html
http://www.cazy.org/b3766.html
http://www.cazy.org/b3767.html
http://www.cazy.org/b3768.html
http://www.cazy.org/b3769.html
http://www.cazy.org/b377.html
http://www.cazy.org/b3770.html
http://www.cazy.org/b3771.html
http://www.cazy.org/b3772.html
http://www.cazy.org/b3773.html
http://www.cazy.org/b3774.html
http://www.cazy.org/b3775.html
http://www.cazy.org/b3776.html
http://www.cazy.org/b3777.html
http://www.cazy.org/b3778.html
http://www.cazy.org/b3779.html
http://www.cazy.org/b378.html
http://www.cazy.org/b3780.html
http://www.cazy.org/b3781.html
http://www.cazy.org/b3782.html
http://www.cazy.org/b3783.html
http://www.cazy.org/b3784.html
http://www.cazy.org/b3785.html
http://www.cazy.org/b3786.html
http://www.cazy.org/b3788.html
http://www.cazy.org/b3789.html
http://www.cazy.org/b379.html
http://www.cazy.org/b3790.html
http://www.cazy.org/b3791.html
http://www.cazy.org/b3792.html
http://www.cazy.org/b3793.html
http://www.cazy.org/b3794.html
http://www.cazy.org/b3795.html
http://www.cazy.org/b3796.html
http://www.cazy.org/b3798.html
http://www.cazy.org/b3799.html
http://www.cazy.org/b38.html
http://www.cazy.org/b380.html
http://www.cazy.org/b3800.html
http://www.cazy.org/b3801.html
http://www.cazy.org/b3802.html
http://www.cazy.org/b3803.html
http://www.cazy.org/b381.html
http://www.cazy.org/b3810.html
http://www.cazy.org/b3811.html
http://www.cazy.org/b3812.html
http://www.cazy.org/b3813.html
http://www.cazy.org/b3814.html
http://www.cazy.org/b3815.html
http://www.cazy.org/b3816.html
http://www.cazy.org/b3817.html
http://www.cazy.org/b3818.html
http://www.cazy.org/b3819.html
http://www.cazy.org/b382.html
http://www.cazy.org/b3820.html
http://www.cazy.org/b3821.html
http://www.cazy.org/b3822.html
http://www.cazy.org/b3823.html
http://www.cazy.org/b3824.html
http://www.cazy.org/b3825.html
http://www.cazy.org/b3826.html
http://www.cazy.org/b3827.html
http://www.cazy.org/b3828.html
http://www.cazy.org/b3829.html
http://www.cazy.org/b383.html
http://www.cazy.org/b3830.html
http://www.cazy.org/b3831.html
http://www.cazy.org/b3832.html
http://www.cazy.org/b3833.html
http://www.cazy.org/b3834.html
http://www.cazy.org/b3835.html
http://www.cazy.org/b3836.html
http://www.cazy.org/b3837.html
http://www.cazy.org/b3838.html
http://www.cazy.org/b3839.html
http://www.cazy.org/b384.html
http://www.cazy.org/b3840.html
http://www.cazy.org/b3841.html
http://www.cazy.org/b3842.html
http://www.cazy.org/b3843.html
http://www.cazy.org/b3844.html
http://www.cazy.org/b3845.html
http://www.cazy.org/b3846.html
http://www.cazy.org/b3847.html
http://www.cazy.org/b3848.html
http://www.cazy.org/b3849.html
http://www.cazy.org/b385.html
http://www.cazy.org/b3850.html
http://www.cazy.org/b3851.html
http://www.cazy.org/b3852.html
http://www.cazy.org/b3853.html
http://www.cazy.org/b3854.html
http://www.cazy.org/b3855.html
http://www.cazy.org/b3856.html
http://www.cazy.org/b3857.html
http://www.cazy.org/b3858.html
http://www.cazy.org/b3859.html
http://www.cazy.org/b386.html
http://www.cazy.org/b3860.html
http://www.cazy.org/b3861.html
http://www.cazy.org/b3862.html
http://www.cazy.org/b3863.html
http://www.cazy.org/b3864.html
http://www.cazy.org/b3865.html
http://www.cazy.org/b3866.html
http://www.cazy.org/b3867.html
http://www.cazy.org/b3868.html
http://www.cazy.org/b3869.html
http://www.cazy.org/b387.html
http://www.cazy.org/b3871.html
http://www.cazy.org/b3872.html
http://www.cazy.org/b3873.html
http://www.cazy.org/b3875.html
http://www.cazy.org/b3876.html
http://www.cazy.org/b3877.html
http://www.cazy.org/b3878.html
http://www.cazy.org/b3879.html
http://www.cazy.org/b3880.html
http://www.cazy.org/b3881.html
http://www.cazy.org/b3883.html
http://www.cazy.org/b3884.html
http://www.cazy.org/b3885.html
http://www.cazy.org/b3886.html
http://www.cazy.org/b3887.html
http://www.cazy.org/b3888.html
http://www.cazy.org/b3889.html
http://www.cazy.org/b389.html
http://www.cazy.org/b3890.html
http://www.cazy.org/b3891.html
http://www.cazy.org/b3892.html
http://www.cazy.org/b3893.html
http://www.cazy.org/b3894.html
http://www.cazy.org/b3895.html
http://www.cazy.org/b3896.html
http://www.cazy.org/b3897.html
http://www.cazy.org/b3898.html
http://www.cazy.org/b3899.html
http://www.cazy.org/b39.html
http://www.cazy.org/b390.html
http://www.cazy.org/b3900.html
http://www.cazy.org/b3901.html
http://www.cazy.org/b3903.html
http://www.cazy.org/b3904.html
http://www.cazy.org/b3906.html
http://www.cazy.org/b3907.html
http://www.cazy.org/b3908.html
http://www.cazy.org/b3909.html
http://www.cazy.org/b391.html
http://www.cazy.org/b3910.html
http://www.cazy.org/b3911.html
http://www.cazy.org/b3912.html
http://www.cazy.org/b3913.html
http://www.cazy.org/b3914.html
http://www.cazy.org/b3915.html
http://www.cazy.org/b3916.html
http://www.cazy.org/b3917.html
http://www.cazy.org/b3918.html
http://www.cazy.org/b3919.html
http://www.cazy.org/b392.html
http://www.cazy.org/b3920.html
http://www.cazy.org/b3923.html
http://www.cazy.org/b3924.html
http://www.cazy.org/b3926.html
http://www.cazy.org/b3927.html
http://www.cazy.org/b3929.html
http://www.cazy.org/b393.html
http://www.cazy.org/b3930.html
http://www.cazy.org/b3931.html
http://www.cazy.org/b3932.html
http://www.cazy.org/b3933.html
http://www.cazy.org/b3934.html
http://www.cazy.org/b3935.html
http://www.cazy.org/b3936.html
http://www.cazy.org/b3937.html
http://www.cazy.org/b3938.html
http://www.cazy.org/b3939.html
http://www.cazy.org/b3940.html
http://www.cazy.org/b3941.html
http://www.cazy.org/b3943.html
http://www.cazy.org/b3944.html
http://www.cazy.org/b3945.html
http://www.cazy.org/b3946.html
http://www.cazy.org/b3947.html
http://www.cazy.org/b3948.html
http://www.cazy.org/b3949.html
http://www.cazy.org/b395.html
http://www.cazy.org/b3950.html
http://www.cazy.org/b3951.html
http://www.cazy.org/b3952.html
http://www.cazy.org/b3953.html
http://www.cazy.org/b3954.html
http://www.cazy.org/b3955.html
http://www.cazy.org/b3956.html
http://www.cazy.org/b3957.html
http://www.cazy.org/b3958.html
http://www.cazy.org/b3959.html
http://www.cazy.org/b3960.html
http://www.cazy.org/b3961.html
http://www.cazy.org/b3962.html
http://www.cazy.org/b3963.html
http://www.cazy.org/b3964.html
http://www.cazy.org/b3965.html
http://www.cazy.org/b3966.html
http://www.cazy.org/b3967.html
http://www.cazy.org/b3968.html
http://www.cazy.org/b3969.html
http://www.cazy.org/b397.html
http://www.cazy.org/b3970.html
http://www.cazy.org/b3971.html
http://www.cazy.org/b3972.html
http://www.cazy.org/b3973.html
http://www.cazy.org/b3974.html
http://www.cazy.org/b3975.html
http://www.cazy.org/b3976.html
http://www.cazy.org/b3977.html
http://www.cazy.org/b3978.html
http://www.cazy.org/b398.html
http://www.cazy.org/b3980.html
http://www.cazy.org/b3981.html
http://www.cazy.org/b3982.html
http://www.cazy.org/b3983.html
http://www.cazy.org/b3984.html
http://www.cazy.org/b3985.html
http://www.cazy.org/b3986.html
http://www.cazy.org/b3987.html
http://www.cazy.org/b3988.html
http://www.cazy.org/b3989.html
http://www.cazy.org/b399.html
http://www.cazy.org/b3990.html
http://www.cazy.org/b3991.html
http://www.cazy.org/b3992.html
http://www.cazy.org/b3993.html
http://www.cazy.org/b3994.html
http://www.cazy.org/b3995.html
http://www.cazy.org/b3996.html
http://www.cazy.org/b3997.html
http://www.cazy.org/b3998.html
http://www.cazy.org/b3999.html
http://www.cazy.org/b40.html
http://www.cazy.org/b400.html
http://www.cazy.org/b4000.html
http://www.cazy.org/b4001.html
http://www.cazy.org/b4002.html
http://www.cazy.org/b4003.html
http://www.cazy.org/b4004.html
http://www.cazy.org/b4005.html
http://www.cazy.org/b4006.html
http://www.cazy.org/b4007.html
http://www.cazy.org/b4008.html
http://www.cazy.org/b4009.html
http://www.cazy.org/b401.html
http://www.cazy.org/b4010.html
http://www.cazy.org/b4011.html
http://www.cazy.org/b4012.html
http://www.cazy.org/b4013.html
http://www.cazy.org/b4014.html
http://www.cazy.org/b4015.html
http://www.cazy.org/b4016.html
http://www.cazy.org/b4017.html
http://www.cazy.org/b4018.html
http://www.cazy.org/b4019.html
http://www.cazy.org/b402.html
http://www.cazy.org/b4020.html
http://www.cazy.org/b4021.html
http://www.cazy.org/b4022.html
http://www.cazy.org/b4023.html
http://www.cazy.org/b4024.html
http://www.cazy.org/b4025.html
http://www.cazy.org/b4026.html
http://www.cazy.org/b4027.html
http://www.cazy.org/b4028.html
http://www.cazy.org/b4029.html
http://www.cazy.org/b403.html
http://www.cazy.org/b4030.html
http://www.cazy.org/b4031.html
http://www.cazy.org/b4032.html
http://www.cazy.org/b4033.html
http://www.cazy.org/b4034.html
http://www.cazy.org/b4035.html
http://www.cazy.org/b4037.html
http://www.cazy.org/b4038.html
http://www.cazy.org/b4039.html
http://www.cazy.org/b4040.html
http://www.cazy.org/b4041.html
http://www.cazy.org/b4042.html
http://www.cazy.org/b4043.html
http://www.cazy.org/b4047.html
http://www.cazy.org/b4048.html
http://www.cazy.org/b4049.html
http://www.cazy.org/b405.html
http://www.cazy.org/b4050.html
http://www.cazy.org/b4051.html
http://www.cazy.org/b4052.html
http://www.cazy.org/b4053.html
http://www.cazy.org/b4054.html
http://www.cazy.org/b4055.html
http://www.cazy.org/b4056.html
http://www.cazy.org/b4057.html
http://www.cazy.org/b4058.html
http://www.cazy.org/b4059.html
http://www.cazy.org/b406.html
http://www.cazy.org/b4060.html
http://www.cazy.org/b4061.html
http://www.cazy.org/b4062.html
http://www.cazy.org/b4063.html
http://www.cazy.org/b4064.html
http://www.cazy.org/b4065.html
http://www.cazy.org/b4066.html
http://www.cazy.org/b4067.html
http://www.cazy.org/b4068.html
http://www.cazy.org/b4069.html
http://www.cazy.org/b407.html
http://www.cazy.org/b4070.html
http://www.cazy.org/b4071.html
http://www.cazy.org/b4072.html
http://www.cazy.org/b4073.html
http://www.cazy.org/b4074.html
http://www.cazy.org/b4075.html
http://www.cazy.org/b4076.html
http://www.cazy.org/b4077.html
http://www.cazy.org/b4078.html
http://www.cazy.org/b4079.html
http://www.cazy.org/b408.html
http://www.cazy.org/b4080.html
http://www.cazy.org/b4081.html
http://www.cazy.org/b4082.html
http://www.cazy.org/b4083.html
http://www.cazy.org/b4084.html
http://www.cazy.org/b4085.html
http://www.cazy.org/b4086.html
http://www.cazy.org/b4087.html
http://www.cazy.org/b4088.html
http://www.cazy.org/b4089.html
http://www.cazy.org/b409.html
http://www.cazy.org/b4090.html
http://www.cazy.org/b4091.html
http://www.cazy.org/b4092.html
http://www.cazy.org/b4093.html
http://www.cazy.org/b4094.html
http://www.cazy.org/b4095.html
http://www.cazy.org/b4096.html
http://www.cazy.org/b4097.html
http://www.cazy.org/b4098.html
http://www.cazy.org/b4099.html
http://www.cazy.org/b41.html
http://www.cazy.org/b410.html
http://www.cazy.org/b4100.html
http://www.cazy.org/b4101.html
http://www.cazy.org/b4102.html
http://www.cazy.org/b4104.html
http://www.cazy.org/b4105.html
http://www.cazy.org/b4106.html
http://www.cazy.org/b4107.html
http://www.cazy.org/b4108.html
http://www.cazy.org/b4109.html
http://www.cazy.org/b411.html
http://www.cazy.org/b4110.html
http://www.cazy.org/b4111.html
http://www.cazy.org/b4112.html
http://www.cazy.org/b4113.html
http://www.cazy.org/b4114.html
http://www.cazy.org/b4115.html
http://www.cazy.org/b4116.html
http://www.cazy.org/b4117.html
http://www.cazy.org/b4118.html
http://www.cazy.org/b4119.html
http://www.cazy.org/b412.html
http://www.cazy.org/b4120.html
http://www.cazy.org/b4121.html
http://www.cazy.org/b4122.html
http://www.cazy.org/b4123.html
http://www.cazy.org/b4124.html
http://www.cazy.org/b4125.html
http://www.cazy.org/b4126.html
http://www.cazy.org/b4127.html
http://www.cazy.org/b4128.html
http://www.cazy.org/b4129.html
http://www.cazy.org/b413.html
http://www.cazy.org/b4130.html
http://www.cazy.org/b4131.html
http://www.cazy.org/b4132.html
http://www.cazy.org/b4133.html
http://www.cazy.org/b4134.html
http://www.cazy.org/b4135.html
http://www.cazy.org/b4136.html
http://www.cazy.org/b4137.html
http://www.cazy.org/b4139.html
http://www.cazy.org/b4140.html
http://www.cazy.org/b4141.html
http://www.cazy.org/b4142.html
http://www.cazy.org/b4143.html
http://www.cazy.org/b4144.html
http://www.cazy.org/b4145.html
http://www.cazy.org/b4146.html
http://www.cazy.org/b4147.html
http://www.cazy.org/b4148.html
http://www.cazy.org/b4149.html
http://www.cazy.org/b415.html
http://www.cazy.org/b4150.html
http://www.cazy.org/b4151.html
http://www.cazy.org/b4152.html
http://www.cazy.org/b4153.html
http://www.cazy.org/b4154.html
http://www.cazy.org/b4155.html
http://www.cazy.org/b4156.html
http://www.cazy.org/b4157.html
http://www.cazy.org/b4158.html
http://www.cazy.org/b4159.html
http://www.cazy.org/b416.html
http://www.cazy.org/b4160.html
http://www.cazy.org/b4161.html
http://www.cazy.org/b4162.html
http://www.cazy.org/b4163.html
http://www.cazy.org/b4164.html
http://www.cazy.org/b4165.html
http://www.cazy.org/b4167.html
http://www.cazy.org/b4168.html
http://www.cazy.org/b4169.html
http://www.cazy.org/b417.html
http://www.cazy.org/b4170.html
http://www.cazy.org/b4171.html
http://www.cazy.org/b4172.html
http://www.cazy.org/b4173.html
http://www.cazy.org/b4174.html
http://www.cazy.org/b4175.html
http://www.cazy.org/b4176.html
http://www.cazy.org/b4177.html
http://www.cazy.org/b4178.html
http://www.cazy.org/b4179.html
http://www.cazy.org/b418.html
http://www.cazy.org/b4180.html
http://www.cazy.org/b4181.html
http://www.cazy.org/b4182.html
http://www.cazy.org/b4183.html
http://www.cazy.org/b4184.html
http://www.cazy.org/b4185.html
http://www.cazy.org/b4186.html
http://www.cazy.org/b4187.html
http://www.cazy.org/b4188.html
http://www.cazy.org/b4189.html
http://www.cazy.org/b419.html
http://www.cazy.org/b4190.html
http://www.cazy.org/b4191.html
http://www.cazy.org/b4192.html
http://www.cazy.org/b4193.html
http://www.cazy.org/b4194.html
http://www.cazy.org/b4195.html
http://www.cazy.org/b4196.html
http://www.cazy.org/b4197.html
http://www.cazy.org/b4198.html
http://www.cazy.org/b4199.html
http://www.cazy.org/b42.html
http://www.cazy.org/b420.html
http://www.cazy.org/b4200.html
http://www.cazy.org/b4201.html
http://www.cazy.org/b4202.html
http://www.cazy.org/b4203.html
http://www.cazy.org/b4204.html
http://www.cazy.org/b4205.html
http://www.cazy.org/b4206.html
http://www.cazy.org/b4207.html
http://www.cazy.org/b4208.html
http://www.cazy.org/b4209.html
http://www.cazy.org/b421.html
http://www.cazy.org/b4210.html
http://www.cazy.org/b4211.html
http://www.cazy.org/b4212.html
http://www.cazy.org/b4213.html
http://www.cazy.org/b4214.html
http://www.cazy.org/b4215.html
http://www.cazy.org/b4216.html
http://www.cazy.org/b4217.html
http://www.cazy.org/b4218.html
http://www.cazy.org/b4219.html
http://www.cazy.org/b422.html
http://www.cazy.org/b4220.html
http://www.cazy.org/b4221.html
http://www.cazy.org/b4222.html
http://www.cazy.org/b4223.html
http://www.cazy.org/b4224.html
http://www.cazy.org/b4225.html
http://www.cazy.org/b4226.html
http://www.cazy.org/b4227.html
http://www.cazy.org/b4228.html
http://www.cazy.org/b4229.html
http://www.cazy.org/b423.html
http://www.cazy.org/b4230.html
http://www.cazy.org/b4231.html
http://www.cazy.org/b4232.html
http://www.cazy.org/b4233.html
http://www.cazy.org/b4234.html
http://www.cazy.org/b4235.html
http://www.cazy.org/b4236.html
http://www.cazy.org/b4237.html
http://www.cazy.org/b4238.html
http://www.cazy.org/b4239.html
http://www.cazy.org/b424.html
http://www.cazy.org/b4240.html
http://www.cazy.org/b4241.html
http://www.cazy.org/b4242.html
http://www.cazy.org/b4243.html
http://www.cazy.org/b4244.html
http://www.cazy.org/b4245.html
http://www.cazy.org/b4246.html
http://www.cazy.org/b4247.html
http://www.cazy.org/b4248.html
http://www.cazy.org/b4249.html
http://www.cazy.org/b425.html
http://www.cazy.org/b4250.html
http://www.cazy.org/b4251.html
http://www.cazy.org/b4252.html
http://www.cazy.org/b4253.html
http://www.cazy.org/b4254.html
http://www.cazy.org/b4255.html
http://www.cazy.org/b4256.html
http://www.cazy.org/b4257.html
http://www.cazy.org/b4258.html
http://www.cazy.org/b4259.html
http://www.cazy.org/b426.html
http://www.cazy.org/b4260.html
http://www.cazy.org/b4261.html
http://www.cazy.org/b4262.html
http://www.cazy.org/b4263.html
http://www.cazy.org/b4264.html
http://www.cazy.org/b4265.html
http://www.cazy.org/b4266.html
http://www.cazy.org/b4267.html
http://www.cazy.org/b4268.html
http://www.cazy.org/b4269.html
http://www.cazy.org/b427.html
http://www.cazy.org/b4270.html
http://www.cazy.org/b4271.html
http://www.cazy.org/b4272.html
http://www.cazy.org/b4273.html
http://www.cazy.org/b4274.html
http://www.cazy.org/b4275.html
http://www.cazy.org/b4276.html
http://www.cazy.org/b4277.html
http://www.cazy.org/b4278.html
http://www.cazy.org/b4279.html
http://www.cazy.org/b428.html
http://www.cazy.org/b4280.html
http://www.cazy.org/b4281.html
http://www.cazy.org/b4282.html
http://www.cazy.org/b4283.html
http://www.cazy.org/b4285.html
http://www.cazy.org/b4286.html
http://www.cazy.org/b4287.html
http://www.cazy.org/b4288.html
http://www.cazy.org/b4289.html
http://www.cazy.org/b429.html
http://www.cazy.org/b4290.html
http://www.cazy.org/b4291.html
http://www.cazy.org/b4292.html
http://www.cazy.org/b4293.html
http://www.cazy.org/b4294.html
http://www.cazy.org/b4295.html
http://www.cazy.org/b4296.html
http://www.cazy.org/b4297.html
http://www.cazy.org/b4298.html
http://www.cazy.org/b4299.html
http://www.cazy.org/b43.html
http://www.cazy.org/b430.html
http://www.cazy.org/b4300.html
http://www.cazy.org/b4301.html
http://www.cazy.org/b4302.html
http://www.cazy.org/b4303.html
http://www.cazy.org/b4304.html
http://www.cazy.org/b4305.html
http://www.cazy.org/b4306.html
http://www.cazy.org/b4307.html
http://www.cazy.org/b4309.html
http://www.cazy.org/b431.html
http://www.cazy.org/b4310.html
http://www.cazy.org/b4311.html
http://www.cazy.org/b4313.html
http://www.cazy.org/b4314.html
http://www.cazy.org/b4317.html
http://www.cazy.org/b4318.html
http://www.cazy.org/b4319.html
http://www.cazy.org/b4320.html
http://www.cazy.org/b4321.html
http://www.cazy.org/b4322.html
http://www.cazy.org/b4323.html
http://www.cazy.org/b433.html
http://www.cazy.org/b434.html
http://www.cazy.org/b4346.html
http://www.cazy.org/b4347.html
http://www.cazy.org/b4348.html
http://www.cazy.org/b4349.html
http://www.cazy.org/b435.html
http://www.cazy.org/b4350.html
http://www.cazy.org/b4351.html
http://www.cazy.org/b4352.html
http://www.cazy.org/b4353.html
http://www.cazy.org/b4354.html
http://www.cazy.org/b4355.html
http://www.cazy.org/b4356.html
http://www.cazy.org/b4357.html
http://www.cazy.org/b4358.html
http://www.cazy.org/b4359.html
http://www.cazy.org/b436.html
http://www.cazy.org/b437.html
http://www.cazy.org/b4376.html
http://www.cazy.org/b4377.html
http://www.cazy.org/b4378.html
http://www.cazy.org/b438.html
http://www.cazy.org/b4384.html
http://www.cazy.org/b439.html
http://www.cazy.org/b44.html
http://www.cazy.org/b440.html
http://www.cazy.org/b4409.html
http://www.cazy.org/b441.html
http://www.cazy.org/b442.html
http://www.cazy.org/b4424.html
http://www.cazy.org/b4426.html
http://www.cazy.org/b4429.html
http://www.cazy.org/b443.html
http://www.cazy.org/b4431.html
http://www.cazy.org/b4433.html
http://www.cazy.org/b4434.html
http://www.cazy.org/b4435.html
http://www.cazy.org/b4439.html
http://www.cazy.org/b444.html
http://www.cazy.org/b4442.html
http://www.cazy.org/b445.html
http://www.cazy.org/b446.html
http://www.cazy.org/b4468.html
http://www.cazy.org/b4469.html
http://www.cazy.org/b447.html
http://www.cazy.org/b4470.html
http://www.cazy.org/b4471.html
http://www.cazy.org/b4472.html
http://www.cazy.org/b4473.html
http://www.cazy.org/b4474.html
http://www.cazy.org/b4475.html
http://www.cazy.org/b4476.html
http://www.cazy.org/b4477.html
http://www.cazy.org/b4478.html
http://www.cazy.org/b4479.html
http://www.cazy.org/b448.html
http://www.cazy.org/b4480.html
http://www.cazy.org/b4481.html
http://www.cazy.org/b4483.html
http://www.cazy.org/b4484.html
http://www.cazy.org/b4485.html
http://www.cazy.org/b4486.html
http://www.cazy.org/b4487.html
http://www.cazy.org/b4488.html
http://www.cazy.org/b4489.html
http://www.cazy.org/b449.html
http://www.cazy.org/b4490.html
http://www.cazy.org/b4491.html
http://www.cazy.org/b4492.html
http://www.cazy.org/b4493.html
http://www.cazy.org/b4494.html
http://www.cazy.org/b4495.html
http://www.cazy.org/b4496.html
http://www.cazy.org/b4497.html
http://www.cazy.org/b4498.html
http://www.cazy.org/b4499.html
http://www.cazy.org/b45.html
http://www.cazy.org/b4500.html
http://www.cazy.org/b4506.html
http://www.cazy.org/b4507.html
http://www.cazy.org/b4508.html
http://www.cazy.org/b4509.html
http://www.cazy.org/b451.html
http://www.cazy.org/b4510.html
http://www.cazy.org/b4511.html
http://www.cazy.org/b4512.html
http://www.cazy.org/b4513.html
http://www.cazy.org/b4514.html
http://www.cazy.org/b4515.html
http://www.cazy.org/b4516.html
http://www.cazy.org/b4517.html
http://www.cazy.org/b4518.html
http://www.cazy.org/b4519.html
http://www.cazy.org/b452.html
http://www.cazy.org/b4520.html
http://www.cazy.org/b4521.html
http://www.cazy.org/b4522.html
http://www.cazy.org/b4523.html
http://www.cazy.org/b4524.html
http://www.cazy.org/b4525.html
http://www.cazy.org/b4526.html
http://www.cazy.org/b4527.html
http://www.cazy.org/b4528.html
http://www.cazy.org/b4529.html
http://www.cazy.org/b453.html
http://www.cazy.org/b4530.html
http://www.cazy.org/b4531.html
http://www.cazy.org/b4532.html
http://www.cazy.org/b4533.html
http://www.cazy.org/b4534.html
http://www.cazy.org/b4535.html
http://www.cazy.org/b4536.html
http://www.cazy.org/b4538.html
http://www.cazy.org/b4539.html
http://www.cazy.org/b454.html
http://www.cazy.org/b4544.html
http://www.cazy.org/b4545.html
http://www.cazy.org/b4547.html
http://www.cazy.org/b4548.html
http://www.cazy.org/b4549.html
http://www.cazy.org/b455.html
http://www.cazy.org/b4550.html
http://www.cazy.org/b4551.html
http://www.cazy.org/b4552.html
http://www.cazy.org/b4553.html
http://www.cazy.org/b4554.html
http://www.cazy.org/b4555.html
http://www.cazy.org/b4556.html
http://www.cazy.org/b4557.html
http://www.cazy.org/b4558.html
http://www.cazy.org/b4559.html
http://www.cazy.org/b456.html
http://www.cazy.org/b4560.html
http://www.cazy.org/b4561.html
http://www.cazy.org/b4562.html
http://www.cazy.org/b4563.html
http://www.cazy.org/b4564.html
http://www.cazy.org/b4565.html
http://www.cazy.org/b4566.html
http://www.cazy.org/b4567.html
http://www.cazy.org/b4568.html
http://www.cazy.org/b4569.html
http://www.cazy.org/b457.html
http://www.cazy.org/b4570.html
http://www.cazy.org/b4571.html
http://www.cazy.org/b4572.html
http://www.cazy.org/b4573.html
http://www.cazy.org/b4574.html
http://www.cazy.org/b4575.html
http://www.cazy.org/b4576.html
http://www.cazy.org/b4577.html
http://www.cazy.org/b4578.html
http://www.cazy.org/b4579.html
http://www.cazy.org/b458.html
http://www.cazy.org/b4581.html
http://www.cazy.org/b4582.html
http://www.cazy.org/b4583.html
http://www.cazy.org/b4584.html
http://www.cazy.org/b4585.html
http://www.cazy.org/b4586.html
http://www.cazy.org/b4587.html
http://www.cazy.org/b4588.html
http://www.cazy.org/b4589.html
http://www.cazy.org/b459.html
http://www.cazy.org/b4590.html
http://www.cazy.org/b4593.html
http://www.cazy.org/b4594.html
http://www.cazy.org/b4596.html
http://www.cazy.org/b4597.html
http://www.cazy.org/b4598.html
http://www.cazy.org/b4599.html
http://www.cazy.org/b46.html
http://www.cazy.org/b460.html
http://www.cazy.org/b4600.html
http://www.cazy.org/b4601.html
http://www.cazy.org/b4603.html
http://www.cazy.org/b4604.html
http://www.cazy.org/b4605.html
http://www.cazy.org/b4606.html
http://www.cazy.org/b4607.html
http://www.cazy.org/b4608.html
http://www.cazy.org/b4609.html
http://www.cazy.org/b461.html
http://www.cazy.org/b4610.html
http://www.cazy.org/b4611.html
http://www.cazy.org/b4612.html
http://www.cazy.org/b4613.html
http://www.cazy.org/b4614.html
http://www.cazy.org/b4615.html
http://www.cazy.org/b4616.html
http://www.cazy.org/b4617.html
http://www.cazy.org/b4618.html
http://www.cazy.org/b4619.html
http://www.cazy.org/b462.html
http://www.cazy.org/b4620.html
http://www.cazy.org/b4621.html
http://www.cazy.org/b4622.html
http://www.cazy.org/b4623.html
http://www.cazy.org/b4624.html
http://www.cazy.org/b4625.html
http://www.cazy.org/b4626.html
http://www.cazy.org/b4627.html
http://www.cazy.org/b4628.html
http://www.cazy.org/b4629.html
http://www.cazy.org/b463.html
http://www.cazy.org/b4630.html
http://www.cazy.org/b4631.html
http://www.cazy.org/b4632.html
http://www.cazy.org/b4633.html
http://www.cazy.org/b4634.html
http://www.cazy.org/b4635.html
http://www.cazy.org/b4636.html
http://www.cazy.org/b4637.html
http://www.cazy.org/b4638.html
http://www.cazy.org/b4639.html
http://www.cazy.org/b464.html
http://www.cazy.org/b4640.html
http://www.cazy.org/b4641.html
http://www.cazy.org/b4642.html
http://www.cazy.org/b4643.html
http://www.cazy.org/b4644.html
http://www.cazy.org/b4645.html
http://www.cazy.org/b4646.html
http://www.cazy.org/b4647.html
http://www.cazy.org/b4648.html
http://www.cazy.org/b4649.html
http://www.cazy.org/b465.html
http://www.cazy.org/b4650.html
http://www.cazy.org/b4651.html
http://www.cazy.org/b4652.html
http://www.cazy.org/b4653.html
http://www.cazy.org/b4654.html
http://www.cazy.org/b4655.html
http://www.cazy.org/b4656.html
http://www.cazy.org/b4657.html
http://www.cazy.org/b4658.html
http://www.cazy.org/b4659.html
http://www.cazy.org/b466.html
http://www.cazy.org/b4660.html
http://www.cazy.org/b4661.html
http://www.cazy.org/b4662.html
http://www.cazy.org/b4663.html
http://www.cazy.org/b4664.html
http://www.cazy.org/b4665.html
http://www.cazy.org/b4666.html
http://www.cazy.org/b4667.html
http://www.cazy.org/b4668.html
http://www.cazy.org/b4669.html
http://www.cazy.org/b4670.html
http://www.cazy.org/b4671.html
http://www.cazy.org/b4672.html
http://www.cazy.org/b4673.html
http://www.cazy.org/b4674.html
http://www.cazy.org/b4675.html
http://www.cazy.org/b4676.html
http://www.cazy.org/b4677.html
http://www.cazy.org/b4678.html
http://www.cazy.org/b4679.html
http://www.cazy.org/b468.html
http://www.cazy.org/b4680.html
http://www.cazy.org/b4681.html
http://www.cazy.org/b4682.html
http://www.cazy.org/b4683.html
http://www.cazy.org/b4684.html
http://www.cazy.org/b4685.html
http://www.cazy.org/b4686.html
http://www.cazy.org/b4687.html
http://www.cazy.org/b4688.html
http://www.cazy.org/b4689.html
http://www.cazy.org/b469.html
http://www.cazy.org/b4690.html
http://www.cazy.org/b4691.html
http://www.cazy.org/b4692.html
http://www.cazy.org/b4693.html
http://www.cazy.org/b4694.html
http://www.cazy.org/b4695.html
http://www.cazy.org/b4696.html
http://www.cazy.org/b4697.html
http://www.cazy.org/b4698.html
http://www.cazy.org/b4699.html
http://www.cazy.org/b47.html
http://www.cazy.org/b4700.html
http://www.cazy.org/b4701.html
http://www.cazy.org/b4702.html
http://www.cazy.org/b4703.html
http://www.cazy.org/b4704.html
http://www.cazy.org/b4705.html
http://www.cazy.org/b4706.html
http://www.cazy.org/b4707.html
http://www.cazy.org/b4708.html
http://www.cazy.org/b4709.html
http://www.cazy.org/b471.html
http://www.cazy.org/b4710.html
http://www.cazy.org/b4711.html
http://www.cazy.org/b4712.html
http://www.cazy.org/b4713.html
http://www.cazy.org/b4714.html
http://www.cazy.org/b4715.html
http://www.cazy.org/b4716.html
http://www.cazy.org/b4717.html
http://www.cazy.org/b4718.html
http://www.cazy.org/b4719.html
http://www.cazy.org/b472.html
http://www.cazy.org/b4720.html
http://www.cazy.org/b4721.html
http://www.cazy.org/b4722.html
http://www.cazy.org/b4723.html
http://www.cazy.org/b4724.html
http://www.cazy.org/b4725.html
http://www.cazy.org/b4726.html
http://www.cazy.org/b4727.html
http://www.cazy.org/b4728.html
http://www.cazy.org/b4729.html
http://www.cazy.org/b4730.html
http://www.cazy.org/b4731.html
http://www.cazy.org/b4732.html
http://www.cazy.org/b4733.html
http://www.cazy.org/b4734.html
http://www.cazy.org/b4735.html
http://www.cazy.org/b4736.html
http://www.cazy.org/b4737.html
http://www.cazy.org/b4738.html
http://www.cazy.org/b4739.html
http://www.cazy.org/b4740.html
http://www.cazy.org/b4741.html
http://www.cazy.org/b4742.html
http://www.cazy.org/b4743.html
http://www.cazy.org/b4744.html
http://www.cazy.org/b4745.html
http://www.cazy.org/b4747.html
http://www.cazy.org/b4748.html
http://www.cazy.org/b4749.html
http://www.cazy.org/b475.html
http://www.cazy.org/b4750.html
http://www.cazy.org/b4751.html
http://www.cazy.org/b4752.html
http://www.cazy.org/b4753.html
http://www.cazy.org/b4754.html
http://www.cazy.org/b4755.html
http://www.cazy.org/b4756.html
http://www.cazy.org/b4757.html
http://www.cazy.org/b4758.html
http://www.cazy.org/b4759.html
http://www.cazy.org/b476.html
http://www.cazy.org/b4760.html
http://www.cazy.org/b4761.html
http://www.cazy.org/b4762.html
http://www.cazy.org/b4763.html
http://www.cazy.org/b4764.html
http://www.cazy.org/b4765.html
http://www.cazy.org/b4766.html
http://www.cazy.org/b4767.html
http://www.cazy.org/b4768.html
http://www.cazy.org/b4769.html
http://www.cazy.org/b477.html
http://www.cazy.org/b4770.html
http://www.cazy.org/b4771.html
http://www.cazy.org/b4772.html
http://www.cazy.org/b4773.html
http://www.cazy.org/b4774.html
http://www.cazy.org/b4775.html
http://www.cazy.org/b4776.html
http://www.cazy.org/b4777.html
http://www.cazy.org/b4778.html
http://www.cazy.org/b4779.html
http://www.cazy.org/b478.html
http://www.cazy.org/b4780.html
http://www.cazy.org/b4781.html
http://www.cazy.org/b4782.html
http://www.cazy.org/b4783.html
http://www.cazy.org/b4784.html
http://www.cazy.org/b4785.html
http://www.cazy.org/b4786.html
http://www.cazy.org/b4787.html
http://www.cazy.org/b4788.html
http://www.cazy.org/b4789.html
http://www.cazy.org/b479.html
http://www.cazy.org/b4790.html
http://www.cazy.org/b4791.html
http://www.cazy.org/b4792.html
http://www.cazy.org/b4793.html
http://www.cazy.org/b4794.html
http://www.cazy.org/b4795.html
http://www.cazy.org/b4796.html
http://www.cazy.org/b4797.html
http://www.cazy.org/b4798.html
http://www.cazy.org/b4799.html
http://www.cazy.org/b48.html
http://www.cazy.org/b480.html
http://www.cazy.org/b4800.html
http://www.cazy.org/b4801.html
http://www.cazy.org/b4802.html
http://www.cazy.org/b4803.html
http://www.cazy.org/b4804.html
http://www.cazy.org/b4805.html
http://www.cazy.org/b4806.html
http://www.cazy.org/b4807.html
http://www.cazy.org/b4808.html
http://www.cazy.org/b4809.html
http://www.cazy.org/b481.html
http://www.cazy.org/b4810.html
http://www.cazy.org/b4811.html
http://www.cazy.org/b4812.html
http://www.cazy.org/b4813.html
http://www.cazy.org/b4814.html
http://www.cazy.org/b4815.html
http://www.cazy.org/b4816.html
http://www.cazy.org/b4817.html
http://www.cazy.org/b4818.html
http://www.cazy.org/b4819.html
http://www.cazy.org/b482.html
http://www.cazy.org/b4820.html
http://www.cazy.org/b4821.html
http://www.cazy.org/b4822.html
http://www.cazy.org/b4823.html
http://www.cazy.org/b4824.html
http://www.cazy.org/b4825.html
http://www.cazy.org/b4826.html
http://www.cazy.org/b4827.html
http://www.cazy.org/b4828.html
http://www.cazy.org/b4829.html
http://www.cazy.org/b483.html
http://www.cazy.org/b4830.html
http://www.cazy.org/b4831.html
http://www.cazy.org/b4832.html
http://www.cazy.org/b4833.html
http://www.cazy.org/b4835.html
http://www.cazy.org/b4836.html
http://www.cazy.org/b4837.html
http://www.cazy.org/b4838.html
http://www.cazy.org/b4839.html
http://www.cazy.org/b484.html
http://www.cazy.org/b4840.html
http://www.cazy.org/b4841.html
http://www.cazy.org/b4842.html
http://www.cazy.org/b4843.html
http://www.cazy.org/b4844.html
http://www.cazy.org/b4845.html
http://www.cazy.org/b4846.html
http://www.cazy.org/b4847.html
http://www.cazy.org/b4848.html
http://www.cazy.org/b4849.html
http://www.cazy.org/b485.html
http://www.cazy.org/b4850.html
http://www.cazy.org/b4851.html
http://www.cazy.org/b4852.html
http://www.cazy.org/b4853.html
http://www.cazy.org/b4854.html
http://www.cazy.org/b4855.html
http://www.cazy.org/b4856.html
http://www.cazy.org/b4857.html
http://www.cazy.org/b4858.html
http://www.cazy.org/b4859.html
http://www.cazy.org/b486.html
http://www.cazy.org/b4860.html
http://www.cazy.org/b4861.html
http://www.cazy.org/b4862.html
http://www.cazy.org/b4863.html
http://www.cazy.org/b4864.html
http://www.cazy.org/b4866.html
http://www.cazy.org/b487.html
http://www.cazy.org/b4872.html
http://www.cazy.org/b4873.html
http://www.cazy.org/b4874.html
http://www.cazy.org/b4875.html
http://www.cazy.org/b4876.html
http://www.cazy.org/b4877.html
http://www.cazy.org/b4878.html
http://www.cazy.org/b4879.html
http://www.cazy.org/b4880.html
http://www.cazy.org/b4881.html
http://www.cazy.org/b4882.html
http://www.cazy.org/b4883.html
http://www.cazy.org/b4884.html
http://www.cazy.org/b4885.html
http://www.cazy.org/b4886.html
http://www.cazy.org/b4887.html
http://www.cazy.org/b4888.html
http://www.cazy.org/b4889.html
http://www.cazy.org/b489.html
http://www.cazy.org/b4890.html
http://www.cazy.org/b4891.html
http://www.cazy.org/b4892.html
http://www.cazy.org/b4893.html
http://www.cazy.org/b4894.html
http://www.cazy.org/b4895.html
http://www.cazy.org/b4896.html
http://www.cazy.org/b4897.html
http://www.cazy.org/b4898.html
http://www.cazy.org/b4899.html
http://www.cazy.org/b49.html
http://www.cazy.org/b490.html
http://www.cazy.org/b4900.html
http://www.cazy.org/b4901.html
http://www.cazy.org/b4904.html
http://www.cazy.org/b4905.html
http://www.cazy.org/b4906.html
http://www.cazy.org/b4907.html
http://www.cazy.org/b4908.html
http://www.cazy.org/b4909.html
http://www.cazy.org/b491.html
http://www.cazy.org/b4910.html
http://www.cazy.org/b4911.html
http://www.cazy.org/b4912.html
http://www.cazy.org/b4913.html
http://www.cazy.org/b4914.html
http://www.cazy.org/b4915.html
http://www.cazy.org/b4916.html
http://www.cazy.org/b4917.html
http://www.cazy.org/b4918.html
http://www.cazy.org/b4919.html
http://www.cazy.org/b492.html
http://www.cazy.org/b4920.html
http://www.cazy.org/b4921.html
http://www.cazy.org/b4922.html
http://www.cazy.org/b4923.html
http://www.cazy.org/b4924.html
http://www.cazy.org/b4925.html
http://www.cazy.org/b4926.html
http://www.cazy.org/b4927.html
http://www.cazy.org/b4928.html
http://www.cazy.org/b4929.html
http://www.cazy.org/b493.html
http://www.cazy.org/b4930.html
http://www.cazy.org/b4931.html
http://www.cazy.org/b4932.html
http://www.cazy.org/b4933.html
http://www.cazy.org/b4934.html
http://www.cazy.org/b4935.html
http://www.cazy.org/b4936.html
http://www.cazy.org/b4937.html
http://www.cazy.org/b4938.html
http://www.cazy.org/b4939.html
http://www.cazy.org/b4940.html
http://www.cazy.org/b4941.html
http://www.cazy.org/b4942.html
http://www.cazy.org/b4943.html
http://www.cazy.org/b4944.html
http://www.cazy.org/b4945.html
http://www.cazy.org/b4946.html
http://www.cazy.org/b4947.html
http://www.cazy.org/b4948.html
http://www.cazy.org/b4949.html
http://www.cazy.org/b495.html
http://www.cazy.org/b4950.html
http://www.cazy.org/b4951.html
http://www.cazy.org/b4952.html
http://www.cazy.org/b4953.html
http://www.cazy.org/b4954.html
http://www.cazy.org/b4955.html
http://www.cazy.org/b4956.html
http://www.cazy.org/b4957.html
http://www.cazy.org/b4958.html
http://www.cazy.org/b4959.html
http://www.cazy.org/b496.html
http://www.cazy.org/b4960.html
http://www.cazy.org/b4961.html
http://www.cazy.org/b4962.html
http://www.cazy.org/b4963.html
http://www.cazy.org/b4964.html
http://www.cazy.org/b4965.html
http://www.cazy.org/b4966.html
http://www.cazy.org/b4967.html
http://www.cazy.org/b4968.html
http://www.cazy.org/b4969.html
http://www.cazy.org/b497.html
http://www.cazy.org/b4970.html
http://www.cazy.org/b4971.html
http://www.cazy.org/b4972.html
http://www.cazy.org/b4973.html
http://www.cazy.org/b4974.html
http://www.cazy.org/b4975.html
http://www.cazy.org/b4976.html
http://www.cazy.org/b4977.html
http://www.cazy.org/b4978.html
http://www.cazy.org/b4979.html
http://www.cazy.org/b498.html
http://www.cazy.org/b4980.html
http://www.cazy.org/b4981.html
http://www.cazy.org/b4982.html
http://www.cazy.org/b4983.html
http://www.cazy.org/b4984.html
http://www.cazy.org/b4985.html
http://www.cazy.org/b4986.html
http://www.cazy.org/b4987.html
http://www.cazy.org/b4988.html
http://www.cazy.org/b4989.html
http://www.cazy.org/b499.html
http://www.cazy.org/b4990.html
http://www.cazy.org/b4991.html
http://www.cazy.org/b4992.html
http://www.cazy.org/b4993.html
http://www.cazy.org/b4994.html
http://www.cazy.org/b4995.html
http://www.cazy.org/b4996.html
http://www.cazy.org/b4997.html
http://www.cazy.org/b4998.html
http://www.cazy.org/b4999.html
http://www.cazy.org/b50.html
http://www.cazy.org/b5000.html
http://www.cazy.org/b5001.html
http://www.cazy.org/b5002.html
http://www.cazy.org/b5003.html
http://www.cazy.org/b5004.html
http://www.cazy.org/b5005.html
http://www.cazy.org/b5006.html
http://www.cazy.org/b5007.html
http://www.cazy.org/b5008.html
http://www.cazy.org/b501.html
http://www.cazy.org/b5010.html
http://www.cazy.org/b5011.html
http://www.cazy.org/b5012.html
http://www.cazy.org/b5013.html
http://www.cazy.org/b5014.html
http://www.cazy.org/b5015.html
http://www.cazy.org/b5016.html
http://www.cazy.org/b5017.html
http://www.cazy.org/b5018.html
http://www.cazy.org/b5019.html
http://www.cazy.org/b502.html
http://www.cazy.org/b5020.html
http://www.cazy.org/b5021.html
http://www.cazy.org/b5022.html
http://www.cazy.org/b5023.html
http://www.cazy.org/b5024.html
http://www.cazy.org/b5025.html
http://www.cazy.org/b5026.html
http://www.cazy.org/b5027.html
http://www.cazy.org/b5028.html
http://www.cazy.org/b5029.html
http://www.cazy.org/b503.html
http://www.cazy.org/b5031.html
http://www.cazy.org/b5032.html
http://www.cazy.org/b5033.html
http://www.cazy.org/b5034.html
http://www.cazy.org/b5035.html
http://www.cazy.org/b5036.html
http://www.cazy.org/b5037.html
http://www.cazy.org/b5038.html
http://www.cazy.org/b5039.html
http://www.cazy.org/b5040.html
http://www.cazy.org/b5041.html
http://www.cazy.org/b5042.html
http://www.cazy.org/b5043.html
http://www.cazy.org/b5044.html
http://www.cazy.org/b5045.html
http://www.cazy.org/b5046.html
http://www.cazy.org/b5047.html
http://www.cazy.org/b5048.html
http://www.cazy.org/b5049.html
http://www.cazy.org/b505.html
http://www.cazy.org/b5050.html
http://www.cazy.org/b5051.html
http://www.cazy.org/b5052.html
http://www.cazy.org/b5053.html
http://www.cazy.org/b5054.html
http://www.cazy.org/b5056.html
http://www.cazy.org/b5058.html
http://www.cazy.org/b5059.html
http://www.cazy.org/b5060.html
http://www.cazy.org/b5061.html
http://www.cazy.org/b5062.html
http://www.cazy.org/b5063.html
http://www.cazy.org/b5064.html
http://www.cazy.org/b5065.html
http://www.cazy.org/b5066.html
http://www.cazy.org/b5067.html
http://www.cazy.org/b5068.html
http://www.cazy.org/b5069.html
http://www.cazy.org/b5070.html
http://www.cazy.org/b5071.html
http://www.cazy.org/b5072.html
http://www.cazy.org/b5073.html
http://www.cazy.org/b5074.html
http://www.cazy.org/b5076.html
http://www.cazy.org/b5077.html
http://www.cazy.org/b5078.html
http://www.cazy.org/b5079.html
http://www.cazy.org/b508.html
http://www.cazy.org/b5080.html
http://www.cazy.org/b5081.html
http://www.cazy.org/b5082.html
http://www.cazy.org/b5083.html
http://www.cazy.org/b5084.html
http://www.cazy.org/b5085.html
http://www.cazy.org/b5086.html
http://www.cazy.org/b5087.html
http://www.cazy.org/b5088.html
http://www.cazy.org/b5089.html
http://www.cazy.org/b509.html
http://www.cazy.org/b5090.html
http://www.cazy.org/b5091.html
http://www.cazy.org/b5092.html
http://www.cazy.org/b5093.html
http://www.cazy.org/b5094.html
http://www.cazy.org/b5095.html
http://www.cazy.org/b5096.html
http://www.cazy.org/b5097.html
http://www.cazy.org/b5099.html
http://www.cazy.org/b51.html
http://www.cazy.org/b510.html
http://www.cazy.org/b5100.html
http://www.cazy.org/b5101.html
http://www.cazy.org/b5103.html
http://www.cazy.org/b5104.html
http://www.cazy.org/b5105.html
http://www.cazy.org/b5106.html
http://www.cazy.org/b5107.html
http://www.cazy.org/b5108.html
http://www.cazy.org/b5109.html
http://www.cazy.org/b511.html
http://www.cazy.org/b5110.html
http://www.cazy.org/b5114.html
http://www.cazy.org/b5115.html
http://www.cazy.org/b5116.html
http://www.cazy.org/b5117.html
http://www.cazy.org/b5118.html
http://www.cazy.org/b5119.html
http://www.cazy.org/b5120.html
http://www.cazy.org/b5121.html
http://www.cazy.org/b5122.html
http://www.cazy.org/b5123.html
http://www.cazy.org/b5125.html
http://www.cazy.org/b5126.html
http://www.cazy.org/b5127.html
http://www.cazy.org/b5128.html
http://www.cazy.org/b5129.html
http://www.cazy.org/b513.html
http://www.cazy.org/b5130.html
http://www.cazy.org/b5131.html
http://www.cazy.org/b5132.html
http://www.cazy.org/b5134.html
http://www.cazy.org/b5135.html
http://www.cazy.org/b5136.html
http://www.cazy.org/b5137.html
http://www.cazy.org/b5138.html
http://www.cazy.org/b5139.html
http://www.cazy.org/b514.html
http://www.cazy.org/b5140.html
http://www.cazy.org/b5141.html
http://www.cazy.org/b5142.html
http://www.cazy.org/b5143.html
http://www.cazy.org/b5144.html
http://www.cazy.org/b5145.html
http://www.cazy.org/b5147.html
http://www.cazy.org/b5148.html
http://www.cazy.org/b5149.html
http://www.cazy.org/b515.html
http://www.cazy.org/b5150.html
http://www.cazy.org/b5151.html
http://www.cazy.org/b5152.html
http://www.cazy.org/b5153.html
http://www.cazy.org/b5154.html
http://www.cazy.org/b5155.html
http://www.cazy.org/b5156.html
http://www.cazy.org/b5157.html
http://www.cazy.org/b5158.html
http://www.cazy.org/b5159.html
http://www.cazy.org/b516.html
http://www.cazy.org/b5161.html
http://www.cazy.org/b5162.html
http://www.cazy.org/b5163.html
http://www.cazy.org/b5164.html
http://www.cazy.org/b5165.html
http://www.cazy.org/b5166.html
http://www.cazy.org/b5167.html
http://www.cazy.org/b5168.html
http://www.cazy.org/b5169.html
http://www.cazy.org/b517.html
http://www.cazy.org/b5170.html
http://www.cazy.org/b5171.html
http://www.cazy.org/b5172.html
http://www.cazy.org/b5173.html
http://www.cazy.org/b5174.html
http://www.cazy.org/b5175.html
http://www.cazy.org/b5176.html
http://www.cazy.org/b5177.html
http://www.cazy.org/b5178.html
http://www.cazy.org/b5179.html
http://www.cazy.org/b518.html
http://www.cazy.org/b5180.html
http://www.cazy.org/b5181.html
http://www.cazy.org/b5182.html
http://www.cazy.org/b5183.html
http://www.cazy.org/b5184.html
http://www.cazy.org/b5186.html
http://www.cazy.org/b5187.html
http://www.cazy.org/b5188.html
http://www.cazy.org/b5189.html
http://www.cazy.org/b5190.html
http://www.cazy.org/b5191.html
http://www.cazy.org/b5192.html
http://www.cazy.org/b5193.html
http://www.cazy.org/b5194.html
http://www.cazy.org/b5195.html
http://www.cazy.org/b5196.html
http://www.cazy.org/b5197.html
http://www.cazy.org/b5198.html
http://www.cazy.org/b5199.html
http://www.cazy.org/b52.html
http://www.cazy.org/b520.html
http://www.cazy.org/b5200.html
http://www.cazy.org/b5201.html
http://www.cazy.org/b5202.html
http://www.cazy.org/b5203.html
http://www.cazy.org/b5204.html
http://www.cazy.org/b5205.html
http://www.cazy.org/b5206.html
http://www.cazy.org/b5207.html
http://www.cazy.org/b5208.html
http://www.cazy.org/b5209.html
http://www.cazy.org/b521.html
http://www.cazy.org/b5210.html
http://www.cazy.org/b5211.html
http://www.cazy.org/b5212.html
http://www.cazy.org/b5213.html
http://www.cazy.org/b5214.html
http://www.cazy.org/b5215.html
http://www.cazy.org/b5216.html
http://www.cazy.org/b5217.html
http://www.cazy.org/b5218.html
http://www.cazy.org/b5219.html
http://www.cazy.org/b522.html
http://www.cazy.org/b5221.html
http://www.cazy.org/b5222.html
http://www.cazy.org/b5223.html
http://www.cazy.org/b5224.html
http://www.cazy.org/b5225.html
http://www.cazy.org/b5226.html
http://www.cazy.org/b5227.html
http://www.cazy.org/b5228.html
http://www.cazy.org/b5229.html
http://www.cazy.org/b523.html
http://www.cazy.org/b5230.html
http://www.cazy.org/b5231.html
http://www.cazy.org/b5232.html
http://www.cazy.org/b5233.html
http://www.cazy.org/b5234.html
http://www.cazy.org/b5235.html
http://www.cazy.org/b5236.html
http://www.cazy.org/b5237.html
http://www.cazy.org/b5238.html
http://www.cazy.org/b5239.html
http://www.cazy.org/b5240.html
http://www.cazy.org/b5242.html
http://www.cazy.org/b5243.html
http://www.cazy.org/b5244.html
http://www.cazy.org/b5245.html
http://www.cazy.org/b5246.html
http://www.cazy.org/b5247.html
http://www.cazy.org/b5248.html
http://www.cazy.org/b5249.html
http://www.cazy.org/b5250.html
http://www.cazy.org/b5252.html
http://www.cazy.org/b5253.html
http://www.cazy.org/b5254.html
http://www.cazy.org/b5255.html
http://www.cazy.org/b5256.html
http://www.cazy.org/b5257.html
http://www.cazy.org/b5258.html
http://www.cazy.org/b5259.html
http://www.cazy.org/b5260.html
http://www.cazy.org/b5261.html
http://www.cazy.org/b5262.html
http://www.cazy.org/b5263.html
http://www.cazy.org/b5264.html
http://www.cazy.org/b5265.html
http://www.cazy.org/b5266.html
http://www.cazy.org/b5267.html
http://www.cazy.org/b5268.html
http://www.cazy.org/b5269.html
http://www.cazy.org/b527.html
http://www.cazy.org/b5270.html
http://www.cazy.org/b5271.html
http://www.cazy.org/b5272.html
http://www.cazy.org/b5273.html
http://www.cazy.org/b5274.html
http://www.cazy.org/b5275.html
http://www.cazy.org/b5276.html
http://www.cazy.org/b5277.html
http://www.cazy.org/b5278.html
http://www.cazy.org/b5279.html
http://www.cazy.org/b528.html
http://www.cazy.org/b5280.html
http://www.cazy.org/b5281.html
http://www.cazy.org/b5282.html
http://www.cazy.org/b5283.html
http://www.cazy.org/b5284.html
http://www.cazy.org/b5285.html
http://www.cazy.org/b5286.html
http://www.cazy.org/b5287.html
http://www.cazy.org/b5288.html
http://www.cazy.org/b5289.html
http://www.cazy.org/b529.html
http://www.cazy.org/b5290.html
http://www.cazy.org/b5291.html
http://www.cazy.org/b5292.html
http://www.cazy.org/b5293.html
http://www.cazy.org/b5294.html
http://www.cazy.org/b5295.html
http://www.cazy.org/b5296.html
http://www.cazy.org/b5297.html
http://www.cazy.org/b5298.html
http://www.cazy.org/b5299.html
http://www.cazy.org/b53.html
http://www.cazy.org/b530.html
http://www.cazy.org/b5300.html
http://www.cazy.org/b5302.html
http://www.cazy.org/b5303.html
http://www.cazy.org/b5304.html
http://www.cazy.org/b5305.html
http://www.cazy.org/b5307.html
http://www.cazy.org/b5308.html
http://www.cazy.org/b5309.html
http://www.cazy.org/b5310.html
http://www.cazy.org/b5311.html
http://www.cazy.org/b5312.html
http://www.cazy.org/b5313.html
http://www.cazy.org/b5314.html
http://www.cazy.org/b5316.html
http://www.cazy.org/b5317.html
http://www.cazy.org/b5318.html
http://www.cazy.org/b5319.html
http://www.cazy.org/b532.html
http://www.cazy.org/b5321.html
http://www.cazy.org/b5322.html
http://www.cazy.org/b5323.html
http://www.cazy.org/b5324.html
http://www.cazy.org/b5325.html
http://www.cazy.org/b5326.html
http://www.cazy.org/b5329.html
http://www.cazy.org/b533.html
http://www.cazy.org/b5330.html
http://www.cazy.org/b5331.html
http://www.cazy.org/b5332.html
http://www.cazy.org/b5333.html
http://www.cazy.org/b5334.html
http://www.cazy.org/b5335.html
http://www.cazy.org/b5336.html
http://www.cazy.org/b5337.html
http://www.cazy.org/b5338.html
http://www.cazy.org/b5339.html
http://www.cazy.org/b534.html
http://www.cazy.org/b5340.html
http://www.cazy.org/b5341.html
http://www.cazy.org/b5342.html
http://www.cazy.org/b5343.html
http://www.cazy.org/b5344.html
http://www.cazy.org/b5345.html
http://www.cazy.org/b5346.html
http://www.cazy.org/b5347.html
http://www.cazy.org/b5348.html
http://www.cazy.org/b5349.html
http://www.cazy.org/b535.html
http://www.cazy.org/b5350.html
http://www.cazy.org/b5351.html
http://www.cazy.org/b5352.html
http://www.cazy.org/b5353.html
http://www.cazy.org/b5354.html
http://www.cazy.org/b5355.html
http://www.cazy.org/b5356.html
http://www.cazy.org/b5357.html
http://www.cazy.org/b5359.html
http://www.cazy.org/b536.html
http://www.cazy.org/b5360.html
http://www.cazy.org/b5361.html
http://www.cazy.org/b5362.html
http://www.cazy.org/b5363.html
http://www.cazy.org/b5364.html
http://www.cazy.org/b5365.html
http://www.cazy.org/b5366.html
http://www.cazy.org/b5367.html
http://www.cazy.org/b5368.html
http://www.cazy.org/b5369.html
http://www.cazy.org/b537.html
http://www.cazy.org/b5370.html
http://www.cazy.org/b5371.html
http://www.cazy.org/b5372.html
http://www.cazy.org/b5373.html
http://www.cazy.org/b5374.html
http://www.cazy.org/b5375.html
http://www.cazy.org/b5376.html
http://www.cazy.org/b5377.html
http://www.cazy.org/b5378.html
http://www.cazy.org/b5379.html
http://www.cazy.org/b538.html
http://www.cazy.org/b5380.html
http://www.cazy.org/b5381.html
http://www.cazy.org/b5382.html
http://www.cazy.org/b5383.html
http://www.cazy.org/b5384.html
http://www.cazy.org/b5385.html
http://www.cazy.org/b5386.html
http://www.cazy.org/b5387.html
http://www.cazy.org/b5388.html
http://www.cazy.org/b5389.html
http://www.cazy.org/b5390.html
http://www.cazy.org/b5391.html
http://www.cazy.org/b5392.html
http://www.cazy.org/b5393.html
http://www.cazy.org/b5394.html
http://www.cazy.org/b5395.html
http://www.cazy.org/b5396.html
http://www.cazy.org/b5397.html
http://www.cazy.org/b5398.html
http://www.cazy.org/b5399.html
http://www.cazy.org/b54.html
http://www.cazy.org/b540.html
http://www.cazy.org/b5400.html
http://www.cazy.org/b5401.html
http://www.cazy.org/b5402.html
http://www.cazy.org/b5403.html
http://www.cazy.org/b5404.html
http://www.cazy.org/b5405.html
http://www.cazy.org/b5406.html
http://www.cazy.org/b5407.html
http://www.cazy.org/b5408.html
http://www.cazy.org/b5409.html
http://www.cazy.org/b541.html
http://www.cazy.org/b5410.html
http://www.cazy.org/b5411.html
http://www.cazy.org/b5412.html
http://www.cazy.org/b5413.html
http://www.cazy.org/b5414.html
http://www.cazy.org/b5415.html
http://www.cazy.org/b5416.html
http://www.cazy.org/b5417.html
http://www.cazy.org/b5418.html
http://www.cazy.org/b5419.html
http://www.cazy.org/b542.html
http://www.cazy.org/b5420.html
http://www.cazy.org/b5421.html
http://www.cazy.org/b5422.html
http://www.cazy.org/b5423.html
http://www.cazy.org/b5424.html
http://www.cazy.org/b5425.html
http://www.cazy.org/b5426.html
http://www.cazy.org/b5427.html
http://www.cazy.org/b5428.html
http://www.cazy.org/b5429.html
http://www.cazy.org/b543.html
http://www.cazy.org/b5430.html
http://www.cazy.org/b5431.html
http://www.cazy.org/b5432.html
http://www.cazy.org/b5433.html
http://www.cazy.org/b5434.html
http://www.cazy.org/b5435.html
http://www.cazy.org/b5436.html
http://www.cazy.org/b5437.html
http://www.cazy.org/b5438.html
http://www.cazy.org/b5439.html
http://www.cazy.org/b544.html
http://www.cazy.org/b5440.html
http://www.cazy.org/b5441.html
http://www.cazy.org/b5442.html
http://www.cazy.org/b5443.html
http://www.cazy.org/b5444.html
http://www.cazy.org/b5445.html
http://www.cazy.org/b5446.html
http://www.cazy.org/b5447.html
http://www.cazy.org/b5448.html
http://www.cazy.org/b5449.html
http://www.cazy.org/b545.html
http://www.cazy.org/b5450.html
http://www.cazy.org/b5451.html
http://www.cazy.org/b5452.html
http://www.cazy.org/b5453.html
http://www.cazy.org/b5454.html
http://www.cazy.org/b5455.html
http://www.cazy.org/b5456.html
http://www.cazy.org/b5457.html
http://www.cazy.org/b5458.html
http://www.cazy.org/b5459.html
http://www.cazy.org/b5460.html
http://www.cazy.org/b5461.html
http://www.cazy.org/b5462.html
http://www.cazy.org/b5463.html
http://www.cazy.org/b5464.html
http://www.cazy.org/b5465.html
http://www.cazy.org/b5466.html
http://www.cazy.org/b5467.html
http://www.cazy.org/b5468.html
http://www.cazy.org/b5469.html
http://www.cazy.org/b547.html
http://www.cazy.org/b5470.html
http://www.cazy.org/b5471.html
http://www.cazy.org/b5472.html
http://www.cazy.org/b5473.html
http://www.cazy.org/b5474.html
http://www.cazy.org/b5475.html
http://www.cazy.org/b5476.html
http://www.cazy.org/b5477.html
http://www.cazy.org/b5478.html
http://www.cazy.org/b5479.html
http://www.cazy.org/b548.html
http://www.cazy.org/b5480.html
http://www.cazy.org/b5481.html
http://www.cazy.org/b5482.html
http://www.cazy.org/b5483.html
http://www.cazy.org/b5484.html
http://www.cazy.org/b5485.html
http://www.cazy.org/b5486.html
http://www.cazy.org/b5487.html
http://www.cazy.org/b5488.html
http://www.cazy.org/b5489.html
http://www.cazy.org/b549.html
http://www.cazy.org/b5490.html
http://www.cazy.org/b5491.html
http://www.cazy.org/b5492.html
http://www.cazy.org/b5493.html
http://www.cazy.org/b5494.html
http://www.cazy.org/b5495.html
http://www.cazy.org/b5496.html
http://www.cazy.org/b5497.html
http://www.cazy.org/b5498.html
http://www.cazy.org/b5499.html
http://www.cazy.org/b55.html
http://www.cazy.org/b550.html
http://www.cazy.org/b5500.html
http://www.cazy.org/b5501.html
http://www.cazy.org/b5502.html
http://www.cazy.org/b5503.html
http://www.cazy.org/b5504.html
http://www.cazy.org/b5506.html
http://www.cazy.org/b5507.html
http://www.cazy.org/b5508.html
http://www.cazy.org/b5509.html
http://www.cazy.org/b551.html
http://www.cazy.org/b5510.html
http://www.cazy.org/b5511.html
http://www.cazy.org/b5512.html
http://www.cazy.org/b5513.html
http://www.cazy.org/b5514.html
http://www.cazy.org/b5515.html
http://www.cazy.org/b5516.html
http://www.cazy.org/b5517.html
http://www.cazy.org/b5518.html
http://www.cazy.org/b5519.html
http://www.cazy.org/b552.html
http://www.cazy.org/b5520.html
http://www.cazy.org/b5521.html
http://www.cazy.org/b5522.html
http://www.cazy.org/b5523.html
http://www.cazy.org/b5524.html
http://www.cazy.org/b5525.html
http://www.cazy.org/b5526.html
http://www.cazy.org/b5527.html
http://www.cazy.org/b5528.html
http://www.cazy.org/b5529.html
http://www.cazy.org/b553.html
http://www.cazy.org/b5530.html
http://www.cazy.org/b5531.html
http://www.cazy.org/b5532.html
http://www.cazy.org/b5533.html
http://www.cazy.org/b5534.html
http://www.cazy.org/b5535.html
http://www.cazy.org/b5536.html
http://www.cazy.org/b5537.html
http://www.cazy.org/b5538.html
http://www.cazy.org/b5539.html
http://www.cazy.org/b554.html
http://www.cazy.org/b5540.html
http://www.cazy.org/b5541.html
http://www.cazy.org/b5542.html
http://www.cazy.org/b5543.html
http://www.cazy.org/b5544.html
http://www.cazy.org/b5545.html
http://www.cazy.org/b5546.html
http://www.cazy.org/b555.html
http://www.cazy.org/b5551.html
http://www.cazy.org/b5552.html
http://www.cazy.org/b5553.html
http://www.cazy.org/b5554.html
http://www.cazy.org/b5555.html
http://www.cazy.org/b5556.html
http://www.cazy.org/b5557.html
http://www.cazy.org/b5558.html
http://www.cazy.org/b5559.html
http://www.cazy.org/b556.html
http://www.cazy.org/b5560.html
http://www.cazy.org/b5561.html
http://www.cazy.org/b5562.html
http://www.cazy.org/b5563.html
http://www.cazy.org/b5564.html
http://www.cazy.org/b5565.html
http://www.cazy.org/b5566.html
http://www.cazy.org/b5567.html
http://www.cazy.org/b5568.html
http://www.cazy.org/b5569.html
http://www.cazy.org/b557.html
http://www.cazy.org/b5570.html
http://www.cazy.org/b5571.html
http://www.cazy.org/b5572.html
http://www.cazy.org/b5573.html
[truncated: 145,580 more chars]
