# Supplementary material for: New Insights into the Co-Occurrences of Glycoside Hydrolase Genes among Prokaryotic Genomes through Network Analysis
Source: Microorganisms. 2021 Feb 19;9(2):427. doi: 10.3390/microorganisms9020427 (PMC7922503; doi:10.3390/microorganisms9020427)
Supplement: Supplementary file 1 [file microorganisms-09-00427-s001.zip › suppl materials/Table S1 AveF.xlsx]

## Sheet: Sheet1
Species	Domains	Phyla	Family1	Family2	Family3	Family4	Family5	Family6	Family8	Family9	Family10	Family11	Family12	Family13	Family14	Family15	Family16	Family17	Family18	Family19	Family20	Family22	Family23	Family24	Family25	Family26	Family27	Family28	Family29	Family30	Family31	Family32	Family33	Family35	Family36	Family37	Family38	Family39	Family42	Family43	Family44	Family45	Family46	Family47	Family48	Family49	Family50	Family51	Family52
[Arcobacter] porcinus	Bacteria	Proteobacteria	0	0	1	0	0	0	0	0	0	0	0	0	0	0	0	2	0	0	0	0	2	0	0	0	0	0	0	0	0	0	0	0	0	0	0	0	0	0	0	0	0	0	0	0	0	0	0
[Bacillus thuringiensis]	Bacteria	Firmicutes	1	0	0	1	0	0	0	0	0	0	0	9	0	0	0	0	4	0	0	0	2	0	2	0	0	0	0	0	0	1	0	0	0	0	0	0	0	0	0	0	0	0	0	0	0	0	0
[Bacillus] caldolyticus	Bacteria	Firmicutes	3	0	0	1	0	0	0	0	0	0	0	7	0	0	0	0	3	0	0	0	1	0	0	0	0	0	0	0	0	1	0	0	1	0	0	0	0	0	0	0	0	0	0	0	0	0	0
[Bacillus] selenitireducens	Bacteria	Firmicutes	0	2	1	2	0	0	0	0	0	0	0	10	0	0	3	0	0	0	0	0	3	0	0	0	0	0	0	0	0	1	0	0	1	0	0	0	0	3	0	0	0	0	0	0	0	1	0
[Brevibacterium] flavum	Bacteria	Actinobacteria	2	0	2	0	0	0	0	0	0	0	0	7	0	1	1	0	0	0	0	0	4	0	0	0	0	0	0	0	0	2	2	0	0	0	0	1	0	0	0	0	0	0	0	0	0	0	0
[Brevibacterium] frigoritolerans	Bacteria	Firmicutes	2	0	2	3	0	0	1	0	0	0	0	8	0	0	0	0	4	0	0	0	1	0	1	0	0	0	0	0	0	4	0	0	0	0	0	0	0	1	0	0	0	0	0	0	0	0	0
[Clostridium] cellulosi	Bacteria	Firmicutes	0	1	3	0	2	0	0	2	2	0	0	3	0	1	0	0	1	0	0	0	1	1	2	0	0	0	0	0	1	0	0	0	0	0	0	2	1	2	0	0	0	0	1	0	0	4	0
[Clostridium] cf.	Bacteria	Firmicutes	1	1	1	1	0	0	0	0	0	0	0	5	0	0	0	0	2	0	0	0	0	0	2	0	0	0	0	0	0	0	1	0	0	0	0	0	0	0	0	0	0	0	0	0	0	0	0
[Clostridium] hylemonae	Bacteria	Firmicutes	0	2	1	0	0	0	0	0	0	0	0	8	0	0	0	0	2	0	0	0	1	0	3	0	0	0	0	0	0	1	0	0	1	0	0	0	0	0	0	0	0	0	0	0	0	0	0
[Clostridium] innocuum	Bacteria	Firmicutes	20	0	1	3	0	0	0	0	0	0	0	5	0	0	0	0	0	0	0	0	4	0	2	0	0	0	0	0	0	2	0	0	0	0	2	0	0	1	0	0	0	0	0	0	0	0	0
[Clostridium] saccharolyticum	Bacteria	Firmicutes	7	5	1	9	0	0	0	1	0	0	0	10	0	0	0	0	7	0	0	0	1	0	2	0	0	0	1	1	1	0	0	0	1	0	1	0	0	1	0	0	1	0	0	0	0	0	0
[Clostridium] scindens	Bacteria	Firmicutes	0	1	0	0	0	0	0	0	0	0	0	6	0	0	0	0	2	0	0	0	2	0	2	0	0	0	1	0	0	0	0	0	0	0	0	0	1	0	0	0	0	0	0	0	0	0	0
[Clostridium] sphenoides	Bacteria	Firmicutes	13	9	6	14	1	0	0	1	0	0	0	9	0	0	0	0	7	0	0	0	1	0	2	0	0	2	1	0	6	0	1	0	2	0	4	0	1	3	0	0	1	0	0	0	0	3	0
[Clostridium] ultunense	Bacteria	Firmicutes	0	0	1	1	0	0	0	0	0	0	0	1	0	0	0	0	1	0	0	0	1	0	0	0	0	0	0	0	0	0	0	0	0	0	0	2	0	0	0	0	0	0	0	0	0	0	0
[Enterobacter] lignolyticus	Bacteria	Proteobacteria	4	3	2	2	0	0	1	0	0	0	0	5	0	0	0	0	1	1	1	0	8	1	0	0	0	0	0	0	2	0	0	1	0	1	1	0	0	0	0	0	0	0	0	0	0	0	0
[Eubacterium] eligens	Bacteria	Firmicutes	1	2	0	0	1	0	0	0	0	0	0	6	0	0	0	0	1	0	0	0	2	0	5	0	0	3	0	0	0	0	0	0	0	0	0	0	0	3	0	0	0	0	0	0	0	0	0
[Eubacterium] rectale	Bacteria	Firmicutes	1	3	3	0	1	0	1	0	0	0	0	13	0	0	0	0	1	0	0	0	1	0	2	0	0	0	0	0	3	2	0	0	2	0	0	0	2	2	0	0	0	0	0	0	0	1	0
[Eubacterium] siraeum	Bacteria	Firmicutes	0	3	4	0	12	0	0	0	0	0	0	6	0	0	0	0	1	0	0	0	1	0	1	5	1	0	0	0	1	0	0	1	2	0	0	0	0	6	0	0	0	0	0	0	0	0	0
[Haemophilus] ducreyi	Bacteria	Proteobacteria	0	0	1	0	0	0	0	0	0	0	0	0	0	0	0	0	0	0	0	0	4	0	0	0	0	0	0	0	0	0	0	0	0	0	0	0	0	0	0	0	0	0	0	0	0	0	0
[Kluyvera] intestini	Bacteria	Proteobacteria	10	3	2	3	1	0	3	0	0	0	0	9	0	1	0	0	0	1	0	0	7	6	0	0	0	1	0	0	2	1	1	0	0	2	0	0	1	4	0	0	0	0	0	0	0	0	0
[Mannheimia] succiniciproducens	Bacteria	Proteobacteria	0	2	1	0	0	0	0	0	0	0	0	4	0	0	0	0	0	0	1	0	3	0	0	0	0	0	0	0	1	1	0	0	1	0	0	0	0	0	0	0	0	0	0	0	0	0	0
[Mycobacterium] chelonae	Bacteria	Actinobacteria	1	0	1	0	1	2	0	0	0	0	0	4	0	2	2	0	0	1	0	0	6	0	0	0	0	0	0	0	0	0	0	0	0	1	1	0	0	0	0	0	0	0	0	0	0	0	0
[Mycobacterium] stephanolepidis	Bacteria	Actinobacteria	1	0	1	0	1	2	0	0	0	0	0	4	0	2	2	0	0	2	0	0	6	0	0	0	0	0	0	0	0	0	0	0	0	1	1	0	0	0	0	0	0	0	0	0	0	0	0
[Pasteurella] aerogenes	Bacteria	Proteobacteria	0	1	1	0	0	0	0	0	0	0	0	3	0	0	0	0	0	0	0	0	3	1	0	0	0	0	0	0	0	1	0	0	0	0	0	0	0	0	0	0	0	0	0	0	0	0	0
[Polyangium] brachysporum	Bacteria	Proteobacteria	2	0	3	0	7	1	0	0	0	0	0	17	0	2	2	0	7	2	0	0	6	1	0	2	0	0	0	0	0	0	0	0	0	0	0	9	0	1	0	0	1	0	1	0	0	0	0
[Ruminococcus] gnavus	Bacteria	Firmicutes	4	5	5	0	2	0	0	0	0	0	0	8	0	0	0	0	2	0	0	0	4	0	2	0	0	2	2	0	3	3	1	0	2	0	0	0	1	0	0	0	0	0	0	0	0	0	0
[Ruminococcus] torques	Bacteria	Firmicutes	1	2	4	0	0	0	0	0	0	0	0	11	0	0	0	0	1	0	0	0	2	0	2	0	0	0	0	0	1	4	0	0	3	0	0	1	0	0	0	0	0	0	0	0	0	0	0
Abiotrophia defectiva	Bacteria	Firmicutes	1	2	0	0	0	0	0	0	0	0	0	7	0	0	0	0	0	0	1	0	0	0	0	0	0	0	2	0	1	2	1	1	3	0	1	0	0	0	0	0	0	0	0	0	0	0	0
Absiella argi	Bacteria	Firmicutes	15	0	1	1	0	0	0	0	0	0	0	4	0	0	0	0	0	0	0	0	11	0	3	0	0	0	0	0	1	0	0	0	1	0	0	0	0	0	0	0	0	0	0	0	0	0	0
Absiella sp.	Bacteria	Firmicutes	14	0	1	1	0	0	0	0	0	0	0	5	0	0	0	0	0	0	0	0	1	0	2	0	0	0	0	0	1	0	0	0	1	0	0	0	0	0	0	0	0	0	0	0	0	0	0
Acaryochloris marina	Bacteria	Cyanobacteria	1	1	1	0	0	0	0	1	1	0	0	6	0	0	1	0	0	0	0	0	1	1	0	0	0	0	0	0	0	0	0	0	0	0	1	1	0	0	0	0	0	0	0	0	0	0	0
Accumulibacter phosphatis	Bacteria	Proteobacteria	0	0	2	0	0	0	0	0	0	0	0	7	0	0	0	0	0	0	0	0	8	2	0	0	0	0	0	0	1	0	0	0	0	0	0	0	0	0	0	0	0	0	0	0	0	0	0
Acetoanaerobium sticklandii	Bacteria	Firmicutes	0	0	0	0	0	0	0	0	0	0	0	4	0	0	0	0	0	0	0	0	2	0	0	1	0	0	0	0	0	0	0	0	0	0	0	0	0	0	0	0	0	0	0	0	0	0	0
Acetobacter aceti	Bacteria	Proteobacteria	1	0	0	0	1	0	0	0	0	0	0	0	0	0	0	0	0	0	1	0	9	0	0	0	0	0	0	1	0	1	0	0	0	1	0	0	0	0	0	0	0	0	0	0	0	0	0
Acetobacter ascendens	Bacteria	Proteobacteria	0	0	0	0	0	0	0	0	0	0	0	2	0	0	0	0	0	0	1	0	6	1	0	0	0	0	0	0	0	0	0	0	0	1	0	0	0	0	0	0	0	0	0	0	0	0	0
Acetobacter ghanensis	Bacteria	Proteobacteria	0	0	0	0	0	0	0	0	0	0	0	0	0	0	0	0	0	0	1	0	7	0	0	0	0	0	0	0	0	0	0	0	0	0	0	0	0	0	0	0	0	0	0	0	0	0	0
Acetobacter orientalis	Bacteria	Proteobacteria	0	0	0	0	0	0	1	0	0	0	0	0	0	0	0	0	0	0	1	0	7	1	0	0	0	0	0	0	1	0	0	0	0	1	0	0	0	0	0	0	0	0	0	0	0	0	0
Acetobacter oryzifermentans	Bacteria	Proteobacteria	0	0	0	0	0	0	0	0	0	0	0	0	0	0	0	0	0	0	1	0	6	1	0	0	0	0	0	0	0	0	0	0	0	1	0	0	0	2	0	0	0	0	0	0	0	0	0
Acetobacter oryzoeni	Bacteria	Proteobacteria	0	0	0	0	0	0	0	0	0	0	0	4	0	0	0	0	0	0	1	0	7	0	0	0	0	0	0	0	0	0	0	0	0	1	0	0	0	0	0	0	0	0	0	0	0	0	0
Acetobacter pasteurianus	Bacteria	Proteobacteria	0	0	0	0	0	0	0	0	0	0	0	3	0	0	0	0	0	0	1	0	6	1	0	0	0	0	0	0	0	0	0	0	0	1	0	0	0	0	0	0	0	0	0	0	0	0	0
Acetobacter persici	Bacteria	Proteobacteria	0	0	0	0	0	0	0	0	0	0	0	0	0	0	0	0	0	0	1	0	12	1	0	0	0	0	0	0	0	0	0	0	0	0	0	0	1	0	0	0	0	0	0	0	0	0	0
Acetobacter pomorum	Bacteria	Proteobacteria	0	0	0	0	0	0	0	0	0	0	0	0	0	0	0	0	0	0	1	0	9	2	0	0	0	0	0	0	0	0	0	0	0	1	0	0	0	1	0	0	0	0	0	0	0	0	0
Acetobacter senegalensis	Bacteria	Proteobacteria	0	0	2	0	0	0	0	0	0	0	0	4	0	1	0	0	0	0	1	0	7	3	0	0	0	0	0	0	1	0	0	0	0	1	0	0	0	0	0	0	0	0	0	0	0	0	0
Acetobacter sp.	Bacteria	Proteobacteria	0	0	0	0	0	0	1	0	0	0	0	0	0	0	0	0	0	0	1	0	8	2	0	0	0	0	0	0	0	0	0	0	0	1	0	0	0	1	0	0	0	0	0	0	0	0	0
Acetobacter tropicalis	Bacteria	Proteobacteria	0	0	2	0	0	0	0	0	0	0	0	4	0	1	0	0	0	0	1	0	10	2	0	0	0	0	0	0	0	0	0	0	0	1	0	0	0	0	0	0	0	0	0	0	0	0	0
Acetobacteraceae bacterium	Bacteria	Proteobacteria	0	0	1	0	3	0	0	0	0	0	0	3	0	2	1	0	0	0	0	0	5	0	0	0	0	0	0	0	0	1	0	0	0	1	0	0	1	0	0	0	0	0	0	0	0	0	0
Acetobacterium sp.	Bacteria	Firmicutes	0	0	1	0	1	0	0	0	0	0	0	3	0	0	0	0	1	0	0	0	0	0	1	0	0	0	0	0	0	0	0	0	0	0	0	0	0	0	0	0	0	0	0	0	0	0	0
Acetobacterium woodii	Bacteria	Firmicutes	0	0	1	0	1	0	0	0	0	0	0	2	0	0	0	0	0	0	0	0	0	0	1	0	0	0	0	0	0	0	0	0	0	0	0	0	0	0	0	0	0	0	0	0	0	0	0
Acetohalobium arabaticum	Bacteria	Firmicutes	0	0	0	0	0	0	0	0	0	0	0	1	0	0	0	0	0	0	0	0	1	0	0	0	0	0	0	0	0	0	0	0	0	0	0	0	0	0	0	0	0	0	0	0	0	0	0
Acetomicrobium mobile	Bacteria	Synergistetes	0	0	0	0	0	0	0	0	0	0	0	1	0	0	0	0	0	0	0	0	3	0	0	0	0	0	0	0	0	0	0	0	0	0	0	0	0	0	0	0	0	0	0	0	0	0	0
Acholeplasma axanthum	Bacteria	Tenericutes	0	3	8	0	1	0	0	0	0	0	0	7	0	0	2	0	0	0	2	0	0	0	0	0	0	0	1	0	1	2	0	0	0	0	0	0	0	2	0	0	0	0	0	0	0	0	0
Acholeplasma brassicae	Bacteria	Tenericutes	0	1	5	1	0	0	0	0	0	0	0	10	0	0	3	1	1	0	2	0	0	0	0	0	0	1	0	1	0	0	0	0	0	0	0	0	0	0	0	0	0	0	0	0	0	0	0
Acholeplasma hippikon	Bacteria	Tenericutes	0	0	3	1	1	0	0	0	0	0	0	8	0	0	0	0	1	0	2	0	0	0	0	0	0	0	0	0	0	0	0	0	0	0	0	0	0	0	0	0	0	0	0	0	0	0	0
Acholeplasma laidlawii	Bacteria	Tenericutes	0	0	3	1	0	0	0	0	0	0	0	8	0	0	3	0	1	0	1	0	0	0	0	0	0	0	0	1	0	0	0	0	0	0	0	0	0	0	0	0	0	0	0	0	0	0	0
Acholeplasma oculi	Bacteria	Tenericutes	0	0	3	1	1	0	0	0	0	0	0	7	0	0	2	0	1	0	1	0	0	0	0	0	0	1	0	1	0	5	0	0	0	0	0	0	0	0	0	0	0	0	0	0	0	0	0
Acholeplasma palmae	Bacteria	Tenericutes	0	0	1	0	0	0	0	0	0	0	0	0	0	0	0	0	0	0	0	0	0	0	0	0	0	3	0	0	0	0	0	0	0	0	0	0	0	1	0	0	0	0	0	0	0	0	0
Achromobacter denitrificans	Bacteria	Proteobacteria	0	0	1	0	0	0	0	0	0	0	0	6	0	1	0	0	0	0	0	0	7	0	0	0	0	0	0	0	1	0	0	0	0	0	0	0	0	0	0	0	0	0	0	0	0	0	0
Achromobacter insolitus	Bacteria	Proteobacteria	0	0	1	0	0	0	0	0	0	0	0	6	0	1	0	0	0	0	0	0	5	0	0	0	0	0	0	0	1	0	0	0	0	0	0	0	0	0	0	0	0	0	0	0	0	0	0
Achromobacter pestifer	Bacteria	Proteobacteria	0	0	1	0	0	0	0	0	0	0	0	0	0	0	0	0	0	0	0	0	7	1	0	0	0	0	0	0	1	0	0	0	0	0	0	0	0	0	0	0	0	0	0	0	0	0	0
Achromobacter ruhlandii	Bacteria	Proteobacteria	0	0	1	0	0	0	0	0	0	0	0	7	0	0	0	0	0	0	0	0	7	0	0	0	0	0	0	0	1	0	0	0	0	0	0	0	0	0	0	0	0	0	0	0	0	0	0
Achromobacter sp.	Bacteria	Proteobacteria	0	0	1	0	0	0	0	0	0	0	0	4	0	1	0	0	0	0	0	0	8	0	0	0	0	0	0	0	1	0	0	0	0	0	0	0	0	0	0	0	0	0	0	0	0	0	0
Achromobacter spanius	Bacteria	Proteobacteria	0	0	1	0	0	0	0	0	0	0	0	6	0	1	0	0	0	1	0	0	7	1	0	0	0	0	0	0	1	0	0	0	0	0	0	0	0	0	0	0	0	0	0	0	0	0	0
Achromobacter xylosoxidans	Bacteria	Proteobacteria	0	0	1	0	0	0	0	0	0	0	0	6	0	1	0	0	0	0	0	0	6	0	0	0	0	0	0	0	1	0	0	0	0	0	0	0	0	0	0	0	0	0	0	0	0	0	0
Acidaminococcus fermentans	Bacteria	Firmicutes	0	0	1	0	0	0	0	0	0	0	0	2	0	0	0	0	1	0	0	0	1	0	0	0	0	0	0	0	0	0	0	0	0	0	0	0	0	0	0	0	0	0	0	0	0	0	0
Acidaminococcus intestini	Bacteria	Firmicutes	0	0	0	0	0	0	0	0	0	0	0	0	0	0	0	0	2	0	0	0	1	0	0	0	0	0	0	0	0	0	0	0	0	0	0	0	0	0	0	0	0	0	0	0	0	0	0
Acidianus ambivalens	Archaea	Crenarchaeota	1	0	0	0	0	0	0	0	0	0	1	3	0	5	0	0	0	0	0	0	0	0	0	0	0	0	0	0	1	0	0	0	0	0	1	0	0	0	0	0	0	0	0	0	0	0	0
Acidianus brierleyi	Archaea	Crenarchaeota	2	0	0	0	0	0	0	0	0	0	1	3	0	6	0	0	0	0	0	0	0	0	0	0	0	0	0	0	1	0	0	0	1	0	1	0	0	0	0	0	0	0	0	0	0	0	0
Acidianus hospitalis	Archaea	Crenarchaeota	1	0	0	0	0	0	0	0	0	0	1	3	0	5	0	0	0	0	0	0	0	0	0	0	0	0	0	0	2	0	0	0	1	0	1	0	0	0	0	0	0	0	0	0	0	0	0
Acidianus manzaensis	Archaea	Crenarchaeota	2	0	0	0	0	0	0	0	0	0	0	3	0	6	0	0	0	0	0	0	0	0	0	0	0	0	0	0	1	0	0	0	1	0	1	0	0	0	0	0	0	0	0	0	0	0	0
Acidianus sulfidivorans	Archaea	Crenarchaeota	1	0	0	0	0	0	0	0	0	0	1	3	0	5	0	0	0	0	0	0	0	0	0	0	0	0	0	0	1	0	0	0	1	0	1	0	0	0	0	0	0	0	0	0	0	0	0
Acidiferrobacter sp.	Bacteria	Proteobacteria	0	0	1	0	0	0	1	0	0	0	0	7	0	5	0	0	0	0	0	0	4	1	0	0	0	0	0	0	0	0	0	0	0	0	0	0	0	0	0	0	0	0	0	0	0	0	0
Acidihalobacter ferrooxidans	Bacteria	Proteobacteria	0	0	1	0	0	0	0	0	0	0	0	4	0	1	0	0	0	0	0	0	6	1	0	0	0	0	0	0	1	0	0	0	0	0	0	0	0	0	0	0	0	0	0	0	0	0	0
Acidihalobacter prosperus	Bacteria	Proteobacteria	0	0	1	0	0	0	1	0	0	0	0	2	0	2	0	0	0	0	0	0	5	0	0	0	0	0	0	0	0	0	0	0	0	0	0	1	0	0	0	0	0	0	0	0	0	0	0
Acidilobus saccharovorans	Archaea	Crenarchaeota	1	0	1	0	1	0	0	0	0	0	3	1	0	2	0	0	0	0	0	0	0	0	0	0	0	0	0	0	1	0	0	0	1	0	1	0	0	0	0	0	0	0	0	0	0	0	0
Acidilobus sp.	Archaea	Crenarchaeota	1	0	0	0	3	0	0	0	0	0	3	1	0	2	0	0	0	0	0	0	0	0	0	0	0	0	0	0	1	0	0	0	0	0	1	0	0	0	0	0	0	0	0	0	0	0	0
Acidimicrobium ferrooxidans	Bacteria	Actinobacteria	0	0	0	0	2	0	0	0	0	0	0	2	0	1	0	0	2	0	0	0	2	0	0	0	0	0	0	1	0	0	0	0	0	0	0	1	0	0	0	0	0	0	0	0	0	0	0
Acidiphilium cryptum	Bacteria	Proteobacteria	0	0	2	0	0	0	1	0	0	0	0	4	0	1	0	2	0	0	0	0	6	1	0	0	0	0	0	0	0	0	0	0	0	0	0	1	0	0	0	0	0	0	0	0	0	0	0
Acidiphilium multivorum	Bacteria	Proteobacteria	0	0	2	0	0	0	1	0	0	0	0	4	0	1	0	2	0	0	0	0	9	1	0	0	0	0	0	0	0	0	0	0	0	0	0	0	0	0	0	0	0	0	0	0	0	0	0
Acidipropionibacterium acidipropionici	Bacteria	Actinobacteria	2	4	4	1	2	0	0	0	0	0	0	10	0	0	0	0	0	0	1	0	1	0	1	1	0	0	1	0	1	2	0	2	3	0	1	0	0	1	0	0	0	0	0	0	0	1	0
Acidipropionibacterium jensenii	Bacteria	Actinobacteria	1	3	3	1	1	0	0	0	0	0	0	8	0	0	0	0	0	0	1	0	0	0	1	0	0	0	2	0	2	2	0	0	2	0	0	0	0	0	0	0	0	0	0	0	0	0	0
Acidipropionibacterium virtanenii	Bacteria	Actinobacteria	1	4	4	1	2	0	0	0	0	0	0	9	0	0	0	0	0	0	1	0	0	0	1	0	0	0	1	0	2	3	0	2	2	0	1	0	0	1	0	0	0	0	0	0	0	1	0
Acidisarcina polymorpha	Bacteria	Acidobacteria	3	10	9	0	10	0	0	1	2	0	0	13	0	4	2	0	6	1	5	0	4	0	0	0	7	5	9	0	6	1	1	5	6	1	4	2	3	2	1	0	0	0	0	0	0	6	0
Acidithiobacillus caldus	Bacteria	Proteobacteria	0	0	1	0	0	0	2	0	0	0	0	2	0	2	0	0	0	2	0	0	9	0	0	0	0	0	0	0	0	0	0	0	0	0	0	0	0	0	0	0	0	0	0	0	0	0	0
Acidithiobacillus ferridurans	Bacteria	Proteobacteria	0	0	1	0	0	0	0	0	0	0	0	1	0	3	0	0	0	0	0	0	6	0	0	0	0	0	0	0	0	0	0	0	0	0	0	0	0	0	0	0	0	0	0	0	0	0	0
Acidithiobacillus ferrivorans	Bacteria	Proteobacteria	0	0	1	0	0	0	4	0	0	0	0	5	0	2	0	0	0	0	0	0	8	1	0	0	0	0	0	0	0	0	0	0	0	0	0	0	0	0	0	0	0	0	0	0	0	0	0
Acidithiobacillus ferrooxidans	Bacteria	Proteobacteria	0	0	1	0	0	0	0	0	0	0	0	3	0	2	0	0	0	0	0	0	6	0	0	0	0	0	0	0	0	0	0	0	0	0	0	0	0	0	0	0	0	0	0	0	0	0	0
Acidithiobacillus sp.	Bacteria	Proteobacteria	0	0	1	0	0	0	1	0	0	0	0	1	0	2	0	0	0	0	0	0	6	0	0	0	0	0	0	0	0	0	0	0	0	0	0	0	0	0	0	0	0	0	0	0	0	0	0
Acidithiobacillus thiooxidans	Bacteria	Proteobacteria	0	0	1	0	0	0	0	0	0	0	0	1	0	1	1	0	0	0	0	0	10	0	0	0	0	0	0	0	0	0	0	0	0	0	0	0	0	0	0	0	0	0	0	0	0	0	0
Acidobacteria bacterium	Bacteria	Acidobacteria	0	2	2	1	1	0	0	0	1	0	0	5	0	1	1	0	1	2	0	0	5	0	0	0	0	0	1	0	0	1	1	0	0	0	0	1	0	4	0	0	0	0	0	0	0	2	0
Acidobacterium capsulatum	Bacteria	Acidobacteria	0	3	7	0	1	0	1	1	1	0	0	8	0	2	1	0	5	0	2	0	2	0	0	0	2	4	3	2	3	1	0	3	3	1	0	3	3	0	0	0	0	0	0	0	0	5	0
Acidothermus cellulolyticus	Bacteria	Actinobacteria	1	0	3	0	2	2	0	2	2	0	2	7	0	1	1	0	6	0	1	0	4	0	0	0	0	0	0	0	0	1	0	0	0	0	0	0	0	0	0	0	0	0	1	0	0	0	0
Acidovorax avenae	Bacteria	Proteobacteria	0	0	1	0	2	0	0	0	0	0	0	5	0	1	0	0	1	1	0	0	5	1	0	0	0	0	0	0	0	0	0	0	0	1	0	0	0	0	0	0	0	0	0	0	0	0	0
Acidovorax carolinensis	Bacteria	Proteobacteria	0	0	1	0	0	0	1	0	0	0	0	0	0	0	0	0	0	0	0	0	7	0	0	0	0	0	0	0	0	0	0	0	0	0	0	0	0	0	0	0	0	0	0	0	0	0	0
Acidovorax cattleyae	Bacteria	Proteobacteria	0	0	1	0	2	0	0	0	0	0	0	5	0	1	0	0	1	0	0	0	6	0	0	0	0	0	0	0	0	0	0	0	0	1	0	0	0	1	0	0	0	0	0	0	0	0	0
Acidovorax citrulli	Bacteria	Proteobacteria	0	0	1	0	2	0	0	0	1	0	0	6	0	2	0	0	1	0	0	0	8	2	0	0	0	0	0	0	0	0	0	0	0	2	0	0	0	0	0	0	0	0	0	0	0	0	0
Acidovorax ebreus	Bacteria	Proteobacteria	0	0	1	0	0	0	0	0	0	0	0	0	0	1	0	0	0	0	0	0	6	1	0	0	0	0	0	0	0	0	0	0	0	0	0	0	0	0	0	0	0	0	0	0	0	0	0
Acidovorax sp.	Bacteria	Proteobacteria	0	0	1	0	0	0	0	0	0	0	0	1	0	0	0	0	0	0	0	0	6	1	0	0	0	0	0	0	0	0	0	0	0	0	0	0	0	0	0	0	0	0	0	0	0	0	0
Aciduliprofundum boonei	Archaea	Euryarchaeota	1	0	0	0	0	0	0	0	0	0	0	0	0	0	0	0	0	0	0	0	0	0	1	0	0	0	0	0	0	0	0	0	0	0	0	0	0	0	0	0	0	0	0	0	0	0	0
Aciduliprofundum sp.	Archaea	Euryarchaeota	0	0	0	0	0	0	0	0	0	0	0	0	0	0	0	0	0	0	0	0	0	0	1	0	0	0	0	0	0	0	0	0	0	0	0	0	0	0	0	0	0	0	0	0	0	0	0
Acinetobacter baumannii	Bacteria	Proteobacteria	0	0	1	0	0	0	0	0	0	0	0	0	0	0	0	0	0	0	0	0	6	1	1	0	0	0	0	0	0	0	0	0	0	0	0	0	0	0	0	0	0	0	0	0	0	0	0
Acinetobacter baylyi	Bacteria	Proteobacteria	0	0	1	0	0	0	0	0	0	0	0	0	0	0	0	0	0	0	0	0	5	0	1	0	0	0	0	0	0	0	0	0	0	0	0	0	0	0	0	0	0	0	0	0	0	0	0
Acinetobacter bereziniae	Bacteria	Proteobacteria	0	0	1	0	0	0	0	0	0	0	0	0	0	0	0	0	0	1	0	0	6	3	1	0	0	0	0	0	0	0	0	0	0	0	0	0	0	0	0	0	0	0	0	0	0	0	0
Acinetobacter calcoaceticus	Bacteria	Proteobacteria	0	0	1	0	0	0	0	0	0	0	0	0	0	0	0	0	0	0	0	0	6	1	1	0	0	0	0	0	0	0	0	0	0	0	0	0	0	0	0	0	0	0	0	0	0	0	0
Acinetobacter chinensis	Bacteria	Proteobacteria	0	0	1	0	0	0	0	0	0	0	0	0	0	0	0	0	0	0	0	0	8	1	1	0	0	0	0	0	0	0	0	0	0	0	0	0	0	0	0	0	0	0	0	0	0	0	0
Acinetobacter cumulans	Bacteria	Proteobacteria	0	0	1	0	0	0	0	0	0	0	0	0	0	0	0	0	0	0	0	0	7	0	1	0	0	0	0	0	0	0	0	0	0	0	0	0	0	0	0	0	0	0	0	0	0	0	0
Acinetobacter defluvii	Bacteria	Proteobacteria	0	0	1	0	0	0	0	0	0	0	0	0	0	0	0	0	0	2	0	0	6	2	1	0	0	0	0	0	0	0	0	0	0	0	0	0	0	0	0	0	0	0	0	0	0	0	0
Acinetobacter dispersus	Bacteria	Proteobacteria	0	0	1	0	0	0	0	0	0	0	0	0	0	0	0	0	0	0	0	0	6	1	1	0	0	0	0	0	0	0	0	0	0	0	0	0	0	0	0	0	0	0	0	0	0	0	0
Acinetobacter equi	Bacteria	Proteobacteria	0	0	1	0	0	0	0	0	0	0	0	0	0	0	0	0	0	1	0	0	6	1	1	0	0	0	0	0	0	0	0	0	0	0	0	0	0	0	0	0	0	0	0	0	0	0	0
Acinetobacter guillouiae	Bacteria	Proteobacteria	0	0	1	0	0	0	0	0	0	0	0	0	0	0	0	0	0	0	0	0	6	4	1	0	0	0	0	0	0	0	0	0	0	0	0	0	0	0	0	0	0	0	0	0	0	0	0
Acinetobacter gyllenbergii	Bacteria	Proteobacteria	0	0	1	0	0	0	0	0	0	0	0	0	0	0	0	0	0	2	0	0	6	2	1	0	0	0	0	0	0	0	0	0	0	0	0	0	0	0	0	0	0	0	0	0	0	0	0
Acinetobacter haemolyticus	Bacteria	Proteobacteria	0	0	1	0	0	0	0	0	0	0	0	0	0	0	0	0	0	0	0	0	5	0	1	0	0	0	0	0	0	0	0	0	0	0	0	0	0	0	0	0	0	0	0	0	0	0	0
Acinetobacter indicus	Bacteria	Proteobacteria	0	0	1	0	0	0	0	0	0	0	0	0	0	0	0	0	0	0	0	0	5	0	1	0	0	0	0	0	0	0	0	0	0	0	0	0	0	0	0	0	0	0	0	0	0	0	0
Acinetobacter johnsonii	Bacteria	Proteobacteria	0	0	1	0	0	0	0	0	0	0	0	0	0	0	0	0	0	0	0	0	6	2	1	0	0	0	0	0	0	0	0	0	0	0	0	0	0	0	0	0	0	0	0	0	0	0	0
Acinetobacter junii	Bacteria	Proteobacteria	0	0	1	0	0	0	0	0	0	0	0	0	0	0	0	0	0	0	0	0	6	1	1	0	0	0	0	0	0	0	0	0	0	0	0	0	0	0	0	0	0	0	0	0	0	0	0
Acinetobacter lactucae	Bacteria	Proteobacteria	0	0	1	0	0	0	0	0	0	0	0	0	0	0	0	0	0	1	0	0	5	1	1	0	0	0	0	0	0	0	0	0	0	0	0	0	0	0	0	0	0	0	0	0	0	0	0
Acinetobacter larvae	Bacteria	Proteobacteria	0	0	1	0	0	0	0	0	0	0	0	0	0	0	0	0	0	1	0	0	6	3	1	0	0	0	0	0	0	0	0	0	0	0	0	0	0	0	0	0	0	0	0	0	0	0	0
Acinetobacter lwoffii	Bacteria	Proteobacteria	0	0	1	0	0	0	0	0	0	0	0	0	0	0	0	0	0	0	0	0	7	2	1	0	0	0	0	0	0	0	0	0	0	0	0	0	0	0	0	0	0	0	0	0	0	0	0
Acinetobacter nosocomialis	Bacteria	Proteobacteria	0	0	1	0	0	0	0	0	0	0	0	0	0	0	0	0	0	0	0	0	5	2	1	0	0	0	0	0	0	0	0	0	0	0	0	0	0	0	0	0	0	0	0	0	0	0	0
Acinetobacter oleivorans	Bacteria	Proteobacteria	0	0	1	0	0	0	0	0	0	0	0	0	0	0	0	0	0	0	0	0	5	1	1	0	0	0	0	0	0	0	0	0	0	0	0	0	0	0	0	0	0	0	0	0	0	0	0
Acinetobacter pittii	Bacteria	Proteobacteria	0	0	1	0	0	0	0	0	0	0	0	0	0	0	0	0	0	0	0	0	5	1	1	0	0	0	0	0	0	0	0	0	0	0	0	0	0	0	0	0	0	0	0	0	0	0	0
Acinetobacter radioresistens	Bacteria	Proteobacteria	0	0	1	0	0	0	0	0	0	0	0	0	0	0	0	0	0	1	0	0	6	0	1	0	0	0	0	0	0	0	0	0	0	0	0	0	0	0	0	0	0	0	0	0	0	0	0
Acinetobacter schindleri	Bacteria	Proteobacteria	0	0	1	0	0	0	0	0	0	0	0	0	0	0	0	0	0	0	0	0	6	0	1	0	0	0	0	0	0	0	0	0	0	0	0	0	0	0	0	0	0	0	0	0	0	0	0
Acinetobacter soli	Bacteria	Proteobacteria	0	0	1	0	0	0	0	0	0	0	0	0	0	0	0	0	0	1	0	0	6	1	1	0	0	0	0	0	0	0	0	0	0	0	0	0	0	0	0	0	0	0	0	0	0	0	0
Acinetobacter sp.	Bacteria	Proteobacteria	0	0	1	0	0	0	0	0	0	0	0	0	0	0	0	0	0	0	0	0	6	1	1	0	0	0	0	0	0	0	0	0	0	0	0	0	0	0	0	0	0	0	0	0	0	0	0
Acinetobacter tandoii	Bacteria	Proteobacteria	0	0	1	0	0	0	0	0	0	0	0	0	0	0	0	0	0	0	0	0	5	1	1	0	0	0	0	0	0	0	0	0	0	0	0	0	0	0	0	0	0	0	0	0	0	0	0
Acinetobacter towneri	Bacteria	Proteobacteria	0	0	1	0	0	0	0	0	0	0	0	0	0	0	0	0	0	1	0	0	5	1	1	0	0	0	0	0	0	0	0	0	0	0	0	0	0	0	0	0	0	0	0	0	0	0	0
Acinetobacter ursingii	Bacteria	Proteobacteria	0	0	1	0	0	0	0	0	0	0	0	0	0	0	0	0	0	0	0	0	5	1	1	0	0	0	0	0	0	0	0	0	0	0	0	0	0	0	0	0	0	0	0	0	0	0	0
Acinetobacter wuhouensis	Bacteria	Proteobacteria	0	0	1	0	0	0	0	0	0	0	0	0	0	0	0	0	0	0	0	0	8	4	1	0	0	0	0	0	0	0	0	0	0	0	0	0	0	0	0	0	0	0	0	0	0	0	0
Actinoalloteichus fjordicus	Bacteria	Actinobacteria	4	2	4	0	2	3	1	1	1	0	0	13	0	2	2	0	2	1	1	0	6	0	2	0	1	0	1	0	1	0	3	1	1	0	0	0	3	7	0	0	0	0	1	0	0	1	0
Actinoalloteichus hoggarensis	Bacteria	Actinobacteria	4	2	4	0	2	3	1	1	1	0	0	8	0	2	2	0	2	1	1	0	7	0	2	0	1	0	1	1	1	0	3	1	1	0	0	0	3	6	0	0	0	0	1	0	0	1	0
Actinoalloteichus hymeniacidonis	Bacteria	Actinobacteria	3	2	5	0	1	3	1	1	2	0	0	9	0	2	2	0	1	1	1	0	6	0	2	0	1	0	1	0	1	0	3	1	1	0	0	0	3	5	0	0	0	0	1	0	0	1	0
Actinoalloteichus sp.	Bacteria	Actinobacteria	3	2	3	0	2	3	1	1	2	0	0	8	0	3	2	0	1	1	2	0	6	0	2	0	1	1	1	0	1	0	2	2	1	0	0	0	3	7	0	0	0	0	1	0	0	2	0
Actinobacillus delphinicola	Bacteria	Proteobacteria	0	0	1	0	0	0	0	0	0	0	0	0	0	0	0	0	0	0	0	0	3	0	0	0	0	0	0	0	0	0	0	0	0	0	0	0	0	0	0	0	0	0	0	0	0	0	0
Actinobacillus equuli	Bacteria	Proteobacteria	0	1	1	0	0	0	0	0	0	0	0	6	0	0	0	0	0	0	1	0	4	0	0	0	0	0	0	0	1	1	0	0	1	0	0	0	0	1	0	0	0	0	0	0	0	0	0
Actinobacillus indolicus	Bacteria	Proteobacteria	0	1	1	0	0	0	0	0	0	0	0	3	0	0	0	0	0	0	0	0	3	0	0	0	0	0	0	0	0	1	0	1	0	0	0	0	0	0	0	0	0	0	0	0	0	0	0
Actinobacillus lignieresii	Bacteria	Proteobacteria	0	1	1	0	0	0	0	0	0	0	0	2	0	0	0	0	0	1	1	0	3	1	0	0	0	0	0	0	0	1	0	0	0	0	0	0	0	0	0	0	0	0	0	0	0	0	0
Actinobacillus pleuropneumoniae	Bacteria	Proteobacteria	0	1	1	0	0	0	0	0	0	0	0	2	0	0	0	0	0	0	1	0	3	0	0	0	0	0	0	0	1	1	0	0	0	0	0	0	0	0	0	0	0	0	0	0	0	0	0
Actinobacillus porcitonsillarum	Bacteria	Proteobacteria	0	1	1	0	0	0	0	0	0	0	0	4	0	0	0	0	0	0	0	0	3	1	0	0	0	0	0	0	0	1	0	0	1	0	0	0	0	0	0	0	0	0	0	0	0	0	0
Actinobacillus succinogenes	Bacteria	Proteobacteria	1	1	1	0	0	0	0	0	0	0	0	4	0	0	0	0	0	0	1	0	3	0	0	0	0	0	0	0	1	1	1	0	0	0	0	0	0	0	0	0	0	0	0	0	0	0	0
Actinobacillus suis	Bacteria	Proteobacteria	1	1	1	0	0	0	0	0	0	0	0	3	0	0	0	0	0	0	1	0	4	0	0	0	0	0	0	0	0	1	0	0	1	0	0	0	0	1	0	0	0	0	0	0	0	0	0
Actinobacteria bacterium	Bacteria	Actinobacteria	2	2	4	1	2	1	0	1	1	0	0	5	0	2	0	0	2	0	1	0	2	0	0	0	0	0	1	1	2	0	0	0	2	0	1	2	1	1	0	0	0	0	1	0	0	1	0
Actinomadura sp.	Bacteria	Actinobacteria	6	2	12	1	1	0	0	0	1	0	0	8	0	3	0	0	3	0	1	0	3	0	1	2	0	0	0	0	0	0	1	0	0	0	0	0	0	2	0	0	0	0	0	0	0	0	0
Actinomadura verrucosospora	Bacteria	Actinobacteria	6	2	9	3	3	0	0	0	0	0	0	13	0	4	0	0	3	0	1	0	7	0	2	1	0	0	0	1	1	0	1	0	0	0	1	0	1	3	0	0	0	0	0	0	0	0	0
Actinomyces howellii	Bacteria	Actinobacteria	1	4	4	0	0	0	0	0	0	0	0	18	0	0	0	0	0	0	1	0	4	0	0	0	0	0	0	1	3	4	0	0	2	0	1	0	1	1	0	0	0	0	0	0	0	1	0
Actinomyces israelii	Bacteria	Actinobacteria	0	1	2	0	1	0	0	0	0	0	0	9	0	1	2	0	0	0	5	0	4	0	1	0	0	0	0	0	0	1	2	1	1	0	1	0	0	0	0	0	0	0	0	0	0	0	0
Actinomyces naeslundii	Bacteria	Actinobacteria	2	0	2	0	0	0	0	0	0	0	0	20	0	1	1	0	0	0	0	0	2	0	0	0	0	0	0	0	1	9	2	0	1	0	0	0	3	0	0	0	0	0	0	0	0	0	0
Actinomyces oris	Bacteria	Actinobacteria	1	0	2	0	0	0	0	0	0	0	0	13	0	1	1	0	0	0	0	0	3	0	0	0	0	0	0	0	1	6	2	0	1	0	0	0	1	0	0	0	0	0	0	0	0	0	0
Actinomyces radicidentis	Bacteria	Actinobacteria	1	2	4	1	0	0	0	0	0	0	0	14	0	1	0	0	0	0	0	0	1	0	0	0	0	0	1	0	1	4	0	0	2	0	0	0	0	0	0	0	0	0	0	0	0	0	0
Actinomyces slackii	Bacteria	Actinobacteria	1	1	3	0	0	0	0	0	0	0	0	13	0	0	0	0	0	0	0	0	2	0	0	0	0	0	1	1	3	7	0	0	2	0	1	0	1	0	0	0	0	0	0	0	0	0	0
Actinomyces sp.	Bacteria	Actinobacteria	2	1	2	0	0	0	0	0	0	0	0	11	0	1	1	0	0	0	0	0	3	0	0	0	0	0	0	0	1	3	1	0	1	0	0	0	1	0	0	0	0	0	0	0	0	0	0
Actinomyces tangfeifanii	Bacteria	Actinobacteria	0	1	1	0	0	0	0	0	0	0	0	4	0	0	2	0	0	0	4	0	2	0	0	0	1	0	1	0	1	0	3	1	0	0	0	0	1	1	0	0	0	0	0	0	0	0	0
Actinomyces viscosus	Bacteria	Actinobacteria	1	1	2	0	0	0	0	0	0	0	0	14	0	1	1	0	0	0	1	0	3	0	0	0	0	0	1	0	1	6	3	0	2	0	0	0	1	0	0	0	0	0	0	1	0	0	0
Actinoplanes derwentensis	Bacteria	Actinobacteria	5	6	16	1	13	4	0	1	4	1	3	18	0	0	4	0	5	2	3	0	6	0	0	9	1	0	1	6	2	1	0	3	4	0	2	5	6	24	0	0	0	0	1	0	0	4	0
Actinoplanes friuliensis	Bacteria	Actinobacteria	3	6	11	2	5	3	0	2	6	1	1	21	0	0	9	0	11	2	3	0	6	0	0	7	2	0	0	4	3	0	0	0	2	0	1	2	2	13	0	0	2	0	1	0	0	4	0
Actinoplanes missouriensis	Bacteria	Actinobacteria	4	3	12	1	8	5	0	3	5	1	1	24	0	3	6	0	10	0	2	0	7	0	1	5	3	1	0	1	2	0	0	1	2	0	0	2	3	16	0	0	2	0	1	0	0	3	0
Actinoplanes sp.	Bacteria	Actinobacteria	4	3	11	2	9	4	0	2	6	1	2	23	0	2	7	0	13	1	3	0	6	0	1	7	2	0	0	3	3	1	0	3	1	0	0	1	2	9	0	0	2	0	1	0	0	3	0
Actinopolymorpha singaporensis	Bacteria	Actinobacteria	1	5	3	4	3	1	0	1	1	0	0	11	0	5	1	0	0	0	2	0	4	0	1	2	1	0	4	2	1	2	2	1	3	0	2	6	2	4	0	0	0	0	0	0	0	4	0
Actinopolyspora erythraea	Bacteria	Actinobacteria	2	2	5	0	3	1	0	1	1	1	2	2	0	3	1	0	4	0	2	0	6	0	4	0	1	0	0	0	1	0	0	0	0	0	0	0	0	3	0	0	0	0	0	0	0	1	0
Actinosynnema mirum	Bacteria	Actinobacteria	3	4	9	1	9	3	0	1	4	1	2	13	0	1	4	0	4	1	2	0	7	0	5	0	4	0	0	1	2	0	0	1	1	0	0	1	3	13	0	0	1	0	1	0	0	4	0
Actinosynnema pretiosum	Bacteria	Actinobacteria	3	4	9	1	9	3	0	1	4	1	2	13	0	1	5	0	4	1	2	0	8	0	4	0	4	0	0	2	2	0	0	1	1	0	0	1	3	11	0	0	1	0	1	0	0	4	0
Actinotignum schaalii	Bacteria	Actinobacteria	1	0	0	0	0	0	0	0	0	0	0	10	0	0	1	0	0	0	0	0	2	0	0	0	0	0	0	0	0	2	1	0	0	0	0	0	0	0	0	0	0	0	0	0	0	0	0
Actinotignum sp.	Bacteria	Actinobacteria	0	0	1	0	0	0	0	0	0	0	0	8	0	0	0	0	0	0	0	0	3	0	0	0	0	0	0	0	0	1	0	0	0	0	0	0	0	0	0	0	0	0	0	0	0	0	0
Acutalibacter muris	Bacteria	Firmicutes	0	6	4	1	2	0	0	0	0	0	0	5	0	0	0	0	2	0	0	0	4	0	4	0	1	1	2	0	1	5	0	2	1	0	0	0	2	1	0	0	0	0	0	0	0	3	0
Adlercreutzia equolifaciens	Bacteria	Actinobacteria	0	1	1	0	1	0	0	0	0	0	0	0	0	0	0	0	0	0	0	0	0	0	3	0	0	0	0	0	0	0	0	0	0	0	0	0	0	0	0	0	0	0	0	0	0	0	0
Adlercreutzia sp.	Bacteria	Actinobacteria	0	1	1	0	1	0	0	0	0	0	0	0	0	0	0	0	0	0	0	0	0	0	2	0	0	0	0	0	0	0	0	0	0	0	0	0	0	0	0	0	0	0	0	0	0	0	0
Advenella kashmirensis	Bacteria	Proteobacteria	0	0	1	0	0	0	0	0	0	0	0	0	0	0	0	0	0	0	0	0	5	0	0	0	0	0	0	0	0	0	0	0	0	0	0	0	0	0	0	0	0	0	0	0	0	0	0
Advenella mimigardefordensis	Bacteria	Proteobacteria	0	0	1	0	0	0	0	0	0	0	0	0	0	0	0	0	0	0	0	0	5	1	0	0	0	0	0	0	1	0	0	0	0	0	0	0	0	0	0	0	0	0	0	0	0	0	0
Aequorivita sp.	Bacteria	Bacteroidetes	1	2	1	0	1	0	0	0	0	0	0	0	0	0	0	0	0	0	1	0	2	0	0	0	0	0	0	0	0	0	0	0	0	0	0	0	0	0	0	0	0	0	0	0	0	0	0
Aequorivita sublithincola	Bacteria	Bacteroidetes	0	1	1	0	0	0	0	0	0	0	0	0	0	0	0	0	0	0	1	0	2	0	0	0	0	0	0	0	0	0	0	0	0	0	0	0	0	0	0	0	0	0	0	0	0	0	0
Aeribacillus pallidus	Bacteria	Firmicutes	2	0	1	2	0	0	0	0	0	0	0	4	0	0	0	0	4	0	0	0	1	0	0	0	0	0	0	0	1	1	0	0	0	0	1	0	0	0	0	0	0	0	0	0	0	0	0
Aerococcus christensenii	Bacteria	Firmicutes	0	0	0	0	0	0	0	0	0	0	0	3	0	0	0	0	0	0	0	0	2	0	0	0	0	0	0	0	1	0	0	0	0	0	0	0	0	0	0	0	0	0	0	0	0	0	0
Aerococcus sanguinicola	Bacteria	Firmicutes	0	0	4	0	0	0	0	0	0	0	0	5	0	0	0	0	0	0	0	0	1	0	0	0	0	0	0	0	0	1	0	0	0	0	0	0	0	0	0	0	0	0	0	0	0	0	0
Aerococcus urinae	Bacteria	Firmicutes	1	1	0	0	0	0	0	0	0	0	0	4	0	0	0	0	0	0	0	0	1	0	0	0	0	0	0	0	0	1	0	0	0	0	0	0	0	0	0	0	0	0	0	0	0	0	0
Aerococcus urinaeequi	Bacteria	Firmicutes	11	0	2	3	0	0	0	0	0	0	0	8	0	0	0	0	0	0	0	0	0	0	0	0	0	0	0	0	0	2	0	0	1	0	0	0	0	0	0	0	0	0	0	0	0	0	0
Aerococcus urinaehominis	Bacteria	Firmicutes	2	0	3	0	0	0	0	0	0	0	0	4	0	0	0	0	0	0	0	0	1	0	0	0	0	0	0	0	0	1	0	0	0	0	0	0	0	0	0	0	0	0	0	0	0	0	0
Aerococcus viridans	Bacteria	Firmicutes	4	0	0	2	0	0	0	0	0	0	0	9	0	0	0	0	0	0	0	0	0	0	0	0	0	0	0	0	0	1	0	0	1	0	0	0	0	0	0	0	0	0	0	0	0	0	0
Aeromicrobium choanae	Bacteria	Actinobacteria	2	0	1	0	0	0	0	0	0	0	0	3	0	0	1	0	0	0	0	0	3	0	0	0	0	0	0	0	0	0	0	0	0	0	0	0	0	0	0	0	0	0	0	0	0	0	0
Aeromicrobium erythreum	Bacteria	Actinobacteria	0	0	1	0	0	2	0	0	0	0	0	7	0	1	4	0	0	0	0	0	4	0	0	0	0	0	0	0	0	0	0	0	0	0	0	0	0	1	0	0	0	0	0	0	0	0	0
Aeromicrobium sp.	Bacteria	Actinobacteria	1	0	2	0	0	0	0	0	0	0	0	8	0	1	1	0	1	0	0	0	3	0	0	0	0	0	0	0	0	0	0	0	0	0	0	0	0	0	0	0	0	0	0	0	0	0	0
Aeromonas aquatica	Bacteria	Proteobacteria	1	2	1	1	0	0	0	1	0	0	0	10	0	0	0	0	2	1	2	0	8	1	0	0	0	0	0	0	0	1	0	0	2	0	0	0	0	0	0	0	0	0	0	0	0	0	0
Aeromonas caviae	Bacteria	Proteobacteria	3	2	1	0	0	0	1	1	0	0	0	8	0	0	0	0	2	1	2	0	10	1	0	0	0	0	0	0	0	1	0	0	1	0	0	0	1	0	0	0	0	0	0	0	0	0	0
Aeromonas dhakensis	Bacteria	Proteobacteria	1	2	1	1	0	0	0	1	0	0	0	10	0	0	0	0	2	2	2	0	9	1	0	0	0	0	0	0	0	1	0	0	1	0	0	0	0	0	0	0	0	0	0	0	0	0	0
Aeromonas encheleia	Bacteria	Proteobacteria	1	2	3	0	0	0	0	1	0	0	0	10	0	0	0	0	2	1	2	0	10	0	0	0	0	0	0	0	0	1	0	0	1	0	0	0	0	0	0	0	0	0	0	0	0	0	0
Aeromonas hydrophila	Bacteria	Proteobacteria	1	2	1	1	0	0	0	1	0	0	0	11	0	0	0	0	2	2	2	0	10	1	0	0	0	0	0	0	0	1	0	0	2	0	0	0	0	0	0	0	0	0	0	0	0	0	0
Aeromonas media	Bacteria	Proteobacteria	3	2	1	0	2	0	1	1	0	0	0	9	0	0	0	0	2	1	2	0	9	1	0	0	0	0	0	0	0	1	0	0	1	0	0	0	0	1	0	0	0	0	0	0	0	0	0
Aeromonas rivipollensis	Bacteria	Proteobacteria	3	2	1	1	0	0	1	1	0	0	0	9	0	0	0	0	2	1	2	0	9	1	0	0	0	0	0	0	0	1	0	0	1	0	0	0	0	0	0	0	0	0	0	0	0	0	0
Aeromonas salmonicida	Bacteria	Proteobacteria	2	1	1	1	0	0	0	1	0	0	0	9	0	0	0	0	1	1	3	0	9	1	0	0	0	0	0	0	0	1	0	0	1	0	0	0	1	0	0	0	0	0	0	0	0	0	0
Aeromonas schubertii	Bacteria	Proteobacteria	1	2	0	0	0	0	1	1	0	0	0	11	1	0	0	0	3	2	2	0	12	0	0	0	0	0	0	0	0	0	0	0	1	0	0	0	0	0	0	0	0	0	0	0	0	0	0
Aeromonas simiae	Bacteria	Proteobacteria	3	0	1	0	3	0	1	2	0	0	0	9	1	0	1	0	2	1	2	0	10	0	0	0	0	0	0	0	0	1	0	0	1	0	0	0	1	0	0	0	0	0	0	0	0	0	0
Aeromonas sp.	Bacteria	Proteobacteria	2	2	1	1	0	0	0	1	0	0	0	9	0	0	0	0	2	1	2	0	10	0	0	0	0	0	0	0	0	1	0	0	1	0	0	0	0	0	0	0	0	0	0	0	0	0	0
Aeromonas veronii	Bacteria	Proteobacteria	2	2	0	1	0	0	0	1	0	0	0	10	0	0	0	0	4	2	2	0	9	0	0	0	0	0	0	0	0	1	0	0	1	0	1	0	0	0	0	0	0	0	0	0	0	0	0
Aeropyrum camini	Archaea	Crenarchaeota	0	0	0	0	0	0	0	0	0	0	0	0	0	0	0	0	0	0	0	0	0	0	0	0	0	0	0	0	0	0	0	0	0	0	0	0	0	0	0	0	0	0	0	0	0	0	0
Aeropyrum pernix	Archaea	Crenarchaeota	0	0	0	0	0	0	0	0	0	0	0	0	0	0	0	0	0	0	0	0	0	0	0	0	0	0	0	0	0	0	0	0	0	0	0	0	0	0	0	0	0	0	0	0	0	0	0
Aerosticca soli	Bacteria	Proteobacteria	1	0	3	0	0	0	0	0	0	0	0	10	0	2	1	2	1	0	0	0	5	0	0	0	0	0	0	0	1	0	0	0	0	1	0	1	0	0	0	0	0	0	0	0	1	0	0
Afipia sp.	Bacteria	Proteobacteria	2	0	3	0	0	0	0	0	0	0	0	6	0	1	1	3	0	0	0	0	8	0	0	0	0	0	0	0	0	0	0	0	0	0	0	0	0	0	0	0	0	0	0	0	0	0	0
Aggregatibacter actinomycetemcomitans	Bacteria	Proteobacteria	0	0	1	0	0	0	0	0	0	0	0	3	0	0	0	0	0	1	1	0	4	0	0	0	0	0	0	0	1	0	0	0	0	0	0	0	0	0	0	0	0	0	0	0	0	0	0
Aggregatibacter aphrophilus	Bacteria	Proteobacteria	0	1	1	0	0	0	0	0	0	0	0	6	0	0	0	0	0	1	1	0	3	0	0	0	0	0	0	0	0	1	0	0	0	0	0	0	0	0	0	0	0	0	0	0	0	0	0
Aggregatibacter segnis	Bacteria	Proteobacteria	0	0	1	0	0	0	0	0	0	0	0	2	0	0	0	0	0	0	0	0	3	1	0	0	0	0	0	0	0	1	0	0	0	0	0	0	0	0	0	0	0	0	0	0	0	0	0
Agrobacterium fabrum	Bacteria	Proteobacteria	1	2	1	2	0	0	1	0	1	0	0	7	0	1	2	0	0	1	1	0	8	1	2	1	0	2	0	0	1	1	1	0	0	0	0	0	0	0	0	0	0	0	0	0	0	1	0
Agrobacterium larrymoorei	Bacteria	Proteobacteria	0	2	2	0	0	0	1	0	0	0	0	8	0	1	3	0	0	1	1	0	7	0	2	0	0	2	0	0	1	1	1	0	1	0	0	0	1	0	0	0	0	0	0	0	0	0	0
Agrobacterium radiobacter	Bacteria	Proteobacteria	1	5	5	2	3	0	1	0	0	0	0	5	0	0	5	0	0	1	1	0	8	0	3	1	0	0	1	0	0	0	1	0	1	0	1	0	2	1	0	0	0	0	0	0	0	1	0
Agrobacterium rhizogenes	Bacteria	Proteobacteria	1	1	2	2	0	0	1	0	1	0	0	5	0	1	2	0	0	1	1	0	7	1	2	1	0	2	0	0	1	1	1	0	0	0	0	0	1	0	0	0	0	0	0	0	0	1	0
Agrobacterium sp.	Bacteria	Proteobacteria	1	2	2	2	1	0	1	0	1	0	0	7	0	0	1	0	0	1	1	0	6	0	2	1	0	2	0	0	1	1	1	0	1	0	0	0	1	1	0	0	0	0	0	0	0	1	0
Agrobacterium tumefaciens	Bacteria	Proteobacteria	1	2	1	2	0	0	1	0	1	0	0	6	0	0	2	0	0	1	1	0	8	0	2	1	0	2	0	0	1	1	1	0	0	0	0	0	0	0	0	0	0	0	0	0	0	1	0
Agrobacterium vitis	Bacteria	Proteobacteria	2	3	3	2	1	0	0	0	0	0	0	11	0	1	2	0	0	3	1	0	8	1	1	0	0	2	0	0	0	0	0	0	1	0	3	0	1	1	0	0	0	0	0	0	0	1	0
Agrococcus carbonis	Bacteria	Actinobacteria	1	0	1	0	0	0	0	0	0	0	0	10	0	1	0	0	0	0	0	0	1	0	0	0	0	0	0	0	0	0	0	0	0	0	0	0	0	0	0	0	0	0	0	0	0	0	0
Agrococcus jejuensis	Bacteria	Actinobacteria	1	0	3	0	0	0	0	0	0	0	0	10	0	1	0	0	0	0	0	0	2	0	0	1	0	0	0	0	0	0	0	0	0	1	1	0	0	0	0	0	0	0	0	0	0	0	0
Agrococcus sp.	Bacteria	Actinobacteria	1	0	1	0	0	0	0	0	0	0	0	7	0	1	0	0	0	0	0	0	1	0	0	0	0	0	0	0	0	0	0	0	0	1	1	0	0	0	0	0	0	0	0	0	0	0	0
Agromyces aureus	Bacteria	Actinobacteria	5	4	10	1	2	1	0	0	0	0	0	7	0	1	0	0	3	0	4	0	4	0	0	0	1	0	1	1	0	6	0	4	3	0	1	0	5	12	0	0	0	0	0	0	0	1	0
Agromyces flavus	Bacteria	Actinobacteria	2	1	6	0	1	0	0	0	2	0	0	14	0	3	2	0	0	0	0	0	4	0	0	0	0	0	0	0	0	1	0	0	1	0	0	0	3	4	0	0	0	0	0	0	0	1	0
Agromyces protaetiae	Bacteria	Actinobacteria	4	8	6	2	0	2	0	0	4	0	0	13	0	0	0	0	2	0	8	0	6	0	0	0	0	0	0	0	0	0	0	0	0	0	0	2	0	0	0	0	0	0	0	0	0	0	0
Agromyces sp.	Bacteria	Actinobacteria	3	2	4	1	1	1	0	1	1	0	0	8	0	1	1	0	2	0	4	0	3	0	0	1	0	0	0	1	0	1	0	1	1	0	1	0	1	4	0	0	0	0	0	0	0	1	0
Ahniella affigens	Bacteria	Proteobacteria	1	0	1	0	1	0	0	0	0	0	0	5	0	0	0	0	0	1	1	0	7	0	0	0	0	0	0	0	0	0	0	0	0	0	0	0	0	0	1	0	0	0	0	0	0	0	0
Akkermansia glycaniphila	Bacteria	Verrucomicrobia	0	10	3	0	0	0	0	0	0	0	0	2	0	0	2	0	3	0	15	0	0	0	0	0	1	0	7	0	2	0	6	1	6	0	0	0	0	1	0	0	0	0	0	0	0	0	0
Akkermansia muciniphila	Bacteria	Verrucomicrobia	0	6	1	0	0	0	0	0	0	0	0	3	0	0	2	0	0	0	11	0	0	0	0	0	1	0	4	0	2	0	3	2	3	0	0	0	0	1	0	0	0	0	0	0	0	0	0
Alcaligenaceae bacterium	Bacteria	Proteobacteria	0	0	1	0	0	0	0	0	0	0	0	0	0	0	0	0	0	0	0	0	3	1	0	0	0	0	0	0	1	0	0	0	0	0	0	0	0	0	0	0	0	0	0	0	0	0	0
Alcaligenes aquatilis	Bacteria	Proteobacteria	0	0	1	0	0	0	0	0	0	0	0	0	0	0	0	0	0	0	0	0	4	2	0	0	0	0	0	0	1	0	0	0	0	0	0	0	0	0	0	0	0	0	0	0	0	0	0
Alcaligenes faecalis	Bacteria	Proteobacteria	0	0	1	0	0	0	0	0	0	0	0	0	0	0	0	0	0	0	0	0	4	2	0	0	0	0	0	0	1	0	0	0	0	0	0	0	0	0	0	0	0	0	0	0	0	0	0
Alcanivorax borkumensis	Bacteria	Proteobacteria	0	0	1	0	0	0	0	0	0	0	0	0	0	0	0	0	0	0	0	0	6	0	0	0	0	0	0	0	0	0	1	0	0	0	0	0	0	0	0	0	0	0	0	0	0	0	0
Alcanivorax dieselolei	Bacteria	Proteobacteria	0	0	1	0	0	0	0	0	0	0	0	0	0	0	0	0	0	0	0	0	7	0	0	0	0	0	0	0	0	0	1	0	0	0	0	0	0	0	0	0	0	0	0	0	0	0	0
Alcanivorax pacificus	Bacteria	Proteobacteria	0	0	1	0	0	0	0	0	0	0	0	0	0	0	0	0	0	0	0	0	7	0	0	0	0	0	0	0	0	0	1	0	0	0	0	0	0	0	0	0	0	0	0	0	0	0	0
Alcanivorax sp.	Bacteria	Proteobacteria	0	0	1	0	0	0	1	0	0	0	0	0	0	0	0	0	0	0	0	0	5	0	0	0	0	0	0	0	0	0	1	0	0	0	0	0	0	0	0	0	0	0	0	0	0	0	0
Alcanivorax xenomutans	Bacteria	Proteobacteria	0	0	1	0	0	0	0	0	0	0	0	0	0	0	0	0	0	0	0	0	6	0	0	0	0	0	0	0	0	0	1	0	0	0	0	0	0	0	0	0	0	0	0	0	0	0	0
Algibacter alginicilyticus	Bacteria	Bacteroidetes	1	6	5	0	1	0	0	0	0	0	0	2	0	0	0	0	0	0	4	0	2	0	0	0	0	3	12	4	2	0	0	0	1	0	0	2	0	4	0	0	0	0	0	0	1	0	0
Algoriphagus sanaruensis	Bacteria	Bacteroidetes	0	1	5	0	0	0	0	1	1	0	0	5	0	0	3	0	2	0	3	0	4	0	1	0	0	0	1	1	1	1	3	0	0	0	0	0	0	1	0	0	0	0	0	0	0	0	0
Alicycliphilus denitrificans	Bacteria	Proteobacteria	0	0	1	0	0	0	0	0	0	0	0	0	0	1	0	0	0	1	0	0	9	1	0	0	0	0	0	0	0	0	0	0	0	0	0	0	0	0	0	0	0	0	0	0	0	0	0
Alicyclobacillus acidocaldarius	Bacteria	Firmicutes	1	1	2	1	0	0	0	1	1	0	0	2	0	0	0	0	4	0	0	0	4	0	0	0	0	1	0	0	2	0	0	0	1	0	0	0	1	0	0	0	0	0	0	0	0	2	0
Alienimonas californiensis	Bacteria	Planctomycetes	0	2	0	0	2	0	0	0	0	0	0	2	0	0	1	0	0	0	0	0	0	0	0	0	0	0	0	0	0	1	3	0	0	0	0	1	0	1	0	0	0	0	0	0	0	0	0
Aliiarcobacter faecis	Bacteria	Proteobacteria	0	0	1	0	0	0	0	0	0	0	0	0	0	0	0	2	0	2	0	0	3	2	0	0	0	0	0	0	0	0	0	0	0	0	0	0	0	0	0	0	0	0	0	0	0	0	0
Aliivibrio fischeri	Bacteria	Proteobacteria	2	2	1	0	0	0	1	1	0	0	0	7	0	0	0	0	3	2	3	0	10	0	0	0	0	0	0	0	0	0	0	0	1	0	0	0	0	0	0	0	0	0	0	0	0	0	0
Aliivibrio salmonicida	Bacteria	Proteobacteria	1	0	2	1	0	0	0	1	0	0	0	4	0	0	1	0	1	0	3	0	9	0	0	0	0	0	0	0	0	0	0	0	1	0	0	0	0	0	0	0	0	0	0	0	0	0	0
Aliivibrio wodanis	Bacteria	Proteobacteria	1	1	1	0	0	0	0	1	0	0	0	10	0	0	0	0	2	1	3	0	7	1	0	0	0	0	0	0	0	1	0	0	1	0	0	0	0	0	0	0	0	0	0	0	0	0	0
Alistipes communis	Bacteria	Bacteroidetes	0	8	4	0	0	0	0	0	0	0	0	3	0	1	3	0	3	0	4	0	2	1	0	2	1	0	0	0	0	0	0	0	1	1	2	1	0	0	0	0	0	0	0	1	0	0	0
Alistipes dispar	Bacteria	Bacteroidetes	0	10	1	0	2	0	0	0	0	0	0	2	0	1	1	0	5	0	6	0	2	0	0	4	1	0	2	1	1	1	1	0	2	0	1	0	0	2	0	0	0	0	0	0	0	1	0
Alistipes finegoldii	Bacteria	Bacteroidetes	0	7	7	0	2	0	0	0	0	0	0	8	0	0	0	0	9	0	10	0	2	0	0	1	0	2	3	0	1	0	0	0	1	1	1	0	0	0	0	0	0	0	0	0	0	0	0
Alistipes onderdonkii	Bacteria	Bacteroidetes	0	9	2	0	3	0	0	0	0	0	0	8	0	0	0	0	9	0	6	0	2	1	0	4	1	1	1	1	1	0	0	0	1	0	3	0	0	4	0	0	0	0	0	0	0	2	0
Alistipes shahii	Bacteria	Bacteroidetes	0	8	6	0	1	0	0	0	0	0	0	6	0	0	0	0	9	0	6	0	2	0	0	0	0	2	1	1	0	0	0	0	4	0	0	0	0	1	0	0	0	0	0	0	0	0	0
Alistipes sp.	Bacteria	Bacteroidetes	0	7	2	0	1	0	0	0	0	0	0	5	0	0	1	0	5	0	5	0	3	1	0	1	1	0	1	0	1	1	0	0	2	1	2	1	0	4	0	0	0	0	0	0	0	1	0
Alkalilimnicola ehrlichii	Bacteria	Proteobacteria	0	0	1	0	0	0	0	0	0	0	0	1	0	1	0	0	0	0	0	0	7	0	0	0	0	0	0	0	0	0	0	0	0	0	0	0	0	0	0	0	0	0	0	0	0	0	0
Alkaliphilus metalliredigens	Bacteria	Firmicutes	0	0	1	2	0	0	0	0	0	0	0	2	0	0	0	0	2	0	0	0	3	0	0	1	0	1	0	0	0	0	0	0	0	0	0	0	0	1	0	0	0	0	0	0	0	0	0
Alkaliphilus oremlandii	Bacteria	Firmicutes	0	0	1	0	0	0	0	0	0	0	0	0	0	0	0	0	2	0	0	0	1	0	1	0	0	0	0	0	0	0	0	0	0	0	0	1	0	0	0	0	0	0	0	0	0	0	0
Alkalitalea saponilacus	Bacteria	Bacteroidetes	0	14	7	0	7	0	1	2	5	3	0	10	0	1	6	1	0	0	1	0	4	0	0	2	0	4	0	2	4	0	0	1	0	0	0	0	2	34	0	0	0	0	0	0	1	2	0
Alloactinosynnema sp.	Bacteria	Actinobacteria	2	0	3	1	0	0	0	0	0	0	0	13	0	1	1	0	3	0	0	0	9	0	0	0	0	0	0	0	1	0	1	0	0	0	0	0	0	0	0	0	0	0	0	0	0	0	0
Allochromatium vinosum	Bacteria	Proteobacteria	1	0	1	0	0	0	0	0	0	0	0	5	0	0	0	1	0	0	0	0	6	0	0	0	0	0	0	0	1	0	0	0	0	0	0	0	0	0	0	0	0	0	0	0	0	0	0
Allofrancisella frigidaquae	Bacteria	Proteobacteria	0	0	1	0	0	0	0	0	0	0	0	0	0	0	0	0	3	2	0	0	2	0	0	0	0	0	0	0	0	0	0	0	0	0	0	0	0	0	0	0	0	0	0	0	0	0	0
Allofrancisella guangzhouensis	Bacteria	Proteobacteria	0	0	1	0	0	0	0	0	0	0	0	0	1	0	0	0	5	2	0	0	2	0	0	0	0	0	0	0	0	0	0	0	0	0	0	0	0	0	0	0	0	0	0	0	0	0	0
Allofrancisella inopinata	Bacteria	Proteobacteria	0	0	0	0	0	0	0	0	0	0	0	0	1	0	0	0	4	3	0	0	2	0	0	0	0	0	0	0	0	0	0	0	0	0	0	0	0	0	0	0	0	0	0	0	0	0	0
Allokutzneria albata	Bacteria	Actinobacteria	3	5	7	2	4	4	0	1	0	0	0	12	0	3	3	0	7	1	2	0	7	0	5	0	1	0	0	0	1	0	1	0	1	0	3	0	2	3	0	0	0	0	0	0	0	0	0
Alloprevotella sp.	Bacteria	Bacteroidetes	0	3	1	0	1	0	0	0	0	0	0	2	0	0	1	0	0	0	8	0	2	0	2	0	1	0	5	0	1	0	3	0	2	0	0	0	0	1	0	0	0	0	0	0	0	0	0
alpha proteobacterium	Bacteria	Proteobacteria	1	0	1	1	0	0	0	0	0	0	0	1	0	0	0	0	0	0	0	0	2	0	0	0	0	0	0	0	0	0	0	0	0	0	0	0	0	0	0	0	0	0	0	0	0	0	0
Altererythrobacter atlanticus	Bacteria	Proteobacteria	0	0	4	0	0	0	0	0	0	0	0	0	0	1	1	0	0	0	0	0	8	2	1	0	0	0	0	0	0	0	0	0	0	0	0	0	0	4	0	0	0	0	0	0	0	1	0
Altererythrobacter dongtanensis	Bacteria	Proteobacteria	0	1	3	0	0	0	0	0	0	0	0	2	0	0	1	0	0	0	0	0	3	1	1	0	2	0	0	0	1	0	0	0	1	0	0	0	1	9	0	0	0	0	0	0	0	0	0
Altererythrobacter epoxidivorans	Bacteria	Proteobacteria	0	0	2	0	0	0	0	0	0	0	0	0	0	1	1	0	0	0	0	0	2	1	1	0	0	0	0	0	0	0	0	0	0	0	0	0	0	1	0	0	0	0	0	0	0	0	0
Altererythrobacter marensis	Bacteria	Proteobacteria	1	0	3	0	0	0	0	0	0	0	0	0	0	1	0	0	0	0	0	0	4	1	1	0	0	0	0	0	0	0	0	0	0	0	0	0	0	1	0	0	0	0	0	0	0	0	0
Altererythrobacter namhicola	Bacteria	Proteobacteria	0	0	3	0	0	0	0	0	1	0	0	2	0	1	1	0	0	0	0	0	2	2	1	0	0	0	0	0	0	0	0	0	0	0	0	0	0	0	0	0	0	0	0	0	0	0	0
Altererythrobacter sp.	Bacteria	Proteobacteria	0	0	2	0	0	0	0	0	0	0	0	4	0	1	1	0	0	0	0	0	5	1	1	0	0	0	0	0	0	0	0	0	1	0	0	0	0	0	0	0	0	0	0	0	0	0	0
Alteromonas addita	Bacteria	Proteobacteria	2	1	5	0	0	0	1	1	0	0	0	11	0	0	3	0	0	0	0	0	4	0	0	0	0	1	0	0	1	2	0	0	1	0	0	0	0	0	0	0	0	0	0	0	2	0	0
Alteromonas australica	Bacteria	Proteobacteria	2	1	2	0	0	0	1	0	1	0	0	8	0	0	1	0	0	0	0	0	3	0	0	0	0	1	0	0	1	2	0	0	1	0	0	0	0	2	0	0	0	0	0	0	0	0	0
Alteromonas macleodii	Bacteria	Proteobacteria	2	1	3	0	0	0	1	0	0	0	0	12	0	0	1	0	0	0	1	0	4	0	0	0	0	2	0	0	2	0	0	0	1	1	0	0	0	0	0	0	0	0	0	0	0	0	0
Alteromonas mediterranea	Bacteria	Proteobacteria	1	2	3	0	0	0	1	0	0	0	0	11	0	0	1	0	0	0	0	0	4	0	0	0	0	1	0	0	1	1	0	0	0	1	0	0	0	1	0	0	0	0	0	0	0	0	0
Alteromonas naphthalenivorans	Bacteria	Proteobacteria	2	1	3	0	0	0	1	0	0	0	0	10	0	0	1	0	0	0	0	0	5	0	0	0	0	0	0	0	1	0	0	0	1	2	0	0	0	0	0	0	0	0	0	0	0	0	0
Alteromonas pelagimontana	Bacteria	Proteobacteria	1	5	6	0	2	0	0	1	1	0	0	10	0	0	3	0	0	0	1	0	4	0	0	0	0	2	0	1	1	0	0	1	0	1	0	0	0	15	0	0	0	0	0	0	0	1	0
Alteromonas sp.	Bacteria	Proteobacteria	2	2	4	0	1	0	1	0	1	0	0	10	0	0	2	0	0	0	0	0	5	0	0	0	0	1	0	0	1	1	0	0	1	1	0	0	0	3	0	0	0	0	0	0	0	0	0
Alteromonas stellipolaris	Bacteria	Proteobacteria	2	1	4	0	0	0	1	1	0	0	0	11	0	0	3	0	0	0	0	0	4	0	0	0	0	1	0	0	1	2	0	0	1	1	0	0	0	0	0	0	0	0	0	0	2	0	0
Aminipila butyrica	Bacteria	Firmicutes	0	0	1	0	0	0	0	0	0	0	0	0	0	0	0	0	2	0	0	0	3	0	0	1	0	0	0	0	0	0	0	0	0	0	0	0	0	0	0	0	0	0	0	0	0	0	0
Aminipila sp.	Bacteria	Firmicutes	0	0	1	0	0	0	0	0	0	0	0	0	0	0	0	0	4	0	0	0	4	0	1	1	0	0	0	0	0	0	0	0	0	0	0	0	0	0	0	0	0	0	0	0	0	0	0
Aminobacter aminovorans	Bacteria	Proteobacteria	0	0	2	0	2	0	0	0	0	0	0	4	0	0	2	0	0	0	0	0	8	0	3	0	0	0	0	0	0	0	0	0	0	0	0	0	0	0	0	0	0	0	0	0	0	0	0
Aminobacter sp.	Bacteria	Proteobacteria	0	0	1	0	2	0	0	1	0	0	0	4	0	0	2	0	0	3	0	0	14	1	3	0	0	0	0	0	0	0	1	0	0	0	0	0	0	0	0	0	0	0	0	0	0	0	0
Aminobacterium colombiense	Bacteria	Synergistetes	0	0	0	0	0	0	0	0	0	0	0	1	0	0	0	0	0	0	0	0	3	0	0	0	0	0	0	0	0	0	0	0	0	0	0	0	0	0	0	0	0	0	0	0	0	0	0
Ammonifex degensii	Bacteria	Firmicutes	0	0	0	0	0	0	0	0	0	0	0	0	0	3	0	0	0	0	0	0	2	0	0	0	0	0	0	0	0	0	0	0	0	0	0	0	0	0	0	0	0	0	0	0	0	0	0
Amoebophilus asiaticus	Bacteria	Bacteroidetes	0	0	1	0	0	0	0	0	0	0	0	0	0	0	0	0	0	0	0	0	1	1	0	0	0	0	0	0	0	0	0	0	0	0	0	0	0	0	0	0	0	0	0	0	0	0	0
Amphibacillus xylanus	Bacteria	Firmicutes	6	4	4	2	1	0	1	1	3	1	0	7	0	0	1	0	1	0	0	0	2	0	0	1	2	0	0	0	2	1	0	0	1	0	0	0	2	10	0	0	0	0	0	0	0	1	0
Amycolatopsis albispora	Bacteria	Actinobacteria	6	3	10	2	4	1	0	3	1	1	1	2	0	3	5	0	5	1	3	0	12	0	4	0	2	0	0	1	1	0	4	0	0	0	0	0	1	6	0	0	0	0	1	0	0	0	0
Amycolatopsis japonica	Bacteria	Actinobacteria	6	4	5	1	3	1	1	1	0	0	0	2	0	4	2	0	10	1	3	0	11	0	5	0	2	1	3	0	1	0	1	1	1	0	0	0	0	4	0	0	1	0	0	0	0	2	0
Amycolatopsis keratiniphila	Bacteria	Actinobacteria	6	5	7	1	3	2	1	1	0	0	1	2	0	4	3	0	9	1	3	0	12	0	4	0	1	1	3	1	2	0	1	1	1	0	0	0	0	4	0	0	1	0	0	0	0	2	0
Amycolatopsis lurida	Bacteria	Actinobacteria	6	5	8	1	2	2	1	1	0	0	1	2	0	4	2	0	10	1	4	0	12	0	5	1	0	1	3	2	2	0	1	0	2	0	0	0	0	4	0	0	0	0	0	0	0	1	0
Amycolatopsis mediterranei	Bacteria	Actinobacteria	6	14	14	3	7	2	2	2	7	1	3	11	0	7	4	0	14	1	5	0	11	0	6	1	11	4	5	3	2	0	1	3	3	0	0	2	0	11	2	0	1	0	1	0	0	4	0
Amycolatopsis methanolica	Bacteria	Actinobacteria	2	1	4	1	0	0	0	0	0	0	1	9	0	2	2	0	2	0	2	0	10	0	4	0	0	0	0	0	0	0	1	0	0	0	0	0	1	1	0	0	0	0	0	0	0	0	0
Amycolatopsis orientalis	Bacteria	Actinobacteria	7	6	7	1	5	2	1	2	2	1	1	2	0	4	3	0	10	1	3	0	11	0	5	1	3	2	4	1	2	0	1	2	1	0	0	0	0	5	0	0	1	0	1	0	0	2	0
Amycolatopsis sp.	Bacteria	Actinobacteria	6	6	7	2	2	2	1	2	1	0	1	4	0	3	3	0	8	1	3	0	11	0	6	0	3	0	2	1	1	0	2	1	0	0	0	0	1	4	0	0	0	0	0	0	0	1	0
Anabaena cylindrica	Bacteria	Cyanobacteria	0	1	1	0	0	0	0	1	0	0	0	8	0	0	0	0	0	0	0	0	1	1	0	0	0	0	1	0	0	0	0	0	0	1	1	0	0	1	0	0	0	0	0	0	0	0	0
Anabaena sp.	Bacteria	Cyanobacteria	0	0	1	0	0	0	0	0	0	0	0	4	0	0	0	0	0	0	0	0	1	1	0	0	0	0	0	0	0	0	0	0	0	0	1	0	0	0	0	0	0	0	0	0	0	0	0
Anabaenopsis circularis	Bacteria	Cyanobacteria	0	1	1	0	0	0	0	0	1	0	0	8	0	1	0	0	0	0	0	0	1	0	0	0	0	0	1	0	1	0	0	0	0	1	1	0	0	0	0	0	0	0	0	0	1	0	0
Anaerobutyricum hallii	Bacteria	Firmicutes	0	0	1	0	0	0	0	0	0	0	0	5	0	0	0	0	0	0	0	0	0	0	3	0	0	0	0	0	0	1	0	0	0	0	0	0	0	0	0	0	0	0	0	0	0	0	0
Anaerococcus prevotii	Bacteria	Firmicutes	2	1	1	1	0	0	0	0	0	0	0	9	0	0	0	0	0	0	0	0	1	0	1	0	0	0	0	0	0	1	0	0	2	0	1	0	0	0	0	0	0	0	0	0	0	0	0
Anaerocolumna sp.	Bacteria	Firmicutes	2	10	7	4	0	0	1	0	0	0	0	3	0	0	0	0	18	0	0	0	1	0	0	0	1	1	1	1	4	1	0	0	5	0	3	7	2	4	0	0	0	0	0	0	0	3	0
Anaerohalosphaera lusitana	Bacteria	Planctomycetes	0	11	2	0	0	0	0	0	1	0	0	6	0	1	3	0	2	0	7	0	0	0	0	0	3	0	11	0	2	2	4	0	2	0	5	0	0	4	0	0	0	0	0	0	1	0	0
Anaerolinea thermophila	Bacteria	Chloroflexi	2	2	4	6	3	0	1	0	0	0	0	8	0	0	0	0	0	0	1	0	2	0	0	0	0	0	1	0	0	1	0	2	1	0	1	1	2	2	0	0	0	0	0	0	0	0	0
Anaerolineaceae bacterium	Bacteria	Chloroflexi	1	2	2	1	1	0	0	0	0	0	0	9	0	0	2	0	0	0	0	0	1	0	1	0	1	0	1	0	0	1	1	0	1	0	0	0	0	0	0	0	0	0	0	0	0	0	0
Anaeromyxobacter dehalogenans	Bacteria	Proteobacteria	0	0	1	0	0	0	1	1	0	0	0	9	0	2	1	0	0	0	0	0	6	0	0	0	0	0	0	0	0	0	0	0	0	0	0	0	0	0	0	0	0	0	0	0	0	0	0
Anaeromyxobacter sp.	Bacteria	Proteobacteria	0	0	2	0	1	0	1	0	0	0	0	9	0	2	1	0	0	0	0	0	6	0	0	0	0	0	0	0	0	0	0	0	0	0	0	0	0	0	0	0	0	0	0	0	0	0	0
Anaerostipes hadrus	Bacteria	Firmicutes	1	1	1	3	0	0	0	0	0	0	0	6	0	0	0	0	0	0	0	0	2	0	2	0	0	0	0	0	0	4	0	0	1	0	0	0	0	0	0	0	0	0	0	0	0	0	0
Anaerostipes rhamnosivorans	Bacteria	Firmicutes	0	0	1	1	0	0	0	0	0	0	0	6	0	0	0	0	1	0	0	0	1	0	4	0	0	0	0	0	0	1	0	0	0	0	0	0	0	0	0	0	0	0	0	0	0	0	0
Anaerotignum propionicum	Bacteria	Firmicutes	0	0	1	0	0	0	0	0	0	0	0	2	0	0	0	0	1	0	0	0	1	0	0	0	0	0	0	0	0	0	0	0	0	0	0	0	0	0	0	0	0	0	0	0	0	0	0
Anaplasma centrale	Bacteria	Proteobacteria	0	0	0	0	0	0	0	0	0	0	0	0	0	0	0	0	0	0	0	0	1	0	0	0	0	0	0	0	0	0	0	0	0	0	0	0	0	0	0	0	0	0	0	0	0	0	0
Anaplasma marginale	Bacteria	Proteobacteria	0	0	0	0	0	0	0	0	0	0	0	0	0	0	0	0	0	0	0	0	1	0	0	0	0	0	0	0	0	0	0	0	0	0	0	0	0	0	0	0	0	0	0	0	0	0	0
Anaplasma ovis	Bacteria	Proteobacteria	0	0	0	0	0	0	0	0	0	0	0	0	0	0	0	0	0	0	0	0	1	0	0	0	0	0	0	0	0	0	0	0	0	0	0	0	0	0	0	0	0	0	0	0	0	0	0
Ancylobacter pratisalsi	Bacteria	Proteobacteria	1	0	1	0	1	0	1	0	0	0	0	7	0	2	0	2	1	1	0	0	6	1	0	0	0	0	0	0	0	0	0	0	0	0	0	0	0	0	0	0	0	0	0	0	0	0	0
Ancylobacter sp.	Bacteria	Proteobacteria	1	0	1	0	2	0	1	0	0	0	0	2	0	2	0	2	1	1	0	0	3	0	0	0	0	0	0	0	0	0	0	0	0	0	0	0	0	0	0	0	0	0	0	0	0	0	0
Aneurinibacillus soli	Bacteria	Firmicutes	0	1	0	0	0	0	0	0	0	0	0	0	0	0	0	0	4	0	0	0	3	0	0	0	0	0	0	0	0	0	0	0	0	0	0	0	0	0	0	0	0	0	0	0	0	0	0
Aneurinibacillus sp.	Bacteria	Firmicutes	0	0	0	0	0	0	0	0	0	0	0	0	0	0	0	0	2	0	0	0	3	0	0	0	0	0	0	0	0	0	0	0	0	0	0	0	0	0	0	0	0	0	0	0	0	0	0
Anoxybacillus amylolyticus	Bacteria	Firmicutes	0	0	0	0	0	0	0	0	0	0	0	11	0	0	0	0	2	0	0	0	1	0	0	0	0	0	0	0	0	1	0	0	0	0	0	0	1	0	0	0	0	0	0	0	0	0	0
Anoxybacillus flavithermus	Bacteria	Firmicutes	1	0	0	0	0	0	0	0	0	0	0	8	0	0	0	0	0	0	0	0	1	0	0	0	0	0	0	0	1	1	0	0	0	0	0	0	0	0	0	0	0	0	0	0	0	0	0
Anoxybacillus gonensis	Bacteria	Firmicutes	0	0	0	0	0	0	0	0	0	0	0	9	0	0	0	0	0	0	0	0	1	0	0	0	0	0	0	0	1	2	0	0	1	0	0	0	1	0	0	0	0	0	0	0	0	0	1
Anoxybacillus kamchatkensis	Bacteria	Firmicutes	0	0	0	0	0	0	0	0	0	0	0	10	0	0	0	0	0	0	0	0	1	0	0	0	0	0	0	0	1	2	0	0	1	0	0	0	1	0	0	0	0	0	0	0	0	0	1
Anoxybacillus sp.	Bacteria	Firmicutes	1	0	0	0	1	0	0	0	1	0	0	9	0	0	0	0	2	0	0	0	2	0	0	0	0	0	0	0	1	0	0	0	1	0	0	1	0	0	0	0	0	0	0	0	0	0	1
Anoxybacter fermentans	Bacteria	Firmicutes	1	0	0	0	2	0	0	0	0	0	0	9	0	1	0	0	1	0	0	0	1	0	0	0	0	0	0	0	1	0	0	1	0	0	0	0	0	0	0	0	0	0	0	0	0	0	0
Anseongella ginsenosidimutans	Bacteria	Bacteroidetes	0	2	1	0	2	0	0	1	1	0	0	7	0	1	1	0	1	0	5	0	3	0	1	0	0	1	1	0	0	1	7	0	0	0	0	0	0	8	0	0	0	0	0	0	0	0	0
Antarcticibacterium flavum	Bacteria	Bacteroidetes	0	3	5	0	0	0	0	0	0	0	0	13	0	1	2	0	0	0	1	0	2	0	0	3	0	0	0	1	0	4	0	0	0	1	0	0	0	2	0	0	0	0	0	0	0	0	0
Antarcticibacterium sp.	Bacteria	Bacteroidetes	0	1	4	0	0	0	0	0	0	0	0	11	0	1	2	0	0	1	1	0	2	0	0	3	0	0	0	1	1	0	0	0	0	0	0	0	0	2	0	0	0	0	0	0	0	0	0
Antarctobacter heliothermus	Bacteria	Proteobacteria	1	0	1	0	0	0	0	0	0	0	0	4	0	0	1	0	0	0	0	0	5	0	0	0	0	0	0	0	0	0	1	0	1	0	0	0	1	0	0	0	0	0	0	0	0	0	0
Apibacter sp.	Bacteria	Bacteroidetes	0	0	2	0	0	0	0	0	0	0	0	0	0	0	0	0	0	1	0	0	0	0	1	0	0	0	0	0	0	0	0	0	0	0	0	0	0	0	0	0	0	0	0	0	0	0	0
Aquabacterium olei	Bacteria	Proteobacteria	0	0	1	0	0	0	1	0	0	0	0	8	0	0	0	0	0	1	0	0	5	1	0	0	0	0	0	0	0	0	0	0	0	0	0	3	0	0	0	0	0	0	0	0	0	0	0
Aquaspirillum sp.	Bacteria	Proteobacteria	0	0	1	0	0	0	0	0	0	0	0	0	0	0	0	0	0	0	0	0	4	1	0	0	0	0	0	0	0	0	0	0	0	0	0	0	0	0	0	0	0	0	0	0	0	0	0
Aquicella lusitana	Bacteria	Proteobacteria	0	0	2	0	1	0	0	0	0	0	0	0	0	1	0	0	3	0	0	0	4	0	0	0	0	0	0	0	0	0	0	0	0	1	0	0	0	0	0	0	0	0	0	0	0	0	0
Aquicella siphonis	Bacteria	Proteobacteria	0	0	1	0	2	0	0	0	0	0	0	0	0	1	0	0	1	0	0	0	3	0	0	0	0	0	0	0	0	0	0	0	0	0	0	0	0	0	0	0	0	0	0	0	0	0	0
Aquifex aeolicus	Bacteria	Aquificae	0	0	0	0	0	0	1	0	0	0	0	1	0	0	0	0	0	0	0	0	3	0	0	0	0	0	0	0	0	0	0	0	0	0	0	0	0	0	0	0	0	0	0	0	0	0	0
Aquiflexum balticum	Bacteria	Bacteroidetes	0	3	2	0	3	0	0	1	0	0	0	8	0	0	4	0	2	0	3	0	4	0	0	2	0	0	2	0	1	1	2	0	0	1	0	0	0	3	0	0	0	0	0	0	0	1	0
Aquiluna sp.	Bacteria	Actinobacteria	1	1	0	1	0	0	0	0	0	0	0	8	0	0	0	0	0	0	0	0	1	0	0	0	0	0	0	0	1	0	0	0	1	0	0	0	1	1	0	0	0	0	0	0	0	0	0
Aquimarina sp.	Bacteria	Bacteroidetes	1	7	8	0	8	0	2	2	1	1	0	12	0	1	13	0	3	1	1	0	2	0	0	1	0	1	4	0	2	0	0	0	1	1	0	0	0	3	0	0	0	0	1	0	0	0	0
Aquisphaera giovannonii	Bacteria	Planctomycetes	1	3	3	0	5	0	0	2	1	0	0	15	0	3	2	1	1	0	1	0	0	0	0	1	1	1	4	0	0	6	3	1	0	0	1	4	0	9	0	0	0	0	0	0	1	5	0
Aquitalea magnusonii	Bacteria	Proteobacteria	1	0	2	0	0	0	0	0	0	0	0	0	0	0	0	0	0	0	0	0	5	0	0	0	0	0	0	0	0	0	0	0	0	0	0	0	0	0	0	0	0	0	0	0	0	0	0
Aquitalea sp.	Bacteria	Proteobacteria	0	0	2	0	0	0	0	0	0	0	0	0	0	0	1	0	0	0	0	0	4	0	0	0	0	0	0	0	0	1	0	0	0	0	0	0	0	0	0	0	0	0	0	0	0	0	0
Arachidicoccus ginsenosidivorans	Bacteria	Bacteroidetes	0	19	5	0	6	0	0	2	5	0	0	8	0	1	4	0	0	0	9	0	1	0	2	0	6	10	13	3	9	2	1	2	8	0	1	1	0	25	0	0	0	0	0	0	0	4	0
Arachidicoccus sp.	Bacteria	Bacteroidetes	0	14	8	0	3	0	0	0	2	0	0	4	0	1	3	0	2	0	4	0	1	0	1	1	3	5	7	3	5	1	1	2	2	0	1	1	0	12	0	0	0	0	0	0	0	3	0
Arcanobacterium haemolyticum	Bacteria	Actinobacteria	0	1	0	0	1	0	0	0	0	0	0	10	0	0	0	0	0	0	2	0	3	0	0	0	0	0	2	0	0	0	2	0	0	0	1	0	0	0	0	0	0	0	0	0	0	0	0
Arcanobacterium phocae	Bacteria	Actinobacteria	0	2	0	0	2	0	0	0	0	0	0	14	0	0	0	0	0	0	2	0	2	0	0	0	0	0	1	0	1	0	1	0	1	0	1	0	0	0	0	0	0	0	0	0	0	0	0
Arcanobacterium sp.	Bacteria	Actinobacteria	0	2	0	0	1	0	0	0	0	0	0	9	0	0	1	0	0	0	1	0	3	0	0	0	0	0	1	0	0	0	1	0	1	0	1	0	0	0	0	0	0	0	0	0	0	0	0
Archaeoglobus fulgidus	Archaea	Euryarchaeota	0	0	0	0	0	0	0	0	0	0	0	0	0	0	0	0	0	0	0	0	0	0	0	0	0	0	0	0	0	0	0	0	0	0	0	0	0	0	0	0	0	0	0	0	0	0	0
Archaeoglobus profundus	Archaea	Euryarchaeota	0	0	0	0	0	0	0	0	0	0	0	0	0	0	0	0	0	0	0	0	0	0	0	0	0	0	0	0	0	0	0	0	0	0	1	0	0	0	0	0	0	0	0	0	0	0	0
Archaeoglobus sulfaticallidus	Archaea	Euryarchaeota	0	0	0	0	0	0	0	0	0	0	0	0	0	0	0	0	0	0	0	0	0	0	0	0	0	0	0	0	0	0	0	0	0	0	0	2	0	0	0	0	0	0	0	0	0	0	0
Archaeoglobus veneficus	Archaea	Euryarchaeota	0	0	0	0	0	0	0	0	0	0	0	1	0	0	0	0	0	0	0	0	0	0	0	0	0	0	0	0	0	0	0	0	0	0	1	0	0	0	0	0	0	0	0	0	0	0	0
archaeon GW2011_AR10	Archaea	unclassified Archaea	0	0	0	0	0	0	0	0	0	0	0	0	0	0	0	0	0	0	0	0	0	0	0	0	0	0	0	0	0	0	0	0	0	0	0	0	0	0	0	0	0	0	0	0	0	0	0
archaeon GW2011_AR15	Archaea	unclassified Archaea	0	0	0	0	1	0	0	0	0	0	0	0	0	0	0	0	0	0	0	0	0	0	1	0	0	0	1	0	0	0	0	0	0	0	0	0	0	0	0	0	0	0	0	0	0	0	0
archaeon GW2011_AR20	Archaea	unclassified Archaea	0	0	0	0	0	0	0	0	0	0	0	0	0	0	0	0	0	0	0	0	1	0	0	0	0	0	0	0	0	0	0	0	0	0	0	0	0	0	0	0	0	0	0	0	0	0	0
Archangium gephyra	Bacteria	Proteobacteria	3	3	7	0	1	0	0	0	0	0	1	16	0	6	4	0	1	6	0	0	12	0	2	0	0	0	0	1	1	0	0	0	0	2	0	0	0	8	1	0	0	0	0	0	0	0	0
Arcobacter anaerophilus	Bacteria	Proteobacteria	0	0	1	0	0	0	0	0	0	0	0	1	0	0	0	0	0	4	0	0	2	0	0	0	0	0	0	0	0	0	0	0	0	0	0	0	0	0	0	0	0	0	0	0	0	0	0
Arcobacter aquimarinus	Bacteria	Proteobacteria	0	0	1	0	0	0	0	0	0	0	0	0	0	0	0	2	0	0	0	0	2	1	0	0	0	0	0	0	0	0	0	0	0	0	0	0	0	0	0	0	0	0	0	0	0	0	0
Arcobacter butzleri	Bacteria	Proteobacteria	0	0	1	0	0	0	0	0	0	0	0	0	0	0	0	2	0	0	0	0	2	1	0	0	0	0	0	0	0	0	0	0	0	0	0	0	0	0	0	0	0	0	0	0	0	0	0
Arcobacter canalis	Bacteria	Proteobacteria	0	0	1	0	0	0	0	0	0	0	0	0	0	0	0	0	0	0	0	0	3	0	0	0	0	0	0	0	0	0	0	0	0	0	0	0	0	0	0	0	0	0	0	0	0	0	0
Arcobacter cibarius	Bacteria	Proteobacteria	0	0	1	0	0	0	0	0	0	0	0	0	0	0	0	2	0	0	0	0	4	0	0	0	0	0	0	0	0	0	0	0	0	0	0	0	0	0	0	0	0	0	0	0	0	0	0
Arcobacter cloacae	Bacteria	Proteobacteria	0	0	1	0	0	0	0	0	0	0	0	0	0	0	0	2	0	0	0	0	2	0	0	0	0	0	0	0	0	0	0	0	0	0	0	0	0	0	0	0	0	0	0	0	0	0	0
Arcobacter cryaerophilus	Bacteria	Proteobacteria	0	0	1	0	0	0	0	0	0	0	0	0	0	0	1	2	0	0	0	0	2	0	0	0	0	0	0	0	0	0	0	0	0	0	0	0	0	0	0	0	0	0	0	0	0	0	0
Arcobacter defluvii	Bacteria	Proteobacteria	0	0	1	0	0	0	0	0	0	0	0	0	0	0	0	2	0	1	0	0	3	0	0	0	0	0	0	0	0	0	0	0	0	0	0	0	0	0	0	0	0	0	0	0	0	0	0
Arcobacter ellisii	Bacteria	Proteobacteria	0	0	1	0	0	0	0	0	0	0	0	0	0	0	0	2	0	0	0	0	2	3	0	0	0	0	0	0	0	0	0	0	0	0	0	0	0	0	0	0	0	0	0	0	0	0	0
Arcobacter halophilus	Bacteria	Proteobacteria	0	0	1	0	0	0	0	0	0	0	0	0	0	0	0	0	0	0	0	0	3	1	0	0	0	0	0	0	0	0	0	0	0	0	0	0	0	0	0	0	0	0	0	0	0	0	0
Arcobacter lanthieri	Bacteria	Proteobacteria	0	0	1	0	0	0	0	0	0	0	0	0	0	0	0	2	0	0	0	0	2	0	0	0	0	0	0	0	0	0	0	0	0	0	0	0	0	0	0	0	0	0	0	0	0	0	0
Arcobacter lekithochrous	Bacteria	Proteobacteria	0	0	1	0	0	0	0	0	0	0	0	0	0	0	0	0	0	0	0	0	0	0	0	0	0	0	0	0	0	0	0	0	0	0	0	0	0	0	0	0	0	0	0	0	0	0	0
Arcobacter marinus	Bacteria	Proteobacteria	0	0	1	0	0	0	0	0	0	0	0	0	0	0	0	0	0	0	0	0	3	0	0	0	0	0	0	0	0	0	0	0	0	0	0	0	0	0	0	0	0	0	0	0	0	0	0
Arcobacter molluscorum	Bacteria	Proteobacteria	0	0	0	0	0	0	0	0	0	0	0	0	0	0	0	0	0	1	0	0	3	0	0	0	0	0	0	0	0	0	0	0	0	0	0	0	0	0	0	0	0	0	0	0	0	0	0
Arcobacter mytili	Bacteria	Proteobacteria	0	0	0	0	0	0	0	0	0	0	0	0	0	0	0	0	0	0	0	0	3	0	0	0	0	0	0	0	0	0	0	0	0	0	0	0	0	0	0	0	0	0	0	0	0	0	0
Arcobacter nitrofigilis	Bacteria	Proteobacteria	0	0	0	0	0	0	0	0	0	0	0	1	0	0	0	1	0	0	0	0	3	1	0	0	0	0	0	0	0	0	0	0	0	0	0	0	0	0	0	0	0	0	0	0	0	0	0
Arcobacter pacificus	Bacteria	Proteobacteria	0	0	1	0	0	0	0	0	0	0	0	1	0	0	0	0	0	0	0	0	1	0	0	0	0	0	0	0	0	0	0	0	0	0	0	0	0	0	0	0	0	0	0	0	0	0	0
Arcobacter skirrowii	Bacteria	Proteobacteria	0	0	1	0	0	0	0	0	0	0	0	0	0	0	0	1	0	1	0	0	2	0	0	0	0	0	0	0	0	0	0	0	0	0	0	0	0	0	0	0	0	0	0	0	0	0	0
Arcobacter sp.	Bacteria	Proteobacteria	0	0	1	0	0	0	0	0	0	0	0	1	0	0	0	1	0	1	0	0	2	0	0	0	0	0	0	0	0	0	0	0	0	0	0	0	0	0	0	0	0	0	0	0	0	0	0
Arcobacter suis	Bacteria	Proteobacteria	0	0	1	0	0	0	0	0	0	0	0	0	0	0	0	2	0	0	0	0	3	0	0	0	0	0	0	0	0	0	0	0	0	0	0	0	0	0	0	0	0	0	0	0	0	0	0
Arcobacter thereius	Bacteria	Proteobacteria	0	0	1	0	0	0	0	0	0	0	0	0	0	0	0	2	0	0	0	0	2	0	0	0	0	0	0	0	0	0	0	0	0	0	0	0	0	0	0	0	0	0	0	0	0	0	0
Arcobacter trophiarum	Bacteria	Proteobacteria	0	0	1	0	0	0	0	0	0	0	0	0	0	0	0	2	0	0	0	0	3	0	0	0	0	0	0	0	0	0	0	0	0	0	0	0	0	0	0	0	0	0	0	0	0	0	0
Arcobacter venerupis	Bacteria	Proteobacteria	0	0	1	0	0	0	0	0	0	0	0	0	0	0	0	2	0	2	0	0	2	1	0	0	0	0	0	0	0	0	0	0	0	0	0	0	0	0	0	0	0	0	0	0	0	0	0
Arcticibacterium luteifluviistationis	Bacteria	Bacteroidetes	0	5	3	0	3	0	0	0	3	0	0	4	0	1	1	0	1	0	3	0	3	1	1	2	0	2	3	2	1	1	3	0	1	0	0	0	0	2	0	0	0	0	0	0	0	1	0
Ardenticatena Cfx-K	Bacteria	Chloroflexi	3	2	5	2	0	1	0	0	0	0	0	13	0	0	0	0	0	0	0	0	3	0	0	0	0	0	0	0	1	1	0	0	0	0	0	12	1	0	0	0	0	0	0	0	0	0	0
Arenibacter algicola	Bacteria	Bacteroidetes	1	1	4	0	1	0	0	1	0	0	0	5	0	1	3	0	0	0	4	0	2	0	0	0	0	1	5	0	3	1	7	0	0	0	0	0	0	3	0	0	0	0	0	0	0	0	0
Armatimonadetes bacterium	Bacteria	Armatimonadetes	1	0	0	0	1	0	0	0	0	0	0	3	0	1	1	0	0	0	5	0	2	0	0	1	0	0	3	0	1	0	1	0	0	0	1	0	0	1	0	0	0	0	0	0	0	0	0
Aromatoleum aromaticum	Bacteria	Proteobacteria	0	0	1	0	0	0	0	0	0	0	0	8	0	0	0	2	0	1	0	0	10	1	0	0	0	0	0	0	0	0	0	0	0	0	0	0	0	0	0	0	0	0	0	0	0	0	0
Arsenicicoccus sp.	Bacteria	Actinobacteria	0	1	1	1	0	0	0	0	0	0	0	13	0	1	0	0	1	0	0	0	0	0	0	1	0	0	0	0	0	0	0	0	1	0	0	0	0	0	0	0	0	0	0	0	0	0	0
Arsenophonus lipoptenae	Bacteria	Proteobacteria	0	0	0	0	0	0	0	0	0	0	0	0	0	0	0	0	0	0	0	0	1	0	0	0	0	0	0	0	0	0	0	0	0	0	0	0	0	0	0	0	0	0	0	0	0	0	0
Arsenophonus nasoniae	Bacteria	Proteobacteria	0	0	2	0	0	0	0	0	0	0	0	0	0	0	0	0	0	0	0	0	13	13	0	0	0	0	0	0	0	0	0	0	1	0	0	1	0	0	0	0	0	0	0	0	0	0	0
Arthrobacter agilis	Bacteria	Actinobacteria	2	0	2	1	0	1	0	0	2	0	0	13	0	1	0	0	1	0	0	0	2	0	0	3	0	0	0	1	1	2	0	1	1	0	0	0	4	0	0	0	0	0	0	0	0	1	0
Arthrobacter alpinus	Bacteria	Actinobacteria	2	1	4	0	1	0	0	0	1	0	0	10	0	1	1	0	1	0	2	0	5	0	1	1	1	0	1	0	1	1	2	2	2	0	1	0	1	1	0	0	0	0	0	0	0	1	0
Arthrobacter citreus	Bacteria	Actinobacteria	5	0	2	5	0	0	0	0	0	0	0	10	0	0	0	0	2	0	1	0	2	0	1	0	0	0	0	0	0	0	0	0	2	0	1	1	0	1	0	0	0	0	0	0	0	0	0
Arthrobacter crystallopoietes	Bacteria	Actinobacteria	2	0	2	1	0	0	0	0	0	0	0	11	0	1	0	0	0	0	0	0	3	0	2	0	0	0	0	0	0	0	0	0	0	0	1	0	0	0	0	0	0	0	0	0	0	0	0
Arthrobacter saudimassiliensis	Bacteria	Actinobacteria	1	1	2	0	0	0	0	0	0	0	0	13	0	1	0	0	0	0	0	0	5	0	1	0	0	0	0	0	0	1	0	0	0	0	0	0	0	0	0	0	0	0	0	0	0	0	0
Arthrobacter sp.	Bacteria	Actinobacteria	3	1	4	1	0	0	0	0	0	0	0	11	0	2	1	0	1	0	1	0	4	0	1	1	0	0	1	0	0	4	1	1	1	0	1	0	1	1	0	0	0	0	0	0	0	1	0
Arthromitus sp.	Bacteria	Firmicutes	2	1	1	1	0	0	0	0	0	0	0	0	0	0	0	0	0	0	0	0	2	0	0	0	0	0	0	0	1	0	0	0	0	0	1	0	0	0	0	0	0	0	0	0	0	0	0
Arthrospira platensis	Bacteria	Cyanobacteria	0	0	1	0	0	0	0	1	0	0	0	10	0	0	0	0	0	1	0	0	1	0	1	0	0	0	0	0	0	0	0	0	0	0	1	1	0	0	0	0	0	0	0	0	0	0	0
Asaia bogorensis	Bacteria	Proteobacteria	0	0	1	0	0	0	1	0	0	0	0	5	0	2	0	0	0	0	1	0	7	3	0	0	0	0	0	0	0	4	0	0	0	1	0	0	0	0	0	0	0	0	0	0	0	0	0
Asticcacaulis excentricus	Bacteria	Proteobacteria	0	14	10	0	4	0	0	2	3	0	0	2	0	2	2	0	1	2	1	0	6	1	0	0	4	5	4	0	3	0	0	5	0	0	0	2	1	12	0	0	0	0	0	0	0	3	0
Atelocyanobacterium thalassa	Bacteria	Cyanobacteria	0	0	1	0	0	0	0	0	0	0	0	0	0	0	0	0	0	0	0	0	1	0	0	0	0	0	0	0	0	0	0	0	0	0	1	0	0	0	0	0	0	0	0	0	0	0	0
Athalassotoga saccharophila	Bacteria	Thermotogae	1	3	2	1	0	0	0	0	1	0	0	7	0	0	1	0	0	0	1	0	1	0	0	0	0	0	0	0	2	0	1	0	3	0	2	0	0	0	0	0	0	0	0	0	0	2	0
Atlantibacter hermannii	Bacteria	Proteobacteria	3	2	6	1	0	0	1	0	0	0	0	14	0	2	0	0	0	2	0	0	6	1	0	0	0	0	0	0	1	0	0	0	0	2	0	0	0	2	0	0	0	0	0	0	0	0	0
Atopobium parvulum	Bacteria	Actinobacteria	1	1	0	0	1	0	0	0	0	0	0	3	0	0	0	0	0	0	0	0	0	0	1	0	0	0	0	0	0	1	0	0	0	0	0	0	0	0	0	0	0	0	0	0	0	0	0
Aulosira laxa	Bacteria	Cyanobacteria	0	1	1	0	0	0	0	0	1	0	0	11	0	0	0	0	0	1	0	0	1	0	0	0	0	1	0	0	1	0	0	0	0	1	1	0	0	0	0	0	0	0	0	0	0	0	0
Aurantimicrobium minutum	Bacteria	Actinobacteria	0	0	1	0	0	0	0	0	0	0	0	6	0	0	0	0	1	0	0	0	2	0	0	0	0	0	0	0	0	1	0	0	0	0	0	0	0	0	0	0	0	0	0	0	0	0	0
Aurantimicrobium sp.	Bacteria	Actinobacteria	0	0	1	0	0	0	0	0	0	0	0	7	0	0	0	0	1	0	0	0	2	0	0	0	0	0	0	0	0	1	0	0	0	0	0	0	0	0	0	0	0	0	0	0	0	0	0
Auraticoccus monumenti	Bacteria	Actinobacteria	2	5	8	0	0	0	0	1	1	0	0	14	0	2	0	0	0	0	3	0	2	0	0	0	1	0	2	0	1	1	0	1	3	0	1	1	3	5	0	0	0	0	0	0	0	4	0
Aureimonas altamirensis	Bacteria	Proteobacteria	0	0	1	0	0	0	1	0	0	0	0	0	0	2	0	0	3	1	0	0	0	0	0	0	0	0	0	0	0	0	0	0	0	0	0	0	0	0	0	0	0	0	0	0	0	0	0
Aureimonas frigidaquae	Bacteria	Proteobacteria	0	0	1	0	0	0	1	0	0	0	0	2	0	2	0	0	1	0	0	0	1	0	0	0	0	0	0	0	0	0	0	0	0	0	0	0	0	0	0	0	0	0	0	0	0	0	0
Aureimonas sp.	Bacteria	Proteobacteria	0	0	2	2	1	0	2	0	3	0	0	9	0	2	5	0	0	0	0	0	6	1	2	1	0	0	0	0	0	0	0	0	0	0	1	0	1	0	0	0	0	0	0	0	0	0	0
Aureitalea sp.	Bacteria	Bacteroidetes	0	0	2	0	0	0	0	0	0	0	0	4	0	0	0	0	1	0	1	0	2	0	1	0	0	0	0	0	1	1	0	0	0	1	0	0	0	0	0	0	0	0	0	0	0	0	0
Auricoccus indicus	Bacteria	Firmicutes	0	0	0	0	0	0	0	0	0	0	0	3	0	0	0	0	0	0	0	0	0	0	0	0	0	0	0	0	0	1	0	0	0	0	0	0	0	0	0	0	0	0	0	0	0	0	0
Auritidibacter sp.	Bacteria	Actinobacteria	0	0	0	0	0	0	0	0	0	0	0	7	0	0	0	0	0	0	0	0	4	0	0	0	0	0	0	0	0	0	0	0	0	0	0	0	0	0	0	0	0	0	0	0	0	0	0
Avibacterium paragallinarum	Bacteria	Proteobacteria	0	0	1	0	0	0	0	0	0	0	0	2	0	0	0	0	0	1	0	0	3	0	0	0	0	0	0	0	1	1	0	0	0	0	0	0	0	0	0	0	0	0	0	0	0	0	0
Avibacterium volantium	Bacteria	Proteobacteria	0	1	1	0	0	0	0	0	0	0	0	3	0	0	0	0	0	0	0	0	2	0	0	0	0	0	0	0	0	1	1	0	0	0	0	0	0	0	0	0	0	0	0	0	0	0	0
Azoarcus communis	Bacteria	Proteobacteria	0	0	1	0	1	0	0	0	0	0	0	2	0	0	0	2	0	1	0	0	8	0	0	0	0	0	0	0	0	0	1	0	0	0	0	0	0	0	0	0	0	0	0	0	0	0	0
Azoarcus olearius	Bacteria	Proteobacteria	0	0	2	0	2	0	0	0	0	0	0	8	0	0	0	2	0	1	0	0	8	0	0	0	0	0	0	0	0	0	1	0	0	0	0	0	0	0	0	0	0	0	0	0	0	0	0
Azoarcus sp.	Bacteria	Proteobacteria	0	0	1	0	1	0	0	0	0	0	0	3	0	0	0	2	0	1	0	0	8	0	0	0	0	0	0	0	0	0	0	0	0	0	0	0	0	0	0	0	0	0	0	0	0	0	0
Azobacteroides pseudotrichonymphae	Bacteria	Bacteroidetes	0	0	0	0	0	0	0	0	0	0	0	2	0	0	0	0	0	0	0	0	0	0	0	0	0	0	0	0	0	0	0	0	0	0	0	0	0	0	0	0	0	0	0	0	0	0	0
Azorhizobium caulinodans	Bacteria	Proteobacteria	0	0	1	0	1	0	0	0	0	0	0	6	0	0	0	2	2	2	0	0	3	1	0	0	0	0	0	0	0	0	1	0	0	0	0	0	0	0	0	0	0	0	0	0	0	0	0
Azospira oryzae	Bacteria	Proteobacteria	0	0	1	0	0	0	0	0	0	0	0	0	0	0	0	0	0	0	0	0	6	1	0	0	0	0	0	0	0	0	0	0	0	0	0	0	0	0	0	0	0	0	0	0	0	0	0
Azospira sp.	Bacteria	Proteobacteria	0	0	1	0	0	0	0	0	0	0	0	0	0	0	0	0	0	0	0	0	7	0	0	0	0	0	0	0	0	0	1	0	0	0	0	0	0	0	0	0	0	0	0	0	0	0	0
Azospirillum brasilense	Bacteria	Proteobacteria	4	2	1	1	3	0	0	0	1	0	1	13	0	1	0	3	1	0	0	0	11	4	0	0	0	0	0	0	1	0	0	0	0	0	0	0	0	0	0	0	0	0	0	0	0	0	0
Azospirillum humicireducens	Bacteria	Proteobacteria	4	1	2	1	2	0	1	0	1	0	0	9	0	0	1	3	0	0	0	0	9	2	0	0	0	0	0	0	1	0	0	0	0	0	0	0	0	0	0	0	0	0	0	0	0	0	0
Azospirillum lipoferum	Bacteria	Proteobacteria	4	1	1	1	2	0	1	0	1	0	0	11	0	0	1	3	0	0	0	0	10	3	1	0	0	0	0	0	0	0	0	0	0	0	0	0	0	0	0	0	0	0	0	0	0	0	0
Azospirillum sp.	Bacteria	Proteobacteria	4	2	2	1	2	0	1	0	1	0	0	10	0	0	1	3	0	1	0	0	12	2	0	0	0	0	0	0	1	0	1	0	0	0	0	0	0	0	0	0	0	0	0	0	0	0	0
Azospirillum thiophilum	Bacteria	Proteobacteria	4	1	1	1	2	0	1	0	1	0	0	11	0	0	1	3	0	0	0	0	10	2	0	0	0	0	0	0	0	0	0	0	0	0	0	0	0	0	0	0	0	0	0	0	0	0	0
Azotobacter chroococcum	Bacteria	Proteobacteria	0	0	1	1	1	0	1	0	0	0	0	14	0	2	0	2	0	0	0	0	8	0	0	0	0	0	0	0	0	5	0	0	1	2	0	1	0	0	0	0	0	0	0	0	1	0	0
Azotobacter vinelandii	Bacteria	Proteobacteria	0	0	1	1	1	0	1	0	0	0	0	9	0	1	0	2	0	0	0	0	5	0	0	0	0	0	0	0	0	1	0	0	1	0	0	0	0	0	0	0	0	0	0	0	1	0	0
Babela massiliensis	Bacteria	Dependentiae	2	0	0	0	0	0	0	0	0	0	0	0	0	0	0	0	0	0	0	0	0	0	0	0	0	0	0	0	0	0	0	0	0	0	0	0	0	0	0	0	0	0	0	0	0	0	0
Bacillaceae bacterium	Bacteria	Firmicutes	5	1	1	2	1	0	0	0	1	0	0	4	0	0	1	0	2	0	0	0	1	0	0	0	0	0	0	0	1	1	0	0	1	0	1	1	1	1	0	0	0	0	0	0	0	1	0
Bacillus aerophilus	Bacteria	Firmicutes	8	0	1	3	1	0	0	1	1	1	0	1	0	0	1	0	1	0	0	0	4	0	0	0	0	1	0	1	0	1	1	0	0	0	1	0	1	2	0	0	0	0	1	0	0	1	0
Bacillus albus	Bacteria	Firmicutes	2	0	0	1	0	0	1	0	0	0	0	6	0	0	0	0	1	0	0	0	1	0	2	0	0	0	0	0	0	0	0	0	0	0	0	0	0	0	0	0	0	0	0	0	0	0	0
Bacillus altitudinis	Bacteria	Firmicutes	7	0	1	3	1	0	0	1	1	1	0	1	0	0	1	0	1	0	0	0	5	0	0	0	0	1	0	1	0	1	1	0	0	0	1	0	1	2	0	0	0	0	1	0	0	1	0
Bacillus amyloliquefaciens	Bacteria	Firmicutes	4	0	1	3	1	0	0	0	0	1	0	4	0	0	1	0	2	0	0	0	4	0	0	1	0	0	0	2	0	3	0	0	0	0	0	0	0	4	0	0	1	0	0	0	0	2	0
Bacillus anthracis	Bacteria	Firmicutes	0	0	0	1	0	0	1	0	0	0	0	9	0	0	0	0	4	0	0	0	2	0	3	0	0	0	0	0	0	1	0	0	0	0	0	0	0	0	0	0	0	0	0	0	0	0	0
Bacillus asahii	Bacteria	Firmicutes	0	0	1	0	0	0	0	0	0	0	0	5	0	0	0	0	8	0	0	0	3	0	0	0	0	0	0	0	0	0	0	0	0	0	0	0	0	0	0	0	0	0	0	0	0	0	0
Bacillus atrophaeus	Bacteria	Firmicutes	2	0	1	4	0	0	0	0	0	0	0	6	0	0	1	0	5	0	0	0	4	0	0	0	0	0	0	1	0	2	0	0	0	0	0	0	1	3	0	0	1	0	0	0	0	2	0
Bacillus beveridgei	Bacteria	Firmicutes	0	1	1	3	0	0	0	0	0	0	0	11	0	0	4	0	0	0	1	0	3	0	0	0	0	0	0	0	0	1	0	0	1	0	0	0	1	1	0	0	0	0	0	0	0	1	0
Bacillus bombysepticus	Bacteria	Firmicutes	0	0	0	1	1	0	1	0	0	0	0	5	0	0	0	0	2	0	0	0	2	0	2	0	0	0	0	0	0	1	0	1	0	0	0	0	0	0	0	0	0	0	0	0	0	0	0
Bacillus butanolivorans	Bacteria	Firmicutes	2	0	2	1	0	0	1	0	0	0	0	8	0	0	0	0	4	0	0	0	2	0	1	0	0	0	1	0	0	0	0	0	0	0	2	0	0	0	0	0	0	0	0	0	0	0	0
Bacillus cellulosilyticus	Bacteria	Firmicutes	1	3	4	2	5	0	1	1	2	0	0	4	0	0	6	0	3	0	1	0	2	0	0	1	0	0	0	4	2	0	0	0	2	0	0	2	2	5	0	0	0	0	0	0	0	1	0
Bacillus cereus	Bacteria	Firmicutes	1	0	0	1	0	0	1	0	0	0	0	9	0	0	0	0	4	0	0	0	3	0	3	0	0	0	0	0	0	1	0	0	0	0	0	0	0	0	0	0	0	0	0	0	0	0	0
Bacillus circulans	Bacteria	Firmicutes	13	3	3	6	0	0	2	0	0	0	0	10	0	0	0	0	2	0	0	0	3	0	1	0	1	1	0	0	1	5	0	1	1	0	3	0	4	9	0	0	0	0	0	0	0	2	0
Bacillus clausii	Bacteria	Firmicutes	5	1	3	6	1	0	0	0	0	0	0	3	0	0	1	0	2	0	0	0	4	0	0	0	0	0	0	0	2	4	0	0	0	0	1	0	2	3	0	0	0	0	0	0	0	2	0
Bacillus coagulans	Bacteria	Firmicutes	1	0	1	1	0	0	0	0	0	0	0	6	0	0	0	0	2	0	0	0	3	0	2	0	0	0	0	0	1	0	0	0	1	0	0	0	1	0	0	0	0	0	0	0	0	0	0
Bacillus cohnii	Bacteria	Firmicutes	2	0	4	0	0	0	0	0	0	0	0	7	0	0	0	0	3	0	0	0	1	0	0	0	0	0	0	0	0	1	0	0	0	0	0	0	0	0	0	0	0	0	0	0	0	0	0
Bacillus cytotoxicus	Bacteria	Firmicutes	2	0	0	1	0	0	0	0	0	0	0	6	0	0	0	0	2	0	0	0	2	0	3	0	0	0	0	0	0	0	0	0	0	0	0	0	0	0	0	0	0	0	0	0	0	0	0
Bacillus endophyticus	Bacteria	Firmicutes	3	0	1	1	0	0	0	0	0	0	0	5	1	0	1	0	5	0	0	0	6	0	0	0	0	0	0	0	0	4	1	0	1	0	0	0	0	1	0	0	0	0	0	0	0	0	0
Bacillus flexus	Bacteria	Firmicutes	2	1	2	1	0	0	0	0	0	0	0	9	2	0	0	0	1	0	0	0	3	0	1	0	0	0	0	0	0	3	0	0	1	0	0	0	1	0	0	0	0	0	0	0	0	0	0
Bacillus freudenreichii	Bacteria	Firmicutes	0	0	0	0	0	0	0	0	0	0	0	1	0	0	0	0	4	0	0	0	2	0	0	0	0	0	0	0	0	0	0	0	0	0	0	0	0	0	0	0	0	0	0	0	0	0	0
Bacillus gibsonii	Bacteria	Firmicutes	4	0	1	4	1	0	0	0	0	1	0	7	0	0	1	0	3	0	0	0	4	0	0	1	0	0	0	1	0	3	0	0	0	0	0	0	2	4	0	0	1	0	0	0	0	2	0
Bacillus glycinifermentans	Bacteria	Firmicutes	6	0	2	4	2	0	1	1	0	1	1	5	0	0	0	0	4	0	0	0	7	0	1	1	0	1	0	1	1	4	0	0	0	0	0	0	2	5	0	0	0	0	1	0	0	1	0
Bacillus gobiensis	Bacteria	Firmicutes	0	0	1	3	0	0	0	0	0	0	0	9	0	0	0	0	2	0	0	0	2	0	1	0	2	0	1	0	3	8	0	0	1	0	1	2	0	0	0	0	0	0	0	0	0	0	0
Bacillus halodurans	Bacteria	Firmicutes	4	1	2	3	1	0	1	0	1	1	0	7	0	0	5	0	2	0	0	0	2	0	0	0	1	0	0	0	3	1	0	0	1	0	2	1	2	3	0	0	0	0	0	0	0	2	1
Bacillus halotolerans	Bacteria	Firmicutes	5	0	1	4	1	0	0	0	0	1	0	6	0	0	1	0	4	0	0	0	3	0	0	1	0	0	0	1	0	3	0	0	0	0	0	0	2	4	0	0	1	0	0	0	0	2	0
Bacillus horikoshii	Bacteria	Firmicutes	1	0	2	1	0	0	0	0	0	0	0	10	0	0	1	0	2	0	0	0	1	0	0	0	0	0	0	1	1	1	0	1	0	0	0	0	0	0	0	0	0	0	0	0	0	0	0
Bacillus infantis	Bacteria	Firmicutes	4	1	2	2	0	0	0	0	0	0	0	11	0	0	1	0	3	0	0	0	1	0	0	0	0	1	0	0	3	0	0	0	1	0	1	0	0	1	0	0	0	0	0	0	0	1	0
Bacillus kochii	Bacteria	Firmicutes	0	0	2	0	0	0	0	0	0	0	0	4	0	0	0	0	1	0	0	0	2	0	0	0	0	0	0	0	0	0	0	0	0	0	0	0	0	0	0	0	0	0	0	0	0	0	0
Bacillus krulwichiae	Bacteria	Firmicutes	0	1	1	0	0	0	0	0	1	0	0	7	0	0	0	0	1	0	0	0	4	0	0	0	0	2	0	0	0	3	1	0	0	0	0	0	0	2	0	0	0	0	0	0	0	0	0
Bacillus lehensis	Bacteria	Firmicutes	1	2	3	3	1	0	0	0	0	0	0	5	0	0	3	0	2	0	0	0	4	0	0	0	0	0	1	0	1	3	0	0	0	0	1	0	0	1	0	0	0	0	0	0	0	2	0
Bacillus lentus	Bacteria	Firmicutes	3	8	2	3	0	0	1	0	1	0	0	8	0	0	0	0	3	0	1	0	2	0	0	0	0	0	5	0	2	1	1	1	0	0	3	0	1	7	0	0	0	0	0	0	1	2	0
Bacillus licheniformis	Bacteria	Firmicutes	6	0	2	4	3	0	0	1	0	0	1	7	0	0	0	0	4	0	0	0	5	0	1	1	0	1	0	0	2	4	0	0	0	0	0	0	3	5	0	0	0	0	1	0	0	1	0
Bacillus marisflavi	Bacteria	Firmicutes	5	0	0	3	0	0	0	0	0	0	0	6	0	0	1	0	0	1	0	0	3	0	0	0	0	1	0	0	0	7	0	0	1	0	3	0	1	0	0	0	0	0	0	0	0	0	0
Bacillus megaterium	Bacteria	Firmicutes	2	1	1	4	0	0	0	0	0	0	0	9	1	0	0	0	3	0	0	0	2	0	3	0	0	0	0	0	1	6	0	0	1	0	1	0	1	0	0	0	0	0	0	0	0	0	0
Bacillus mesonae	Bacteria	Firmicutes	1	2	4	0	0	0	0	0	0	0	0	8	0	0	0	0	7	0	2	0	1	0	0	0	0	0	3	0	1	1	0	0	2	0	2	0	0	0	0	0	0	0	0	0	0	0	0
Bacillus methanolicus	Bacteria	Firmicutes	0	0	0	0	0	0	0	0	0	0	0	4	0	0	0	0	4	0	0	0	2	0	0	0	0	0	0	0	1	0	0	0	0	0	0	0	0	0	0	0	0	0	0	0	0	0	0
Bacillus mobilis	Bacteria	Firmicutes	2	0	0	1	0	0	0	0	0	0	0	9	0	0	0	0	3	0	0	0	1	0	5	0	0	0	0	0	0	0	0	0	0	0	0	0	0	0	0	0	0	0	0	0	0	0	0
Bacillus mojavensis	Bacteria	Firmicutes	3	0	1	4	1	0	0	0	0	2	0	6	0	0	1	0	3	0	0	0	6	0	0	1	0	0	0	1	0	3	0	0	0	0	0	0	2	4	0	0	1	0	0	0	0	2	0
Bacillus muralis	Bacteria	Firmicutes	3	2	2	3	1	0	1	0	0	0	0	9	1	0	0	0	4	0	0	0	3	0	1	0	0	0	0	0	0	2	0	0	0	0	0	0	0	0	0	0	0	0	0	0	0	0	0
Bacillus mycoides	Bacteria	Firmicutes	1	0	1	1	1	0	0	0	0	0	0	9	0	0	0	0	3	0	0	0	4	0	3	0	0	0	0	0	0	0	0	0	0	0	0	0	0	0	0	0	0	0	0	0	0	0	0
Bacillus oceanisediminis	Bacteria	Firmicutes	1	0	1	2	0	0	0	0	0	0	0	11	0	0	0	0	4	0	0	0	4	0	0	0	0	0	0	0	1	2	0	0	0	0	0	0	0	1	0	0	0	0	0	0	0	0	0
Bacillus pacificus	Bacteria	Firmicutes	0	0	0	1	0	0	0	0	0	0	0	6	0	0	0	0	2	0	0	0	3	0	2	0	0	0	0	0	0	1	0	0	0	0	0	0	0	0	0	0	0	0	0	0	0	0	0
Bacillus paralicheniformis	Bacteria	Firmicutes	6	0	2	5	3	0	1	1	0	1	1	7	0	0	1	0	5	0	0	0	4	0	1	1	0	1	0	1	2	4	1	0	0	0	0	0	3	7	0	0	0	0	1	0	0	1	0
Bacillus paranthracis	Bacteria	Firmicutes	0	0	0	1	0	0	0	0	0	0	0	8	0	0	0	0	3	0	0	0	2	0	2	0	0	0	0	0	0	1	0	0	0	0	0	0	0	0	0	0	0	0	0	0	0	0	0
Bacillus pseudofirmus	Bacteria	Firmicutes	1	0	1	1	0	0	0	0	0	0	0	7	0	0	1	0	1	0	0	0	6	0	0	1	0	0	0	0	0	1	0	0	0	0	0	0	0	0	0	0	0	0	0	0	0	0	0
Bacillus pumilus	Bacteria	Firmicutes	7	0	1	3	1	0	0	1	1	1	0	1	0	0	1	0	1	0	0	0	4	0	0	0	0	1	0	1	0	1	1	0	0	0	1	0	1	2	0	0	0	0	1	0	0	1	0
Bacillus safensis	Bacteria	Firmicutes	8	0	1	5	1	0	0	1	1	1	0	1	0	0	1	0	1	0	0	0	5	0	0	0	0	1	0	1	0	1	1	0	0	0	1	0	1	2	0	0	0	0	1	0	0	1	0
Bacillus siamensis	Bacteria	Firmicutes	3	0	1	2	1	0	0	0	0	1	0	3	0	0	1	0	2	0	0	0	7	0	0	0	0	0	0	2	0	3	0	0	0	0	0	0	0	2	0	0	0	0	0	0	0	2	0
Bacillus simplex	Bacteria	Firmicutes	1	0	1	2	0	0	1	0	0	0	0	8	1	0	0	0	4	0	0	0	3	0	1	0	0	0	0	0	1	1	0	0	1	0	0	1	0	1	0	0	0	0	0	0	0	0	0
Bacillus smithii	Bacteria	Firmicutes	1	0	1	1	0	0	0	0	0	0	0	3	0	0	0	0	3	0	0	0	2	0	0	0	0	0	0	0	1	0	0	0	1	0	0	0	0	0	0	0	0	0	0	0	0	0	0
Bacillus sonorensis	Bacteria	Firmicutes	7	0	2	3	3	0	0	1	0	1	1	4	0	0	0	0	4	0	0	0	6	0	3	2	0	1	0	0	1	4	0	0	0	0	0	0	3	6	0	0	1	0	1	0	0	1	0
Bacillus sp.	Bacteria	Firmicutes	2	0	1	2	1	0	0	0	0	0	0	7	0	0	1	0	3	0	0	0	4	0	1	0	0	0	0	1	0	2	0	0	0	0	0	0	1	2	0	0	0	0	0	0	0	1	0
Bacillus subtilis	Bacteria	Firmicutes	4	0	1	4	1	0	0	0	0	1	0	7	0	0	1	0	4	0	0	0	5	0	0	1	0	0	0	1	0	3	0	0	0	0	0	0	2	4	0	0	1	0	0	0	0	2	0
Bacillus tequilensis	Bacteria	Firmicutes	2	0	1	3	1	0	0	0	0	1	0	8	0	0	1	0	3	0	0	0	4	0	0	0	0	0	0	1	0	3	0	0	0	0	0	0	1	3	0	0	1	0	0	0	0	2	0
Bacillus thermoamylovorans	Bacteria	Firmicutes	4	1	1	2	0	0	0	0	0	0	0	7	0	0	0	0	3	0	0	0	1	0	0	0	0	0	0	0	0	1	0	0	1	0	1	0	0	1	0	0	0	0	0	0	0	0	0
Bacillus thermocopriae	Bacteria	Firmicutes	0	0	0	0	0	0	0	0	0	0	0	8	0	0	0	0	0	0	0	0	1	0	0	0	0	0	0	0	1	2	0	0	0	0	0	0	0	0	0	0	0	0	0	0	0	0	0
Bacillus thuringiensis	Bacteria	Firmicutes	1	0	0	1	1	0	1	0	0	0	0	9	0	0	0	0	4	0	0	0	4	0	4	0	0	0	0	0	0	0	0	0	0	0	0	0	0	0	0	0	0	0	0	0	0	0	0
Bacillus toyonensis	Bacteria	Firmicutes	1	0	1	1	0	0	1	0	0	0	0	9	0	0	0	0	5	0	0	0	3	0	4	0	0	0	0	0	0	0	0	0	0	0	0	0	0	0	0	0	0	0	0	0	0	0	0
Bacillus tropicus	Bacteria	Firmicutes	0	1	0	1	0	0	1	0	0	0	0	9	0	0	0	0	4	0	0	0	2	0	3	0	0	0	0	0	0	1	0	0	0	0	0	0	0	0	0	0	0	0	0	0	0	0	0
Bacillus vallismortis	Bacteria	Firmicutes	4	0	1	4	1	0	0	0	0	1	0	5	0	0	1	0	3	0	0	0	5	0	0	1	0	0	0	2	0	3	0	0	0	0	0	0	1	4	0	0	1	0	0	0	0	2	0
Bacillus velezensis	Bacteria	Firmicutes	4	0	1	3	1	0	0	0	0	1	0	4	0	0	1	0	2	0	0	0	4	0	0	1	0	0	0	2	0	3	0	0	0	0	0	0	0	4	0	0	1	0	0	0	0	2	0
Bacillus vietnamensis	Bacteria	Firmicutes	1	1	1	2	0	0	0	0	0	0	0	8	0	0	1	0	2	0	0	0	2	0	0	0	0	0	0	1	0	0	0	0	0	0	0	0	0	1	0	0	0	0	0	0	0	0	0
Bacillus weihaiensis	Bacteria	Firmicutes	2	1	0	0	0	0	0	0	0	0	0	7	1	0	3	0	1	0	0	0	1	0	1	0	0	0	0	1	2	0	0	0	1	0	0	0	0	0	0	0	0	0	0	0	0	0	0
Bacillus weihenstephanensis	Bacteria	Firmicutes	2	0	1	1	0	0	0	0	0	0	0	9	0	0	0	0	3	0	0	0	3	0	3	0	0	0	0	0	0	0	0	0	0	0	0	0	0	0	0	0	0	0	0	0	0	0	0
Bacillus wiedmannii	Bacteria	Firmicutes	2	0	0	1	0	0	1	0	0	0	0	9	0	0	0	0	5	0	0	0	5	0	4	0	0	0	0	0	0	0	0	0	0	0	0	0	0	0	0	0	0	0	0	0	0	0	0
Bacillus xiamenensis	Bacteria	Firmicutes	4	0	1	3	1	0	0	1	1	0	0	1	0	0	0	0	1	0	0	0	4	0	0	0	0	1	0	1	0	1	1	0	0	0	1	0	1	0	0	0	0	0	1	0	0	0	0
Bacterioplanes sanyensis	Bacteria	Proteobacteria	0	0	1	0	0	0	1	0	0	0	0	1	0	0	0	0	2	0	0	0	5	0	0	0	0	0	0	0	0	0	0	0	0	0	0	0	0	0	0	0	0	0	0	0	0	0	0
Bacteriovorax stolpii	Bacteria	Proteobacteria	0	0	1	0	0	0	0	0	0	0	0	1	0	0	0	0	0	0	0	0	4	0	1	0	0	0	0	0	0	0	0	0	0	0	0	0	0	0	0	0	0	0	0	0	0	0	0
bacterium BFN5	Bacteria	unclassified Bacteria	0	0	0	0	0	0	0	0	0	0	0	4	0	0	0	0	7	0	0	0	5	0	1	0	0	0	0	0	0	0	0	0	0	0	0	0	0	0	0	0	0	0	0	0	0	0	0
Bacteroidales bacterium	Bacteria	Bacteroidetes	0	2	2	0	1	0	0	1	0	0	0	4	0	0	1	0	1	1	2	0	4	0	1	1	0	0	0	0	1	0	0	1	0	0	1	0	0	0	0	0	0	1	0	0	1	0	0
Bacteroides caccae	Bacteria	Bacteroidetes	0	17	10	0	0	0	0	0	0	0	0	3	0	0	7	0	0	0	12	0	3	0	1	0	1	3	12	1	4	2	3	4	2	0	0	0	0	8	0	0	0	0	0	0	0	2	0
Bacteroides caecimuris	Bacteria	Bacteroidetes	0	11	8	0	0	0	0	0	3	0	0	3	0	0	3	0	1	0	5	0	3	3	1	0	2	5	2	1	1	1	2	1	4	1	0	0	1	28	0	0	0	0	0	0	0	4	0
Bacteroides cellulosilyticus	Bacteria	Bacteroidetes	0	43	31	0	7	0	2	2	10	0	0	10	0	0	5	0	3	0	7	0	3	1	1	5	4	25	9	9	10	2	2	3	4	0	1	1	3	48	0	0	0	0	0	0	2	9	0
Bacteroides dorei	Bacteria	Bacteroidetes	0	27	5	0	1	0	0	0	1	0	0	7	0	1	2	0	1	0	9	0	3	3	1	1	1	18	8	1	3	1	3	1	3	0	0	1	1	30	0	0	0	0	0	0	0	4	0
Bacteroides fragilis	Bacteria	Bacteroidetes	0	17	9	0	1	0	0	0	0	0	0	6	0	0	5	0	2	0	12	0	3	1	1	2	3	0	9	0	4	2	3	4	3	0	1	0	0	9	0	0	0	0	0	0	0	2	0
Bacteroides helcogenes	Bacteria	Bacteroidetes	0	11	9	0	2	0	0	1	0	0	0	5	0	0	2	0	4	0	8	0	4	0	1	1	1	0	6	1	2	1	3	1	1	0	0	0	0	4	0	0	0	0	0	0	0	0	0
Bacteroides heparinolyticus	Bacteria	Bacteroidetes	0	9	8	0	3	0	1	2	3	0	0	6	0	0	1	0	1	0	5	0	2	0	1	1	0	1	3	1	1	2	2	0	1	0	0	0	0	11	0	0	0	0	0	0	0	3	0
Bacteroides intestinalis	Bacteria	Bacteroidetes	0	35	16	0	5	0	2	2	6	0	0	8	0	0	2	0	3	0	7	0	3	0	1	1	3	12	4	5	9	2	1	2	4	0	3	1	1	44	0	0	0	0	0	0	1	4	0
Bacteroides ovatus	Bacteria	Bacteroidetes	0	33	19	0	6	0	0	1	6	0	0	6	0	1	3	0	9	0	12	0	3	2	1	2	3	14	5	4	11	3	5	3	5	0	1	0	2	32	0	0	0	0	0	0	3	4	0
Bacteroides salanitronis	Bacteria	Bacteroidetes	0	10	9	0	3	0	0	0	1	0	0	6	0	0	1	0	1	0	0	0	3	5	1	2	1	11	1	1	3	1	2	2	2	0	0	0	1	13	0	0	0	0	0	0	0	3	0
Bacteroides sp.	Bacteria	Bacteroidetes	0	22	20	0	4	0	0	3	2	0	0	8	0	1	4	0	11	0	10	0	3	1	1	1	2	5	5	4	6	3	3	3	3	0	1	0	1	18	0	0	0	0	0	1	0	3	0
Bacteroides thetaiotaomicron	Bacteria	Bacteroidetes	0	31	12	0	0	0	0	0	0	0	0	8	0	0	4	0	13	0	14	0	3	1	1	0	4	9	8	4	6	4	2	3	4	0	2	0	1	32	0	0	0	0	0	0	0	4	0
Bacteroides uniformis	Bacteria	Bacteroidetes	0	22	20	0	5	0	0	5	0	0	0	7	0	1	4	0	3	0	6	0	3	2	1	2	0	0	3	2	7	4	0	1	3	0	2	0	1	18	0	0	0	0	0	0	0	3	0
Bacteroides vulgatus	Bacteria	Bacteroidetes	0	23	4	0	0	0	0	0	1	0	0	6	0	1	2	0	1	0	10	0	3	3	1	0	1	13	8	4	4	1	3	1	3	0	0	0	1	20	0	0	0	0	0	0	0	3	0
Bacteroides xylanisolvens	Bacteria	Bacteroidetes	0	25	13	0	6	0	0	0	4	0	0	5	0	1	2	0	9	0	11	0	3	2	1	1	1	11	4	3	5	2	3	2	6	0	1	1	2	25	0	0	0	0	0	0	4	4	0
Bacteroides zoogleoformans	Bacteria	Bacteroidetes	0	9	4	0	1	0	1	1	3	0	0	6	0	0	0	0	2	0	5	0	2	2	1	1	0	1	3	1	1	1	2	1	1	0	0	0	0	10	0	0	0	0	0	0	0	3	0
Bacteroidetes bacterium	Bacteria	Bacteroidetes	0	0	1	0	0	0	0	0	0	0	0	2	0	0	1	0	0	0	0	0	2	0	1	0	0	0	0	0	0	0	0	0	0	0	0	0	0	0	0	0	0	0	0	0	0	0	0
Baekduia soli	Bacteria	Actinobacteria	0	4	2	1	1	0	0	0	0	0	0	8	0	4	0	0	0	0	0	0	8	0	0	0	0	0	0	0	0	0	0	0	0	0	0	6	0	1	0	0	0	0	0	0	0	0	0
Barnesiella viscericola	Bacteria	Bacteroidetes	0	6	8	0	0	0	0	0	0	0	0	2	0	0	5	0	0	0	4	0	3	2	0	1	2	0	3	1	5	1	2	0	1	0	0	1	0	4	0	0	0	0	0	0	1	1	0
Bartonella ancashensis	Bacteria	Proteobacteria	0	0	1	0	0	0	0	0	0	0	0	0	0	0	0	0	0	0	0	0	3	5	0	0	0	0	0	0	0	0	0	0	0	0	0	0	0	0	0	0	0	0	0	0	0	0	0
Bartonella apis	Bacteria	Proteobacteria	0	0	1	0	0	0	0	0	0	0	0	0	0	0	0	0	0	0	0	0	5	1	2	0	0	0	0	0	0	0	0	0	0	0	0	0	0	0	0	0	0	0	0	0	0	0	0
Bartonella australis	Bacteria	Proteobacteria	0	0	0	0	0	0	0	0	0	0	0	0	0	0	0	0	0	0	0	0	4	4	0	0	0	0	0	0	0	0	0	0	0	0	0	0	0	0	0	0	0	0	0	0	0	0	0
Bartonella bacilliformis	Bacteria	Proteobacteria	0	0	0	0	0	0	0	0	0	0	0	0	0	0	0	0	0	0	0	0	3	2	0	0	0	0	0	0	0	0	0	0	0	0	0	0	0	0	0	0	0	0	0	0	0	0	0
Bartonella clarridgeiae	Bacteria	Proteobacteria	0	0	1	0	0	0	0	0	0	0	0	0	0	0	0	0	0	0	0	0	4	1	0	0	0	0	0	0	0	0	0	0	0	0	0	0	0	0	0	0	0	0	0	0	0	0	0
Bartonella elizabethae	Bacteria	Proteobacteria	0	0	0	0	0	0	0	0	0	0	0	0	0	0	0	0	0	0	0	0	5	5	0	0	0	0	0	0	0	0	0	0	0	0	0	0	0	0	0	0	0	0	0	0	0	0	0
Bartonella grahamii	Bacteria	Proteobacteria	0	0	0	0	0	0	0	0	0	0	0	0	0	0	0	0	0	0	0	0	6	7	0	0	0	0	0	0	0	0	0	0	0	0	0	0	0	0	0	0	0	0	0	0	0	0	0
Bartonella henselae	Bacteria	Proteobacteria	0	0	2	0	0	0	0	0	0	0	0	0	0	0	0	0	0	0	0	0	5	7	0	0	0	0	0	0	0	0	0	0	0	0	0	0	0	0	0	0	0	0	0	0	0	0	0
Bartonella kosoyi	Bacteria	Proteobacteria	0	0	0	0	0	0	0	0	0	0	0	0	0	0	0	0	0	0	0	0	7	7	0	0	0	0	0	0	0	0	0	0	0	0	0	0	0	0	0	0	0	0	0	0	0	0	0
Bartonella quintana	Bacteria	Proteobacteria	0	0	2	0	0	0	0	0	0	0	0	0	0	0	0	0	0	0	0	0	4	2	0	0	0	0	0	0	0	0	0	0	0	0	0	0	0	0	0	0	0	0	0	0	0	0	0
Bartonella rochalimae	Bacteria	Proteobacteria	0	0	1	0	0	0	0	0	0	0	0	0	0	0	0	0	0	0	0	0	4	2	0	0	0	0	0	0	0	0	0	0	0	0	0	0	0	0	0	0	0	0	0	0	0	0	0
Bartonella schoenbuchensis	Bacteria	Proteobacteria	0	0	1	0	0	0	0	0	0	0	0	0	0	0	0	0	0	0	0	0	5	2	0	0	0	0	0	0	0	0	0	0	0	0	0	0	0	0	0	0	0	0	0	0	0	0	0
Bartonella sp.	Bacteria	Proteobacteria	0	0	1	0	0	0	0	0	0	0	0	0	0	0	0	0	0	0	0	0	4	3	0	0	0	0	0	0	0	0	0	0	0	0	0	0	0	0	0	0	0	0	0	0	0	0	0
Bartonella tribocorum	Bacteria	Proteobacteria	0	0	0	0	0	0	0	0	0	0	0	0	0	0	0	0	0	3	0	0	7	6	0	0	0	0	0	0	0	0	0	0	0	0	0	0	0	0	0	0	0	0	0	0	0	0	0
Bartonella vinsonii	Bacteria	Proteobacteria	0	0	0	0	0	0	0	0	0	0	0	0	0	0	0	0	0	1	0	0	5	4	0	0	0	0	0	0	0	0	0	0	0	0	0	0	0	0	0	0	0	0	0	0	0	0	0
Basfia succiniciproducens	Bacteria	Proteobacteria	0	2	1	0	0	0	0	0	0	0	0	4	0	0	0	0	0	0	1	0	3	0	0	0	0	0	0	0	2	1	1	0	1	0	0	0	0	0	0	0	0	0	0	0	0	0	0
Basilea psittacipulmonis	Bacteria	Proteobacteria	0	0	1	0	0	0	0	0	0	0	0	0	0	0	0	0	0	0	0	0	4	0	0	0	0	1	0	0	0	0	0	0	0	0	0	0	0	0	0	0	0	0	0	0	0	0	0
Bathymodiolus thermophilus	Bacteria	Proteobacteria	0	0	1	0	0	0	0	0	0	0	0	0	0	0	0	0	1	0	0	0	2	0	0	0	0	0	0	0	0	0	0	0	0	0	0	0	0	0	0	0	0	0	0	0	0	0	0
Baumannia cicadellinicola	Bacteria	Proteobacteria	0	0	0	0	0	0	0	0	0	0	0	0	0	0	0	0	0	0	0	0	1	0	0	0	0	0	0	0	0	0	0	0	0	0	0	0	0	0	0	0	0	0	0	0	0	0	0
Bdellovibrio bacteriovorus	Bacteria	Proteobacteria	0	0	2	0	0	0	0	0	0	0	0	3	0	0	0	0	0	0	0	0	9	0	0	0	0	0	0	0	0	0	0	0	0	0	0	0	0	0	0	0	0	0	0	0	0	0	0
Bdellovibrio exovorus	Bacteria	Proteobacteria	0	0	1	0	0	0	0	0	0	0	0	0	0	0	0	0	0	0	0	0	8	0	0	0	0	0	0	0	0	0	0	0	0	0	0	0	0	0	0	0	0	0	0	0	0	0	0
Bdellovibrio sp.	Bacteria	Proteobacteria	0	0	2	0	0	0	0	0	0	0	0	2	0	1	0	0	0	0	0	0	9	0	0	0	0	0	0	0	0	0	0	0	0	0	0	0	0	0	1	0	0	0	0	0	0	0	0
Beckwithbacteria bacterium	Bacteria	Beckwithbacteria	0	0	0	0	0	0	0	0	0	0	0	0	0	0	1	0	0	0	0	0	0	0	0	0	0	0	0	0	0	0	0	0	0	0	0	0	0	0	0	0	0	0	0	0	0	0	0
Beggiatoa leptomitiformis	Bacteria	Proteobacteria	0	0	1	0	0	0	0	0	0	0	0	1	0	0	0	0	0	1	0	0	8	0	0	0	0	0	0	0	0	0	0	0	0	0	0	0	0	0	0	0	0	0	0	0	0	0	0
Beggiatoa leptomitoformis	Bacteria	Proteobacteria	0	0	0	0	0	0	0	0	0	0	0	0	0	0	0	0	0	1	0	0	4	0	0	0	0	0	0	0	0	0	0	0	0	0	0	0	0	0	0	0	0	0	0	0	0	0	0
Beijerinckia indica	Bacteria	Proteobacteria	0	0	2	0	0	0	0	0	1	0	0	1	0	2	0	0	0	0	0	0	5	0	1	0	0	0	0	0	0	3	0	0	0	0	0	1	0	0	0	0	0	0	0	0	0	0	0
Beijerinckiaceae bacterium	Bacteria	Proteobacteria	0	1	3	0	0	0	1	0	1	0	0	8	0	2	1	1	0	0	0	0	6	1	2	0	0	0	0	0	0	0	0	0	0	0	0	0	0	0	0	0	0	0	0	0	0	0	0
Belliella baltica	Bacteria	Bacteroidetes	0	1	1	0	2	0	0	0	4	0	0	4	0	0	0	0	0	1	2	0	4	0	0	0	0	1	1	0	1	1	1	0	0	1	0	0	0	12	0	0	0	0	0	0	0	1	0
Bergeyella cardium	Bacteria	Bacteroidetes	0	0	1	0	0	0	0	0	0	0	0	0	0	0	0	0	0	0	0	0	0	0	1	0	0	0	0	0	0	0	0	0	0	0	0	0	0	0	0	0	0	0	0	0	0	0	0
Berkelbacteria bacterium	Bacteria	Berkelbacteria	0	0	0	0	0	0	0	0	0	0	0	0	0	0	0	0	0	0	0	0	3	0	0	0	0	0	0	0	0	0	0	0	0	0	0	0	0	1	0	0	0	0	0	0	0	0	0
Bermanella marisrubri	Bacteria	Proteobacteria	0	0	1	0	0	0	0	0	0	0	0	1	0	0	0	0	0	0	0	0	8	0	0	0	0	0	0	0	0	0	1	0	0	0	0	0	0	0	0	0	0	0	0	0	0	0	0
Bernardetia litoralis	Bacteria	Bacteroidetes	0	0	1	0	0	0	0	0	0	0	0	0	0	0	0	0	0	0	0	0	3	1	0	0	0	0	0	0	0	0	0	0	0	0	0	0	0	0	0	0	0	0	0	0	0	0	0
beta proteobacterium	Bacteria	Proteobacteria	0	0	1	0	0	0	0	0	0	0	0	0	0	0	0	0	0	0	0	0	3	0	0	0	0	0	0	0	0	0	1	0	0	0	0	0	0	0	0	0	0	0	0	0	0	0	0
Betaproteobacteria bacterium	Bacteria	Proteobacteria	0	0	2	0	0	0	0	0	1	0	0	0	0	0	0	0	0	0	1	0	3	0	0	0	0	0	0	0	0	0	0	0	0	0	1	0	0	2	1	0	0	0	0	0	0	0	0
Beutenbergia cavernae	Bacteria	Actinobacteria	1	5	7	1	2	0	0	0	1	0	0	9	0	2	1	0	0	0	3	0	2	0	0	1	1	0	2	0	2	1	2	1	3	0	1	2	4	3	0	0	0	0	0	0	0	5	0
Bibersteinia trehalosi	Bacteria	Proteobacteria	1	0	1	0	0	0	0	0	0	0	0	4	0	0	0	0	0	0	0	0	3	1	0	0	0	0	0	0	0	1	0	0	0	0	0	0	0	0	0	0	0	0	0	0	0	0	0
Bifidobacterium actinocoloniiforme	Bacteria	Actinobacteria	1	1	3	0	0	0	0	0	0	0	0	2	0	0	0	0	0	0	1	0	2	0	1	0	0	0	1	2	1	2	0	0	3	0	0	0	3	3	0	0	0	0	0	0	0	2	0
Bifidobacterium adolescentis	Bacteria	Actinobacteria	1	3	5	0	2	0	1	0	0	0	0	16	0	0	0	0	0	0	0	0	3	0	1	0	0	0	0	1	1	2	0	0	2	0	1	0	3	8	0	0	0	0	0	0	0	1	0
Bifidobacterium angulatum	Bacteria	Actinobacteria	1	2	3	0	0	0	1	0	0	0	0	13	0	0	0	0	1	0	0	0	2	0	1	0	0	0	0	0	2	2	0	0	2	0	0	0	2	5	0	0	0	0	0	0	0	1	0
Bifidobacterium animalis	Bacteria	Actinobacteria	1	2	3	0	1	0	0	0	0	0	0	12	0	0	0	0	0	0	0	0	2	0	2	0	0	0	0	2	0	1	0	0	3	0	0	0	2	3	0	0	0	0	0	0	0	1	0
Bifidobacterium asteroides	Bacteria	Actinobacteria	1	2	4	1	1	0	0	0	0	0	0	4	0	0	0	0	0	0	0	0	2	0	0	0	1	2	1	3	3	1	0	0	2	0	2	0	2	9	0	0	0	0	0	0	0	2	0
Bifidobacterium bifidum	Bacteria	Actinobacteria	1	3	1	0	0	0	0	0	0	0	0	8	0	0	1	0	0	0	4	0	2	0	2	0	0	0	1	0	0	1	3	0	1	0	0	0	2	2	0	0	0	0	0	0	0	1	0
Bifidobacterium breve	Bacteria	Actinobacteria	1	3	5	0	2	0	0	0	0	0	0	14	0	0	0	0	1	0	1	0	3	0	1	0	0	0	0	0	1	2	1	0	2	0	2	0	2	1	0	0	0	0	0	0	0	0	0
Bifidobacterium catenulatum	Bacteria	Actinobacteria	1	4	6	0	2	0	2	0	1	0	0	9	0	0	0	0	1	0	1	0	4	0	1	0	1	0	1	1	2	2	0	1	3	0	1	0	3	9	0	0	0	0	0	0	0	2	0
Bifidobacterium choerinum	Bacteria	Actinobacteria	1	2	2	0	1	0	0	0	0	0	0	14	0	0	0	0	0	0	0	0	3	0	1	0	0	0	1	1	2	1	0	0	4	0	0	0	2	0	0	0	0	0	0	0	0	0	0
Bifidobacterium coryneforme	Bacteria	Actinobacteria	1	0	4	0	0	0	0	0	0	0	0	2	0	0	0	0	0	0	0	0	2	0	1	0	0	0	0	3	1	2	0	0	2	0	0	0	2	3	0	0	0	0	0	0	0	1	0
Bifidobacterium dentium	Bacteria	Actinobacteria	2	6	12	0	4	0	0	0	0	0	0	14	0	0	0	0	0	0	0	0	3	0	2	2	1	0	1	1	4	2	0	0	5	0	0	0	4	12	0	0	0	0	0	0	0	2	0
Bifidobacterium gallinarum	Bacteria	Actinobacteria	1	2	8	0	3	0	1	0	0	0	0	10	0	0	0	0	0	0	1	0	3	0	3	0	1	0	1	1	6	3	0	0	3	0	1	0	6	11	0	0	0	0	0	0	0	4	0
Bifidobacterium indicum	Bacteria	Actinobacteria	1	0	4	0	0	0	0	0	0	0	0	2	0	0	0	0	0	0	0	0	2	0	1	0	0	0	0	3	1	2	0	0	2	0	0	0	2	3	0	0	0	0	0	0	0	0	0
Bifidobacterium kashiwanohense	Bacteria	Actinobacteria	1	2	6	0	2	0	0	0	0	0	0	8	0	0	0	0	1	0	1	0	1	0	1	0	0	0	0	0	2	2	0	0	2	0	1	0	3	6	0	0	0	0	0	0	0	1	0
Bifidobacterium longum	Bacteria	Actinobacteria	0	2	4	0	2	0	0	0	0	0	0	11	0	0	0	0	0	0	1	0	3	0	1	0	1	0	1	1	2	1	0	0	2	0	2	0	3	9	0	0	0	0	0	0	0	4	0
Bifidobacterium pseudocatenulatum	Bacteria	Actinobacteria	1	3	5	0	2	0	1	0	0	0	0	14	0	0	0	0	1	0	1	0	2	0	1	1	1	0	0	1	2	1	0	0	3	0	0	0	3	12	0	0	0	0	0	0	0	3	0
Bifidobacterium pseudolongum	Bacteria	Actinobacteria	1	3	2	0	0	0	0	0	0	0	0	16	0	0	0	0	0	0	0	0	2	0	1	0	0	0	0	1	1	1	0	0	4	0	0	0	1	4	0	0	0	0	0	0	0	1	0
Bifidobacterium scardovii	Bacteria	Actinobacteria	1	7	10	0	2	0	0	0	0	0	0	12	0	0	1	0	1	0	3	0	3	0	4	2	1	2	2	2	6	2	1	1	12	0	2	3	6	17	0	0	0	0	0	0	0	6	0
Bifidobacterium thermophilum	Bacteria	Actinobacteria	0	0	1	0	3	0	0	0	0	0	0	14	0	0	0	0	1	0	0	0	2	0	1	0	0	0	0	0	1	2	0	0	2	0	0	0	1	0	0	0	0	0	0	0	0	1	0
Bipolaricaulis anaerobius	Bacteria	Bipolaricaulota	0	0	0	0	0	0	0	0	0	0	0	2	0	0	0	0	0	0	0	0	1	0	0	0	0	0	0	0	1	0	0	0	0	0	0	0	0	0	0	0	0	0	0	0	0	0	0
Bipolaricaulis sibiricus	Bacteria	Bipolaricaulota	0	0	0	0	0	0	0	0	0	0	0	2	0	0	0	0	0	0	0	0	1	0	0	0	0	0	0	0	1	0	0	0	0	0	0	0	0	0	0	0	0	0	0	0	0	0	0
Bisgaard Taxon	Bacteria	Proteobacteria	0	0	0	0	0	0	0	0	0	0	0	0	0	0	0	0	0	0	0	0	4	1	0	0	0	0	0	0	0	0	0	0	0	0	0	0	0	0	0	0	0	0	0	0	0	0	0
Blastochloris tepida	Bacteria	Proteobacteria	1	0	1	0	0	0	0	0	0	0	0	2	0	1	0	2	0	0	0	0	2	1	0	0	0	0	0	0	0	0	0	0	0	0	0	2	0	0	0	0	0	0	0	0	1	0	0
Blastochloris viridis	Bacteria	Proteobacteria	1	0	1	0	0	0	0	0	0	0	0	6	0	1	0	2	0	0	0	0	3	1	0	0	0	0	0	0	0	0	0	0	0	0	0	0	0	0	1	0	0	0	0	0	1	0	0
Blastococcus saxobsidens	Bacteria	Actinobacteria	0	0	0	0	0	0	0	0	0	0	0	14	0	2	0	0	0	0	0	0	4	0	0	2	0	0	0	0	0	0	0	0	0	0	0	0	0	0	0	0	0	0	0	0	0	0	0
Blastomonas fulva	Bacteria	Proteobacteria	0	0	2	0	1	0	0	0	1	0	0	0	0	1	0	0	0	0	0	0	6	0	1	0	0	1	0	0	0	0	0	1	1	0	0	0	1	4	0	0	0	0	0	0	0	0	0
Blastomonas sp.	Bacteria	Proteobacteria	0	0	3	0	1	0	0	0	1	0	0	2	0	1	0	0	0	0	0	0	5	0	1	0	0	1	0	0	1	0	0	1	1	0	0	0	1	4	0	0	0	0	0	0	0	0	0
Blattabacterium punctulatus	Bacteria	Bacteroidetes	0	0	0	0	0	0	0	0	0	0	0	0	0	0	0	0	0	0	0	0	1	0	0	0	0	0	0	0	0	0	0	0	0	0	0	0	0	0	0	0	0	0	0	0	0	0	0
Blattabacterium sp.	Bacteria	Bacteroidetes	0	0	0	0	0	0	0	0	0	0	0	0	0	0	0	0	0	0	0	0	1	0	0	0	0	0	0	0	0	0	0	0	0	0	0	0	0	0	0	0	0	0	0	0	0	0	0
Blautia coccoides	Bacteria	Firmicutes	1	13	7	5	1	0	0	0	0	0	0	10	0	0	2	0	2	0	1	0	2	0	1	1	1	0	4	1	14	3	1	2	4	0	5	2	4	8	0	0	0	0	0	0	0	4	0
Blautia hansenii	Bacteria	Firmicutes	0	5	1	0	0	0	0	0	0	0	0	9	0	0	0	0	1	0	1	0	1	0	2	0	0	0	1	0	1	3	1	0	1	0	2	0	0	2	0	0	0	0	0	0	0	0	0
Blautia obeum	Bacteria	Firmicutes	1	2	4	0	0	0	0	0	0	0	0	9	0	0	0	0	1	0	0	0	2	0	0	0	0	0	0	0	2	1	0	0	1	0	0	0	2	1	0	0	0	0	0	0	0	0	0
Blautia producta	Bacteria	Firmicutes	1	16	9	5	1	0	0	0	0	0	0	10	0	0	2	0	2	0	1	0	2	0	2	1	1	0	3	2	12	3	0	2	5	0	5	2	5	11	0	0	0	0	0	0	0	5	0
Blautia sp.	Bacteria	Firmicutes	1	9	6	3	1	0	0	0	0	0	0	10	0	0	1	0	1	0	1	0	3	0	1	0	0	0	3	1	7	2	0	1	5	0	2	1	2	4	0	0	0	0	0	0	0	3	0
Blochmannia endosymbiont	Bacteria	Proteobacteria	0	0	0	0	0	0	0	0	0	0	0	0	0	0	0	0	0	0	0	0	1	0	0	0	0	0	0	0	0	0	0	0	0	0	0	0	0	0	0	0	0	0	0	0	0	0	0
Blochmannia floridanus	Bacteria	Proteobacteria	0	0	0	0	0	0	0	0	0	0	0	0	0	0	0	0	0	0	0	0	1	0	0	0	0	0	0	0	0	0	0	0	0	0	0	0	0	0	0	0	0	0	0	0	0	0	0
Blochmannia pennsylvanicus	Bacteria	Proteobacteria	0	0	0	0	0	0	0	0	0	0	0	0	0	0	0	0	0	0	0	0	1	0	0	0	0	0	0	0	0	0	0	0	0	0	0	0	0	0	0	0	0	0	0	0	0	0	0
Blochmannia vafer	Bacteria	Proteobacteria	0	0	0	0	0	0	0	0	0	0	0	0	0	0	0	0	0	0	0	0	1	0	0	0	0	0	0	0	0	0	0	0	0	0	0	0	0	0	0	0	0	0	0	0	0	0	0
blood disease	Bacteria	Proteobacteria	0	0	2	0	1	1	0	0	0	0	0	2	0	1	0	0	1	0	0	0	11	1	0	0	0	3	0	0	1	1	0	0	0	1	0	0	0	0	0	0	0	0	0	0	0	0	0
Bombella sp.	Bacteria	Proteobacteria	0	0	0	0	0	0	0	0	0	0	0	0	0	0	0	0	0	0	0	0	5	1	0	0	0	0	0	0	0	2	0	0	0	0	0	0	0	0	0	0	0	0	0	0	0	0	0
Bordetella avium	Bacteria	Proteobacteria	0	0	1	0	0	0	1	0	0	0	0	0	0	0	0	0	0	0	0	0	3	3	0	0	0	0	0	0	1	0	0	0	0	0	0	0	0	0	0	0	0	0	0	0	0	0	0
Bordetella bronchialis	Bacteria	Proteobacteria	0	0	3	0	0	0	0	0	0	0	0	7	0	0	0	0	0	0	0	0	6	1	0	0	0	0	0	0	1	0	0	0	0	0	0	0	0	0	0	0	0	0	0	0	0	0	0
Bordetella bronchiseptica	Bacteria	Proteobacteria	0	0	1	0	0	0	0	0	0	0	0	6	0	0	0	0	0	0	0	0	4	1	0	0	0	0	0	0	1	0	0	0	0	0	0	0	0	0	0	0	0	0	0	0	0	0	0
Bordetella flabilis	Bacteria	Proteobacteria	0	0	2	0	0	0	0	0	0	0	0	7	0	0	0	0	0	1	0	0	6	1	0	0	0	0	0	0	1	0	0	0	0	0	0	0	0	0	0	0	0	0	0	0	0	0	0
Bordetella genomosp.	Bacteria	Proteobacteria	0	0	2	0	0	0	0	0	0	0	0	7	0	1	0	0	0	0	0	0	5	1	0	0	0	0	0	0	1	0	0	0	0	0	0	0	0	0	0	0	0	0	0	0	0	0	0
Bordetella hinzii	Bacteria	Proteobacteria	0	0	1	0	0	0	1	0	0	0	0	6	0	0	0	0	0	0	0	0	5	0	0	0	0	0	0	0	1	0	0	0	0	0	0	0	0	0	0	0	0	0	0	0	0	0	0
Bordetella holmesii	Bacteria	Proteobacteria	0	0	1	0	0	0	0	0	0	0	0	0	0	0	0	0	0	0	0	0	4	0	0	0	0	0	0	0	1	0	0	0	0	0	0	0	0	0	0	0	0	0	0	0	0	0	0
Bordetella parapertussis	Bacteria	Proteobacteria	0	0	1	0	0	0	0	0	0	0	0	1	0	0	0	0	0	0	0	0	4	0	0	0	0	0	0	0	1	0	0	0	0	0	0	0	0	0	0	0	0	0	0	0	0	0	0
Bordetella pertussis	Bacteria	Proteobacteria	0	0	1	0	0	0	0	0	0	0	0	6	0	0	0	0	0	0	0	0	4	1	0	0	0	0	0	0	1	0	0	0	0	0	0	0	0	0	0	0	0	0	0	0	0	0	0
Bordetella petrii	Bacteria	Proteobacteria	0	0	1	0	0	0	0	0	0	0	0	6	0	1	0	0	0	0	0	0	11	1	0	0	0	0	0	0	1	0	0	0	0	0	0	0	0	0	0	0	0	0	0	0	0	0	0
Bordetella pseudohinzii	Bacteria	Proteobacteria	0	0	1	0	0	0	1	0	0	0	0	0	0	0	0	0	0	0	0	0	6	0	0	0	0	0	0	0	1	0	0	0	0	0	0	0	0	0	0	0	0	0	0	0	0	0	0
Bordetella sp.	Bacteria	Proteobacteria	0	0	2	0	0	0	1	0	0	0	0	4	0	1	0	0	0	0	0	0	4	1	0	0	0	0	0	0	1	0	0	0	0	0	0	0	0	0	0	0	0	0	0	0	0	0	0
Bordetella trematum	Bacteria	Proteobacteria	0	0	1	0	0	0	1	0	0	0	0	0	0	0	0	0	0	0	0	0	5	1	0	0	0	0	0	0	1	1	0	0	0	0	0	0	0	0	0	0	0	0	0	0	0	0	0
Borrelia anserina	Bacteria	Spirochaetes	0	0	3	0	0	0	0	0	0	0	0	0	0	0	0	0	0	0	0	0	1	0	0	0	0	0	0	0	0	0	0	0	0	0	0	0	0	0	0	0	0	0	0	0	0	0	0
Borrelia coriaceae	Bacteria	Spirochaetes	0	0	2	0	0	0	0	0	0	0	0	0	0	0	0	0	0	0	0	0	1	0	0	0	0	0	0	0	0	0	0	0	0	0	0	0	0	0	0	0	0	0	0	0	0	0	0
Borrelia crocidurae	Bacteria	Spirochaetes	0	0	2	0	0	0	0	0	0	0	0	0	0	0	0	0	0	0	0	0	1	0	0	0	0	0	0	0	0	0	0	0	0	0	0	0	0	0	0	0	0	0	0	0	0	0	0
Borrelia duttonii	Bacteria	Spirochaetes	0	0	2	0	0	0	0	0	0	0	0	0	0	0	0	0	0	0	0	0	1	0	0	0	0	0	0	0	0	0	0	0	0	0	0	0	0	0	0	0	0	0	0	0	0	0	0
Borrelia hermsii	Bacteria	Spirochaetes	0	0	2	0	0	0	0	0	0	0	0	0	0	0	0	0	0	0	0	0	1	0	0	0	0	0	0	0	0	0	0	0	0	0	0	0	0	0	0	0	0	0	0	0	0	0	0
Borrelia mayonii	Bacteria	Spirochaetes	0	0	2	0	0	0	0	0	0	0	0	0	0	0	0	0	0	0	0	0	1	0	0	0	0	0	0	0	0	0	0	0	0	0	0	0	0	0	0	0	0	0	0	0	0	0	0
Borrelia miyamotoi	Bacteria	Spirochaetes	0	0	2	0	0	0	0	0	0	0	0	0	0	0	0	0	0	0	0	0	1	0	0	0	0	0	0	0	0	0	0	0	0	0	0	0	0	0	0	0	0	0	0	0	0	0	0
Borrelia parkeri	Bacteria	Spirochaetes	0	0	2	0	0	0	0	0	0	0	0	0	0	0	0	0	0	0	0	0	1	0	0	0	0	0	0	0	0	0	0	0	0	0	0	0	0	0	0	0	0	0	0	0	0	0	0
Borrelia recurrentis	Bacteria	Spirochaetes	0	0	2	0	0	0	0	0	0	0	0	0	0	0	0	0	0	0	0	0	1	0	0	0	0	0	0	0	0	0	0	0	0	0	0	0	0	0	0	0	0	0	0	0	0	0	0
Borrelia sp.	Bacteria	Spirochaetes	0	0	2	0	0	0	0	0	0	0	0	0	0	0	0	0	0	0	0	0	1	0	0	0	0	0	0	0	0	0	0	0	0	0	0	0	0	0	0	0	0	0	0	0	0	0	0
Borrelia tachyglossi	Bacteria	Spirochaetes	0	0	2	1	0	0	0	0	0	0	0	0	0	0	0	0	0	0	0	0	1	0	0	0	0	0	0	0	0	0	0	0	0	0	0	0	0	0	0	0	0	0	0	0	0	0	0
Borrelia turcica	Bacteria	Spirochaetes	0	0	2	1	0	0	0	0	0	0	0	0	0	0	0	0	0	0	0	0	1	0	0	0	0	0	0	0	0	0	0	0	0	0	0	0	0	0	0	0	0	0	0	0	0	0	0
Borrelia turicatae	Bacteria	Spirochaetes	0	0	2	0	0	0	0	0	0	0	0	0	0	0	0	0	0	0	0	0	1	0	0	0	0	0	0	0	0	0	0	0	0	0	0	0	0	0	0	0	0	0	0	0	0	0	0
Borreliella afzelii	Bacteria	Spirochaetes	0	0	2	0	0	0	0	0	0	0	0	0	0	0	0	0	0	0	0	0	1	0	0	0	0	0	0	0	0	0	0	0	0	0	0	0	0	0	0	0	0	0	0	0	0	0	0
Borreliella bavariensis	Bacteria	Spirochaetes	0	0	2	0	0	0	0	0	0	0	0	0	0	0	0	0	0	0	0	0	1	0	0	0	0	0	0	0	0	0	0	0	0	0	0	0	0	0	0	0	0	0	0	0	0	0	0
Borreliella bissettii	Bacteria	Spirochaetes	0	0	2	0	0	0	0	0	0	0	0	0	0	0	0	0	0	0	0	0	1	0	0	0	0	0	0	0	0	0	0	0	0	0	0	0	0	0	0	0	0	0	0	0	0	0	0
Borreliella burgdorferi	Bacteria	Spirochaetes	0	0	2	0	0	0	0	0	0	0	0	0	0	0	0	0	0	0	0	0	1	0	0	0	0	0	0	0	0	0	0	0	0	0	0	0	0	0	0	0	0	0	0	0	0	0	0
Borreliella chilensis	Bacteria	Spirochaetes	0	0	2	0	0	0	0	0	0	0	0	0	0	0	0	0	0	0	0	0	1	0	0	0	0	0	0	0	0	0	0	0	0	0	0	0	0	0	0	0	0	0	0	0	0	0	0
Borreliella garinii	Bacteria	Spirochaetes	0	0	2	0	0	0	0	0	0	0	0	0	0	0	0	0	0	0	0	0	1	0	0	0	0	0	0	0	0	0	0	0	0	0	0	0	0	0	0	0	0	0	0	0	0	0	0
Borreliella valaisiana	Bacteria	Spirochaetes	0	0	2	0	0	0	0	0	0	0	0	0	0	0	0	0	0	0	0	0	1	0	0	0	0	0	0	0	0	0	0	0	0	0	0	0	0	0	0	0	0	0	0	0	0	0	0
Bosea sp.	Bacteria	Proteobacteria	0	0	2	0	1	0	0	0	1	0	0	5	0	1	0	0	0	2	0	0	6	0	2	0	0	0	0	0	1	0	0	0	0	0	0	0	0	0	0	0	0	0	0	0	0	1	0
Bosea vaviloviae	Bacteria	Proteobacteria	0	0	2	0	1	0	0	0	1	0	0	3	0	1	1	0	0	0	0	0	6	0	2	0	0	0	0	0	1	0	1	0	0	0	0	0	0	0	0	0	0	0	0	0	0	1	0
Boseongicola sp.	Bacteria	Proteobacteria	1	1	1	0	2	0	0	0	0	0	0	1	0	0	0	0	0	0	0	0	6	0	0	0	0	0	0	0	0	1	0	0	1	0	0	0	1	0	0	0	0	0	0	0	0	0	0
Brachybacterium avium	Bacteria	Actinobacteria	1	1	2	0	2	0	0	0	2	0	0	4	0	0	0	0	1	0	1	0	2	0	2	0	0	0	4	0	1	0	0	1	0	0	0	0	0	0	0	0	0	0	0	0	0	0	0
Brachybacterium faecium	Bacteria	Actinobacteria	0	3	6	2	1	1	0	0	2	0	0	13	0	1	0	0	3	0	3	0	2	0	2	0	1	1	4	0	1	1	2	1	1	0	1	1	2	5	0	0	0	0	0	0	0	3	0
Brachybacterium ginsengisoli	Bacteria	Actinobacteria	0	4	9	2	2	0	0	0	2	0	0	8	0	2	0	0	2	0	2	0	3	0	2	0	1	1	5	1	1	1	2	2	1	0	1	1	1	5	0	0	0	0	0	0	0	3	0
Brachybacterium saurashtrense	Bacteria	Actinobacteria	0	3	5	2	1	0	0	0	0	0	0	9	0	2	0	0	1	0	1	0	3	0	2	0	1	0	3	1	1	5	2	3	1	0	1	1	2	1	0	0	0	0	0	0	0	2	0
Brachybacterium sp.	Bacteria	Actinobacteria	1	4	5	1	1	0	0	0	2	0	0	10	0	2	0	0	1	0	2	0	3	0	2	0	1	0	2	0	1	3	1	2	1	0	1	0	3	3	0	0	0	0	0	0	0	3	0
Brachybacterium vulturis	Bacteria	Actinobacteria	1	5	4	2	2	0	0	0	0	0	0	9	0	1	0	0	2	0	4	0	3	0	2	0	0	0	4	0	1	1	2	2	0	0	2	0	1	0	0	0	0	0	0	0	0	0	0
Brachyspira hampsonii	Bacteria	Spirochaetes	1	2	4	3	0	0	0	0	0	0	0	1	0	0	1	0	0	3	0	0	5	0	0	0	0	0	0	0	0	2	1	1	0	0	0	0	0	0	0	0	0	0	0	0	0	0	0
Brachyspira hyodysenteriae	Bacteria	Spirochaetes	1	2	3	1	0	0	0	0	0	0	0	2	0	0	0	0	0	1	0	0	5	0	0	0	0	0	0	0	0	1	0	0	0	0	0	0	0	0	0	0	0	0	0	0	0	0	0
Brachyspira intermedia	Bacteria	Spirochaetes	1	2	3	2	0	0	0	0	0	0	0	2	0	0	0	0	0	4	0	0	5	0	0	0	0	0	0	0	0	1	0	1	0	0	0	0	0	0	0	0	0	0	0	0	0	0	0
Brachyspira murdochii	Bacteria	Spirochaetes	2	2	3	1	0	0	0	0	0	0	0	2	0	0	0	0	0	3	0	0	4	0	0	0	0	0	0	0	0	1	2	0	0	0	0	0	0	0	0	0	0	0	0	0	0	0	0
Brachyspira pilosicoli	Bacteria	Spirochaetes	3	2	2	4	0	0	0	0	0	0	0	1	0	0	0	0	0	2	0	0	4	0	0	0	0	0	1	0	1	1	3	0	1	0	0	0	0	0	0	0	0	0	0	0	0	0	0
Bradymonadales bacterium	Bacteria	Proteobacteria	1	0	1	0	1	0	0	0	0	0	0	8	0	2	0	0	0	0	0	0	7	0	0	0	0	0	0	0	2	0	0	0	0	0	0	0	0	1	0	0	0	0	0	0	0	0	0
Bradymonas sediminis	Bacteria	Proteobacteria	0	0	1	0	0	0	0	0	0	0	0	2	0	0	0	0	0	0	0	0	7	0	0	0	0	0	0	0	0	0	0	0	0	0	0	1	0	0	0	0	0	0	0	0	0	0	0
Bradymonas sp.	Bacteria	Proteobacteria	1	0	1	0	2	0	0	0	0	0	0	10	0	3	0	0	0	0	0	0	7	0	0	0	0	0	0	0	1	0	0	0	0	0	0	0	0	0	0	0	0	0	0	0	0	0	0
Bradyrhizobium amphicarpaeae	Bacteria	Proteobacteria	1	0	2	0	2	0	0	0	1	0	0	10	0	1	1	3	0	0	0	0	8	0	0	0	0	0	0	0	0	0	0	0	0	0	0	1	0	0	0	0	0	0	0	0	0	0	0
Bradyrhizobium betae	Bacteria	Proteobacteria	1	0	1	1	1	0	0	0	1	0	0	7	0	1	1	2	0	0	0	0	12	0	0	0	0	0	0	0	0	0	0	0	0	0	0	1	0	0	0	0	0	0	0	0	0	0	0
Bradyrhizobium canariense	Bacteria	Proteobacteria	1	0	1	0	0	0	0	0	1	0	0	9	0	2	2	2	0	0	0	0	8	0	0	0	0	0	0	0	0	0	0	0	0	0	0	0	0	0	0	0	0	0	0	0	0	0	0
Bradyrhizobium diazoefficiens	Bacteria	Proteobacteria	3	0	2	0	1	0	0	0	1	0	2	8	0	1	1	2	0	0	0	0	9	0	0	0	0	1	0	0	0	0	0	0	0	0	0	1	0	0	0	0	0	0	0	0	1	0	0
Bradyrhizobium elkanii	Bacteria	Proteobacteria	2	1	2	0	2	0	0	0	0	0	3	10	0	1	0	3	0	1	0	0	11	0	0	0	0	1	0	0	0	0	0	0	0	0	1	1	0	0	0	0	0	0	0	0	0	0	0
Bradyrhizobium erythrophlei	Bacteria	Proteobacteria	1	0	1	0	0	0	0	0	1	0	0	10	0	2	1	3	0	1	0	0	8	0	0	0	0	0	0	0	0	0	0	0	0	0	0	0	0	0	0	0	0	0	0	0	0	0	0
Bradyrhizobium guangdongense	Bacteria	Proteobacteria	2	0	2	1	0	0	0	0	1	0	0	9	0	2	2	2	0	0	0	0	11	0	0	0	0	1	0	0	0	0	0	0	0	0	0	0	0	0	0	0	0	0	0	0	1	0	0
Bradyrhizobium guangzhouense	Bacteria	Proteobacteria	2	0	2	1	1	0	0	0	1	0	0	9	0	1	0	2	0	0	0	0	10	0	0	0	0	1	0	0	1	0	1	0	0	0	0	1	0	0	0	0	0	0	0	0	0	1	0
Bradyrhizobium icense	Bacteria	Proteobacteria	2	0	3	0	0	0	0	0	1	0	0	9	0	1	1	3	0	0	0	0	6	0	0	0	0	0	0	0	0	0	0	0	0	0	0	0	0	0	0	0	0	0	0	0	0	0	0
Bradyrhizobium japonicum	Bacteria	Proteobacteria	2	0	2	0	1	0	0	0	1	0	2	8	0	2	1	2	0	0	0	0	10	0	0	0	0	1	0	0	0	0	1	0	0	0	0	1	0	0	0	0	0	0	0	0	0	0	0
Bradyrhizobium lablabi	Bacteria	Proteobacteria	2	0	2	0	1	0	0	0	0	0	0	8	0	1	1	3	0	0	0	0	7	0	0	0	0	0	0	0	0	0	0	0	0	0	0	0	0	0	0	0	0	0	0	0	0	0	0
Bradyrhizobium oligotrophicum	Bacteria	Proteobacteria	2	0	3	0	0	0	0	0	0	0	0	10	0	1	0	2	0	0	0	0	6	0	0	0	0	0	0	0	0	0	0	0	0	0	0	0	0	0	0	0	0	0	0	0	0	0	0
Bradyrhizobium ottawaense	Bacteria	Proteobacteria	2	0	2	0	2	0	0	0	1	0	1	8	0	1	2	3	0	1	0	0	9	0	0	0	0	1	0	0	0	0	0	0	0	0	0	1	0	0	0	0	0	0	0	0	0	0	0
Bradyrhizobium sp.	Bacteria	Proteobacteria	2	0	2	0	1	0	0	0	1	0	1	9	0	1	1	3	0	0	0	0	9	0	0	0	0	0	0	0	0	0	0	0	0	0	0	1	0	0	0	0	0	0	0	0	0	0	0
Bradyrhizobium symbiodeficiens	Bacteria	Proteobacteria	2	0	2	0	1	0	0	0	1	0	0	11	0	1	1	2	0	0	0	0	8	0	0	0	0	0	0	0	0	0	0	0	0	0	0	1	0	0	0	0	0	0	0	0	1	0	0
Bradyrhizobium yuanmingense	Bacteria	Proteobacteria	1	0	2	0	2	0	0	0	1	0	1	11	0	1	2	2	0	0	0	0	11	0	0	0	0	1	0	0	0	0	0	0	0	0	0	1	0	0	0	0	0	0	0	0	0	1	0
Brasilonema octagenarum	Bacteria	Cyanobacteria	1	0	1	0	2	0	1	0	3	0	0	9	0	0	0	0	0	0	0	0	1	0	0	0	0	0	0	0	1	0	0	0	0	0	1	0	0	0	0	0	0	0	0	0	0	0	0
Brasilonema sennae	Bacteria	Cyanobacteria	1	0	1	0	2	0	1	0	3	0	0	9	0	0	0	0	0	0	0	0	1	0	0	0	0	0	0	0	1	0	0	0	0	0	1	0	0	0	0	0	0	0	0	0	0	0	0
Bremerella volcania	Bacteria	Planctomycetes	0	1	0	0	1	0	0	0	0	0	0	7	0	0	1	0	0	0	0	0	0	0	0	0	0	0	0	0	0	1	4	0	0	0	0	0	0	0	0	0	0	0	0	0	0	0	0
Brenneria goodwinii	Bacteria	Proteobacteria	4	0	3	1	1	0	1	0	0	0	0	4	0	0	0	0	0	0	0	0	4	1	0	0	0	1	0	0	2	3	0	0	1	2	0	0	0	0	0	0	0	0	0	0	0	0	0
Brenneria nigrifluens	Bacteria	Proteobacteria	2	0	3	1	0	0	0	0	0	0	0	3	0	0	0	0	0	2	0	0	7	3	0	0	0	1	0	0	1	1	0	0	1	2	0	0	0	0	0	0	0	0	0	0	0	1	0
Brenneria rubrifaciens	Bacteria	Proteobacteria	1	0	2	3	1	0	0	0	0	0	0	3	0	0	0	0	0	0	0	0	5	0	0	0	0	1	0	0	1	2	0	0	0	1	0	0	0	0	0	0	0	0	0	0	0	0	0
Breoghania sp.	Bacteria	Proteobacteria	0	0	3	0	0	0	0	0	0	0	0	1	0	0	0	0	0	0	0	0	4	1	0	0	0	0	0	0	0	0	0	0	0	0	0	0	0	0	0	0	0	0	0	0	0	0	0
Brevefilum fermentans	Bacteria	Chloroflexi	1	2	2	3	0	0	0	0	0	0	0	9	0	0	0	0	0	0	0	0	2	0	1	0	0	0	0	0	1	0	0	0	0	0	1	0	0	0	0	0	0	0	0	0	0	0	0
Brevibacillus agri	Bacteria	Firmicutes	0	0	1	1	0	0	0	0	0	0	0	0	0	2	0	0	3	0	0	0	3	0	0	0	0	0	0	0	0	0	0	0	0	0	0	0	0	0	0	0	0	0	0	0	0	0	0
Brevibacillus brevis	Bacteria	Firmicutes	0	1	1	1	0	0	0	0	0	0	0	0	0	2	0	0	6	0	0	0	3	0	0	0	0	0	0	0	0	0	0	0	0	0	0	0	0	0	0	0	0	0	0	0	0	0	0
Brevibacillus formosus	Bacteria	Firmicutes	0	1	1	1	0	0	0	0	0	0	0	0	0	2	0	0	3	0	0	0	2	0	0	0	0	0	0	0	0	0	0	0	0	0	0	0	0	0	0	0	0	0	0	0	0	0	0
Brevibacillus laterosporus	Bacteria	Firmicutes	4	0	1	2	0	0	0	0	0	0	0	1	0	0	0	0	7	0	0	0	4	0	2	0	0	0	0	0	1	0	0	0	0	0	0	0	0	0	0	0	0	0	0	0	0	0	0
Brevibacillus sp.	Bacteria	Firmicutes	4	0	1	2	0	0	0	0	0	0	0	1	0	0	0	0	7	0	0	0	4	0	0	0	0	0	0	0	1	0	0	0	0	0	0	0	0	0	0	0	0	0	0	0	0	0	0
Brevibacterium aurantiacum	Bacteria	Actinobacteria	1	0	1	0	0	0	0	0	0	0	0	0	0	2	0	0	0	0	0	0	3	0	0	0	0	0	0	0	0	0	0	0	0	0	0	0	0	0	0	0	0	0	0	0	0	0	0
Brevibacterium linens	Bacteria	Actinobacteria	1	0	1	0	0	0	0	0	0	0	0	0	0	2	0	0	0	0	0	0	3	0	0	0	0	0	0	0	0	0	0	0	0	0	0	0	0	0	0	0	0	0	0	0	0	0	0
Brevibacterium luteolum	Bacteria	Actinobacteria	0	0	1	0	0	0	0	0	0	0	0	0	0	1	0	0	0	0	0	0	2	0	0	0	0	0	0	0	0	0	0	0	0	0	0	0	0	0	0	0	0	0	0	0	0	0	0
Brevibacterium sandarakinum	Bacteria	Actinobacteria	0	0	1	0	0	0	0	0	0	0	0	0	0	1	0	0	0	0	0	0	3	0	0	0	0	0	0	0	0	0	1	0	0	0	0	0	0	0	0	0	0	0	0	0	0	0	0
Brevibacterium siliguriense	Bacteria	Actinobacteria	0	0	1	0	0	0	0	0	0	0	0	0	0	2	0	0	0	0	0	0	3	0	0	0	0	0	0	0	0	0	0	0	0	0	0	0	0	0	0	0	0	0	0	0	0	0	0
Brevibacterium sp.	Bacteria	Actinobacteria	0	0	1	0	0	0	0	0	0	0	0	3	0	1	0	0	0	0	0	0	5	0	0	0	0	0	0	0	0	0	0	0	0	0	0	0	0	0	0	0	0	0	0	0	0	0	0
Brevundimonas diminuta	Bacteria	Proteobacteria	0	0	1	0	0	0	0	0	2	0	0	0	0	1	0	0	0	1	0	0	6	1	0	0	0	0	0	0	0	0	0	0	0	0	0	0	0	0	0	0	0	0	0	0	0	0	0
Brevundimonas mediterranea	Bacteria	Proteobacteria	0	1	5	0	2	0	0	0	1	0	0	2	0	2	1	0	0	0	0	0	4	1	0	0	0	0	0	1	0	0	0	0	0	0	0	0	0	0	0	0	0	0	0	0	0	0	0
Brevundimonas naejangsanensis	Bacteria	Proteobacteria	0	0	1	0	0	0	0	0	1	0	0	1	0	1	0	0	0	0	0	0	4	1	0	0	0	0	0	0	0	0	0	0	0	0	0	0	0	0	0	0	0	0	0	0	0	0	0
Brevundimonas sp.	Bacteria	Proteobacteria	0	0	4	0	1	0	0	0	1	0	0	2	0	2	1	0	0	1	0	0	4	1	0	0	0	1	0	0	0	0	0	0	0	0	0	0	0	1	0	0	0	0	0	0	0	0	0
Brevundimonas subvibrioides	Bacteria	Proteobacteria	0	3	4	0	0	0	0	0	1	0	0	4	0	2	1	0	0	0	0	0	3	2	0	0	0	1	0	0	0	0	0	0	0	0	0	1	0	2	0	0	0	0	0	0	0	0	0
Brevundimonas vancanneytii	Bacteria	Proteobacteria	0	0	1	0	0	0	0	0	2	0	0	0	0	1	0	0	0	0	0	0	4	1	0	0	0	0	0	0	0	0	0	0	0	0	0	0	0	0	0	0	0	0	0	0	0	0	0
Brevundimonas vesicularis	Bacteria	Proteobacteria	0	1	3	0	0	0	0	1	1	0	0	2	0	3	1	0	0	0	0	0	4	1	0	0	0	0	0	0	0	0	0	0	0	0	0	0	0	0	0	0	0	0	0	0	0	0	0
Brochothrix thermosphacta	Bacteria	Firmicutes	10	0	5	0	0	0	0	0	0	0	0	5	0	0	0	0	1	0	0	0	2	1	0	0	0	0	1	0	0	1	0	0	0	0	2	1	0	0	0	0	0	0	0	0	0	0	0
Brucella abortus	Bacteria	Proteobacteria	0	0	1	0	0	0	0	0	0	0	0	0	0	0	0	0	0	0	0	0	7	0	2	1	0	0	0	0	0	0	0	0	0	0	0	0	0	0	0	0	0	0	0	0	0	0	0
Brucella canis	Bacteria	Proteobacteria	0	0	1	0	0	0	0	0	0	0	0	0	0	0	0	0	0	0	0	0	7	0	2	1	0	0	0	0	0	0	0	0	0	0	0	0	0	0	0	0	0	0	0	0	0	0	0
Brucella ceti	Bacteria	Proteobacteria	0	0	1	0	0	0	0	0	0	0	0	0	0	0	0	0	0	0	0	0	7	0	2	1	0	0	0	0	0	0	0	0	0	0	0	0	0	0	0	0	0	0	0	0	0	0	0
Brucella melitensis	Bacteria	Proteobacteria	0	0	1	0	0	0	0	0	0	0	0	0	0	0	0	0	0	0	0	0	7	0	1	1	0	0	0	0	0	0	0	0	0	0	0	0	0	0	0	0	0	0	0	0	0	0	0
Brucella microti	Bacteria	Proteobacteria	0	0	0	0	0	0	0	0	0	0	0	0	0	0	0	0	0	0	0	0	7	0	2	1	0	0	0	0	0	0	0	0	0	0	0	0	0	0	0	0	0	0	0	0	0	0	0
Brucella ovis	Bacteria	Proteobacteria	0	0	1	0	0	0	0	0	0	0	0	0	0	0	0	0	0	0	0	0	6	0	2	1	0	0	0	0	0	0	0	0	0	0	0	0	0	0	0	0	0	0	0	0	0	0	0
Brucella pinnipedialis	Bacteria	Proteobacteria	0	0	1	0	0	0	0	0	0	0	0	0	0	0	0	0	0	0	0	0	7	0	2	1	0	0	0	0	0	0	0	0	0	0	0	0	0	0	0	0	0	0	0	0	0	0	0
Brucella sp.	Bacteria	Proteobacteria	0	0	1	0	0	0	0	1	0	0	0	0	0	0	0	0	0	1	0	0	7	1	2	1	0	0	0	0	0	0	0	0	0	0	0	0	0	0	0	0	0	0	0	0	0	0	0
Brucella suis	Bacteria	Proteobacteria	0	0	1	0	0	0	0	0	0	0	0	0	0	0	0	0	0	0	0	0	6	0	2	1	0	0	0	0	0	0	0	0	0	0	0	0	0	0	0	0	0	0	0	0	0	0	0
Brucella vulpis	Bacteria	Proteobacteria	0	0	1	0	0	0	0	0	0	0	0	0	0	0	0	0	0	0	0	0	7	0	2	0	0	0	0	0	0	0	0	0	0	0	0	0	0	0	0	0	0	0	0	0	0	0	0
Buchnera aphidicola	Bacteria	Proteobacteria	0	0	0	0	0	0	0	0	0	0	0	0	0	0	0	0	0	0	0	0	1	0	0	0	0	0	0	0	0	0	0	0	0	0	0	0	0	0	0	0	0	0	0	0	0	0	0
Burkholderia ambifaria	Bacteria	Proteobacteria	1	1	4	0	0	0	1	0	0	0	0	6	0	2	0	0	2	1	1	0	10	1	0	0	0	1	0	0	1	1	1	0	0	1	0	0	2	0	0	0	0	0	0	0	0	0	0
Burkholderia cenocepacia	Bacteria	Proteobacteria	0	1	4	0	1	0	1	0	0	0	0	5	0	2	0	0	1	0	1	0	9	0	0	1	0	2	0	0	1	1	0	0	0	1	0	1	2	0	0	0	0	0	0	0	0	0	0
Burkholderia cepacia	Bacteria	Proteobacteria	0	2	3	0	0	0	1	0	0	0	0	5	0	1	0	0	3	2	1	0	10	1	0	1	0	2	0	0	1	1	0	0	0	1	0	1	2	0	0	0	0	0	0	0	0	0	0
Burkholderia contaminans	Bacteria	Proteobacteria	0	1	3	0	0	0	1	0	0	0	0	5	0	1	0	0	2	1	1	0	11	1	0	1	0	0	0	0	1	1	0	0	0	1	0	0	1	0	0	0	0	0	0	0	0	0	0
Burkholderia dolosa	Bacteria	Proteobacteria	0	1	2	0	0	0	1	0	0	0	0	7	0	1	0	0	2	0	1	0	10	3	0	0	0	2	0	0	1	0	0	1	0	1	0	0	1	0	0	0	0	0	0	0	0	1	0
Burkholderia gladioli	Bacteria	Proteobacteria	0	2	3	0	1	0	1	0	0	0	1	7	0	1	1	0	4	2	2	0	14	2	0	0	2	3	0	0	0	0	0	1	0	1	0	1	1	0	0	0	1	0	0	0	0	0	0
Burkholderia glumae	Bacteria	Proteobacteria	0	0	2	0	0	0	1	0	0	0	1	8	0	1	0	0	1	1	0	0	8	1	0	0	1	4	1	0	1	0	1	0	0	1	0	0	2	0	0	0	0	0	0	0	0	0	0
Burkholderia insecticola	Bacteria	Proteobacteria	0	1	1	0	0	0	1	0	0	0	0	8	0	2	0	0	0	1	1	0	7	0	0	0	0	2	0	0	1	0	0	1	0	1	0	1	0	0	0	0	0	0	0	0	0	0	0
Burkholderia lata	Bacteria	Proteobacteria	0	2	3	0	0	0	1	0	0	0	0	4	0	1	0	0	1	0	1	0	7	0	0	1	0	0	0	0	1	1	0	0	0	1	0	0	0	0	0	0	0	0	0	0	0	0	0
Burkholderia mallei	Bacteria	Proteobacteria	0	1	2	0	0	0	1	0	0	0	0	5	0	1	0	0	1	0	1	0	5	0	0	0	0	0	0	0	0	1	0	0	0	1	0	2	0	0	0	0	0	0	0	0	0	0	0
Burkholderia multivorans	Bacteria	Proteobacteria	0	1	2	0	0	0	1	0	0	0	0	7	0	2	0	0	0	0	0	0	8	1	0	1	0	2	0	0	0	0	0	0	0	1	0	0	1	0	0	0	0	0	0	0	0	0	0
Burkholderia oklahomensis	Bacteria	Proteobacteria	0	1	3	0	0	0	1	0	0	0	0	0	0	2	0	0	1	0	2	0	6	1	0	0	1	0	0	0	0	1	0	0	0	1	0	2	0	0	0	0	0	0	0	0	0	0	0
Burkholderia plantarii	Bacteria	Proteobacteria	0	1	2	0	1	0	1	0	0	0	1	7	0	1	0	0	2	0	0	0	9	2	0	0	0	2	0	0	0	0	0	0	0	1	0	0	1	0	0	0	0	0	0	0	0	0	0
Burkholderia pseudomallei	Bacteria	Proteobacteria	0	1	3	0	0	0	1	0	0	0	0	6	0	2	0	0	1	0	1	0	5	1	0	0	0	0	0	0	0	1	0	0	1	1	0	2	0	0	0	0	0	0	0	0	0	0	0
Burkholderia pyrrocinia	Bacteria	Proteobacteria	1	1	3	0	0	0	1	0	0	0	0	4	0	2	0	0	2	0	1	0	9	1	0	0	0	2	0	0	1	1	1	0	0	1	0	1	2	0	0	0	0	0	0	0	0	0	0
Burkholderia sp.	Bacteria	Proteobacteria	0	1	2	0	0	0	1	0	0	0	0	6	0	2	0	0	1	0	1	0	8	1	0	0	0	1	0	0	0	0	0	0	0	1	0	1	1	0	0	0	0	0	0	0	0	0	0
Burkholderia stabilis	Bacteria	Proteobacteria	0	2	2	0	1	0	1	0	0	0	0	0	0	1	0	0	1	0	1	0	10	1	0	1	1	1	0	0	0	0	0	0	1	1	0	0	0	0	0	0	0	0	0	0	0	0	0
Burkholderia thailandensis	Bacteria	Proteobacteria	0	1	3	0	0	0	1	0	0	0	0	2	0	2	0	0	1	0	1	0	6	2	0	0	0	0	0	0	0	1	0	0	0	1	0	2	0	0	0	0	0	0	0	0	0	0	0
Burkholderia ubonensis	Bacteria	Proteobacteria	0	0	2	0	0	0	1	0	0	0	0	7	0	2	0	0	3	1	1	0	9	1	0	0	0	0	0	0	1	1	0	0	0	1	0	0	0	0	0	0	0	0	0	0	0	0	0
Burkholderia vietnamiensis	Bacteria	Proteobacteria	0	1	2	0	0	0	1	0	0	0	0	6	0	2	0	0	0	1	1	0	12	0	0	0	0	1	0	0	0	1	0	0	0	1	0	0	1	0	0	0	0	0	0	0	0	0	0
Burkholderiales bacterium	Bacteria	Proteobacteria	0	0	1	0	0	0	1	0	0	0	0	1	0	1	0	0	0	0	0	0	6	1	0	0	0	0	0	0	0	0	0	0	0	0	0	0	0	0	0	0	0	0	0	0	0	0	0
Buttiauxella agrestis	Bacteria	Proteobacteria	6	3	3	6	1	0	1	0	0	0	0	9	0	0	0	0	2	4	1	0	6	0	0	0	0	0	0	0	3	1	0	0	2	1	2	0	0	2	0	0	0	0	0	0	0	0	0
Buttiauxella sp.	Bacteria	Proteobacteria	5	2	3	4	2	0	1	0	0	0	0	10	0	0	0	0	1	1	0	0	10	4	0	0	0	2	0	0	3	0	0	0	2	1	5	0	0	1	0	0	0	0	0	0	0	0	0
Butyricimonas faecalis	Bacteria	Bacteroidetes	0	2	2	0	0	0	0	0	0	0	0	1	0	0	0	0	0	0	1	0	3	4	0	0	0	0	2	0	0	0	0	0	0	0	0	0	0	0	0	0	0	0	0	0	0	0	0
Butyrivibrio fibrisolvens	Bacteria	Firmicutes	3	3	6	0	4	0	1	2	2	0	0	10	0	0	1	0	1	0	0	0	0	0	5	0	1	0	0	1	2	3	0	1	2	0	0	0	2	15	0	0	0	0	0	0	0	1	0
Butyrivibrio hungatei	Bacteria	Firmicutes	1	6	6	0	2	0	1	2	2	0	0	9	0	0	0	0	1	0	0	0	0	0	5	0	2	2	1	1	3	1	0	2	3	0	1	0	1	7	0	0	0	0	0	0	0	3	0
Butyrivibrio proteoclasticus	Bacteria	Firmicutes	1	9	10	0	4	0	1	3	6	0	0	14	0	0	2	0	1	0	0	0	0	0	5	0	2	2	1	2	5	3	0	2	3	0	1	1	0	11	0	0	0	0	0	0	0	2	0
Bythopirellula goksoyri	Bacteria	Planctomycetes	1	5	4	0	5	0	0	1	2	0	0	4	0	1	1	1	1	0	0	0	0	0	2	2	0	4	1	3	0	6	1	0	0	0	1	1	0	3	1	0	0	0	0	0	0	2	0
Caballeronia sp.	Bacteria	Proteobacteria	2	2	1	0	0	1	1	0	0	0	0	9	0	3	0	0	0	1	1	0	9	0	0	0	0	0	0	0	0	0	1	0	0	0	0	0	2	0	0	0	0	0	0	0	0	0	0
Caldanaerobacter subterraneus	Bacteria	Firmicutes	2	0	2	1	2	0	0	0	0	0	0	2	0	1	0	0	4	0	1	0	3	0	0	0	0	0	0	2	2	0	0	0	0	0	0	0	0	0	0	0	0	0	0	0	0	0	0
Caldiarchaeum subterraneum	Archaea	Thaumarchaeota	0	0	0	0	0	0	0	0	0	0	0	0	0	0	0	0	0	0	0	0	0	0	0	0	0	0	0	0	0	0	0	0	0	0	0	0	0	0	0	0	0	0	0	0	0	0	0
Caldicellulosiruptor bescii	Bacteria	Firmicutes	1	4	1	2	6	0	0	2	5	1	0	7	0	1	0	0	0	0	0	0	2	0	0	0	0	2	1	1	1	0	0	0	1	0	0	2	1	3	1	0	0	0	3	0	0	1	0
Caldicellulosiruptor changbaiensis	Bacteria	Firmicutes	1	4	1	2	4	0	0	2	6	0	0	8	0	1	0	0	0	0	0	0	2	1	0	1	0	2	1	1	1	1	0	0	1	0	0	2	1	4	1	0	0	0	2	0	0	2	0
Caldicellulosiruptor hydrothermalis	Bacteria	Firmicutes	2	3	2	3	2	0	0	0	2	0	0	8	0	1	1	0	0	0	1	0	2	0	0	2	0	2	1	2	2	1	0	2	1	0	0	0	1	3	0	0	0	0	0	0	0	2	0
Caldicellulosiruptor kristjanssonii	Bacteria	Firmicutes	1	2	1	2	2	0	0	1	3	0	0	6	0	1	0	0	0	0	0	0	2	0	0	2	0	2	0	0	1	0	0	0	1	0	0	0	1	0	1	0	0	0	0	0	0	1	0
Caldicellulosiruptor kronotskyensis	Bacteria	Firmicutes	1	4	1	3	6	0	0	2	6	1	0	8	0	1	3	0	0	0	1	0	2	1	0	1	0	2	1	1	3	0	0	1	1	0	0	3	1	4	1	0	0	0	3	0	0	2	0
Caldicellulosiruptor lactoaceticus	Bacteria	Firmicutes	1	2	1	2	2	0	0	2	3	0	0	7	0	1	0	0	0	0	0	0	2	0	0	2	0	3	0	0	1	0	0	0	1	0	0	0	1	0	1	0	0	0	1	0	0	1	0
Caldicellulosiruptor obsidiansis	Bacteria	Firmicutes	1	5	1	2	3	0	0	2	3	0	0	6	0	1	1	0	0	0	0	0	2	1	0	2	0	2	1	1	1	0	0	0	1	0	0	0	1	1	0	0	0	0	2	0	0	1	0
Caldicellulosiruptor owensensis	Bacteria	Firmicutes	1	3	1	3	1	0	0	0	6	1	0	7	0	1	0	0	1	0	1	0	2	0	0	0	0	1	1	0	2	0	0	0	1	0	0	2	1	5	0	0	0	0	0	0	0	1	0
Caldicellulosiruptor saccharolyticus	Bacteria	Firmicutes	1	4	2	2	6	0	0	2	6	0	0	7	0	1	1	0	0	0	1	0	3	0	0	1	0	2	1	1	1	0	0	0	1	0	0	2	1	4	1	0	0	0	1	0	0	1	0
Caldilinea aerophila	Bacteria	Chloroflexi	2	5	4	6	0	0	0	0	0	0	0	11	0	0	2	0	1	0	2	0	2	0	0	0	0	0	3	0	1	0	1	0	2	0	1	7	1	2	0	0	0	0	0	0	0	4	0
Caldimicrobium thiodismutans	Bacteria	Thermodesulfobacteria	0	0	1	0	0	0	0	0	0	0	0	0	0	0	0	0	0	0	0	0	2	0	0	0	0	0	0	0	0	0	0	0	0	0	0	0	0	0	0	0	0	0	0	0	0	0	0
Caldisericum exile	Bacteria	Caldiserica	0	0	1	0	0	0	0	0	0	0	0	0	0	0	0	0	0	0	0	0	0	0	0	0	0	0	0	0	0	0	0	0	0	0	0	0	0	0	0	0	0	0	0	0	0	0	0
Caldisphaera lagunensis	Archaea	Crenarchaeota	0	0	0	0	0	0	0	0	0	0	0	0	0	2	0	0	0	0	0	0	0	0	0	0	0	0	0	0	1	0	0	0	0	0	1	0	0	0	0	0	0	0	0	0	0	0	0
Calditerrivibrio nitroreducens	Bacteria	Deferribacteres	0	0	0	0	0	0	0	0	0	0	0	0	0	0	0	0	0	0	0	0	5	0	0	0	0	0	0	0	0	0	0	0	0	0	0	0	0	0	0	0	0	0	0	0	0	0	0
Caldithrix abyssi	Bacteria	Calditrichaeota	1	2	2	0	3	0	0	1	0	0	0	10	0	0	1	0	2	0	1	0	3	0	0	0	1	0	0	0	0	0	0	0	2	0	2	0	0	0	0	0	0	1	0	0	0	0	0
Caldivirga maquilingensis	Archaea	Crenarchaeota	3	1	2	2	1	0	0	0	0	0	5	0	0	2	0	0	0	0	1	0	0	0	0	0	0	1	1	0	3	0	0	1	1	0	2	0	1	0	0	0	0	0	0	0	0	0	0
Caloramator australicus	Bacteria	Firmicutes	1	0	0	0	0	0	0	0	0	0	0	3	0	0	0	0	0	0	0	0	1	0	0	0	0	0	0	0	1	0	0	0	0	0	0	0	0	1	0	0	0	0	0	0	0	0	0
Caloramator sp.	Bacteria	Firmicutes	4	1	1	2	0	0	0	0	0	0	0	2	0	0	0	0	4	0	0	0	2	0	0	0	0	0	0	0	0	1	0	0	0	0	0	1	0	0	0	0	0	0	0	0	0	0	0
Caloranaerobacter azorensis	Bacteria	Firmicutes	0	1	0	1	0	0	0	0	0	0	0	6	0	0	0	0	3	0	0	0	2	0	0	0	0	0	0	0	1	0	0	0	0	0	1	0	0	0	0	0	0	0	0	0	0	0	0
Calothrix brevissima	Bacteria	Cyanobacteria	0	0	1	0	1	0	1	0	1	0	0	8	0	0	0	0	1	0	0	0	1	1	0	0	0	0	0	0	0	0	0	0	0	0	1	0	0	0	0	0	0	0	0	0	0	0	0
Calothrix parasitica	Bacteria	Cyanobacteria	0	0	1	0	3	0	2	1	1	0	0	11	0	1	0	0	0	0	0	0	1	1	0	0	0	0	0	0	1	0	0	0	0	0	1	0	0	0	0	0	0	0	0	0	0	0	0
Calothrix sp.	Bacteria	Cyanobacteria	1	1	1	0	2	0	1	0	1	0	0	7	0	0	0	0	1	1	0	0	1	1	1	0	0	0	0	0	1	0	0	0	0	0	1	0	0	0	0	0	0	0	0	0	0	0	0
Caminibacter mediatlanticus	Bacteria	Proteobacteria	0	0	0	0	0	0	0	0	0	0	0	0	0	0	0	0	0	0	0	0	2	0	0	0	0	0	0	0	0	0	0	0	0	0	0	0	0	0	0	0	0	0	0	0	0	0	0
Campbellbacteria bacterium	Bacteria	Campbellbacteria	0	0	0	0	0	0	0	0	0	0	0	0	0	0	0	0	0	0	0	0	0	0	0	0	0	0	0	0	0	0	0	0	0	0	0	0	0	0	0	0	0	0	0	0	0	0	0
Campylobacter avium	Bacteria	Proteobacteria	0	0	0	0	0	0	0	0	0	0	0	0	0	0	0	0	0	0	0	0	2	0	0	0	0	0	0	0	0	0	1	0	0	0	0	0	0	0	0	0	0	0	0	0	0	0	0
Campylobacter blaseri	Bacteria	Proteobacteria	0	0	0	0	0	0	0	0	0	0	0	0	0	0	0	0	0	0	0	0	3	0	0	0	0	0	0	0	0	0	0	0	0	0	0	0	0	0	0	0	0	0	0	0	0	0	0
Campylobacter coli	Bacteria	Proteobacteria	0	0	0	0	0	0	0	0	0	0	0	0	0	0	0	0	0	0	0	0	3	0	0	0	0	0	0	0	0	0	0	0	0	0	0	0	0	0	0	0	0	0	0	0	0	0	0
Campylobacter concisus	Bacteria	Proteobacteria	0	0	1	0	0	0	0	0	0	0	0	0	0	0	0	0	0	0	0	0	2	0	0	0	0	0	0	0	0	0	0	0	0	0	0	0	0	0	0	0	0	0	0	0	0	0	0
Campylobacter corcagiensis	Bacteria	Proteobacteria	0	0	0	0	0	0	0	0	0	0	0	0	0	0	0	0	0	0	0	0	3	0	0	0	0	0	0	0	0	0	0	0	0	0	0	0	0	0	0	0	0	0	0	0	0	0	0
Campylobacter cuniculorum	Bacteria	Proteobacteria	0	0	0	0	0	0	0	0	0	0	0	0	0	0	0	0	0	0	0	0	2	0	0	0	0	0	0	0	0	0	0	0	0	0	0	0	0	0	0	0	0	0	0	0	0	0	0
Campylobacter curvus	Bacteria	Proteobacteria	0	0	1	0	0	0	0	0	0	0	0	0	0	0	0	0	0	0	0	0	2	0	0	0	0	0	0	0	0	0	0	0	0	0	0	0	0	0	0	0	0	0	0	0	0	0	0
Campylobacter fetus	Bacteria	Proteobacteria	0	0	1	0	0	0	0	0	0	0	0	0	0	0	0	0	0	0	0	0	3	0	0	0	0	0	0	0	0	0	0	0	0	0	0	0	0	0	0	0	0	0	0	0	0	0	0
Campylobacter geochelonis	Bacteria	Proteobacteria	0	0	0	0	0	0	0	0	0	0	0	0	0	0	0	0	0	0	0	0	3	0	0	0	0	0	0	0	0	0	0	0	0	0	0	0	0	0	0	0	0	0	0	0	0	0	0
Campylobacter gracilis	Bacteria	Proteobacteria	0	0	0	0	0	0	0	0	0	0	0	0	0	0	0	0	0	0	0	0	3	2	0	0	0	0	0	0	0	0	0	0	0	0	0	0	0	0	0	0	0	0	0	0	0	0	0
Campylobacter helveticus	Bacteria	Proteobacteria	0	0	0	0	0	0	0	0	0	0	0	0	0	0	0	0	0	0	0	0	4	0	0	0	0	0	0	0	0	0	0	0	0	0	0	0	0	0	0	0	0	0	0	0	0	0	0
Campylobacter hepaticus	Bacteria	Proteobacteria	0	0	0	0	0	0	0	0	0	0	0	0	0	0	0	0	0	0	0	0	2	0	0	0	0	0	0	0	0	0	0	0	0	0	0	0	0	0	0	0	0	0	0	0	0	0	0
Campylobacter hominis	Bacteria	Proteobacteria	0	0	0	0	0	0	0	0	0	0	0	0	0	0	0	0	0	0	0	0	4	0	0	0	0	0	0	0	0	0	0	0	0	0	0	0	0	0	0	0	0	0	0	0	0	0	0
Campylobacter hyointestinalis	Bacteria	Proteobacteria	0	0	1	0	0	0	0	0	0	0	0	0	0	0	0	0	0	0	0	0	2	1	0	0	0	0	0	0	0	0	0	0	0	0	0	0	0	0	0	0	0	0	0	0	0	0	0
Campylobacter iguaniorum	Bacteria	Proteobacteria	0	0	1	0	0	0	0	0	0	0	0	0	0	0	0	0	0	0	0	0	2	1	0	0	0	0	0	0	0	0	0	0	0	0	0	0	0	0	0	0	0	0	0	0	0	0	0
Campylobacter insulaenigrae	Bacteria	Proteobacteria	0	0	0	0	0	0	0	0	0	0	0	0	0	0	0	0	0	0	0	0	2	0	0	0	0	0	0	0	0	0	0	0	0	0	0	0	0	0	0	0	0	0	0	0	0	0	0
Campylobacter jejuni	Bacteria	Proteobacteria	0	0	0	0	0	0	0	0	0	0	0	0	0	0	0	0	0	0	0	0	2	0	0	0	0	0	0	0	0	0	0	0	0	0	0	0	0	0	0	0	0	0	0	0	0	0	0
Campylobacter lanienae	Bacteria	Proteobacteria	0	0	1	0	0	0	0	0	0	0	0	0	0	0	0	0	0	0	0	0	2	0	0	0	0	0	0	0	0	0	0	0	0	0	0	0	0	0	0	0	0	0	0	0	0	0	0
Campylobacter lari	Bacteria	Proteobacteria	0	0	0	0	0	0	0	0	0	0	0	0	0	0	0	0	0	0	0	0	3	0	0	0	0	0	0	0	0	0	0	0	0	0	0	0	0	0	0	0	0	0	0	0	0	0	0
Campylobacter mucosalis	Bacteria	Proteobacteria	0	0	1	0	0	0	0	0	0	0	0	0	0	0	0	0	0	0	0	0	2	0	0	0	0	0	0	0	0	0	0	0	0	0	0	0	0	0	0	0	0	0	0	0	0	0	0
Campylobacter ornithocola	Bacteria	Proteobacteria	0	0	0	0	0	0	0	0	0	0	0	0	0	0	0	0	0	0	0	0	3	0	0	0	0	0	0	0	0	0	0	0	0	0	0	0	0	0	0	0	0	0	0	0	0	0	0
Campylobacter peloridis	Bacteria	Proteobacteria	0	0	0	0	0	0	0	0	0	0	0	0	0	0	0	0	0	0	0	0	3	0	0	0	0	0	0	0	0	0	0	0	0	0	0	0	0	0	0	0	0	0	0	0	0	0	0
Campylobacter pinnipediorum	Bacteria	Proteobacteria	0	0	1	0	0	0	0	0	0	0	0	0	0	0	0	0	0	0	0	0	2	0	0	0	0	0	0	0	0	0	0	0	0	0	0	0	0	0	0	0	0	0	0	0	0	0	0
Campylobacter rectus	Bacteria	Proteobacteria	0	0	1	0	0	0	0	0	0	0	0	0	0	0	0	0	0	0	0	0	2	0	0	0	0	0	0	0	0	0	0	0	0	0	0	0	0	0	0	0	0	0	0	0	0	0	0
Campylobacter showae	Bacteria	Proteobacteria	0	0	1	0	0	0	0	0	0	0	0	0	0	0	0	0	0	0	0	0	2	0	0	0	0	0	0	0	0	0	0	0	0	0	0	0	0	0	0	0	0	0	0	0	0	0	0
Campylobacter sp.	Bacteria	Proteobacteria	0	0	0	0	0	0	0	0	0	0	0	0	0	0	0	0	0	0	0	0	2	0	0	0	0	0	0	0	0	0	0	0	0	0	0	0	0	0	0	0	0	0	0	0	0	0	0
Campylobacter sputorum	Bacteria	Proteobacteria	0	0	1	0	0	0	0	0	0	0	0	0	0	0	0	0	0	0	0	0	3	0	0	0	0	0	0	0	0	0	0	0	0	0	0	0	0	0	0	0	0	0	0	0	0	0	0
Campylobacter subantarcticus	Bacteria	Proteobacteria	0	0	0	0	0	0	0	0	0	0	0	0	0	0	0	0	0	0	0	0	3	0	0	0	0	0	0	0	0	0	0	0	0	0	0	0	0	0	0	0	0	0	0	0	0	0	0
Campylobacter upsaliensis	Bacteria	Proteobacteria	0	0	0	0	0	0	0	0	0	0	0	0	0	0	0	0	0	0	0	0	2	0	0	0	0	0	0	0	0	0	0	0	0	0	0	0	0	0	0	0	0	0	0	0	0	0	0
Campylobacter ureolyticus	Bacteria	Proteobacteria	0	0	0	0	0	0	0	0	0	0	0	0	0	0	0	0	0	0	0	0	3	0	0	0	0	0	0	0	0	0	0	0	0	0	0	0	0	0	0	0	0	0	0	0	0	0	0
Campylobacter volucris	Bacteria	Proteobacteria	0	0	0	0	0	0	0	0	0	0	0	0	0	0	0	0	0	0	0	0	3	0	0	0	0	0	0	0	0	0	0	0	0	0	0	0	0	0	0	0	0	0	0	0	0	0	0
Capnocytophaga canimorsus	Bacteria	Bacteroidetes	0	3	2	0	0	0	0	0	0	0	0	4	0	0	0	0	2	0	4	0	2	0	0	0	0	0	3	1	1	0	1	0	0	0	0	0	0	0	0	0	0	0	0	0	0	0	0
Capnocytophaga cynodegmi	Bacteria	Bacteroidetes	0	4	3	0	0	0	0	0	0	0	0	3	0	0	1	0	2	0	6	0	2	0	1	1	0	1	3	1	0	1	1	0	1	0	0	0	0	0	0	0	0	0	0	0	0	0	0
Capnocytophaga gingivalis	Bacteria	Bacteroidetes	0	1	2	0	0	1	0	0	0	0	0	2	0	0	1	0	0	0	0	0	3	0	0	0	0	0	0	0	0	1	0	0	0	0	0	0	0	0	0	0	0	0	0	0	0	0	0
Capnocytophaga haemolytica	Bacteria	Bacteroidetes	0	3	3	0	1	3	0	0	0	0	0	4	0	0	3	0	2	0	3	0	2	1	1	0	0	0	1	1	1	2	1	0	0	0	0	0	0	2	0	0	0	0	0	0	0	0	0
Capnocytophaga leadbetteri	Bacteria	Bacteroidetes	0	3	1	0	0	0	0	0	0	0	0	4	0	0	1	0	1	0	4	0	2	0	1	0	0	0	1	0	1	1	1	0	0	0	0	0	0	0	0	0	0	0	0	0	0	0	0
Capnocytophaga ochracea	Bacteria	Bacteroidetes	0	5	4	0	1	3	0	0	0	0	0	4	0	0	4	0	1	0	5	0	2	0	1	0	0	0	1	1	1	2	1	0	0	0	0	0	0	0	0	0	0	0	0	0	0	0	0
Capnocytophaga sp.	Bacteria	Bacteroidetes	0	4	3	0	0	1	0	0	0	0	0	4	0	0	2	0	1	0	5	0	2	0	1	0	0	0	2	0	1	1	1	0	0	0	0	0	0	0	0	0	0	0	0	0	0	0	0
Capnocytophaga sputigena	Bacteria	Bacteroidetes	0	5	3	0	1	1	0	0	0	0	0	3	0	0	4	0	3	0	5	0	2	0	1	0	0	0	1	1	1	2	1	0	0	0	0	0	0	0	0	0	0	0	0	0	0	0	0
Capnocytophaga stomatis	Bacteria	Bacteroidetes	0	4	2	0	0	0	0	0	0	0	0	3	0	0	0	0	3	0	6	0	2	0	1	1	0	0	3	1	0	1	1	0	0	0	0	0	0	0	0	0	0	0	0	0	0	0	0
Caproiciproducens galactitolivorans	Bacteria	Firmicutes	1	1	0	0	0	0	0	1	0	0	0	2	0	0	0	0	2	0	0	0	2	1	3	0	0	3	1	0	3	0	0	0	0	0	0	0	0	1	0	0	0	0	0	0	0	0	0
Caproiciproducens sp.	Bacteria	Firmicutes	1	0	2	0	0	0	0	0	0	0	0	2	0	0	0	0	1	0	0	0	2	0	4	0	0	0	0	0	0	0	0	0	0	0	0	0	0	0	0	0	0	0	0	0	0	0	0
Carboxydocella thermautotrophica	Bacteria	Firmicutes	0	0	0	0	0	0	0	0	0	0	0	1	0	1	0	0	1	0	0	0	2	0	0	0	0	0	0	0	0	0	0	0	0	0	0	0	0	0	0	0	0	0	0	0	0	0	0
Carboxydothermus hydrogenoformans	Bacteria	Firmicutes	0	0	0	0	0	0	0	0	0	0	0	0	0	1	0	0	0	0	0	0	3	0	0	0	0	0	0	0	0	0	0	0	0	0	0	0	0	0	0	0	0	0	0	0	0	0	0
Cardinium endosymbiont	Bacteria	Bacteroidetes	0	0	0	0	0	0	0	0	0	0	0	0	0	0	0	0	0	0	0	0	1	0	1	0	0	0	0	0	0	0	0	0	0	0	0	0	0	0	0	0	0	0	0	0	0	0	0
Cardinium hertigii	Bacteria	Bacteroidetes	0	0	0	0	0	0	0	0	0	0	0	0	0	0	0	0	0	0	0	0	1	0	0	0	0	0	0	0	0	0	0	0	0	0	0	0	0	0	0	0	0	0	0	0	0	0	0
Cardiobacterium hominis	Bacteria	Proteobacteria	0	0	1	0	0	0	0	0	0	0	0	3	0	0	3	0	0	0	1	0	6	2	0	2	0	0	0	0	1	1	0	0	0	0	0	1	0	0	0	0	0	0	0	0	0	0	0
Carnobacterium inhibens	Bacteria	Firmicutes	9	1	2	2	0	0	0	0	0	0	0	9	0	0	0	0	0	0	0	0	2	0	0	0	0	0	0	0	0	1	0	0	2	0	0	0	0	0	0	0	0	0	0	0	0	0	0
Carnobacterium maltaromaticum	Bacteria	Firmicutes	15	0	6	3	0	0	0	0	0	0	0	4	0	0	0	0	3	0	0	0	1	2	4	0	0	0	0	0	0	3	0	0	0	0	4	0	0	0	0	0	0	0	0	0	0	0	0
Carnobacterium sp.	Bacteria	Firmicutes	3	0	1	1	0	0	0	0	0	0	0	7	0	0	0	0	0	0	0	0	0	0	0	0	0	0	0	0	0	1	0	0	0	0	0	0	0	1	0	0	0	0	0	0	0	0	0
Castellaniella defragrans	Bacteria	Proteobacteria	0	0	1	0	0	0	1	0	0	0	0	6	0	0	0	0	0	0	0	0	5	0	0	0	0	0	0	0	2	0	0	0	0	0	0	0	0	0	0	0	0	0	0	0	0	0	0
Catenovulum sp.	Bacteria	Proteobacteria	1	16	1	0	3	0	0	0	0	0	0	13	0	0	11	0	0	1	1	0	5	0	0	1	5	2	5	1	1	1	0	0	0	0	0	0	0	17	0	0	0	0	0	3	7	0	0
Catenulispora acidiphila	Bacteria	Actinobacteria	3	7	19	2	8	4	1	2	4	3	2	11	0	5	5	0	17	2	5	0	6	0	5	0	12	4	4	8	4	0	0	3	1	0	4	6	3	3	0	0	0	0	1	0	0	6	0
Caulobacter flavus	Bacteria	Proteobacteria	1	8	12	0	3	0	1	2	2	0	0	6	0	2	2	0	1	0	2	0	8	1	0	0	2	3	1	1	2	0	0	3	0	1	0	1	0	9	0	0	0	0	0	0	0	1	0
Caulobacter henricii	Bacteria	Proteobacteria	1	1	5	0	0	0	0	1	2	0	0	4	0	1	1	0	0	0	1	0	5	1	0	0	0	0	0	0	1	0	0	1	0	0	0	0	0	3	0	0	0	0	0	0	0	0	0
Caulobacter mirabilis	Bacteria	Proteobacteria	0	0	1	1	2	0	0	1	4	0	0	1	0	1	0	0	0	0	2	0	3	2	0	0	0	0	1	0	0	0	0	0	0	0	0	0	0	0	0	0	0	0	0	0	0	0	0
Caulobacter segnis	Bacteria	Proteobacteria	1	3	9	0	2	0	1	0	1	0	0	2	0	2	1	0	1	0	1	0	4	1	0	0	2	1	1	1	3	0	0	2	0	0	0	0	0	6	0	0	0	1	0	0	0	3	0
Caulobacter sp.	Bacteria	Proteobacteria	3	2	10	0	2	0	0	1	2	0	0	3	0	2	3	0	1	0	1	0	7	2	0	0	2	0	1	1	2	0	0	1	1	1	0	1	0	5	0	0	0	1	0	0	0	2	0
Caulobacter vibrioides	Bacteria	Proteobacteria	1	0	7	0	1	0	0	1	2	0	0	3	0	1	1	0	0	0	1	0	4	1	0	0	0	1	1	1	1	0	0	2	0	0	0	1	0	3	0	0	0	0	0	0	0	1	0
Caulobacteraceae bacterium	Bacteria	Proteobacteria	2	1	1	0	2	0	0	0	0	0	0	1	0	1	0	0	0	1	0	0	4	1	1	0	0	0	0	0	0	0	0	0	1	1	0	0	0	1	0	0	0	0	0	0	0	0	0
Cedecea lapagei	Bacteria	Proteobacteria	5	1	2	2	0	0	1	0	0	0	0	5	0	0	0	0	1	1	1	0	8	3	0	0	0	0	0	0	1	0	0	0	1	1	1	0	0	0	0	0	0	0	0	0	0	0	0
Cedecea neteri	Bacteria	Proteobacteria	5	1	3	2	1	0	1	0	0	0	0	5	0	0	0	0	1	1	1	0	7	3	0	0	0	1	0	0	1	1	1	0	1	1	1	0	0	0	0	0	1	0	0	0	0	0	0
Cedecea sp.	Bacteria	Proteobacteria	7	1	3	4	1	0	3	0	0	0	0	6	0	0	0	0	1	0	1	0	10	3	0	0	0	0	0	0	1	2	0	0	1	1	1	0	0	0	0	0	1	0	0	0	0	0	0
Celeribacter baekdonensis	Bacteria	Proteobacteria	1	1	1	0	0	0	0	0	0	0	0	4	0	0	0	0	0	0	0	0	12	0	0	1	0	0	0	0	0	0	0	0	0	0	0	0	0	0	0	0	0	0	0	0	0	0	0
Celeribacter ethanolicus	Bacteria	Proteobacteria	1	1	1	0	0	0	0	0	0	0	0	4	0	0	0	0	0	1	0	0	10	0	0	1	0	0	0	0	0	0	0	0	0	0	0	0	0	0	0	0	0	0	0	0	0	0	0
Celeribacter indicus	Bacteria	Proteobacteria	1	0	1	0	0	0	0	0	0	0	0	6	0	0	1	0	0	0	0	0	13	2	0	0	0	0	0	0	0	0	0	0	0	0	0	0	0	0	0	0	0	0	0	0	0	0	0
Celeribacter manganoxidans	Bacteria	Proteobacteria	1	0	1	0	0	0	1	0	0	0	0	8	0	0	0	0	0	0	0	0	8	0	0	0	0	0	0	0	0	0	0	0	0	0	0	0	0	0	0	0	0	0	0	0	0	0	0
Celeribacter marinus	Bacteria	Proteobacteria	1	1	1	0	0	0	0	0	0	0	0	2	0	0	0	0	0	0	0	0	6	0	0	0	0	1	0	0	0	0	0	0	0	0	0	0	0	1	0	0	0	0	0	0	0	1	0
Cellulomonas fimi	Bacteria	Actinobacteria	1	2	11	0	2	4	0	5	5	1	0	18	0	3	3	0	1	0	1	0	3	0	0	3	2	0	0	1	1	0	0	3	2	0	0	3	7	8	0	0	0	0	1	0	0	4	0
Cellulomonas flavigena	Bacteria	Actinobacteria	1	0	3	0	3	3	0	5	16	3	0	14	0	3	0	0	0	0	1	0	3	0	0	3	2	0	0	0	1	3	0	0	1	0	0	2	2	5	0	0	0	0	1	0	0	1	0
Cellulomonas gilvus	Bacteria	Actinobacteria	2	1	6	0	2	4	0	2	6	1	0	17	0	2	0	0	1	0	1	0	3	0	0	1	1	0	0	2	1	1	0	1	1	0	0	0	2	7	0	0	0	0	1	0	0	2	0
Cellulomonas shaoxiangyii	Bacteria	Actinobacteria	1	2	8	0	6	3	0	3	8	1	0	13	0	3	1	0	1	0	2	0	3	0	0	2	2	0	0	2	3	0	0	3	1	0	0	3	5	8	0	0	0	0	1	0	0	4	0
Cellulomonas sp.	Bacteria	Actinobacteria	2	1	8	0	4	4	0	3	7	1	0	15	0	2	2	0	1	0	1	0	3	0	0	3	1	0	0	1	2	1	0	1	1	0	0	1	4	6	0	0	0	0	1	0	0	3	0
Cellulophaga algicola	Bacteria	Bacteroidetes	1	5	4	0	4	0	0	0	4	1	0	6	0	2	8	0	0	0	1	0	2	0	0	2	0	2	5	0	1	0	0	0	1	1	0	0	0	3	0	0	0	0	0	0	0	0	0
Cellulophaga baltica	Bacteria	Bacteroidetes	1	6	7	0	2	0	0	0	1	0	0	7	0	1	9	0	0	0	1	0	2	0	0	1	0	2	6	0	1	1	0	0	0	1	0	1	0	1	0	0	0	0	0	0	0	0	0
Cellulophaga lytica	Bacteria	Bacteroidetes	0	4	5	0	3	0	0	0	0	0	0	3	0	1	7	0	0	0	2	0	2	0	0	0	0	1	3	0	0	0	0	0	0	0	0	0	0	1	0	0	0	0	0	0	0	0	0
Cellulosilyticum lentocellum	Bacteria	Firmicutes	2	4	5	2	8	0	1	6	4	0	0	16	0	0	3	0	3	0	0	0	0	0	0	2	0	1	0	1	3	1	0	1	3	0	0	0	1	3	0	0	0	0	1	0	0	1	0
Cellulosilyticum sp.	Bacteria	Firmicutes	2	4	5	2	8	0	1	6	4	0	0	15	0	0	2	0	3	0	1	0	0	0	0	3	0	2	0	1	3	1	0	1	3	0	0	0	1	3	0	0	0	0	1	0	0	1	0
Cellulosimicrobium cellulans	Bacteria	Actinobacteria	3	2	8	1	2	2	0	1	2	0	0	15	0	1	2	0	7	3	3	0	3	0	0	0	0	0	0	1	2	1	1	0	0	0	0	2	2	6	0	0	0	0	1	0	0	1	0
Cellulosimicrobium sp.	Bacteria	Actinobacteria	3	2	7	0	1	0	0	0	0	0	0	15	0	1	1	0	7	3	3	0	3	0	0	1	0	0	0	1	2	0	1	0	0	0	0	0	2	8	0	0	0	0	0	0	0	2	0
Cellvibrio japonicus	Bacteria	Proteobacteria	0	3	4	1	15	1	0	3	4	2	0	17	0	1	8	0	4	1	2	0	5	0	0	3	1	1	0	2	3	0	0	1	0	2	0	1	0	14	0	1	1	0	0	0	0	1	0
Cellvibrio sp.	Bacteria	Proteobacteria	0	2	5	0	16	2	0	3	5	3	0	9	0	1	10	0	5	1	3	0	7	0	1	5	1	2	0	1	1	1	0	1	0	1	0	0	0	17	0	1	0	0	0	1	2	2	0
Cetia pacifica	Bacteria	Proteobacteria	0	0	0	0	0	0	0	0	0	0	0	0	0	0	0	0	0	0	0	0	3	0	0	0	0	0	0	0	0	0	0	0	0	0	0	0	0	0	0	0	0	0	0	0	0	0	0
Chamaesiphon minutus	Bacteria	Cyanobacteria	0	1	1	0	0	0	0	1	1	0	0	7	0	0	0	0	0	0	0	0	0	0	1	0	0	0	0	0	0	1	0	0	0	1	1	0	0	0	0	0	0	0	0	0	0	0	0
Chania multitudinisentens	Bacteria	Proteobacteria	3	1	5	2	0	0	2	0	0	0	0	6	0	0	0	0	4	0	2	0	9	1	0	0	0	3	0	0	2	1	1	0	1	0	0	0	0	0	0	0	0	0	0	0	0	0	0
Chelativorans sp.	Bacteria	Proteobacteria	0	1	1	0	0	0	0	0	0	0	0	9	0	1	2	0	0	1	0	0	13	0	2	0	0	0	0	0	0	0	0	0	0	0	0	0	0	0	0	0	0	0	0	0	0	0	0
Chelatococcus daeguensis	Bacteria	Proteobacteria	0	1	1	0	1	0	0	0	0	0	0	0	0	1	0	0	0	0	0	0	4	0	1	0	0	0	0	0	1	0	0	0	0	0	0	0	0	0	0	0	0	0	0	0	0	1	0
Chelatococcus sp.	Bacteria	Proteobacteria	0	0	1	0	2	0	0	0	0	0	0	8	0	1	0	0	0	0	0	0	4	1	1	0	0	0	0	0	0	0	0	0	0	1	0	0	0	0	0	0	0	0	0	0	0	0	0
Chitinimonas sp.	Bacteria	Actinobacteria	0	0	1	0	1	0	0	0	0	0	0	7	0	0	0	0	2	3	1	0	7	5	0	0	0	0	0	0	0	0	0	0	0	1	0	0	0	0	0	0	0	0	0	0	0	0	0
Chitinophaga caeni	Bacteria	Bacteroidetes	1	5	1	0	2	0	0	2	0	0	0	1	0	0	1	0	4	0	6	0	1	0	1	2	0	0	7	3	4	0	1	1	1	0	0	0	0	1	0	0	0	0	0	0	0	0	0
Chitinophaga pinensis	Bacteria	Bacteroidetes	1	18	4	0	8	0	0	2	1	0	0	9	0	2	7	0	6	3	6	0	2	1	1	2	1	2	9	5	2	1	2	3	3	1	1	2	0	17	0	0	0	1	0	0	0	5	0
Chitinophaga sp.	Bacteria	Bacteroidetes	1	7	3	0	3	0	1	2	1	0	0	4	0	1	4	0	4	1	7	0	2	0	1	1	1	2	9	3	3	0	3	1	2	0	0	1	0	8	0	0	0	0	0	0	0	2	0
Chlamydia abortus	Bacteria	Chlamydiae	0	0	0	0	0	0	0	0	0	0	0	2	0	0	0	0	0	0	0	0	0	0	0	0	0	0	0	0	0	0	1	0	0	0	0	0	0	0	0	0	0	0	0	0	0	0	0
Chlamydia avium	Bacteria	Chlamydiae	0	0	0	0	0	0	0	0	0	0	0	2	0	0	0	0	0	0	0	0	0	0	0	0	0	0	0	0	0	0	0	0	0	0	0	0	0	0	0	0	0	0	0	0	0	0	0
Chlamydia caviae	Bacteria	Chlamydiae	0	0	0	0	0	0	0	0	0	0	0	2	0	0	0	0	0	0	0	0	0	0	0	0	0	0	0	0	0	0	0	0	0	0	0	0	0	0	0	0	0	0	0	0	0	0	0
Chlamydia felis	Bacteria	Chlamydiae	0	0	0	0	0	0	0	0	0	0	0	2	0	0	0	0	0	0	0	0	0	0	0	0	0	0	0	0	0	0	0	0	0	0	0	0	0	0	0	0	0	0	0	0	0	0	0
Chlamydia gallinacea	Bacteria	Chlamydiae	0	0	0	0	0	0	0	0	0	0	0	2	0	0	0	0	0	0	0	0	0	0	0	0	0	0	0	0	0	0	0	0	0	0	0	0	0	0	0	0	0	0	0	0	0	0	0
Chlamydia muridarum	Bacteria	Chlamydiae	0	0	0	0	0	0	0	0	0	0	0	2	0	0	0	0	0	0	0	0	0	0	0	0	0	0	0	0	0	0	0	0	0	0	0	0	0	0	0	0	0	0	0	0	0	0	0
Chlamydia pecorum	Bacteria	Chlamydiae	0	0	0	0	0	0	0	0	0	0	0	2	0	0	0	0	0	0	0	0	0	0	0	0	0	0	0	0	0	0	0	0	0	0	0	0	0	0	0	0	0	0	0	0	0	0	0
Chlamydia pneumoniae	Bacteria	Chlamydiae	0	0	0	0	0	0	0	0	0	0	0	2	0	0	0	0	0	0	0	0	0	0	0	0	0	0	0	0	0	0	0	0	0	0	0	0	0	0	0	0	0	0	0	0	0	0	0
Chlamydia psittaci	Bacteria	Chlamydiae	0	0	0	0	0	0	0	0	0	0	0	2	0	0	0	0	0	0	0	0	0	0	0	0	0	0	0	0	0	0	1	0	0	0	0	0	0	0	0	0	0	0	0	0	0	0	0
Chlamydia sp.	Bacteria	Chlamydiae	0	0	0	0	0	0	0	0	0	0	0	2	0	0	0	0	0	0	0	0	0	0	0	0	0	0	0	0	0	0	0	0	0	0	0	0	0	0	0	0	0	0	0	0	0	0	0
Chlamydia trachomatis	Bacteria	Chlamydiae	0	0	0	0	0	0	0	0	0	0	0	2	0	0	0	0	0	0	0	0	0	0	0	0	0	0	0	0	0	0	0	0	0	0	0	0	0	0	0	0	0	0	0	0	0	0	0
Chloracidobacterium thermophilum	Bacteria	Acidobacteria	1	0	1	0	0	0	0	0	0	0	0	1	0	1	0	0	0	0	0	0	3	0	0	0	1	0	0	0	0	0	0	0	0	0	0	0	0	0	0	0	0	0	0	0	0	0	0
Chlorobaculum limnaeum	Bacteria	Chlorobi	0	0	2	0	0	0	0	0	0	0	0	6	0	0	0	0	0	1	0	0	1	0	0	0	0	0	0	0	0	0	0	0	0	0	0	0	0	0	0	0	0	0	0	0	0	0	0
Chlorobaculum parvum	Bacteria	Chlorobi	0	0	2	0	0	0	0	0	0	0	0	5	0	1	0	0	0	0	0	0	1	0	0	0	0	0	0	0	0	0	0	0	0	0	0	0	0	0	0	0	0	0	0	0	0	0	0
Chlorobaculum tepidum	Bacteria	Chlorobi	0	0	2	0	0	0	0	0	0	0	0	6	0	1	0	0	0	0	0	0	1	0	0	0	0	0	0	0	0	0	0	0	0	0	0	0	0	0	0	0	0	0	0	0	0	0	0
Chlorobium chlorochromatii	Bacteria	Chlorobi	0	0	2	0	0	0	1	0	0	0	0	5	0	0	0	0	0	0	0	0	1	1	0	0	0	0	0	0	0	0	0	0	0	0	0	0	0	0	0	0	0	0	0	0	0	0	0
Chlorobium limicola	Bacteria	Chlorobi	0	0	2	0	0	0	0	0	0	0	0	6	0	0	0	0	0	0	0	0	1	0	0	0	0	0	0	0	0	0	0	0	0	0	0	0	0	0	0	0	0	0	0	0	0	0	0
Chlorobium phaeobacteroides	Bacteria	Chlorobi	0	0	2	0	0	0	0	0	0	0	0	7	0	1	0	0	0	1	0	0	1	0	0	0	0	0	0	0	0	0	0	0	0	0	0	0	0	0	0	0	0	0	0	0	0	0	0
Chlorobium phaeovibrioides	Bacteria	Chlorobi	0	0	2	0	0	0	0	0	0	0	0	4	0	0	0	0	0	0	0	0	2	0	0	0	0	0	0	0	0	0	0	0	0	0	0	0	0	0	0	0	0	0	0	0	0	0	0
Chloroflexus aggregans	Bacteria	Chloroflexi	1	1	3	0	1	0	0	1	0	0	0	14	0	1	1	0	1	0	0	0	1	0	0	0	0	0	0	0	2	1	0	2	0	0	0	7	0	0	0	0	0	0	0	0	0	1	0
Chloroflexus aurantiacus	Bacteria	Chloroflexi	2	1	5	0	1	0	0	0	0	0	0	15	0	0	1	0	1	0	0	0	1	0	0	0	0	0	0	0	2	1	0	2	0	0	1	7	0	0	0	0	0	0	0	0	0	1	0
Chloroherpeton thalassium	Bacteria	Chlorobi	0	0	2	0	0	0	0	0	0	0	0	6	0	0	0	0	0	0	0	0	3	0	0	0	0	0	0	0	0	0	0	0	0	0	0	0	0	0	0	0	0	0	0	0	0	0	0
Chondrocystis sp.	Bacteria	Cyanobacteria	0	0	1	0	0	0	0	4	2	0	0	4	0	0	0	0	0	0	0	0	2	1	0	0	0	0	0	0	0	0	0	0	0	0	1	0	0	0	0	0	0	0	0	0	0	0	0
Chondromyces crocatus	Bacteria	Proteobacteria	1	0	1	0	5	0	0	0	0	0	0	19	0	2	2	0	3	6	0	0	6	0	1	0	0	0	0	0	1	0	0	1	0	0	0	0	0	0	0	0	0	0	0	0	0	0	0
Christensenella minuta	Bacteria	Firmicutes	0	0	4	2	0	0	0	0	0	0	0	4	0	0	0	0	0	0	0	0	2	0	0	1	0	0	0	0	0	0	0	0	0	0	0	0	0	0	0	0	0	0	0	0	0	0	0
Chromatiaceae bacterium	Bacteria	Proteobacteria	1	0	1	0	0	0	2	0	0	0	0	4	0	0	0	1	1	0	0	0	5	0	0	1	0	0	0	0	0	0	0	0	0	0	0	0	0	0	0	0	0	0	0	0	0	0	0
Chromobacterium haemolyticum	Bacteria	Proteobacteria	1	0	3	0	0	0	0	1	0	0	0	1	0	1	1	0	4	2	1	0	5	2	0	0	0	0	0	0	0	0	0	0	0	0	0	1	0	0	0	0	1	0	0	0	0	0	0
Chromobacterium rhizoryzae	Bacteria	Proteobacteria	1	0	3	0	0	0	0	1	0	0	0	1	0	1	1	0	4	3	1	0	5	2	0	0	1	0	0	0	0	0	0	0	0	0	0	1	0	0	0	0	1	0	0	0	0	0	0
Chromobacterium sp.	Bacteria	Proteobacteria	0	0	2	0	0	0	1	1	0	0	0	1	0	1	0	0	5	1	1	0	6	2	0	0	0	0	0	0	0	0	0	0	0	0	0	0	0	0	0	0	1	0	0	0	0	0	0
Chromobacterium vaccinii	Bacteria	Proteobacteria	0	0	2	0	0	0	1	1	0	0	0	1	0	1	1	0	6	1	1	0	7	0	0	0	0	0	0	0	0	0	0	0	0	0	0	0	0	0	0	0	1	0	0	0	0	0	0
Chromobacterium violaceum	Bacteria	Proteobacteria	1	0	3	0	0	0	1	1	0	0	0	1	0	1	1	0	5	2	1	0	5	1	0	0	0	0	0	0	0	0	0	0	0	0	0	0	0	0	0	0	1	0	0	0	0	0	0
Chromohalobacter salexigens	Bacteria	Proteobacteria	0	0	1	0	0	0	0	0	0	0	0	2	0	1	0	0	0	0	0	0	3	1	0	0	0	0	0	0	0	0	0	0	0	0	0	0	0	1	0	0	0	0	0	0	0	0	0
Chroococcidiopsis thermalis	Bacteria	Cyanobacteria	0	0	1	0	2	0	0	0	2	0	0	14	0	0	3	0	0	0	0	0	1	0	0	0	0	0	0	0	2	0	0	0	0	0	1	4	0	0	0	0	0	0	0	0	0	0	0
Chryseobacterium antarcticum	Bacteria	Bacteroidetes	0	0	2	0	0	0	0	0	0	0	0	7	0	0	0	0	0	0	0	0	1	0	1	0	0	0	0	0	0	0	0	0	0	0	0	0	0	0	0	0	0	0	0	0	0	0	0
Chryseobacterium arthrosphaerae	Bacteria	Bacteroidetes	0	1	4	0	2	0	0	0	1	0	0	7	0	0	1	0	3	1	1	0	1	1	1	0	0	0	2	3	0	0	0	1	0	1	0	0	0	5	0	0	0	0	0	0	0	1	0
Chryseobacterium balustinum	Bacteria	Bacteroidetes	0	2	5	0	0	0	0	0	0	0	0	5	0	0	1	0	0	0	1	0	1	0	1	0	0	3	1	2	0	0	0	0	0	0	0	1	0	2	0	0	0	0	0	0	0	0	0
Chryseobacterium bernardetii	Bacteria	Bacteroidetes	0	1	5	0	2	0	0	0	1	0	0	7	0	0	1	0	2	2	1	0	1	1	1	0	1	0	1	3	1	0	0	0	0	1	0	0	0	7	0	0	0	0	0	0	0	1	0
Chryseobacterium carnipullorum	Bacteria	Bacteroidetes	0	1	4	0	0	0	0	0	0	0	0	6	0	0	1	0	3	1	1	0	1	0	1	0	0	1	2	2	0	0	0	0	0	1	0	0	0	2	0	0	0	0	0	0	0	0	0
Chryseobacterium carnis	Bacteria	Bacteroidetes	0	0	1	0	0	0	0	0	0	0	0	7	0	0	0	0	0	0	0	0	1	0	1	0	0	0	0	0	0	0	0	0	0	0	0	0	0	0	0	0	0	0	0	0	0	0	0
Chryseobacterium gallinarum	Bacteria	Bacteroidetes	0	1	3	0	1	0	0	0	0	0	0	6	0	0	1	0	1	1	1	0	1	1	1	0	0	0	2	2	0	0	0	1	0	1	0	0	0	1	0	0	0	0	0	0	0	0	0
Chryseobacterium glaciei	Bacteria	Bacteroidetes	0	2	7	0	1	0	0	0	1	0	0	4	0	0	0	0	1	2	1	0	1	1	1	0	0	3	2	2	0	0	0	1	0	1	0	0	0	4	0	0	0	0	0	0	0	0	0
Chryseobacterium gleum	Bacteria	Bacteroidetes	0	1	7	0	2	0	0	0	1	0	0	7	0	0	1	1	2	0	1	0	1	0	1	0	0	0	1	3	1	0	0	1	0	1	0	0	0	4	0	0	0	0	0	0	0	1	0
Chryseobacterium haifense	Bacteria	Bacteroidetes	0	0	1	0	0	0	0	0	0	0	0	4	0	0	0	0	0	0	0	0	0	0	1	0	0	0	0	0	0	0	0	0	0	0	0	0	0	0	0	0	0	0	0	0	0	0	0
Chryseobacterium indologenes	Bacteria	Bacteroidetes	0	1	3	0	1	0	0	0	0	0	0	5	0	0	1	0	4	1	1	0	1	0	1	0	0	0	2	2	0	0	0	1	0	1	0	0	0	2	0	0	0	0	0	0	0	0	0
Chryseobacterium indoltheticum	Bacteria	Bacteroidetes	0	2	5	0	1	0	0	0	0	0	0	5	0	0	1	0	0	1	1	0	1	3	1	0	0	3	1	2	0	0	0	0	0	0	0	1	0	3	0	0	0	0	0	0	0	0	0
Chryseobacterium jeonii	Bacteria	Bacteroidetes	0	0	2	0	0	0	0	0	0	0	0	7	0	0	0	0	1	2	0	0	1	1	1	0	0	0	0	0	0	0	0	0	0	0	0	0	0	0	0	0	0	0	0	0	0	0	0
Chryseobacterium joostei	Bacteria	Bacteroidetes	0	1	3	0	1	0	0	0	0	0	0	5	0	0	0	0	3	1	1	0	4	0	1	0	0	0	0	2	0	0	0	0	0	1	0	0	0	1	0	0	0	0	0	0	0	0	0
Chryseobacterium lactis	Bacteria	Bacteroidetes	0	1	4	0	1	0	0	0	0	0	0	5	0	0	2	0	3	0	1	0	1	0	1	0	0	0	5	2	0	0	0	1	1	1	0	0	0	1	0	0	0	0	0	0	0	0	0
Chryseobacterium nakagawai	Bacteria	Bacteroidetes	0	1	4	0	1	0	0	0	0	0	0	6	0	0	1	0	3	5	1	0	1	1	1	0	0	0	1	2	0	0	0	0	0	1	0	0	0	1	0	0	0	0	0	0	0	0	0
Chryseobacterium piperi	Bacteria	Bacteroidetes	0	4	4	0	1	0	0	0	0	0	0	6	0	0	0	0	3	0	2	0	1	0	1	0	0	0	5	1	1	0	0	1	0	1	0	0	0	0	0	0	0	0	0	0	0	0	0
Chryseobacterium shandongense	Bacteria	Bacteroidetes	0	1	5	0	1	0	0	0	1	0	0	8	0	0	1	0	0	2	1	0	2	1	1	0	0	3	0	3	0	0	0	0	0	1	0	0	0	8	0	0	0	0	0	0	0	1	0
Chryseobacterium sp.	Bacteria	Bacteroidetes	0	1	4	0	1	0	0	0	0	0	0	5	0	0	0	0	1	0	0	0	1	0	1	0	0	1	1	1	0	0	0	0	0	0	0	0	0	2	0	0	0	0	0	0	0	0	0
Chryseobacterium taklimakanense	Bacteria	Bacteroidetes	0	0	3	0	1	0	0	0	0	0	0	6	0	0	0	0	0	1	0	0	1	0	1	1	1	0	0	0	0	1	0	0	0	0	0	0	0	0	0	0	0	0	0	0	0	0	0
Chryseolinea soli	Bacteria	Bacteroidetes	1	5	5	0	5	0	0	4	1	0	0	12	0	1	2	0	3	0	6	0	4	0	0	1	0	0	7	3	4	1	2	3	1	0	0	2	1	4	0	0	0	0	0	0	0	4	0
Chthonomonas calidirosea	Bacteria	Armatimonadetes	0	4	1	0	3	0	0	0	1	0	0	2	0	1	1	0	1	0	1	0	2	0	1	0	2	1	2	1	0	0	0	1	0	0	4	3	1	0	1	0	0	0	0	0	3	4	0
Citricoccus sp.	Bacteria	Actinobacteria	0	0	1	0	0	0	0	0	0	0	0	9	0	2	0	0	2	0	0	0	3	0	0	0	0	0	0	0	0	0	0	0	0	0	0	0	0	0	0	0	0	0	0	0	0	0	0
Citrobacter amalonaticus	Bacteria	Proteobacteria	4	1	2	2	1	0	1	0	0	0	0	7	0	0	0	0	1	1	0	0	9	1	0	0	0	1	0	0	3	0	0	0	0	2	1	0	0	2	0	0	0	0	0	0	0	0	0
Citrobacter braakii	Bacteria	Proteobacteria	4	2	2	4	1	0	0	0	0	0	0	8	0	0	0	0	2	0	0	0	5	3	0	0	0	0	0	0	2	1	0	0	0	2	1	0	0	1	0	0	0	0	0	0	0	0	0
Citrobacter farmeri	Bacteria	Proteobacteria	4	2	2	4	1	0	1	0	0	0	0	8	0	0	0	0	1	1	0	0	9	2	0	0	0	1	0	0	2	1	0	0	0	2	0	0	0	1	0	0	0	0	0	0	0	0	0
Citrobacter freundii	Bacteria	Proteobacteria	4	2	2	2	0	0	0	0	0	0	0	7	0	0	0	0	1	1	0	0	7	3	0	0	0	0	0	0	3	1	0	0	0	2	0	0	0	1	0	0	0	0	0	0	0	0	0
Citrobacter koseri	Bacteria	Proteobacteria	3	2	2	2	0	0	1	0	0	0	0	8	0	0	0	0	1	1	0	0	8	1	0	0	0	0	0	0	2	0	0	0	0	2	2	0	0	1	0	0	0	0	0	0	0	0	0
Citrobacter pasteurii	Bacteria	Proteobacteria	4	1	2	1	0	0	0	0	0	0	0	6	0	0	0	0	1	0	0	0	5	3	0	0	0	0	0	0	3	0	0	0	0	2	0	0	0	1	0	0	0	0	0	0	0	0	0
Citrobacter portucalensis	Bacteria	Proteobacteria	4	2	2	2	0	0	0	0	0	0	0	6	0	0	0	0	1	0	0	0	7	3	0	0	0	0	0	0	2	1	0	0	0	2	0	0	0	1	0	0	0	0	0	0	0	0	0
Citrobacter rodentium	Bacteria	Proteobacteria	2	1	3	3	1	0	1	0	0	0	0	10	0	0	0	0	7	0	0	0	9	2	0	0	0	0	0	0	3	0	1	0	0	2	0	0	0	1	0	0	0	0	0	0	0	0	0
Citrobacter sp.	Bacteria	Proteobacteria	4	2	2	2	0	0	0	0	0	0	0	7	0	0	0	0	1	1	0	0	9	3	0	0	0	0	0	0	3	1	0	0	0	2	1	0	0	1	0	0	0	0	0	0	0	0	0
Citrobacter werkmanii	Bacteria	Proteobacteria	4	1	2	1	0	0	0	0	0	0	0	7	0	0	0	0	4	0	0	0	7	2	0	0	0	0	0	0	3	0	0	0	0	2	0	0	0	1	0	0	0	0	0	0	0	0	0
Citrobacter youngae	Bacteria	Proteobacteria	4	2	2	2	0	0	0	0	0	0	0	6	0	0	0	0	1	1	0	0	6	4	0	0	0	0	0	0	3	1	0	0	0	2	0	0	0	1	0	0	1	0	0	0	0	0	0
Citromicrobium sp.	Bacteria	Proteobacteria	0	0	1	0	0	0	0	0	0	0	0	3	0	1	0	0	0	0	0	0	5	2	1	0	0	0	0	0	0	0	0	0	0	0	0	0	0	0	0	0	0	0	0	0	0	0	0
Clavibacter michiganensis	Bacteria	Actinobacteria	2	3	4	1	1	0	0	0	3	0	0	12	0	2	0	0	1	0	0	0	1	0	0	2	0	1	0	0	1	2	0	1	1	0	2	0	0	1	0	0	0	0	0	0	0	2	0
Cloacibacillus porcorum	Bacteria	Synergistetes	0	0	0	0	0	0	0	0	0	0	0	1	0	0	0	0	1	0	0	0	2	0	0	0	0	0	0	0	0	0	0	0	0	0	0	0	0	0	0	0	0	0	0	0	0	0	0
Cloacibacterium normanense	Bacteria	Bacteroidetes	0	0	4	0	0	0	0	0	0	0	0	7	0	0	0	0	0	0	0	0	0	0	1	0	1	0	0	1	2	0	0	0	0	0	0	0	0	1	0	0	0	0	0	0	0	0	0
Cloacimonas acidaminovorans	Bacteria	Cloacimonetes	0	0	0	0	0	0	0	0	0	0	0	1	0	0	0	0	0	0	0	0	1	2	0	0	0	0	0	0	0	0	0	0	0	0	0	0	0	0	0	0	0	0	0	0	0	0	0
Clostridiaceae bacterium	Bacteria	Firmicutes	0	1	0	0	0	0	0	0	0	0	0	0	0	0	0	0	0	0	0	0	3	0	1	0	0	0	0	0	0	0	0	0	0	0	0	0	0	0	0	0	0	0	0	0	0	0	0
Clostridiales bacterium	Bacteria	Firmicutes	2	1	1	1	0	0	0	0	0	0	0	5	0	0	0	0	0	0	0	0	2	1	1	0	0	0	0	0	0	2	0	0	0	0	0	0	0	0	0	0	0	0	0	0	0	0	0
Clostridioides difficile	Bacteria	Firmicutes	7	0	0	5	2	0	0	0	0	0	0	5	0	0	0	0	1	0	0	0	4	0	0	0	0	0	0	0	1	1	0	0	0	0	3	0	0	1	0	0	0	0	0	0	0	0	0
Clostridium aceticum	Bacteria	Firmicutes	0	0	1	0	0	0	0	0	0	0	0	2	0	0	0	0	2	0	0	0	2	0	0	1	0	0	0	0	0	0	0	0	0	0	0	0	0	0	0	0	0	0	0	0	0	0	0
Clostridium acetobutylicum	Bacteria	Firmicutes	7	0	2	2	6	0	0	4	2	0	0	4	0	1	1	0	2	0	0	0	3	1	4	5	0	2	0	2	3	4	0	1	0	0	0	1	0	6	1	0	0	0	1	0	0	1	0
Clostridium argentinense	Bacteria	Firmicutes	0	0	1	1	0	0	0	0	0	0	0	0	0	0	0	0	1	0	0	0	3	0	1	0	0	0	0	0	0	0	0	0	0	0	0	0	0	0	0	0	0	0	0	0	0	0	0
Clostridium autoethanogenum	Bacteria	Firmicutes	0	0	0	0	0	0	0	0	0	0	0	0	0	0	0	0	2	0	0	0	4	0	2	0	0	1	0	0	0	0	0	0	0	0	0	0	0	0	0	0	0	0	0	0	0	1	0
Clostridium baratii	Bacteria	Firmicutes	9	2	3	3	0	0	0	0	0	0	0	4	0	0	0	0	5	0	1	0	2	0	2	0	0	0	0	1	1	2	0	2	1	0	2	0	1	0	0	0	0	0	0	0	0	0	0
Clostridium beijerinckii	Bacteria	Firmicutes	11	2	6	9	0	0	0	0	0	1	0	10	0	0	1	0	3	1	0	0	5	0	8	0	0	0	0	1	6	4	0	0	3	0	0	0	2	4	0	0	1	0	0	0	0	2	0
Clostridium bornimense	Bacteria	Firmicutes	2	0	1	0	4	0	0	1	1	0	0	17	0	0	0	0	5	0	0	0	2	1	1	0	0	0	0	1	0	0	0	0	0	0	0	0	0	1	3	0	0	0	1	0	0	0	0
Clostridium botulinum	Bacteria	Firmicutes	2	0	0	4	0	0	0	0	0	0	0	3	1	0	0	0	5	0	0	0	3	0	1	0	0	0	0	1	0	0	0	0	0	0	0	0	0	0	0	0	0	0	0	0	0	0	0
Clostridium bovifaecis	Bacteria	Firmicutes	1	0	1	1	0	0	0	0	0	0	0	2	0	0	0	0	1	0	0	0	2	0	0	0	0	0	0	0	0	0	0	0	0	0	0	0	0	0	0	0	0	0	0	0	0	0	0
Clostridium butyricum	Bacteria	Firmicutes	9	2	1	4	3	0	0	0	0	0	0	19	0	0	3	0	1	0	0	0	2	1	4	1	0	1	0	1	2	2	0	0	2	0	1	1	2	1	0	0	0	0	0	0	0	0	0
Clostridium carboxidivorans	Bacteria	Firmicutes	2	0	0	2	0	0	0	0	0	0	0	3	0	0	0	0	5	0	0	0	3	0	1	0	0	1	0	0	0	1	0	0	0	0	0	0	0	0	0	0	0	0	0	0	0	0	0
Clostridium cellulovorans	Bacteria	Firmicutes	6	4	4	2	15	0	1	14	1	1	0	6	0	0	3	0	2	0	0	0	2	0	2	7	1	1	0	0	4	0	0	0	3	0	0	1	3	11	1	0	0	0	1	0	0	3	0
Clostridium chauvoei	Bacteria	Firmicutes	1	3	0	0	0	0	0	0	0	0	0	4	0	0	1	0	0	0	2	0	2	0	2	0	0	0	2	0	1	1	1	0	0	0	1	0	1	0	0	0	0	0	0	0	0	0	0
Clostridium cochlearium	Bacteria	Firmicutes	0	0	1	0	0	0	0	0	0	0	0	0	0	0	0	0	1	0	0	0	2	0	0	0	0	0	0	0	0	0	0	0	0	0	0	0	0	0	0	0	0	0	0	0	0	0	0
Clostridium diolis	Bacteria	Firmicutes	14	1	5	7	0	0	0	0	0	0	0	9	0	0	1	0	1	1	0	0	4	0	7	0	0	0	0	1	8	4	0	0	2	0	0	0	1	3	0	0	1	0	0	0	0	1	0
Clostridium drakei	Bacteria	Firmicutes	2	0	0	0	0	0	0	0	0	0	0	3	0	0	0	0	5	0	0	0	3	0	2	0	0	0	0	0	0	0	0	0	0	0	0	0	0	0	0	0	0	0	0	0	0	0	0
Clostridium estertheticum	Bacteria	Firmicutes	2	1	2	2	1	0	1	0	1	1	0	5	0	0	0	0	1	0	1	0	1	0	0	0	1	1	0	0	2	1	0	0	1	0	0	1	1	7	0	0	0	0	0	0	0	1	0
Clostridium formicaceticum	Bacteria	Firmicutes	0	0	1	0	0	0	0	0	0	0	0	2	0	0	0	0	4	0	0	0	2	0	0	1	0	1	0	0	0	0	0	0	0	0	0	0	0	0	0	0	0	0	0	0	0	0	0
Clostridium isatidis	Bacteria	Firmicutes	8	0	1	7	0	0	0	0	0	0	0	6	0	0	0	0	0	0	1	0	2	0	1	0	0	0	0	0	0	1	0	0	0	0	0	0	0	0	0	0	0	0	0	0	0	0	0
Clostridium kluyveri	Bacteria	Firmicutes	0	0	0	0	0	0	0	0	0	0	0	4	0	0	0	0	1	0	0	0	4	0	4	0	0	0	0	0	0	0	0	0	0	0	0	0	0	0	0	0	0	0	0	0	0	0	0
Clostridium ljungdahlii	Bacteria	Firmicutes	0	0	0	0	0	0	0	0	0	0	0	0	0	0	0	0	3	0	0	0	4	0	1	0	0	1	0	0	0	0	0	0	0	0	0	0	0	0	0	0	0	0	0	0	0	1	0
Clostridium novyi	Bacteria	Firmicutes	0	0	0	0	0	0	0	0	0	0	0	1	0	0	0	0	1	0	0	0	2	1	1	0	0	0	0	0	1	0	0	0	0	0	0	0	0	0	0	0	0	0	0	0	0	0	0
Clostridium pasteurianum	Bacteria	Firmicutes	0	0	0	3	0	0	0	0	0	0	0	10	0	0	1	0	1	0	0	0	4	0	5	0	0	0	0	0	3	5	0	0	1	0	0	1	0	0	0	0	0	0	0	0	0	0	0
Clostridium perfringens	Bacteria	Firmicutes	1	4	1	0	0	0	0	0	0	0	0	9	0	0	2	0	0	0	3	0	2	0	3	0	0	0	2	0	3	1	3	0	3	0	3	0	1	0	0	0	0	0	0	0	0	0	0
Clostridium saccharobutylicum	Bacteria	Firmicutes	6	1	2	1	2	0	1	0	1	1	1	6	0	0	3	0	1	0	0	0	2	5	5	0	0	1	0	1	0	2	0	0	1	0	0	0	0	2	0	0	0	0	0	0	0	1	0
Clostridium saccharoperbutylacetonicum	Bacteria	Firmicutes	20	4	7	4	3	0	1	3	2	2	1	13	1	0	3	0	0	0	0	0	2	1	7	1	1	2	1	2	7	2	1	0	3	0	1	9	1	12	1	0	0	0	1	0	0	3	0
Clostridium scatologenes	Bacteria	Firmicutes	3	0	1	0	0	0	0	0	0	0	0	3	0	0	0	0	5	0	0	0	4	0	4	0	0	0	0	0	0	0	0	0	0	0	0	0	0	0	0	0	0	0	0	0	0	0	0
Clostridium septicum	Bacteria	Firmicutes	1	6	1	2	0	0	0	0	0	0	0	3	0	0	1	0	0	0	4	0	2	0	2	0	0	0	1	0	0	1	2	0	0	0	1	0	0	0	0	0	0	0	0	0	0	1	0
Clostridium sp.	Bacteria	Firmicutes	3	1	2	2	2	0	1	2	1	1	0	5	0	0	0	0	2	0	0	0	3	0	3	1	1	0	0	1	2	1	0	0	0	0	0	0	1	4	0	0	0	0	0	0	0	1	0
Clostridium sporogenes	Bacteria	Firmicutes	1	0	0	4	0	0	0	0	0	0	0	2	0	0	0	0	5	0	0	0	3	0	1	0	0	0	0	1	0	0	0	0	0	0	0	0	0	0	0	0	0	0	0	0	0	0	0
Clostridium taeniosporum	Bacteria	Firmicutes	1	0	0	2	0	0	1	0	0	0	0	10	1	0	0	0	1	0	0	0	2	2	1	0	0	0	0	0	0	0	0	0	0	1	0	0	0	0	0	0	0	0	0	0	0	0	0
Clostridium tetani	Bacteria	Firmicutes	0	0	1	0	0	0	0	0	0	0	0	0	0	0	0	0	1	0	0	0	2	0	0	0	0	0	0	0	0	0	0	0	0	0	0	0	0	0	0	0	0	0	0	0	0	0	0
Clostridium tyrobutyricum	Bacteria	Firmicutes	0	0	0	1	0	0	0	0	0	0	0	2	0	0	0	0	1	0	0	0	3	0	3	0	0	0	0	0	0	0	0	0	0	0	0	0	0	0	0	0	0	0	0	0	0	0	0
Cnuibacter physcomitrellae	Bacteria	Actinobacteria	3	1	6	0	1	1	0	0	0	0	0	10	0	3	1	0	1	0	0	0	5	0	0	1	0	0	1	0	0	0	0	0	0	0	0	1	0	0	0	0	0	0	0	0	0	0	0
Cobetia marina	Bacteria	Proteobacteria	0	0	1	0	0	0	0	0	0	0	0	5	0	0	0	0	0	0	0	0	4	0	0	0	0	0	0	0	0	0	0	0	1	0	0	0	1	0	0	0	0	0	0	0	0	0	0
Cobetia sp.	Bacteria	Proteobacteria	0	0	1	0	0	0	0	0	0	0	0	3	0	0	0	0	0	0	0	0	4	0	0	0	0	0	0	0	0	0	0	0	1	0	0	0	0	0	0	0	0	0	0	0	0	0	0
Cohaesibacter sp.	Bacteria	Proteobacteria	1	3	4	0	2	0	0	0	0	0	0	6	0	0	0	0	0	0	1	0	3	0	0	0	0	0	0	0	1	1	1	0	0	0	1	0	0	0	0	0	0	0	0	0	0	1	0
Cohnella abietis	Bacteria	Firmicutes	0	8	9	7	2	0	1	2	0	0	0	4	0	1	1	0	5	0	3	0	2	0	0	0	2	0	1	2	4	0	0	3	8	0	9	0	1	5	0	0	0	0	0	0	1	0	0
Cohnella sp.	Bacteria	Firmicutes	3	9	10	6	6	1	1	1	3	1	0	9	0	2	4	0	6	0	3	0	2	0	0	2	1	2	5	2	4	7	1	3	7	0	3	2	7	12	1	0	0	0	0	0	2	3	1
Collimonas arenae	Bacteria	Proteobacteria	0	0	2	0	1	0	0	0	0	0	0	0	0	1	0	0	3	1	0	0	6	0	0	0	0	0	0	0	1	0	0	0	0	0	0	0	0	0	0	0	0	0	0	0	0	0	0
Collimonas fungivorans	Bacteria	Proteobacteria	0	0	2	0	1	0	0	0	0	0	0	0	0	1	0	0	3	1	0	0	6	0	0	0	0	1	0	0	1	0	0	1	0	1	0	0	1	0	0	0	1	0	0	0	0	0	0
Collimonas pratensis	Bacteria	Proteobacteria	0	0	2	0	1	1	0	0	0	0	0	0	0	1	0	0	4	2	0	0	6	0	0	0	1	0	0	0	1	0	0	1	1	1	0	0	1	0	0	0	1	0	0	0	0	0	0
Collinsella aerofaciens	Bacteria	Actinobacteria	7	0	0	2	1	0	0	0	0	0	0	4	0	0	0	0	0	0	0	0	1	0	1	0	0	1	0	0	0	2	0	1	0	0	0	0	0	0	0	0	0	0	0	0	0	0	0
Colwellia beringensis	Bacteria	Proteobacteria	0	1	2	0	0	0	0	0	0	0	0	9	0	0	1	0	0	0	0	0	4	1	0	0	0	0	0	0	1	0	0	0	0	0	0	0	0	0	0	0	0	0	0	0	0	0	0
Colwellia psychrerythraea	Bacteria	Proteobacteria	1	0	7	0	0	0	0	1	3	0	0	6	0	0	3	2	0	0	2	0	7	0	0	0	0	0	0	1	1	0	0	0	0	0	0	0	0	0	0	0	0	0	0	0	0	0	0
Colwellia sp.	Bacteria	Proteobacteria	0	0	3	0	0	0	0	0	1	0	0	6	0	0	2	0	0	0	1	0	5	0	0	0	0	0	0	0	1	0	0	0	0	0	0	0	0	1	0	0	0	0	0	0	0	0	0
Comamonas aquatica	Bacteria	Proteobacteria	0	0	1	0	0	0	0	0	0	0	0	0	0	0	0	0	0	0	0	0	5	0	0	0	0	0	0	0	0	0	0	0	0	0	0	0	0	0	0	0	0	0	0	0	0	0	0
Comamonas kerstersii	Bacteria	Proteobacteria	0	0	1	0	0	0	1	0	0	0	0	0	0	0	0	0	0	0	0	0	5	3	0	0	0	0	0	0	0	0	0	0	0	0	0	0	0	0	0	0	0	0	0	0	0	0	0
Comamonas serinivorans	Bacteria	Proteobacteria	0	0	1	0	0	0	0	0	0	0	0	0	0	0	0	0	0	0	0	0	5	2	0	0	0	0	0	0	0	0	0	0	0	0	0	0	0	0	0	0	0	0	0	0	0	0	0
Comamonas sp.	Bacteria	Proteobacteria	0	0	1	0	0	0	0	0	0	0	0	0	0	0	0	0	0	0	0	0	6	0	0	0	0	0	0	0	0	0	0	0	0	0	0	0	0	0	0	0	0	0	0	0	0	0	0
Comamonas terrigena	Bacteria	Proteobacteria	0	0	1	0	0	0	1	0	0	0	0	0	0	0	0	0	0	0	0	0	4	4	0	0	0	0	0	0	0	0	0	0	0	0	0	0	0	0	0	0	0	0	0	0	0	0	0
Comamonas testosteroni	Bacteria	Proteobacteria	0	0	1	0	0	0	0	0	0	0	0	0	0	0	0	0	0	0	0	0	7	1	0	0	0	0	0	0	0	0	1	0	0	0	0	0	0	0	0	0	0	0	0	0	0	0	0
Commensalibacter sp.	Bacteria	Proteobacteria	0	0	0	0	0	0	0	0	0	0	0	0	0	0	0	0	0	1	0	0	5	0	0	0	0	0	0	0	0	1	0	0	0	0	0	0	0	0	0	0	0	0	0	0	0	0	0
Conexibacter woesei	Bacteria	Actinobacteria	1	1	3	4	2	2	0	0	0	0	0	0	0	3	0	0	3	0	0	0	6	1	0	0	0	0	0	1	0	0	0	0	0	0	0	3	1	0	1	0	0	0	0	0	0	0	0
Confluentimicrobium sp.	Bacteria	Proteobacteria	0	0	1	0	0	0	0	0	0	0	0	2	0	0	0	0	0	0	0	0	13	0	0	0	0	0	0	0	0	0	0	0	0	0	0	0	0	0	0	0	0	0	0	0	0	0	0
Coprococcus catus	Bacteria	Firmicutes	0	1	1	0	0	0	0	0	0	0	0	3	0	0	0	0	1	0	0	0	4	0	2	0	0	0	0	0	0	0	1	0	0	0	0	0	0	0	0	0	0	0	0	0	0	0	0
Coprococcus sp.	Bacteria	Firmicutes	2	1	2	0	4	0	0	2	0	0	0	8	0	0	0	0	0	0	0	0	0	0	4	2	0	0	0	0	1	3	0	0	4	0	0	0	1	0	0	0	0	0	0	0	0	1	0
Coprothermobacter proteolyticus	Bacteria	Coprothermobacterota	0	0	1	0	0	0	0	0	0	0	0	2	0	0	0	0	0	0	0	0	3	0	0	0	0	0	0	0	0	0	0	0	0	0	0	0	0	0	0	0	0	0	0	0	0	0	0
Coraliomargarita akajimensis	Bacteria	Verrucomicrobia	0	6	0	0	0	0	0	0	0	0	0	3	0	0	18	0	0	0	1	0	0	0	0	0	0	1	11	0	0	0	0	0	0	0	0	0	0	1	0	0	0	0	0	0	1	0	0
Corallococcus coralloides	Bacteria	Proteobacteria	2	0	2	0	1	1	0	0	0	0	0	16	0	3	5	0	6	2	0	0	12	0	0	2	0	0	0	1	1	0	0	0	0	0	0	0	0	4	1	0	1	0	0	0	0	0	0
Coriobacteriaceae bacterium	Bacteria	Actinobacteria	0	0	0	0	0	0	0	0	0	0	0	0	0	0	0	0	0	0	0	0	0	0	1	0	0	0	0	0	0	0	1	0	0	0	0	0	0	0	0	0	0	0	0	0	0	0	0
Coriobacterium glomerans	Bacteria	Actinobacteria	10	3	1	2	2	0	0	0	0	0	0	3	0	0	0	0	0	0	0	0	1	0	1	0	0	1	2	0	2	2	0	1	1	0	2	1	0	6	0	0	0	0	0	0	0	1	0
Corynebacterium ammoniagenes	Bacteria	Actinobacteria	0	0	1	0	0	0	0	0	0	0	0	4	0	0	0	0	0	0	0	0	3	0	1	0	0	0	0	0	0	1	0	0	0	0	0	0	0	0	0	0	0	0	0	0	0	0	0
Corynebacterium aquilae	Bacteria	Actinobacteria	0	0	1	0	0	0	0	0	0	0	0	4	0	0	0	0	0	0	0	0	5	0	1	0	0	0	0	0	0	1	2	0	0	0	0	0	0	0	0	0	0	0	0	0	0	0	0
Corynebacterium argentoratense	Bacteria	Actinobacteria	0	0	1	0	0	0	0	0	0	0	0	4	0	0	0	0	0	0	0	0	4	0	1	0	0	0	0	0	0	1	0	0	0	0	0	0	0	0	0	0	0	0	0	0	0	0	0
Corynebacterium atypicum	Bacteria	Actinobacteria	0	0	1	0	0	0	0	0	0	0	0	3	0	0	0	0	0	0	0	0	3	0	0	0	0	0	0	0	0	1	0	0	0	0	0	0	0	0	0	0	0	0	0	0	0	0	0
Corynebacterium aurimucosum	Bacteria	Actinobacteria	0	0	1	0	0	0	0	0	0	0	0	4	0	0	0	0	0	0	0	0	1	0	2	0	0	0	0	0	0	2	0	0	0	0	0	0	0	0	0	0	0	0	0	0	0	0	0
Corynebacterium callunae	Bacteria	Actinobacteria	2	0	1	0	0	0	0	0	0	0	0	7	0	1	0	0	0	0	0	0	4	0	0	0	0	0	0	0	0	2	1	0	0	0	0	0	0	0	0	0	0	0	0	0	0	0	0
Corynebacterium camporealensis	Bacteria	Actinobacteria	0	0	1	0	0	0	0	0	0	0	0	4	0	0	0	0	0	0	0	0	4	0	0	0	0	0	0	0	0	1	0	0	0	0	0	0	0	0	0	0	0	0	0	0	0	0	0
Corynebacterium casei	Bacteria	Actinobacteria	0	0	1	0	0	0	0	0	0	0	0	4	0	0	0	0	0	1	0	0	3	0	1	0	0	0	0	0	0	2	1	0	0	0	0	0	0	0	0	0	0	0	0	0	0	0	0
Corynebacterium choanis	Bacteria	Actinobacteria	1	0	1	0	0	0	0	0	0	0	0	9	0	0	0	0	0	0	0	0	3	0	1	0	0	0	0	0	0	2	1	0	0	0	0	0	1	0	0	0	0	0	0	0	0	0	0
Corynebacterium crudilactis	Bacteria	Actinobacteria	2	0	2	0	0	0	0	0	0	0	0	7	0	1	1	0	0	0	0	0	5	0	0	0	0	0	0	0	0	2	0	0	0	0	0	0	0	0	0	0	0	0	0	0	0	0	0
Corynebacterium cystitidis	Bacteria	Actinobacteria	0	0	4	0	0	0	0	0	1	0	0	7	0	1	0	0	0	0	0	0	4	0	1	0	0	0	0	0	0	1	0	0	0	0	0	0	0	0	0	0	0	0	0	0	0	0	0
Corynebacterium deserti	Bacteria	Actinobacteria	1	0	1	0	0	0	0	0	0	0	0	7	0	1	0	0	0	0	0	0	4	0	0	0	0	0	0	0	0	2	1	0	0	0	0	0	0	0	0	0	0	0	0	0	0	0	0
Corynebacterium diphtheriae	Bacteria	Actinobacteria	0	0	1	0	0	0	0	0	0	0	0	7	0	0	0	0	1	0	0	0	4	0	1	0	0	0	0	0	0	1	2	0	0	0	0	0	0	0	0	0	0	0	0	0	0	0	0
Corynebacterium doosanense	Bacteria	Actinobacteria	0	0	2	0	0	0	0	0	0	0	0	7	0	1	0	0	0	0	0	0	3	0	0	0	0	0	0	0	0	1	0	0	0	0	0	0	0	0	0	0	0	0	0	0	0	0	0
Corynebacterium efficiens	Bacteria	Actinobacteria	0	1	2	0	0	0	0	0	0	0	0	7	0	1	0	0	0	0	0	0	1	0	0	0	0	0	0	0	0	1	0	0	0	0	0	0	0	0	0	0	0	0	0	0	0	0	0
Corynebacterium endometrii	Bacteria	Actinobacteria	0	0	1	0	0	0	0	0	0	0	0	4	0	0	0	0	0	0	0	0	3	0	1	0	0	0	0	0	0	1	0	0	0	0	0	0	0	0	0	0	0	0	0	0	0	0	0
Corynebacterium epidermidicanis	Bacteria	Actinobacteria	0	0	1	0	0	0	0	0	0	0	0	7	0	0	0	0	0	0	0	0	3	0	1	0	0	0	0	0	0	1	1	0	0	0	0	0	0	0	0	0	0	0	0	0	0	0	0
Corynebacterium falsenii	Bacteria	Actinobacteria	1	0	1	0	1	0	0	0	0	0	0	4	0	0	0	0	0	0	0	0	3	0	3	0	0	0	0	0	0	1	0	0	0	0	0	0	0	0	0	0	0	0	0	0	0	0	0
Corynebacterium flavescens	Bacteria	Actinobacteria	0	0	1	0	0	0	0	0	0	0	0	5	0	0	0	0	0	0	0	0	4	0	1	0	0	0	0	0	0	1	0	0	0	0	0	0	0	0	0	0	0	0	0	0	0	0	0
Corynebacterium frankenforstense	Bacteria	Actinobacteria	0	0	2	0	0	0	0	0	0	0	0	4	0	0	0	0	0	0	0	0	3	0	0	0	0	0	0	0	0	2	0	0	0	0	0	0	0	0	0	0	0	0	0	0	0	0	0
Corynebacterium geronticis	Bacteria	Actinobacteria	1	0	0	0	0	0	0	0	0	0	0	9	0	1	0	0	0	0	0	0	3	0	0	0	0	0	0	0	0	1	1	0	0	0	0	0	0	0	0	0	0	0	0	0	0	0	0
Corynebacterium glaucum	Bacteria	Actinobacteria	0	0	1	0	0	0	0	0	0	0	0	7	0	0	0	0	0	0	0	0	4	0	2	0	0	0	0	0	0	2	0	0	0	0	0	2	0	0	0	0	0	0	0	0	0	0	0
Corynebacterium glutamicum	Bacteria	Actinobacteria	1	0	2	0	0	0	0	0	0	0	0	7	0	1	1	0	0	0	0	0	3	0	0	0	0	0	0	0	0	2	1	0	0	0	0	1	0	0	0	0	0	0	0	0	0	0	0
Corynebacterium glyciniphilum	Bacteria	Actinobacteria	1	0	2	0	0	0	0	0	0	0	0	0	0	0	0	0	0	0	0	0	3	0	2	0	0	0	0	0	0	2	0	0	0	0	0	0	0	0	0	0	0	0	0	0	0	0	0
Corynebacterium halotolerans	Bacteria	Actinobacteria	0	0	2	0	0	0	0	0	0	0	0	7	0	4	0	0	0	0	0	0	3	0	1	0	0	0	0	0	0	1	0	0	0	0	0	1	0	0	0	0	0	0	0	0	0	0	0
Corynebacterium humireducens	Bacteria	Actinobacteria	0	0	1	0	0	0	0	0	0	0	0	7	0	1	0	0	0	0	0	0	4	0	1	0	0	0	0	0	0	1	0	0	0	0	0	0	0	0	0	0	0	0	0	0	0	0	0
Corynebacterium imitans	Bacteria	Actinobacteria	0	0	1	0	0	0	0	0	0	0	0	7	0	0	0	0	0	0	0	0	3	0	2	0	0	0	0	0	0	2	0	0	0	0	0	0	0	0	0	0	0	0	0	0	0	0	0
Corynebacterium jeikeium	Bacteria	Actinobacteria	1	0	1	0	1	0	0	0	0	0	0	6	0	0	0	0	0	0	0	0	5	0	1	0	0	0	0	0	0	1	0	0	0	0	0	0	0	0	0	0	0	0	0	0	0	0	0
Corynebacterium kroppenstedtii	Bacteria	Actinobacteria	2	0	0	0	1	0	0	0	0	0	0	6	0	0	0	0	0	0	0	0	3	0	2	0	0	0	0	0	0	2	1	0	0	0	0	0	0	0	0	0	0	0	0	0	0	0	0
Corynebacterium kutscheri	Bacteria	Actinobacteria	1	0	1	0	0	0	0	0	0	0	0	6	0	1	0	0	0	0	0	0	3	0	0	0	0	0	0	0	0	2	2	0	0	0	0	0	0	0	0	0	0	0	0	0	0	0	0
Corynebacterium lactis	Bacteria	Actinobacteria	1	0	0	0	0	0	0	0	0	0	0	7	0	0	0	0	0	0	0	0	7	0	2	0	0	0	0	0	0	0	0	0	0	0	0	0	0	0	0	0	0	0	0	0	0	0	0
Corynebacterium marinum	Bacteria	Actinobacteria	1	1	2	0	0	0	0	0	0	0	0	7	0	1	0	0	0	0	0	0	3	0	1	0	0	0	0	0	0	1	0	0	0	0	0	1	0	0	0	0	0	0	0	0	0	0	0
Corynebacterium maris	Bacteria	Actinobacteria	0	0	3	0	0	0	0	0	0	0	0	7	0	1	0	0	0	0	0	0	3	0	0	0	0	0	0	0	0	1	0	0	0	0	0	0	0	0	0	0	0	0	0	0	0	0	0
Corynebacterium matruchotii	Bacteria	Actinobacteria	1	0	1	0	0	0	0	0	0	0	0	7	0	1	0	0	0	0	0	0	5	0	1	0	0	0	0	0	0	3	0	0	0	0	0	0	0	0	0	0	0	0	0	0	0	0	0
Corynebacterium minutissimum	Bacteria	Actinobacteria	0	0	1	0	0	0	0	0	0	0	0	4	0	0	0	0	0	0	0	0	3	0	1	0	0	0	0	0	0	2	0	0	0	0	0	0	0	0	0	0	0	0	0	0	0	0	0
Corynebacterium mustelae	Bacteria	Actinobacteria	1	0	1	0	0	0	0	0	0	0	0	6	0	1	0	0	1	0	0	0	6	0	1	0	0	0	1	0	0	2	2	0	0	0	0	0	0	0	0	0	0	0	0	0	0	0	0
Corynebacterium mycetoides	Bacteria	Actinobacteria	0	0	1	0	0	0	0	0	0	0	0	7	0	0	0	0	0	0	0	0	2	0	1	0	0	0	0	0	0	1	0	0	0	0	0	0	0	0	0	0	0	0	0	0	0	0	0
Corynebacterium pelargi	Bacteria	Actinobacteria	2	0	0	0	0	0	0	0	0	0	0	9	0	1	0	0	0	0	0	0	3	0	0	0	0	0	0	0	0	1	1	0	0	0	0	0	0	0	0	0	0	0	0	0	0	0	0
Corynebacterium phocae	Bacteria	Actinobacteria	0	0	1	0	0	0	0	0	0	0	0	5	0	0	0	0	0	0	0	0	3	0	0	0	0	0	0	0	0	1	1	0	0	0	0	0	0	0	0	0	0	0	0	0	0	0	0
Corynebacterium provencense	Bacteria	Actinobacteria	0	0	2	0	0	0	0	0	0	0	0	2	0	0	0	0	0	0	0	0	3	0	1	0	0	0	0	0	0	1	0	0	0	0	0	0	0	0	0	0	0	0	0	0	0	0	0
Corynebacterium pseudopelargi	Bacteria	Actinobacteria	1	0	0	0	0	0	0	0	0	0	0	9	0	1	0	0	0	0	0	0	3	0	1	0	0	0	0	0	0	1	1	0	0	0	0	0	0	0	0	0	0	0	0	0	0	0	0
Corynebacterium pseudotuberculosis	Bacteria	Actinobacteria	0	0	1	0	0	0	0	0	0	0	0	5	0	1	0	0	1	0	0	0	3	0	1	0	0	0	0	0	0	1	1	0	0	0	0	0	0	0	0	0	0	0	0	0	0	0	0
Corynebacterium renale	Bacteria	Actinobacteria	0	1	2	0	0	0	0	0	0	0	0	0	0	1	0	0	0	0	0	0	3	0	1	0	0	0	0	0	0	1	0	0	0	0	0	0	0	0	0	0	0	0	0	0	0	0	0
Corynebacterium resistens	Bacteria	Actinobacteria	1	0	1	0	0	0	0	0	0	0	0	5	0	0	0	0	0	0	0	0	4	0	1	0	0	0	0	0	0	1	0	0	0	0	0	0	0	0	0	0	0	0	0	0	0	0	0
Corynebacterium riegelii	Bacteria	Actinobacteria	0	0	1	0	0	0	0	0	0	0	0	7	0	0	0	0	0	0	0	0	3	0	1	0	0	0	0	0	0	1	0	0	0	0	0	0	0	0	0	0	0	0	0	0	0	0	0
Corynebacterium segmentosum	Bacteria	Actinobacteria	0	0	1	0	0	0	0	0	0	0	0	1	0	0	0	0	0	0	0	0	4	0	1	0	0	0	0	0	0	1	0	0	0	0	0	0	0	0	0	0	0	0	0	0	0	0	0
Corynebacterium simulans	Bacteria	Actinobacteria	0	0	1	0	0	0	0	0	0	0	0	4	0	0	0	0	0	1	0	0	4	0	1	0	0	0	0	0	0	2	0	0	0	0	0	0	0	0	0	0	0	0	0	0	0	0	0
Corynebacterium singulare	Bacteria	Actinobacteria	0	0	1	0	0	0	0	0	0	0	0	5	0	0	0	0	0	0	0	0	3	0	1	0	0	0	0	0	0	2	0	0	0	0	0	0	0	0	0	0	0	0	0	0	0	0	0
Corynebacterium sp.	Bacteria	Actinobacteria	0	0	1	0	0	0	0	0	0	0	0	7	0	0	0	0	0	0	0	0	3	0	1	0	0	0	0	0	0	1	0	0	0	0	0	1	0	0	0	0	0	0	0	0	0	0	0
Corynebacterium sphenisci	Bacteria	Actinobacteria	1	0	0	0	0	0	0	0	0	0	0	6	0	0	0	0	0	0	0	0	3	0	0	0	0	0	0	0	0	0	0	0	0	0	0	0	0	0	0	0	0	0	0	0	0	0	0
Corynebacterium stationis	Bacteria	Actinobacteria	0	0	1	0	0	0	0	0	0	0	0	4	0	0	0	0	0	0	0	0	4	0	0	0	0	0	0	0	0	1	0	0	0	0	0	0	0	0	0	0	0	0	0	0	0	0	0
Corynebacterium striatum	Bacteria	Actinobacteria	0	0	1	0	0	0	0	0	0	0	0	5	0	0	0	0	0	0	0	0	4	0	2	0	0	0	0	0	0	2	0	0	0	0	0	0	0	0	0	0	0	0	0	0	0	0	0
Corynebacterium terpenotabidum	Bacteria	Actinobacteria	0	0	2	0	0	0	0	0	0	0	0	3	0	0	0	0	0	0	0	0	3	0	1	0	0	0	0	0	0	1	0	0	0	0	0	0	0	0	0	0	0	0	0	0	0	0	0
Corynebacterium testudinoris	Bacteria	Actinobacteria	2	0	1	0	0	0	0	0	0	0	0	8	0	0	0	0	0	0	0	0	3	0	0	0	0	0	0	0	0	2	1	0	0	0	0	0	0	0	0	0	0	0	0	0	0	0	0
Corynebacterium timonense	Bacteria	Actinobacteria	1	0	1	0	0	0	0	0	0	0	0	7	0	0	0	0	0	0	0	0	3	0	2	0	0	0	0	0	0	2	0	0	0	0	0	0	0	0	0	0	0	0	0	0	0	0	0
Corynebacterium ulcerans	Bacteria	Actinobacteria	0	0	1	0	0	0	0	0	0	0	0	6	0	1	0	0	1	0	0	0	3	0	1	0	0	0	0	0	0	1	1	0	0	0	0	0	0	0	0	0	0	0	0	0	0	0	0
Corynebacterium urealyticum	Bacteria	Actinobacteria	1	0	1	0	0	0	0	0	0	0	0	0	0	0	0	0	0	0	0	0	3	0	1	0	0	0	0	0	0	1	0	0	0	0	0	0	0	0	0	0	0	0	0	0	0	0	0
Corynebacterium ureicelerivorans	Bacteria	Actinobacteria	0	0	1	0	0	0	0	0	0	0	0	4	0	0	0	0	0	0	0	0	2	0	2	0	0	0	0	0	0	1	0	0	0	0	0	0	0	0	0	0	0	0	0	0	0	0	0
Corynebacterium uterequi	Bacteria	Actinobacteria	0	1	3	0	0	0	0	0	0	0	0	9	0	0	0	0	0	0	0	0	3	0	0	0	0	0	0	0	0	1	3	0	0	0	0	0	0	0	0	0	0	0	0	0	0	0	0
Corynebacterium variabile	Bacteria	Actinobacteria	0	0	2	0	0	0	0	0	0	0	0	3	0	0	0	0	0	1	0	0	3	0	2	0	0	0	0	0	0	1	0	0	0	0	0	1	0	0	0	0	0	0	0	0	0	0	0
Corynebacterium vitaeruminis	Bacteria	Actinobacteria	1	0	1	0	0	0	0	0	0	0	0	6	0	1	0	0	0	0	0	0	5	0	1	0	0	0	0	0	0	2	0	0	0	0	0	0	0	0	0	0	0	0	0	0	0	0	0
Corynebacterium xerosis	Bacteria	Actinobacteria	1	0	0	0	0	0	0	0	0	0	0	7	0	0	0	0	0	0	0	0	3	0	1	0	0	0	0	0	0	1	0	0	0	0	0	0	0	0	0	0	0	0	0	0	0	0	0
Coxiella burnetii	Bacteria	Proteobacteria	0	0	1	0	0	0	0	0	0	0	0	0	0	0	0	0	2	0	0	0	2	1	0	0	0	0	0	0	0	0	0	0	0	0	0	0	0	0	0	0	0	0	0	0	0	0	0
Coxiella endosymbiont	Bacteria	Proteobacteria	0	0	0	0	0	0	0	0	0	0	0	0	0	0	0	0	0	0	0	0	0	0	0	0	0	0	0	0	0	0	0	0	0	0	0	0	0	0	0	0	0	0	0	0	0	0	0
Coxiella-like endosymbiont	Bacteria	Proteobacteria	0	0	0	0	0	0	0	0	0	0	0	0	0	0	0	0	0	0	0	0	1	0	0	0	0	0	0	0	0	0	0	0	0	0	0	0	0	0	0	0	0	0	0	0	0	0	0
Crassaminicella sp.	Bacteria	Firmicutes	0	0	0	1	0	0	0	0	0	0	0	2	0	0	0	0	3	0	0	0	1	0	0	0	0	0	0	0	1	0	0	0	0	0	0	0	0	0	0	0	0	0	0	0	0	0	0
Crateriforma conspicua	Bacteria	Planctomycetes	0	11	1	0	3	0	0	0	4	0	0	7	0	0	7	0	0	0	0	0	0	0	0	2	2	0	10	0	0	1	2	0	0	0	0	0	0	2	0	0	0	0	0	1	1	3	0
Crenobacter cavernae	Bacteria	Proteobacteria	0	0	1	0	0	0	0	0	0	0	0	0	0	0	0	0	0	0	0	0	4	0	0	0	0	0	0	0	0	0	0	0	0	0	0	0	0	0	0	0	0	0	0	0	0	0	0
Crinalium epipsammum	Bacteria	Cyanobacteria	0	1	1	0	0	0	0	0	0	0	0	12	0	0	0	0	0	0	0	0	0	0	1	1	0	0	0	0	2	0	0	0	0	0	1	0	0	1	0	0	0	0	0	0	0	0	0
Croceibacter atlanticus	Bacteria	Bacteroidetes	0	0	1	0	0	0	0	0	0	0	0	5	0	0	0	0	0	0	0	0	2	0	0	0	0	0	0	0	0	0	0	0	0	0	0	0	0	0	0	0	0	0	0	0	0	0	0
Croceicoccus marinus	Bacteria	Proteobacteria	0	1	9	0	2	0	1	0	1	0	0	7	0	3	0	0	0	0	0	0	4	1	1	0	2	0	1	0	2	0	0	1	0	0	0	1	0	8	0	0	0	0	0	0	0	2	0
Croceicoccus naphthovorans	Bacteria	Proteobacteria	0	0	2	0	0	0	0	0	0	0	0	3	0	1	1	0	0	0	0	0	7	1	1	0	0	0	0	0	0	0	0	0	0	0	0	0	0	0	0	0	0	0	0	0	0	0	0
Crocosphaera subtropica	Bacteria	Cyanobacteria	0	0	1	0	0	0	0	0	0	0	0	15	0	0	0	0	0	2	0	0	1	0	0	0	0	0	0	0	0	0	0	0	0	0	1	0	0	0	0	0	0	0	0	0	1	0	0
Cronobacter condimenti	Bacteria	Proteobacteria	7	2	3	2	0	0	1	0	0	0	0	12	0	1	0	0	1	0	1	0	5	2	0	0	0	0	0	0	3	1	0	0	1	2	0	0	1	2	0	0	0	0	0	0	0	1	0
Cronobacter dublinensis	Bacteria	Proteobacteria	7	2	3	3	0	0	1	0	0	0	0	12	0	1	0	0	1	5	1	0	5	1	0	0	0	0	0	0	2	1	0	0	1	2	0	0	1	1	0	0	0	0	0	0	0	1	0
Cronobacter malonaticus	Bacteria	Proteobacteria	7	2	3	3	0	0	1	0	0	0	0	12	0	1	0	0	1	2	1	0	5	3	0	0	0	0	0	0	2	1	0	0	1	2	0	0	1	1	0	0	0	0	0	0	0	1	0
Cronobacter muytjensii	Bacteria	Proteobacteria	6	2	3	3	1	0	1	0	0	0	0	9	0	1	0	0	1	2	1	0	5	2	0	0	0	0	0	0	3	1	0	0	1	2	0	0	1	1	0	0	0	0	0	0	0	1	0
Cronobacter sakazakii	Bacteria	Proteobacteria	6	3	3	3	0	0	1	0	0	0	0	12	0	1	0	0	1	2	1	0	5	2	0	0	0	0	0	0	3	1	0	0	1	2	2	0	1	1	0	0	0	0	0	0	0	1	0
Cronobacter sp.	Bacteria	Proteobacteria	7	2	3	3	1	0	1	0	0	0	0	12	0	1	0	0	1	2	1	0	6	2	0	0	0	0	0	0	3	1	0	0	1	2	0	0	1	1	0	0	0	0	0	0	0	1	0
Cronobacter turicensis	Bacteria	Proteobacteria	6	2	3	3	0	0	1	0	0	0	0	12	0	1	0	0	1	3	1	0	5	3	0	0	0	0	0	0	3	1	0	0	1	2	1	0	1	1	0	0	0	0	0	0	0	1	0
Cronobacter universalis	Bacteria	Proteobacteria	5	2	3	3	0	0	1	0	0	0	0	12	0	1	0	0	1	2	1	0	5	1	0	0	0	0	0	0	3	1	0	0	1	2	0	0	1	1	0	0	0	0	0	0	0	1	0
Cryobacterium arcticum	Bacteria	Actinobacteria	5	2	4	0	1	1	0	0	1	0	0	12	0	2	0	0	3	0	0	0	4	0	0	0	0	0	0	1	2	3	0	1	3	0	1	0	7	4	0	0	0	0	0	0	0	2	0
Cryobacterium sp.	Bacteria	Actinobacteria	7	2	3	0	0	1	0	0	0	0	0	12	0	0	0	0	1	0	0	0	2	0	2	0	1	0	0	0	1	2	0	1	1	0	1	1	3	3	0	0	0	0	0	0	0	2	0
Cryptobacterium curtum	Bacteria	Actinobacteria	0	0	0	0	0	0	0	0	0	0	0	0	0	0	0	0	0	0	0	0	0	0	2	0	0	0	0	0	0	0	0	0	0	0	0	0	0	0	0	0	0	0	0	0	0	0	0
Cuniculiplasma divulgatum	Archaea	Euryarchaeota	3	0	1	0	1	0	0	0	0	0	1	7	0	3	0	0	0	0	0	0	0	0	0	0	0	0	0	0	3	0	0	0	1	0	1	0	0	0	0	0	0	0	0	0	0	0	0
Cupriavidus basilensis	Bacteria	Proteobacteria	0	1	3	0	0	0	1	0	0	0	0	0	0	1	0	0	0	3	0	0	7	0	1	0	0	0	0	0	0	0	0	0	0	1	0	0	0	0	0	0	0	0	0	0	0	0	0
Cupriavidus gilardii	Bacteria	Proteobacteria	0	1	2	0	0	0	1	0	0	0	0	9	0	2	0	0	0	0	0	0	4	4	0	0	0	0	0	0	0	0	0	0	0	0	0	0	0	0	0	0	0	0	0	0	0	0	0
Cupriavidus malaysiensis	Bacteria	Proteobacteria	0	1	3	0	0	0	1	0	0	0	0	6	0	2	0	0	0	0	0	0	9	3	0	0	0	0	0	0	0	0	1	0	0	0	0	0	0	0	0	0	0	0	0	0	0	0	0
Cupriavidus metallidurans	Bacteria	Proteobacteria	0	1	2	0	0	0	1	0	0	0	0	0	0	1	0	0	0	1	0	0	10	0	0	0	0	0	0	0	0	0	0	0	0	0	0	0	0	0	0	0	0	0	0	0	0	0	0
Cupriavidus nantongensis	Bacteria	Proteobacteria	0	0	2	0	0	0	0	0	0	0	0	16	0	4	0	0	0	0	0	0	24	2	0	0	0	0	0	0	0	0	0	0	0	2	0	0	0	0	0	0	0	0	0	0	0	0	0
Cupriavidus necator	Bacteria	Proteobacteria	0	1	1	0	0	0	1	0	0	0	0	6	0	1	0	0	0	0	0	0	9	1	0	0	0	0	0	0	0	0	0	0	0	1	0	0	0	0	0	0	0	0	0	0	0	0	0
Cupriavidus oxalaticus	Bacteria	Proteobacteria	0	1	1	0	0	0	2	0	0	0	0	7	0	2	0	0	0	1	0	0	9	0	0	0	0	0	0	0	0	0	0	0	0	1	0	1	0	0	0	0	0	0	0	0	0	0	0
Cupriavidus pauculus	Bacteria	Proteobacteria	0	1	2	0	0	0	1	0	0	0	0	7	0	1	0	0	1	2	0	0	10	1	0	0	0	0	0	0	0	0	0	0	0	1	0	1	0	0	0	0	0	0	0	0	0	0	0
Cupriavidus pinatubonensis	Bacteria	Proteobacteria	0	2	1	0	0	0	1	0	0	0	0	6	0	2	0	0	0	0	0	0	7	0	0	0	0	0	0	0	0	0	0	0	0	0	0	0	0	0	0	0	0	0	0	0	0	0	0
Cupriavidus sp.	Bacteria	Proteobacteria	0	1	3	0	0	0	1	0	0	0	0	6	0	2	0	0	0	1	0	0	13	2	0	0	0	0	0	0	0	0	1	0	0	0	0	0	0	0	0	0	0	0	0	0	0	0	0
Cupriavidus taiwanensis	Bacteria	Proteobacteria	0	0	1	0	0	0	1	0	0	0	1	6	0	1	0	0	0	1	0	0	8	0	0	0	0	0	0	0	0	0	0	0	0	1	0	1	0	0	0	0	0	0	0	0	0	0	0
Curtobacterium flaccumfaciens	Bacteria	Actinobacteria	2	4	2	0	1	1	1	0	1	0	2	11	0	2	5	0	2	0	2	0	3	0	1	1	0	1	0	0	2	1	0	1	3	0	2	0	3	1	0	0	0	0	0	0	0	1	0
Curtobacterium sp.	Bacteria	Actinobacteria	1	3	2	2	1	2	1	0	1	0	0	11	0	2	4	0	3	0	1	0	4	0	0	1	0	0	1	0	1	1	0	1	3	0	2	0	1	0	0	0	0	0	0	0	0	1	0
Curvibacter putative	Bacteria	Proteobacteria	1	1	1	0	0	0	0	0	0	0	0	4	0	0	0	0	0	0	0	0	5	0	0	0	0	0	0	0	0	0	1	0	1	0	0	0	0	0	0	0	0	0	0	0	0	0	0
Curvibacter sp.	Bacteria	Proteobacteria	1	1	1	0	1	0	0	0	0	0	0	4	0	0	0	0	0	0	0	0	7	0	0	0	0	0	0	0	0	0	1	0	1	0	0	0	0	0	0	0	0	0	0	0	0	0	0
Cutibacterium acnes	Bacteria	Actinobacteria	1	3	2	1	3	0	0	0	0	0	0	8	0	0	0	0	2	0	2	0	0	0	1	0	0	0	1	0	1	0	3	1	0	0	2	0	0	0	0	0	0	0	0	0	0	1	0
Cutibacterium avidum	Bacteria	Actinobacteria	0	3	2	1	2	0	0	0	0	0	0	11	0	0	0	0	0	0	1	0	0	0	0	0	0	0	0	0	2	1	0	0	1	0	2	0	0	1	0	0	0	0	0	0	0	2	0
Cutibacterium granulosum	Bacteria	Actinobacteria	0	0	0	0	0	0	0	0	0	0	0	7	0	0	0	0	0	0	0	0	0	0	0	0	0	0	0	0	0	0	0	0	0	0	0	0	0	0	0	0	0	0	0	0	0	0	0
Cyanobacterium aponinum	Bacteria	Cyanobacteria	0	0	1	0	1	0	0	0	0	0	0	6	0	0	0	0	0	0	0	0	1	1	0	0	0	0	0	0	0	0	0	0	0	0	1	0	0	0	0	0	0	0	0	0	0	0	0
cyanobacterium endosymbiont	Bacteria	Cyanobacteria	0	0	1	0	0	0	0	0	0	0	0	4	0	0	0	0	0	0	0	0	1	0	0	0	0	0	0	0	0	0	0	0	0	0	1	0	0	0	0	0	0	0	0	0	0	0	0
Cyanobacterium sp.	Bacteria	Cyanobacteria	0	0	1	0	0	0	0	0	0	0	0	4	0	0	0	0	0	1	0	0	1	1	0	0	0	0	0	0	0	0	0	0	0	0	1	0	0	0	0	0	0	0	0	0	0	0	0
Cyanobacterium stanieri	Bacteria	Cyanobacteria	0	0	1	0	0	0	0	0	0	0	0	4	0	0	0	0	0	0	0	0	1	0	0	0	0	0	0	0	0	0	0	0	0	0	1	0	0	0	0	0	0	0	0	0	0	0	0
Cyanobium gracile	Bacteria	Cyanobacteria	0	0	2	0	0	0	0	1	1	0	0	7	0	0	0	0	0	0	0	0	2	1	0	0	0	0	0	0	0	0	0	0	0	0	1	0	0	0	0	0	0	0	0	0	0	0	0
Cyanobium sp.	Bacteria	Cyanobacteria	0	0	2	0	0	0	0	0	0	0	0	4	0	0	0	0	0	1	0	0	2	0	0	0	0	0	0	0	0	0	0	0	0	0	1	0	0	0	0	0	0	0	0	0	0	0	0
Cyanothece sp.	Bacteria	Cyanobacteria	1	1	1	0	0	0	0	0	1	0	0	4	0	0	0	0	0	0	0	0	1	0	0	1	0	0	0	0	0	0	0	0	0	0	1	0	0	1	0	0	0	0	0	0	0	0	0
Cyclobacterium amurskyense	Bacteria	Bacteroidetes	0	1	2	0	1	0	0	0	1	0	0	3	0	1	0	0	0	0	4	0	4	0	0	1	0	0	4	0	3	1	11	0	1	0	0	0	0	2	0	0	0	0	0	0	0	0	0
Cyclobacterium marinum	Bacteria	Bacteroidetes	0	1	2	0	1	0	0	0	1	0	0	2	0	1	0	0	1	0	3	0	4	1	0	0	0	0	3	0	2	1	9	0	1	0	0	1	0	1	0	0	0	0	0	0	0	0	0
Cycloclasticus sp.	Bacteria	Proteobacteria	0	0	1	0	0	0	0	0	0	0	0	0	0	0	0	0	0	0	0	0	5	0	0	0	0	0	0	0	0	0	0	0	0	0	0	0	0	0	0	0	0	0	0	0	0	0	0
Cycloclasticus zancles	Bacteria	Proteobacteria	0	0	1	0	0	0	0	0	0	0	0	0	0	0	0	0	0	0	0	0	6	0	0	0	0	0	0	0	0	0	0	0	0	0	0	0	0	0	0	0	0	0	0	0	0	0	0
Cyclonatronum proteinivorum	Bacteria	Balneolaeota	0	0	4	0	0	0	0	0	0	0	0	13	0	0	1	3	0	0	0	0	4	0	0	0	0	0	0	0	1	0	0	0	0	1	0	0	0	0	0	0	0	0	0	0	0	0	0
Cylindrospermum sp.	Bacteria	Cyanobacteria	0	1	1	0	0	0	0	0	1	0	0	7	0	0	0	0	0	0	0	0	1	3	0	0	0	0	1	0	0	0	0	0	0	0	1	0	0	1	0	0	1	0	0	0	0	0	0
Cylindrospermum stagnale	Bacteria	Cyanobacteria	0	1	1	0	0	0	0	0	0	0	0	8	0	0	0	0	1	0	0	0	1	0	0	0	0	0	1	0	1	0	0	0	0	0	1	0	0	0	1	0	0	0	0	0	0	0	0
Cystobacter fuscus	Bacteria	Proteobacteria	4	5	11	0	8	2	1	2	1	1	0	20	0	5	8	0	10	4	1	0	14	0	1	3	0	0	0	4	4	1	0	1	0	2	0	0	0	14	3	0	2	0	1	0	0	1	0
Cytomitobacter indipagum	Bacteria	Proteobacteria	0	0	0	0	0	0	0	0	0	0	0	0	0	0	0	0	0	0	0	0	0	0	0	0	0	0	0	0	0	0	0	0	0	0	0	0	0	0	0	0	0	0	0	0	0	0	0
Cytomitobacter primus	Bacteria	Proteobacteria	0	0	0	0	0	0	0	0	0	0	0	0	0	0	0	0	0	0	0	0	0	0	0	0	0	0	0	0	0	0	0	0	0	0	0	0	0	0	0	0	0	0	0	0	0	0	0
Cytophaga hutchinsonii	Bacteria	Bacteroidetes	1	0	6	0	5	0	6	7	3	1	0	4	0	1	2	0	0	0	0	0	4	0	0	1	0	0	0	1	1	0	0	0	0	0	0	0	0	2	0	0	0	0	0	0	0	0	0
Cytophagales bacterium	Bacteria	Bacteroidetes	0	2	3	0	4	0	0	0	2	0	0	6	0	1	3	0	1	0	7	0	3	0	2	1	0	4	4	2	0	2	3	0	0	1	0	0	0	3	0	0	0	0	0	0	0	0	0
Dactylococcopsis salina	Bacteria	Cyanobacteria	0	0	1	0	0	0	0	0	0	0	0	8	0	0	0	0	0	0	0	0	1	0	0	0	0	0	0	0	0	0	0	0	0	0	1	0	0	0	0	0	0	0	0	0	0	0	0
Dechloromonas aromatica	Bacteria	Proteobacteria	0	0	1	0	0	0	0	0	0	0	0	1	0	0	0	0	0	0	0	0	9	0	0	0	0	0	0	0	0	0	1	0	0	0	0	0	0	0	0	0	1	0	0	0	0	0	0
Dechloromonas sp.	Bacteria	Proteobacteria	0	0	2	0	0	0	0	0	0	0	0	0	0	0	0	0	0	1	0	0	8	0	0	0	0	0	0	0	0	0	1	0	0	0	0	1	0	0	0	0	0	0	0	0	0	0	0
Deefgea sp.	Bacteria	Proteobacteria	0	0	2	0	0	0	0	1	0	0	0	4	0	0	0	0	7	2	2	0	6	0	0	0	0	0	0	0	1	0	0	0	0	0	0	0	0	0	0	0	0	0	0	0	0	0	0
Deferribacter desulfuricans	Bacteria	Deferribacteres	0	0	0	0	0	0	0	0	0	0	0	1	0	0	0	0	0	0	0	0	3	0	0	0	0	0	0	0	0	0	0	0	0	0	0	0	0	0	0	0	0	0	0	0	0	0	0
Defluviimonas alba	Bacteria	Proteobacteria	1	0	1	0	0	0	3	0	0	0	0	7	0	0	0	0	0	0	0	0	13	0	1	0	0	1	0	0	0	0	0	0	0	0	0	0	0	0	0	0	0	0	0	0	0	0	0
Defluviitoga tunisiensis	Bacteria	Thermotogae	2	1	6	2	1	0	0	0	1	0	0	14	0	0	1	0	2	0	1	0	2	0	0	0	0	0	0	0	1	0	1	0	1	0	1	0	1	0	0	0	0	0	0	0	0	1	0
Dehalobacter restrictus	Bacteria	Firmicutes	0	0	0	0	0	0	0	0	0	0	0	0	0	0	0	0	4	0	0	0	2	0	0	0	0	0	0	0	0	0	0	0	0	0	0	0	0	0	0	0	0	0	0	0	2	0	0
Dehalobacter sp.	Bacteria	Firmicutes	0	0	0	0	0	0	0	0	0	0	0	0	0	0	0	0	4	0	0	0	2	0	0	2	0	0	0	0	0	0	0	0	0	0	0	0	0	0	0	0	0	0	0	0	0	0	0
Dehalococcoides mccartyi	Bacteria	Chloroflexi	0	0	0	0	0	0	0	0	0	0	0	0	0	0	0	0	0	0	0	0	0	0	0	0	0	0	0	0	0	0	0	0	0	0	0	0	0	0	0	0	0	0	0	0	0	0	0
Dehalococcoides sp.	Bacteria	Chloroflexi	0	0	0	0	0	0	0	0	0	0	0	0	0	0	0	0	0	0	0	0	0	0	0	0	0	0	0	0	0	0	0	0	0	0	0	0	0	0	0	0	0	0	0	0	0	0	0
Dehalogenimonas formicexedens	Bacteria	Chloroflexi	0	0	0	0	0	0	0	0	0	0	0	1	0	1	0	0	0	0	0	0	0	0	0	1	0	0	0	0	0	0	0	0	0	0	1	0	0	0	0	0	0	0	0	0	0	0	0
Dehalogenimonas lykanthroporepellens	Bacteria	Chloroflexi	0	0	0	0	0	0	0	0	0	0	0	1	0	1	0	0	0	0	0	0	0	0	0	0	0	0	0	0	0	0	0	0	0	0	1	0	0	0	0	0	0	0	0	0	0	0	0
Dehalogenimonas sp.	Bacteria	Chloroflexi	0	0	0	0	0	0	0	0	0	0	0	0	0	0	0	0	0	0	0	0	0	0	0	0	0	0	0	0	0	0	0	0	0	0	1	0	0	0	0	0	0	0	0	0	0	0	0
Deianiraea vastatrix	Bacteria	Proteobacteria	0	0	1	0	0	0	0	0	0	0	0	0	0	0	0	0	0	0	0	0	1	1	0	0	0	0	0	0	0	0	0	0	0	0	0	0	0	0	0	0	0	0	0	0	0	0	0
Deinococcus actinosclerus	Bacteria	Deinococcus-Thermus	2	0	2	0	0	0	0	0	0	0	0	13	0	0	2	0	0	0	1	0	0	0	0	1	0	0	0	0	1	1	0	0	1	0	1	0	2	1	0	0	0	0	0	0	0	0	0
Deinococcus deserti	Bacteria	Deinococcus-Thermus	1	3	1	0	0	0	0	0	0	0	0	15	0	0	3	0	0	0	1	0	0	0	0	1	0	0	0	0	0	1	0	0	0	0	2	0	0	3	0	0	0	0	0	0	0	0	0
Deinococcus ficus	Bacteria	Deinococcus-Thermus	1	1	2	0	0	0	0	0	0	0	0	14	0	0	2	0	0	1	1	0	1	0	0	1	0	0	0	0	0	1	0	0	2	0	0	0	1	2	0	0	0	0	0	0	0	0	0
Deinococcus geothermalis	Bacteria	Deinococcus-Thermus	1	2	2	0	1	0	1	0	0	0	0	12	0	1	0	0	0	0	1	0	1	0	0	1	0	0	0	0	0	0	0	0	1	0	0	0	1	2	0	0	0	0	0	0	0	0	1
Deinococcus gobiensis	Bacteria	Deinococcus-Thermus	1	1	4	1	0	0	0	0	0	0	0	13	0	1	2	0	1	1	1	0	0	0	0	1	0	0	0	0	0	1	0	0	1	0	1	0	3	3	0	0	0	0	0	0	0	0	0
Deinococcus grandis	Bacteria	Deinococcus-Thermus	4	0	8	0	2	0	0	0	2	0	0	26	0	0	6	0	2	0	2	0	0	0	0	2	0	0	0	0	2	0	0	0	2	0	0	0	4	2	0	0	0	0	0	0	0	0	0
Deinococcus irradiatisoli	Bacteria	Deinococcus-Thermus	2	2	2	1	1	0	0	0	0	0	0	12	0	2	1	0	1	0	1	0	0	0	0	0	0	0	0	0	0	0	0	0	0	0	3	0	0	2	0	0	0	0	0	0	0	0	0
Deinococcus maricopensis	Bacteria	Deinococcus-Thermus	1	2	2	0	0	0	0	0	0	0	0	13	0	1	3	0	3	0	0	0	0	0	0	1	0	0	0	2	1	0	0	0	0	0	0	0	0	6	0	0	0	0	0	0	0	1	0
Deinococcus metallilatus	Bacteria	Deinococcus-Thermus	0	2	1	0	0	0	0	0	0	0	0	11	0	1	0	0	1	0	1	0	1	0	0	0	0	0	1	0	0	0	1	1	1	0	1	0	0	2	0	0	0	0	0	0	0	0	0
Deinococcus peraridilitoris	Bacteria	Deinococcus-Thermus	2	7	4	2	0	0	0	0	0	0	0	15	0	2	1	0	1	1	0	0	0	0	0	1	1	0	0	0	1	0	0	0	0	0	4	0	1	7	0	0	0	0	0	0	0	2	1
Deinococcus proteolyticus	Bacteria	Deinococcus-Thermus	1	0	1	0	0	0	0	0	0	0	0	4	0	0	0	0	0	0	0	0	3	0	0	0	0	0	0	0	0	1	0	0	0	0	0	0	0	0	0	0	0	0	0	0	0	0	0
Deinococcus puniceus	Bacteria	Deinococcus-Thermus	1	0	1	0	0	0	0	0	0	0	0	12	0	0	0	0	0	0	1	0	0	0	0	0	0	0	0	0	1	0	0	0	0	0	0	0	0	1	0	0	0	0	0	0	0	0	0
Deinococcus radiodurans	Bacteria	Deinococcus-Thermus	0	0	1	0	0	0	0	0	0	0	0	10	0	0	0	0	0	1	0	0	0	0	0	0	0	0	0	0	0	0	0	0	0	0	0	0	0	0	0	0	0	0	0	0	0	0	0
Deinococcus soli	Bacteria	Deinococcus-Thermus	2	0	3	0	0	0	0	1	0	0	0	13	0	0	4	0	0	0	1	0	0	0	0	1	0	0	0	0	1	0	0	0	1	0	0	0	1	1	0	0	0	0	0	0	0	0	0
Deinococcus sp.	Bacteria	Deinococcus-Thermus	1	1	4	2	0	0	0	1	1	0	0	11	0	2	1	0	0	0	1	0	0	0	0	1	0	0	0	0	1	1	0	0	1	0	1	0	1	1	0	0	0	0	0	0	0	1	0
Deinococcus swuensis	Bacteria	Deinococcus-Thermus	1	0	2	1	0	0	0	0	0	0	0	10	0	0	0	0	0	0	1	0	0	0	0	0	0	0	0	0	0	0	0	0	1	0	1	0	1	3	0	0	0	0	0	0	0	0	0
Deinococcus wulumuqiensis	Bacteria	Deinococcus-Thermus	0	0	1	0	0	0	0	0	0	0	0	12	0	0	0	0	0	0	1	0	1	0	0	0	0	0	0	0	0	0	0	0	0	0	0	0	0	0	0	0	0	0	0	0	0	0	0
Delftia acidovorans	Bacteria	Proteobacteria	0	0	1	0	0	0	0	0	0	0	0	0	0	0	0	0	0	1	0	0	6	4	0	0	0	0	0	0	0	0	0	0	0	0	0	0	0	0	0	0	0	0	0	0	0	0	0
Delftia sp.	Bacteria	Proteobacteria	0	0	1	0	0	0	0	0	0	0	0	0	0	0	0	0	0	0	0	0	6	3	0	0	0	0	0	0	0	0	0	0	0	0	0	0	0	0	0	0	0	0	0	0	0	0	0
Delftia tsuruhatensis	Bacteria	Proteobacteria	0	0	1	0	0	0	0	0	0	0	0	0	0	0	0	0	1	1	0	0	6	5	0	0	0	0	0	0	0	0	0	0	0	0	0	0	0	0	0	0	0	0	0	0	0	0	0
Denitratisoma sp.	Bacteria	Proteobacteria	0	0	1	0	0	0	0	0	0	0	0	1	0	1	0	0	0	0	0	0	6	0	0	0	0	0	0	0	0	0	1	0	0	0	0	0	0	0	0	0	0	0	0	0	0	0	0
Denitrobacterium detoxificans	Bacteria	Actinobacteria	0	0	0	0	0	0	0	0	0	0	0	0	0	0	0	0	0	0	0	0	0	0	1	0	0	0	0	0	0	0	0	0	0	0	0	0	0	0	0	0	0	0	0	0	0	0	0
Denitrovibrio acetiphilus	Bacteria	Deferribacteres	0	0	0	0	0	0	0	0	0	0	0	0	0	0	0	0	0	0	0	0	4	1	0	0	0	0	0	0	0	0	0	0	0	0	0	0	0	0	0	0	0	0	0	0	0	0	0
Dependentiae bacterium	Bacteria	Dependentiae	1	0	0	0	0	0	0	0	0	0	0	0	0	0	0	0	1	0	0	0	0	0	0	0	0	0	0	0	0	0	0	0	0	0	0	0	0	0	0	0	0	0	0	0	0	0	0
Dermabacter jinjuensis	Bacteria	Actinobacteria	0	1	2	1	1	0	0	0	0	0	0	10	0	1	0	0	0	0	2	0	0	0	1	0	0	0	0	0	1	1	2	0	1	0	1	0	0	0	0	0	0	0	0	0	0	0	0
Dermabacter vaginalis	Bacteria	Actinobacteria	0	1	2	1	1	0	0	0	0	0	0	12	0	1	0	0	1	0	3	0	0	0	1	0	0	0	0	0	2	1	1	0	1	0	2	0	0	0	0	0	0	0	0	0	0	0	0
Dermacoccus abyssi	Bacteria	Actinobacteria	0	0	1	0	0	0	0	0	0	0	0	9	0	1	0	0	0	0	0	0	7	0	1	0	0	0	0	0	0	0	0	0	0	0	0	0	0	0	0	0	0	0	0	0	0	0	0
Dermacoccus nishinomiyaensis	Bacteria	Actinobacteria	0	0	1	0	0	0	0	0	0	0	0	7	0	1	0	0	0	0	0	0	1	0	0	0	0	0	0	0	0	0	0	0	0	0	0	0	0	0	0	0	0	0	0	0	0	0	0
Dermatophilus congolensis	Bacteria	Actinobacteria	0	0	1	0	0	0	0	0	0	0	0	9	0	0	1	0	0	0	0	0	3	0	0	2	0	0	0	0	0	0	0	0	0	0	0	1	0	0	0	0	0	0	0	0	0	0	0
Desulfallas gibsoniae	Bacteria	Firmicutes	0	0	0	0	0	0	0	0	0	0	0	2	0	0	0	0	2	0	0	0	2	0	0	0	0	0	0	0	0	0	0	0	0	0	0	0	0	0	0	0	0	0	0	0	0	0	0
Desulfarculus baarsii	Bacteria	Proteobacteria	0	0	1	0	0	0	0	0	0	0	0	1	0	0	0	0	0	0	0	0	6	0	0	0	0	0	0	0	0	0	0	0	0	0	0	0	0	0	0	0	0	0	0	0	0	0	0
Desulfatibacillum alkenivorans	Bacteria	Proteobacteria	0	0	1	0	0	0	0	0	0	0	0	3	0	0	0	0	0	0	0	0	6	0	0	0	0	0	0	0	0	0	0	0	0	0	0	0	0	0	0	0	0	0	0	0	0	0	0
Desulfitobacterium dehalogenans	Bacteria	Firmicutes	0	0	1	0	1	0	0	0	0	0	0	2	0	0	0	0	4	0	0	0	2	0	0	0	0	0	0	0	0	0	0	0	0	0	0	0	0	0	0	0	0	0	0	0	0	0	0
Desulfitobacterium dichloroeliminans	Bacteria	Firmicutes	0	0	1	0	0	0	0	0	0	0	0	2	0	0	0	0	3	0	0	0	2	0	0	0	0	0	0	0	0	0	0	0	0	0	0	0	0	0	0	0	0	0	0	0	0	0	0
Desulfitobacterium hafniense	Bacteria	Firmicutes	1	1	3	0	0	0	0	0	1	0	0	6	0	0	0	0	2	0	0	0	3	0	0	0	0	0	0	1	1	1	0	0	0	0	0	0	1	2	0	0	0	0	0	0	0	1	0
Desulfitobacterium metallireducens	Bacteria	Firmicutes	0	0	0	0	0	0	0	0	0	0	0	2	0	0	0	0	5	0	0	0	3	0	0	0	0	0	0	0	0	0	0	0	0	0	0	0	0	0	0	0	0	0	0	0	0	0	0
Desulfobacca acetoxidans	Bacteria	Proteobacteria	0	0	1	0	0	0	1	0	0	0	0	5	0	1	0	0	0	1	0	0	9	0	0	0	0	0	0	0	0	0	0	0	0	0	0	0	0	0	0	0	0	0	0	0	0	1	0
Desulfobacter hydrogenophilus	Bacteria	Proteobacteria	0	0	1	0	0	0	0	0	0	0	0	5	0	0	0	0	0	0	0	0	6	1	0	0	0	0	0	0	0	0	0	0	0	0	0	0	0	0	0	0	0	0	0	0	0	0	0
Desulfobacterium autotrophicum	Bacteria	Proteobacteria	0	0	1	0	0	0	0	0	0	0	0	3	0	0	0	0	0	0	0	0	4	0	0	0	0	0	0	0	0	0	0	0	0	0	0	0	0	0	0	0	0	0	0	0	0	0	0
Desulfobacula toluolica	Bacteria	Proteobacteria	0	0	1	0	0	0	0	0	0	0	0	2	0	0	0	0	0	0	0	0	6	3	0	0	0	0	0	0	0	0	0	0	0	0	0	0	0	0	0	0	0	0	0	0	0	0	0
Desulfobulbus oralis	Bacteria	Proteobacteria	0	0	1	0	0	0	0	0	0	0	0	2	0	0	0	1	0	0	0	0	5	0	0	0	0	0	0	0	0	0	0	0	0	0	0	0	0	0	0	0	0	0	0	0	0	0	0
Desulfobulbus propionicus	Bacteria	Proteobacteria	1	0	1	0	1	0	0	0	0	0	0	2	0	0	0	1	1	0	0	0	6	0	0	1	0	0	0	0	0	0	0	0	0	0	0	0	0	0	0	0	0	0	0	0	0	0	0
Desulfocapsa sulfexigens	Bacteria	Proteobacteria	0	0	1	0	0	0	1	0	0	0	0	3	0	0	0	1	0	0	0	0	5	0	0	0	0	0	0	0	0	0	0	0	0	0	0	0	0	0	0	0	0	0	0	0	0	0	0
Desulfococcus multivorans	Bacteria	Proteobacteria	0	0	1	0	0	0	0	0	0	0	0	4	0	0	0	0	0	0	0	0	6	1	0	0	0	0	0	0	0	0	0	0	0	0	0	0	0	0	0	0	0	0	0	0	0	0	0
Desulfococcus oleovorans	Bacteria	Proteobacteria	0	0	1	0	0	0	0	0	0	0	0	4	0	0	0	0	0	0	0	0	5	0	0	0	0	0	0	0	1	0	0	0	0	0	0	0	0	0	0	0	0	0	0	0	0	0	0
Desulfocurvibacter africanus	Bacteria	Proteobacteria	0	0	1	0	0	0	0	0	0	0	0	7	0	1	0	0	0	0	0	0	2	0	0	0	0	0	0	0	0	0	0	0	0	0	0	0	0	0	0	0	0	0	0	0	0	0	0
Desulfofarcimen acetoxidans	Bacteria	Firmicutes	0	0	0	0	0	0	0	0	0	0	0	1	0	2	0	0	2	0	0	0	3	0	0	0	0	0	0	0	0	0	0	0	0	0	0	0	0	0	0	0	0	0	0	0	0	0	0
Desulfofervidus auxilii	Bacteria	Proteobacteria	0	0	0	0	0	0	0	0	0	0	0	2	0	0	0	0	0	0	0	0	4	0	0	0	0	0	0	0	0	0	0	0	0	0	0	0	0	0	0	0	0	0	0	0	0	0	0
Desulfofundulus kuznetsovii	Bacteria	Firmicutes	0	0	0	0	0	0	0	0	0	0	0	2	0	1	0	0	1	0	0	0	4	0	0	0	0	0	0	0	0	0	0	0	0	0	0	0	0	0	0	0	0	0	0	0	0	0	0
Desulfoglaeba alkanexedens	Bacteria	Proteobacteria	0	0	1	0	0	0	0	0	0	0	0	7	0	0	0	1	0	0	0	0	3	0	0	0	0	0	0	0	0	0	0	0	0	0	0	1	0	0	0	0	0	0	0	0	0	0	0
Desulfohalobium retbaense	Bacteria	Proteobacteria	0	0	1	0	0	0	0	0	0	0	0	6	0	1	0	0	0	0	0	0	4	0	0	1	0	0	0	0	0	0	0	0	0	0	0	0	0	0	0	0	0	0	0	0	0	0	0
Desulfomicrobium baculatum	Bacteria	Proteobacteria	0	0	1	0	0	0	0	0	0	0	0	2	0	0	0	0	0	0	0	0	4	0	0	0	0	0	0	0	0	0	0	0	0	0	0	0	0	0	0	0	0	0	0	0	0	0	0
Desulfomicrobium orale	Bacteria	Proteobacteria	0	0	0	0	0	0	0	0	0	0	0	2	0	0	0	0	0	0	0	0	3	0	0	0	0	0	0	0	0	0	0	0	0	0	0	0	0	0	0	0	0	0	0	0	0	0	0
Desulfomonile tiedjei	Bacteria	Proteobacteria	0	0	2	0	0	0	0	0	0	0	0	4	0	1	0	0	0	0	0	0	6	0	0	0	0	0	0	0	0	0	0	0	0	0	0	0	0	0	0	0	0	0	0	0	0	0	0
Desulfonatronum thiodismutans	Bacteria	Proteobacteria	0	0	0	0	0	0	0	0	0	0	0	4	0	0	0	0	0	0	0	0	3	0	0	0	0	0	0	0	0	0	0	0	0	0	0	0	0	0	0	0	0	0	0	0	0	0	0
Desulforudis audaxviator	Bacteria	Firmicutes	0	0	0	0	0	0	0	0	0	0	0	2	0	1	0	0	0	0	0	0	2	0	0	0	0	0	0	0	1	0	0	0	0	0	0	0	0	0	0	0	0	0	0	0	0	0	0
Desulfosarcina alkanivorans	Bacteria	Proteobacteria	0	0	1	0	0	0	0	0	0	0	0	4	0	0	0	0	0	0	0	0	8	0	0	0	0	0	0	0	0	0	1	0	0	0	0	0	0	0	0	0	0	0	0	0	0	0	0
Desulfosarcina ovata	Bacteria	Proteobacteria	0	0	1	0	1	0	0	0	0	0	0	5	0	0	0	2	0	0	0	0	11	0	0	0	0	0	0	0	0	0	1	0	0	0	0	0	0	0	0	0	0	0	0	0	0	0	0
Desulfosarcina widdelii	Bacteria	Proteobacteria	0	0	1	0	0	0	0	0	0	0	0	4	0	0	0	1	0	0	0	0	9	1	0	0	0	0	0	0	0	0	1	0	0	0	0	0	0	0	0	0	0	0	0	0	0	0	0
Desulfosporosinus acidiphilus	Bacteria	Firmicutes	0	0	0	0	0	0	1	0	0	0	0	3	0	0	0	0	7	0	0	0	2	0	0	0	0	0	0	0	0	0	0	0	0	0	0	0	0	0	0	0	0	0	0	0	0	0	0
Desulfosporosinus meridiei	Bacteria	Firmicutes	0	0	1	0	0	0	0	0	0	0	0	0	0	0	0	0	6	0	0	0	2	0	0	0	0	0	0	0	0	0	0	0	0	0	0	0	0	0	0	0	0	0	0	0	0	0	0
Desulfosporosinus orientis	Bacteria	Firmicutes	0	0	0	0	0	0	0	0	0	0	0	2	0	0	0	0	7	0	0	0	2	0	0	0	0	0	0	0	0	0	0	0	0	0	0	0	0	0	0	0	0	0	0	0	0	0	0
Desulfotalea psychrophila	Bacteria	Proteobacteria	1	0	1	0	0	0	0	0	0	0	0	0	0	0	0	0	0	0	0	0	7	0	0	0	0	0	0	0	0	0	0	0	0	0	0	0	0	0	0	0	0	0	0	0	0	0	0
Desulfotomaculum ferrireducens	Bacteria	Firmicutes	0	0	0	0	0	0	0	0	0	0	0	2	0	0	0	0	4	0	0	0	2	0	0	1	0	0	0	0	0	0	0	0	0	0	0	0	0	0	0	0	0	0	0	0	0	0	0
Desulfotomaculum nigrificans	Bacteria	Firmicutes	0	0	0	0	0	0	0	0	0	0	0	2	0	0	0	0	1	0	0	0	2	0	0	1	0	0	0	0	0	0	0	0	0	0	0	0	0	0	0	0	0	0	0	0	0	0	0
Desulfotomaculum reducens	Bacteria	Firmicutes	0	0	0	0	0	0	0	0	0	0	0	2	0	0	0	0	2	0	0	0	4	0	0	0	0	0	0	0	0	0	0	0	0	0	0	0	0	0	0	0	0	0	0	0	0	0	0
Desulfotomaculum ruminis	Bacteria	Firmicutes	0	0	0	0	0	0	0	0	0	0	0	2	0	0	0	0	2	0	0	0	4	0	0	1	0	0	0	0	0	0	0	0	0	0	0	0	0	0	0	0	0	0	0	0	0	0	0
Desulfovibrio alaskensis	Bacteria	Proteobacteria	0	0	1	0	0	0	0	0	0	0	0	4	0	0	0	0	0	0	0	0	4	1	0	0	0	0	0	0	0	0	0	0	0	0	0	0	0	0	0	0	0	0	0	0	0	0	0
Desulfovibrio carbinolicus	Bacteria	Proteobacteria	0	1	1	0	0	0	0	0	0	0	0	4	0	0	0	0	1	0	0	0	8	1	0	0	0	0	0	0	0	0	0	0	0	0	0	0	0	0	0	0	0	0	0	0	1	1	0
Desulfovibrio desulfuricans	Bacteria	Proteobacteria	0	0	1	0	0	0	0	0	0	0	0	1	0	0	0	0	0	0	0	0	3	0	0	0	0	0	0	0	0	0	0	0	0	0	0	0	0	0	0	0	0	0	0	0	0	0	0
Desulfovibrio fairfieldensis	Bacteria	Proteobacteria	0	0	1	0	0	0	0	0	0	0	0	2	0	0	0	0	0	0	0	0	5	1	0	0	0	0	0	0	0	0	0	0	0	0	0	0	0	0	0	0	0	0	0	0	0	0	0
Desulfovibrio gigas	Bacteria	Proteobacteria	0	0	1	0	0	0	0	0	0	0	0	2	0	0	0	0	0	1	0	0	3	0	0	0	0	0	0	0	0	0	0	0	0	0	0	1	0	0	0	0	0	0	0	0	0	0	0
Desulfovibrio hydrothermalis	Bacteria	Proteobacteria	0	0	1	0	0	0	0	0	0	0	0	2	0	0	0	0	0	0	0	0	3	0	0	0	0	0	0	0	0	0	0	0	0	0	0	0	0	0	0	0	0	0	0	0	0	0	0
Desulfovibrio magneticus	Bacteria	Proteobacteria	0	1	1	0	0	0	0	0	0	0	0	2	0	0	0	0	1	0	0	0	5	0	0	0	0	0	0	0	0	0	0	0	0	0	0	0	0	0	0	0	0	0	0	0	1	1	0
Desulfovibrio marinus	Bacteria	Proteobacteria	0	0	1	0	0	0	0	0	0	0	0	9	0	2	0	0	0	0	0	0	6	0	0	0	0	0	0	0	0	0	0	0	0	0	0	0	0	0	0	0	0	0	0	0	0	0	0
Desulfovibrio salexigens	Bacteria	Proteobacteria	0	0	1	0	0	0	0	0	0	0	0	2	0	0	0	0	0	0	0	0	3	0	0	0	0	0	0	0	0	0	0	0	0	0	0	0	0	0	0	0	0	0	0	0	0	0	0
Desulfovibrio sp.	Bacteria	Proteobacteria	0	0	0	0	0	0	0	0	0	0	0	2	0	0	0	0	0	0	0	0	3	0	0	0	0	0	0	0	0	0	0	0	0	0	0	0	0	0	0	0	0	0	0	0	0	0	0
Desulfovibrio trichonymphae	Bacteria	Proteobacteria	0	0	0	0	0	0	0	0	0	0	0	1	0	0	0	0	0	0	0	0	0	0	0	0	0	0	0	0	0	0	0	0	0	0	0	0	0	0	0	0	0	0	0	0	0	0	0
Desulfovibrio vulgaris	Bacteria	Proteobacteria	0	0	1	0	0	0	0	0	0	0	0	2	0	0	0	0	0	0	0	0	8	0	0	0	0	0	0	0	0	0	0	0	0	0	0	0	0	0	0	0	0	0	0	0	0	0	0
Desulfurella acetivorans	Bacteria	Proteobacteria	1	0	0	0	0	0	0	0	0	0	0	0	0	0	0	0	1	0	0	0	2	0	0	0	0	0	0	0	0	0	0	0	0	0	0	0	0	0	0	0	0	0	0	0	0	0	0
Desulfurispirillum indicum	Bacteria	Chrysiogenetes	0	0	1	0	0	0	0	0	0	0	0	0	0	0	0	0	0	0	0	0	4	0	0	0	0	0	0	0	0	0	0	0	0	0	0	0	0	0	0	0	0	0	0	0	0	0	0
Desulfurivibrio alkaliphilus	Bacteria	Proteobacteria	0	0	1	0	1	0	0	0	0	0	0	6	0	0	0	0	0	0	0	0	3	0	0	0	0	0	0	0	0	0	0	0	0	0	0	0	0	0	0	0	0	0	0	0	0	0	0
Desulfurobacterium thermolithotrophum	Bacteria	Aquificae	0	0	0	0	0	0	0	0	0	0	0	0	0	0	0	0	0	0	0	0	3	0	0	0	0	0	0	0	0	0	0	0	0	0	0	0	0	0	0	0	0	0	0	0	0	0	0
Desulfurococcus amylolyticus	Archaea	Crenarchaeota	1	0	0	0	0	0	0	0	0	0	0	1	0	0	0	0	0	0	0	0	0	0	0	0	0	0	0	0	0	0	0	1	1	0	0	0	0	0	0	0	0	0	0	0	0	0	0
Desulfurococcus mucosus	Archaea	Crenarchaeota	0	0	0	0	0	0	0	0	0	0	0	2	0	0	0	0	0	0	0	0	0	0	0	0	0	0	0	0	0	0	0	0	0	0	0	0	0	0	0	0	0	0	0	0	0	0	0
Desulfuromonas soudanensis	Bacteria	Proteobacteria	0	0	0	0	0	0	0	0	0	0	0	6	0	0	0	1	0	0	0	0	2	0	0	0	0	0	0	0	0	0	0	0	0	0	0	0	0	0	0	0	0	0	0	0	0	0	0
Desulfuromonas sp.	Bacteria	Proteobacteria	0	0	0	0	0	0	0	0	0	0	0	3	0	1	0	1	0	0	0	0	3	0	0	0	0	0	0	0	0	0	0	0	0	0	0	0	0	0	0	0	0	0	0	0	0	0	0
Devosia sp.	Bacteria	Proteobacteria	1	3	4	2	0	0	0	0	0	0	0	4	0	0	1	0	0	0	1	0	3	0	1	0	0	0	1	0	0	1	1	0	0	0	2	0	1	1	0	0	0	0	0	0	0	1	0
Dialister hominis	Bacteria	Firmicutes	0	0	0	0	0	0	0	0	0	0	0	0	0	0	0	0	1	0	0	0	1	0	3	0	0	0	0	0	0	0	0	0	0	0	0	0	0	0	0	0	0	0	0	0	0	0	0
Dialister pneumosintes	Bacteria	Firmicutes	0	0	0	0	0	0	0	0	0	0	0	0	0	0	0	0	0	0	0	0	1	0	1	0	0	0	0	0	0	0	0	0	0	0	0	0	0	0	0	0	0	0	0	0	0	0	0
Diaphorobacter polyhydroxybutyrativorans	Bacteria	Proteobacteria	0	0	1	0	0	0	0	0	0	0	0	0	0	1	0	0	0	0	0	0	6	2	0	0	0	0	0	0	0	0	0	0	0	0	0	0	0	0	0	0	0	0	0	0	0	0	0
Diaphorobacter sp.	Bacteria	Proteobacteria	0	0	1	0	0	0	0	0	0	0	0	0	0	1	0	0	0	0	0	0	7	3	0	0	0	0	0	0	0	0	0	0	0	0	0	0	0	0	0	0	0	0	0	0	0	0	0
Dichelobacter nodosus	Bacteria	Proteobacteria	0	0	1	0	0	0	0	0	0	0	0	0	0	0	0	0	0	0	0	0	4	0	0	0	0	0	0	0	0	0	0	0	0	0	0	0	0	0	0	0	0	0	0	0	0	0	0
Dickeya aquatica	Bacteria	Proteobacteria	4	1	3	0	1	0	1	0	0	0	0	2	0	0	0	0	0	2	0	0	4	0	0	0	0	2	0	0	1	1	1	0	2	0	0	0	1	1	0	0	0	0	0	0	0	0	0
Dickeya chrysanthemi	Bacteria	Proteobacteria	5	1	3	0	1	0	1	0	0	0	0	2	0	0	0	0	0	1	0	0	6	1	0	0	0	4	0	0	1	1	1	0	1	0	0	0	1	2	0	0	0	0	0	0	0	0	0
Dickeya dadantii	Bacteria	Proteobacteria	5	1	3	0	1	0	1	0	0	0	0	2	0	0	0	0	0	3	0	0	5	1	0	1	0	5	0	1	1	1	2	0	1	0	0	0	1	1	0	0	0	0	0	0	0	0	0
Dickeya dianthicola	Bacteria	Proteobacteria	5	1	3	0	2	0	1	0	0	0	0	2	0	0	0	0	0	2	0	0	8	1	0	0	0	3	0	0	1	2	1	0	1	0	0	0	1	1	0	0	0	0	0	0	0	0	0
Dickeya fangzhongdai	Bacteria	Proteobacteria	5	1	3	0	1	0	1	0	0	0	0	2	0	0	0	0	0	2	0	0	6	1	0	1	0	3	0	1	1	1	2	0	1	0	0	0	1	1	0	0	0	0	0	0	0	0	0
Dickeya paradisiaca	Bacteria	Proteobacteria	7	1	3	0	1	0	1	0	0	0	0	2	0	0	0	0	0	1	0	0	4	1	0	0	0	2	0	1	1	1	2	0	1	0	1	0	0	0	0	0	0	0	0	0	0	0	0
Dickeya solani	Bacteria	Proteobacteria	5	1	3	0	1	0	1	0	0	0	0	2	0	0	0	0	0	2	0	0	5	0	0	1	0	4	0	1	1	1	2	0	1	0	0	0	1	1	0	0	0	0	0	0	0	0	0
Dickeya sp.	Bacteria	Proteobacteria	3	1	3	0	0	0	1	0	0	0	0	2	0	0	0	0	0	0	0	0	7	1	0	0	0	1	0	0	1	1	2	0	1	0	0	0	0	0	0	0	0	0	0	0	0	0	0
Dickeya zeae	Bacteria	Proteobacteria	4	1	3	0	1	0	1	0	0	0	0	2	0	0	0	0	0	1	0	0	5	0	0	0	0	2	0	1	1	1	2	0	1	0	0	0	1	0	0	0	0	0	0	0	0	0	0
Dictyoglomus thermophilum	Bacteria	Dictyoglomi	2	4	5	6	5	0	0	0	1	1	1	1	0	0	1	0	1	0	1	0	0	0	0	2	0	1	1	0	3	1	0	0	1	0	0	1	1	2	1	0	0	0	0	0	0	2	0
Dictyoglomus turgidum	Bacteria	Dictyoglomi	2	3	5	5	5	0	0	0	2	1	1	2	0	0	1	0	1	0	1	0	0	0	0	2	0	1	1	0	4	1	0	0	1	0	1	1	1	1	1	0	0	0	0	0	0	2	0
Dietzia lutea	Bacteria	Actinobacteria	1	0	1	0	0	0	0	0	0	0	0	7	0	1	1	0	0	0	0	0	5	0	1	0	0	0	1	0	0	0	0	0	0	0	0	0	0	1	0	0	0	0	0	0	0	0	0
Dietzia psychralcaliphila	Bacteria	Actinobacteria	2	0	0	0	0	0	0	0	0	0	0	7	0	0	0	0	0	0	0	0	5	0	1	1	0	0	0	0	0	0	0	0	0	0	0	0	0	1	0	0	0	0	0	0	0	0	0
Dietzia sp.	Bacteria	Actinobacteria	1	0	2	0	0	0	0	0	0	0	0	6	0	1	0	0	0	0	0	0	5	0	1	1	0	0	0	0	0	0	0	0	0	0	0	0	0	1	0	0	0	0	0	0	0	0	0
Dietzia timorensis	Bacteria	Actinobacteria	0	0	3	0	0	0	0	0	0	0	0	2	0	0	0	0	0	0	0	0	6	0	1	0	0	0	0	0	1	0	0	0	0	0	0	2	0	0	0	0	0	0	0	0	0	0	0
Dinoroseobacter shibae	Bacteria	Proteobacteria	1	0	1	1	0	0	0	0	0	0	0	3	0	0	0	0	0	0	0	0	8	0	1	0	0	0	0	0	0	0	0	0	0	0	1	0	1	0	0	0	0	0	0	0	0	0	0
Dokdonella koreensis	Bacteria	Proteobacteria	0	0	1	0	0	0	0	0	0	0	0	0	0	1	0	1	0	0	0	0	4	0	0	0	0	0	0	0	0	0	0	0	0	0	0	0	0	0	0	0	0	0	0	0	0	0	0
Dokdonia donghaensis	Bacteria	Bacteroidetes	0	0	1	0	2	0	0	0	0	0	0	4	0	0	1	0	0	0	1	0	2	0	0	0	0	0	0	0	1	1	0	0	1	1	0	0	0	0	0	0	0	0	0	0	0	0	0
Dokdonia sp.	Bacteria	Bacteroidetes	0	0	1	0	2	0	0	0	0	0	0	5	0	0	1	0	0	0	1	0	2	0	0	0	0	0	0	0	1	1	0	0	0	1	0	0	0	0	0	0	0	0	0	0	0	0	0
Dolichospermum compactum	Bacteria	Cyanobacteria	0	0	1	0	0	0	0	0	0	0	0	3	0	0	0	0	0	0	0	0	1	1	0	0	0	0	0	0	0	0	0	0	0	0	1	0	0	0	0	0	0	0	0	0	0	0	0
Dolichospermum flos-aquae	Bacteria	Cyanobacteria	0	0	1	0	1	0	0	0	0	0	0	4	0	0	0	0	0	0	0	0	1	2	0	0	0	0	0	0	0	0	0	0	0	0	1	0	0	0	0	0	0	0	0	0	0	0	0
Dolichospermum sp.	Bacteria	Cyanobacteria	0	0	1	0	1	0	0	0	0	0	0	4	0	0	0	0	2	0	0	0	1	1	0	0	0	0	0	0	0	0	0	0	0	0	1	0	0	0	0	0	0	0	0	0	0	0	0
Dolosigranulum pigrum	Bacteria	Firmicutes	4	1	1	0	0	0	0	0	0	0	0	6	0	0	0	0	0	0	2	0	1	0	0	0	0	0	2	0	0	1	2	0	0	0	1	0	0	0	0	0	0	0	0	0	0	0	0
Doolittlea endobia	Bacteria	Proteobacteria	0	0	0	0	0	0	0	0	0	0	0	0	0	0	0	0	0	0	0	0	0	0	0	0	0	0	0	0	0	0	0	0	0	0	0	0	0	0	0	0	0	0	0	0	0	0	0
DPANN group	Archaea	unclassified Archaea	1	0	0	0	0	0	0	0	0	0	0	0	0	1	0	0	0	0	0	0	0	0	0	0	0	0	0	0	0	0	0	0	0	0	0	0	0	0	0	0	0	0	0	0	0	0	0
Draconibacterium orientale	Bacteria	Bacteroidetes	0	14	14	0	7	0	1	3	2	0	0	6	0	1	3	0	2	0	4	0	3	0	0	3	1	2	9	4	1	3	2	1	3	0	0	0	0	32	0	0	0	0	0	0	0	5	0
Draconibacterium sp.	Bacteria	Bacteroidetes	0	10	12	0	3	0	1	2	2	0	0	12	0	1	4	0	1	0	1	0	3	0	0	0	1	1	7	1	1	5	0	0	1	0	0	0	1	21	0	0	0	0	0	0	0	4	0
Duganella sp.	Bacteria	Proteobacteria	3	5	5	0	3	0	1	1	1	0	1	9	0	0	2	0	1	1	1	0	4	1	0	1	1	4	0	1	3	1	1	4	1	0	0	1	0	9	0	0	0	0	0	0	0	1	0
Duncaniella sp.	Bacteria	Bacteroidetes	0	5	6	0	5	0	0	0	2	0	0	4	0	0	1	0	0	0	0	0	3	3	1	2	1	7	0	0	4	1	1	1	2	0	0	0	0	10	0	0	0	0	0	0	0	1	0
Dyadobacter fermentans	Bacteria	Bacteroidetes	1	3	2	0	2	0	0	3	1	0	0	15	0	0	2	0	1	0	3	0	3	0	1	3	0	3	3	3	1	1	3	0	2	1	0	1	0	12	1	0	0	0	0	0	0	0	0
Dyella japonica	Bacteria	Proteobacteria	1	2	4	0	0	0	1	1	0	0	0	2	0	1	0	2	3	0	4	0	3	0	0	0	2	0	3	0	1	0	0	0	1	1	0	1	1	0	0	0	0	0	0	0	1	0	0
Dyella jiangningensis	Bacteria	Proteobacteria	1	4	5	0	1	0	0	1	1	0	0	7	0	1	0	2	3	2	3	0	5	1	0	0	1	0	3	1	1	0	0	1	1	1	0	1	0	5	0	0	0	0	0	0	1	0	0
Dyella sp.	Bacteria	Proteobacteria	0	0	2	0	0	0	0	0	0	0	0	5	0	0	1	2	1	0	0	0	7	2	0	0	0	0	0	0	0	0	0	0	0	1	0	0	0	0	0	0	0	0	0	0	0	0	0
Dyella thiooxydans	Bacteria	Proteobacteria	1	1	6	0	1	0	0	0	0	0	0	6	0	1	2	2	2	0	1	0	6	0	0	0	1	0	2	1	3	0	0	1	0	2	0	0	1	4	0	0	0	0	0	0	0	0	0
Dysgonomonas sp.	Bacteria	Bacteroidetes	0	17	12	0	6	0	0	1	1	0	0	4	0	0	2	0	1	2	6	0	3	0	2	3	1	8	7	3	3	2	2	1	0	0	0	0	1	13	0	0	0	0	0	0	0	2	0
Dysosmobacter welbionis	Bacteria	Firmicutes	0	0	1	1	0	0	0	0	0	0	0	2	0	0	0	0	3	0	0	0	1	0	1	0	0	0	0	0	0	0	0	0	0	0	0	0	0	0	0	0	0	0	0	0	0	0	0
Echinicola sp.	Bacteria	Bacteroidetes	0	15	5	0	4	0	0	2	3	0	0	1	0	1	4	0	0	0	8	0	4	0	0	0	0	7	8	2	4	2	3	0	0	0	0	0	0	30	0	0	0	0	0	0	0	2	0
Echinicola strongylocentroti	Bacteria	Bacteroidetes	0	20	6	0	3	0	0	2	3	0	0	1	0	1	4	0	0	0	7	0	4	1	0	0	0	8	15	1	4	2	2	0	0	0	0	1	0	21	0	0	0	0	0	0	0	2	0
Echinicola vietnamensis	Bacteria	Bacteroidetes	0	14	6	0	5	0	0	2	3	0	0	1	0	1	4	0	0	0	7	0	4	0	0	0	0	8	5	1	4	2	3	0	0	0	0	0	0	30	0	0	0	0	0	0	0	2	0
Ectothiorhodospira sp.	Bacteria	Proteobacteria	0	0	1	0	0	0	0	0	0	0	0	4	0	1	0	0	0	0	0	0	4	0	0	0	0	0	0	0	0	0	0	0	0	0	0	0	0	0	0	0	0	0	0	0	0	0	0
Ectothiorhodospiraceae bacterium	Bacteria	Proteobacteria	0	0	1	0	0	0	0	0	0	0	0	4	0	1	0	0	0	0	0	0	7	0	0	0	0	0	0	0	0	0	0	0	0	0	0	0	0	0	0	0	0	0	0	0	0	0	0
Edaphobacter sp.	Bacteria	Acidobacteria	1	3	4	0	2	0	0	0	0	0	0	4	0	2	1	0	4	0	3	0	3	1	0	1	2	6	7	1	2	1	3	3	2	1	3	3	1	2	0	0	0	0	0	0	0	4	0
Edwardsiella anguillarum	Bacteria	Proteobacteria	1	2	4	2	0	0	1	0	0	0	0	4	0	0	0	0	1	0	1	0	10	1	0	0	0	0	0	0	0	0	1	0	0	0	0	0	0	0	0	0	0	0	0	0	0	0	0
Edwardsiella hoshinae	Bacteria	Proteobacteria	1	1	4	2	0	0	1	0	0	0	0	6	0	0	0	0	0	0	1	0	5	0	0	0	0	0	0	0	0	1	1	0	0	0	1	0	0	0	0	0	0	0	0	0	0	0	0
Edwardsiella ictaluri	Bacteria	Proteobacteria	1	1	3	2	0	0	1	0	0	0	0	4	0	0	0	0	2	0	1	0	8	0	0	0	0	0	0	0	0	0	0	0	0	0	0	0	0	0	0	0	0	0	0	0	0	0	0
Edwardsiella piscicida	Bacteria	Proteobacteria	2	2	4	2	0	0	1	0	0	0	0	4	0	0	0	0	0	0	1	0	8	1	0	0	0	0	0	0	0	0	1	0	0	0	0	0	0	0	0	0	0	0	0	0	0	0	0
Edwardsiella sp.	Bacteria	Proteobacteria	1	1	3	2	0	0	1	0	0	0	0	3	0	0	0	0	0	1	1	0	8	1	0	0	0	0	0	0	0	0	0	0	0	0	0	0	0	0	0	0	0	0	0	0	0	0	0
Edwardsiella tarda	Bacteria	Proteobacteria	2	2	3	3	0	0	1	0	0	0	0	4	0	0	0	0	0	0	1	0	7	0	0	0	0	0	0	0	0	0	1	0	0	0	0	0	0	0	0	0	0	0	0	0	0	0	0
Eggerthella lenta	Bacteria	Actinobacteria	0	1	0	0	0	0	0	0	0	0	0	0	0	0	0	0	0	0	0	0	0	0	1	0	0	0	0	0	0	0	0	0	0	0	0	0	0	0	0	0	0	0	0	0	0	0	0
Eggerthella sp.	Bacteria	Actinobacteria	0	1	1	0	0	0	0	0	0	0	0	0	0	0	0	0	0	0	0	0	0	0	2	0	0	0	0	1	0	0	0	0	0	0	0	0	0	0	0	0	0	0	0	0	0	0	0
Eggerthellaceae bacterium	Bacteria	Actinobacteria	0	0	0	0	0	0	0	0	0	0	0	0	0	0	0	0	0	0	0	0	0	0	1	0	0	0	0	0	0	0	0	0	0	0	0	0	0	0	0	0	0	0	0	0	0	0	0
Egibacter rhizosphaerae	Bacteria	Actinobacteria	1	0	5	0	0	0	0	0	1	0	0	9	0	0	0	0	0	0	0	0	6	0	0	0	0	0	0	0	0	0	0	0	0	0	1	0	0	1	0	0	0	0	0	0	0	1	0
Ehrlichia ruminantium	Bacteria	Proteobacteria	0	0	0	0	0	0	0	0	0	0	0	0	0	0	0	0	0	0	0	0	0	0	0	0	0	0	0	0	0	0	0	0	0	0	0	0	0	0	0	0	0	0	0	0	0	0	0
Eikenella corrodens	Bacteria	Proteobacteria	0	0	1	0	0	0	0	0	0	0	0	0	0	0	0	0	0	0	0	0	3	0	0	0	0	0	0	0	0	0	0	0	0	0	0	0	0	0	0	0	0	0	0	0	0	0	0
Eikenella exigua	Bacteria	Proteobacteria	0	0	1	0	0	0	0	0	0	0	0	0	0	0	0	0	0	0	0	0	4	0	0	0	0	0	0	0	0	0	0	0	0	0	0	0	0	0	0	0	0	0	0	0	0	0	0
Elizabethkingia anophelis	Bacteria	Bacteroidetes	1	4	5	0	1	0	0	0	0	0	0	3	0	0	1	0	6	1	4	0	1	0	1	0	1	0	6	0	1	0	0	1	1	1	0	0	0	1	0	0	0	0	0	0	0	0	0
Elizabethkingia bruuniana	Bacteria	Bacteroidetes	1	3	4	0	1	0	0	0	0	0	0	3	0	0	1	0	5	2	4	0	1	0	2	0	1	0	4	0	1	0	1	1	1	1	0	0	0	1	0	0	0	0	0	0	0	0	0
Elizabethkingia endophytica	Bacteria	Bacteroidetes	1	4	5	0	1	0	0	0	0	0	0	3	0	0	1	0	6	2	4	0	2	0	1	0	1	0	8	0	1	0	0	1	1	1	0	0	0	1	0	0	0	0	0	0	0	0	0
Elizabethkingia meningoseptica	Bacteria	Bacteroidetes	0	4	4	0	0	0	0	0	0	0	0	4	0	0	1	0	5	1	4	0	1	0	1	0	1	0	6	1	1	0	1	1	1	1	0	0	0	1	0	0	0	0	0	0	0	0	0
Elizabethkingia miricola	Bacteria	Bacteroidetes	1	4	5	0	1	0	0	0	0	0	0	3	0	0	1	0	5	1	4	0	1	0	1	0	1	0	7	0	1	0	0	1	1	1	0	0	0	1	0	0	0	0	0	0	0	0	0
Elizabethkingia sp.	Bacteria	Bacteroidetes	1	5	3	0	1	0	0	0	0	0	0	2	0	0	1	0	3	1	5	0	1	0	1	0	1	0	6	0	1	0	1	1	0	1	0	0	0	1	0	0	0	0	0	0	0	0	0
Elizabethkingia ursingii	Bacteria	Bacteroidetes	1	4	5	0	1	0	0	0	0	0	0	3	0	0	1	0	5	1	4	0	1	0	1	0	1	0	6	0	1	0	0	1	1	1	0	0	0	2	0	0	0	0	0	0	0	0	0
Elusimicrobium minutum	Bacteria	Elusimicrobia	0	0	2	0	0	0	0	0	0	0	0	1	0	0	0	0	0	0	0	0	0	0	0	0	0	0	0	0	0	0	0	0	0	0	0	0	0	0	0	0	0	0	0	0	0	0	0
Emcibacter congregatus	Bacteria	Proteobacteria	1	0	5	0	0	0	0	0	0	0	0	2	0	1	0	0	0	0	1	0	2	0	0	0	0	0	0	0	0	0	0	0	0	0	0	0	0	0	0	0	0	0	0	0	0	0	0
Empedobacter brevis	Bacteria	Bacteroidetes	0	0	2	0	0	0	0	0	0	0	1	4	0	0	0	0	0	0	0	0	0	2	1	0	0	0	0	1	0	0	0	0	0	0	0	1	0	0	0	0	0	0	0	0	0	0	0
Emticicia oligotrophica	Bacteria	Bacteroidetes	0	1	4	0	0	0	0	1	2	0	0	7	0	0	2	0	1	2	3	0	3	0	1	0	2	1	3	2	0	1	3	0	1	2	0	1	0	7	0	0	0	0	0	0	0	2	0
Endolissoclinum faulkneri	Bacteria	Proteobacteria	0	0	0	0	0	0	0	0	0	0	0	0	0	0	0	0	0	0	0	0	0	0	0	0	0	0	0	0	0	0	0	0	0	0	0	0	0	0	0	0	0	0	0	0	0	0	0
Endomicrobium proavitum	Bacteria	Elusimicrobia	0	0	0	0	0	0	0	0	0	0	0	1	0	0	0	0	0	0	0	0	1	0	0	1	0	0	0	0	0	0	0	0	0	0	0	0	0	0	0	0	0	0	0	0	0	0	0
endosymbiont of	Bacteria	Proteobacteria	0	0	1	0	0	0	0	0	0	0	0	0	0	0	0	0	0	0	0	0	2	0	0	0	0	0	0	0	0	0	0	0	0	0	0	0	0	0	0	0	0	0	0	0	0	0	0
endosymbiont TC1	Bacteria	Firmicutes	0	0	0	0	0	0	0	0	0	0	0	0	0	0	0	0	0	0	0	0	1	0	2	0	0	0	0	0	0	0	0	0	0	0	0	0	0	0	0	0	0	0	0	0	0	0	0
Endozoicomonas montiporae	Bacteria	Proteobacteria	0	1	4	1	0	0	0	0	0	0	0	9	0	0	0	0	1	1	0	0	4	2	0	0	0	0	0	0	0	0	2	0	1	0	0	0	0	0	0	0	0	0	0	0	0	0	0
Ensifer adhaerens	Bacteria	Proteobacteria	1	2	2	2	1	0	1	1	0	0	0	4	0	0	2	0	0	1	2	0	8	1	3	2	0	1	0	0	0	1	1	0	0	0	0	0	1	1	0	0	0	0	0	0	0	0	0
Ensifer alkalisoli	Bacteria	Proteobacteria	1	2	1	2	0	0	0	0	0	0	1	7	0	0	2	0	0	1	1	0	10	0	3	1	0	1	0	0	0	4	0	0	0	0	0	0	1	1	0	0	0	0	0	0	0	1	0
Ensifer sojae	Bacteria	Proteobacteria	1	2	1	2	0	0	0	0	0	0	1	7	0	1	4	0	0	0	0	0	6	2	3	1	0	1	0	0	0	1	1	0	0	0	0	0	0	1	0	0	0	0	0	0	0	1	0
Enterobacter asburiae	Bacteria	Proteobacteria	7	2	3	3	1	0	2	0	0	0	0	12	0	0	0	0	1	2	1	0	8	4	0	0	0	0	0	0	2	1	0	0	2	2	1	0	0	2	0	0	0	0	0	0	0	0	0
Enterobacter bugandensis	Bacteria	Proteobacteria	6	2	3	3	1	0	1	0	0	0	0	11	0	0	0	0	4	2	1	0	8	4	0	0	0	0	0	0	3	2	0	0	2	2	2	0	0	2	0	0	0	0	0	0	0	0	0
Enterobacter cancerogenus	Bacteria	Proteobacteria	8	1	2	3	1	0	1	0	0	0	0	11	0	1	0	0	2	2	1	0	7	4	0	0	0	0	0	0	4	0	0	0	0	2	2	0	0	2	0	0	0	0	0	0	0	0	0
Enterobacter chengduensis	Bacteria	Proteobacteria	5	2	3	3	2	0	2	0	0	0	0	11	0	0	0	0	2	2	1	0	7	3	0	0	0	0	1	0	3	2	1	0	1	2	0	0	1	1	0	0	0	0	0	0	0	0	0
Enterobacter cloacae	Bacteria	Proteobacteria	6	2	3	3	1	0	1	0	0	0	0	11	0	0	0	0	2	2	1	0	8	3	0	0	0	0	0	0	3	2	0	0	2	2	1	0	0	2	0	0	0	0	0	0	0	0	0
Enterobacter hormaechei	Bacteria	Proteobacteria	6	2	3	3	1	0	1	0	0	0	0	11	0	0	0	0	2	2	1	0	8	3	0	0	0	1	0	0	4	1	0	0	2	2	1	0	0	2	0	0	0	0	0	0	0	0	0
Enterobacter kobei	Bacteria	Proteobacteria	5	2	3	3	1	0	2	0	0	0	0	12	0	0	0	0	2	2	1	0	9	5	0	0	0	0	0	0	3	2	0	0	1	2	2	0	0	2	0	0	0	0	0	0	0	0	0
Enterobacter ludwigii	Bacteria	Proteobacteria	7	1	3	3	2	0	2	0	0	0	0	11	0	0	0	0	2	1	1	0	6	3	0	1	0	0	0	0	3	3	0	0	2	2	2	0	1	2	0	0	0	0	0	0	0	0	0
Enterobacter roggenkampii	Bacteria	Proteobacteria	6	2	3	3	1	0	2	0	0	0	0	11	0	0	0	0	2	2	1	0	8	4	0	0	0	0	0	0	3	2	0	0	1	2	1	0	0	2	0	0	0	0	0	0	0	0	0
Enterobacter sp.	Bacteria	Proteobacteria	6	2	3	3	1	0	2	0	0	0	0	10	0	0	0	0	1	1	1	0	6	3	0	0	0	0	0	0	2	1	0	0	1	2	1	0	0	1	0	0	0	0	0	0	0	0	0
Enterobacteriaceae bacterium	Bacteria	Proteobacteria	7	2	2	3	1	0	2	0	0	0	0	8	0	1	0	0	0	1	0	0	8	4	0	0	0	1	0	0	2	1	1	0	1	2	0	0	1	2	0	0	0	0	0	0	0	0	0
Enterocloster bolteae	Bacteria	Firmicutes	3	3	4	4	1	0	0	0	0	0	0	10	0	0	0	0	3	0	0	0	2	1	5	1	0	1	0	0	3	2	0	1	3	0	1	0	0	2	0	0	0	0	0	0	0	1	0
Enterocloster clostridioformis	Bacteria	Firmicutes	3	4	3	2	0	0	0	0	0	0	0	9	0	0	0	0	2	0	0	0	2	1	2	1	0	3	0	0	3	3	1	0	3	0	0	0	3	1	0	0	0	0	0	0	0	0	0
Enterococcus avium	Bacteria	Firmicutes	14	1	2	3	0	0	1	1	0	0	0	9	0	0	0	0	0	0	0	0	5	0	2	0	0	1	0	0	1	4	1	2	0	0	1	1	0	1	0	0	0	0	0	0	0	0	0
Enterococcus casseliflavus	Bacteria	Firmicutes	23	3	4	6	0	0	0	0	0	0	0	4	0	0	0	0	0	0	2	0	4	0	0	0	1	2	2	0	1	2	0	2	2	0	3	1	4	7	0	0	0	0	0	0	0	2	0
Enterococcus cecorum	Bacteria	Firmicutes	12	1	1	0	0	0	0	0	0	0	0	7	0	0	0	0	0	0	1	0	2	0	1	0	0	0	0	0	0	2	1	1	1	0	1	0	0	0	0	0	0	0	0	0	0	0	0
Enterococcus durans	Bacteria	Firmicutes	5	1	1	1	0	0	0	0	0	0	0	4	0	0	0	0	4	0	0	0	2	0	0	0	0	0	0	0	0	0	0	1	2	0	1	0	1	1	0	0	0	0	0	0	0	0	0
Enterococcus faecalis	Bacteria	Firmicutes	8	1	1	1	0	0	0	0	0	0	0	4	0	0	0	0	3	0	1	0	3	0	3	0	0	0	0	0	1	1	0	2	0	0	1	0	0	0	0	0	0	0	0	0	0	0	0
Enterococcus faecium	Bacteria	Firmicutes	10	1	0	2	0	0	0	0	0	0	0	6	0	0	0	0	0	0	0	0	3	0	0	0	0	2	0	0	0	2	0	0	2	0	1	0	0	2	0	0	0	0	0	0	0	2	0
Enterococcus gallinarum	Bacteria	Firmicutes	21	2	5	4	0	0	0	0	0	0	0	5	0	0	0	0	1	0	2	0	1	0	0	0	1	2	4	0	2	2	0	2	3	0	3	0	4	8	0	0	0	0	0	0	0	2	0
Enterococcus gilvus	Bacteria	Firmicutes	13	1	2	4	0	0	1	0	0	0	0	7	0	0	0	0	0	0	0	0	5	0	2	0	0	0	0	0	0	3	0	1	2	0	1	0	0	0	0	0	0	0	0	0	0	0	0
Enterococcus hirae	Bacteria	Firmicutes	11	1	2	1	0	0	0	0	0	0	0	4	0	0	0	0	3	0	2	0	3	0	2	0	0	0	4	0	0	1	0	1	1	0	2	0	0	0	0	0	0	0	0	0	0	0	0
Enterococcus mundtii	Bacteria	Firmicutes	10	2	0	2	0	0	0	0	0	0	0	4	0	0	0	0	5	1	1	0	3	0	2	0	0	1	0	0	1	1	0	1	2	0	3	0	1	4	0	0	0	0	0	0	0	2	0
Enterococcus rotai	Bacteria	Firmicutes	19	0	4	4	0	0	0	0	0	0	0	6	0	0	0	0	3	0	1	0	2	0	1	0	0	0	0	0	0	4	0	2	1	0	2	0	0	0	0	0	0	0	0	0	0	0	0
Enterococcus saigonensis	Bacteria	Firmicutes	11	4	4	2	0	0	1	0	0	0	0	11	0	0	0	0	0	0	1	0	2	0	2	0	0	0	0	0	0	0	0	1	1	0	1	0	0	0	0	0	0	0	0	0	0	0	0
Enterococcus silesiacus	Bacteria	Firmicutes	24	0	5	5	0	0	0	0	0	0	0	6	0	0	0	0	3	0	1	0	3	0	1	0	0	0	0	0	1	1	0	2	1	0	2	0	0	1	0	0	0	0	0	0	0	0	0
Enterococcus sp.	Bacteria	Firmicutes	16	2	4	3	0	0	0	0	0	0	0	6	0	0	1	0	2	0	2	0	2	0	1	0	0	2	2	1	1	2	1	3	3	0	3	0	3	5	0	0	0	0	0	0	0	2	0
Enterococcus thailandicus	Bacteria	Firmicutes	11	2	3	3	0	0	0	0	0	0	0	6	0	0	1	0	4	0	1	0	5	0	0	0	0	0	0	0	0	1	0	2	0	0	3	0	1	0	0	0	0	0	0	0	0	0	0
Enterovibrio luxaltus	Bacteria	Proteobacteria	0	0	0	0	0	0	0	0	0	0	0	0	0	0	0	0	0	0	0	0	2	0	0	0	0	0	0	0	0	0	0	0	0	0	0	0	0	0	0	0	0	0	0	0	0	0	0
Entomoplasma freundtii	Bacteria	Tenericutes	2	0	0	0	0	0	0	0	0	0	0	0	0	0	0	0	1	0	0	0	0	0	0	0	0	0	1	0	0	2	0	0	0	0	2	0	0	0	0	0	0	0	0	0	0	0	0
Entomoplasma luminosum	Bacteria	Tenericutes	8	0	0	0	0	0	0	0	0	0	0	0	0	0	0	0	0	0	0	0	0	0	0	0	0	0	0	0	0	0	0	0	0	0	2	0	0	0	0	0	0	0	0	0	0	0	0
Entomoplasma melaleucae	Bacteria	Tenericutes	0	0	0	0	0	0	0	0	0	0	0	0	0	0	0	0	0	0	0	0	0	0	0	0	0	0	0	0	0	0	0	0	0	0	0	0	0	0	0	0	0	0	0	0	0	0	0
Entomoplasma somnilux	Bacteria	Tenericutes	6	0	0	0	0	0	0	0	0	0	0	0	0	0	0	0	1	0	0	0	0	0	0	0	0	0	0	0	0	0	0	0	0	0	0	0	0	0	0	0	0	0	0	0	0	0	0
Ephemeroptericola cinctiostellae	Bacteria	Proteobacteria	0	0	2	0	0	0	0	0	0	0	0	4	0	0	0	0	0	0	0	0	7	0	0	0	0	0	0	0	0	0	0	0	0	0	0	0	1	0	0	0	0	0	0	0	0	0	0
Epibacterium mobile	Bacteria	Proteobacteria	1	0	1	0	0	0	0	0	0	0	0	2	0	0	0	0	1	0	1	0	6	3	1	1	0	0	0	0	0	0	0	0	0	0	0	0	0	0	0	0	0	0	0	0	0	0	0
Epidermidibacterium keratini	Bacteria	Actinobacteria	0	0	1	0	0	0	0	0	0	0	0	4	0	1	0	0	0	0	0	0	3	0	0	0	0	0	0	0	0	0	0	0	0	0	0	0	0	0	0	0	0	0	0	0	0	0	0
Ereboglobus luteus	Bacteria	Verrucomicrobia	1	13	3	0	0	0	0	0	1	0	0	2	0	0	1	0	0	0	1	0	1	0	0	0	1	14	3	1	2	1	8	1	3	0	2	3	0	15	0	0	0	0	0	0	2	1	0
Erwinia amylovora	Bacteria	Proteobacteria	2	1	2	0	0	0	1	0	0	0	0	5	0	1	0	0	0	1	1	0	6	0	0	0	0	1	0	0	0	1	0	0	0	2	0	0	0	2	0	0	0	0	0	0	0	0	0
Erwinia billingiae	Bacteria	Proteobacteria	4	1	3	1	0	0	1	0	0	0	0	8	0	1	0	0	0	1	2	0	7	4	0	0	0	1	0	0	2	1	0	0	0	2	0	0	1	1	0	0	0	0	0	0	0	0	0
Erwinia gerundensis	Bacteria	Proteobacteria	4	2	3	1	1	0	1	0	0	0	0	10	0	2	0	0	0	0	0	0	6	3	0	0	0	0	0	0	1	2	0	0	0	1	0	0	1	1	0	0	0	0	0	0	0	0	0
Erwinia haradaeae	Bacteria	Proteobacteria	0	0	0	0	0	0	0	0	0	0	0	0	0	0	0	0	0	0	0	0	1	0	0	0	0	0	0	0	0	0	0	0	0	0	0	0	0	0	0	0	0	0	0	0	0	0	0
Erwinia persicina	Bacteria	Proteobacteria	6	1	2	2	0	0	1	0	0	0	0	8	0	1	0	0	0	0	0	0	7	4	0	0	0	1	0	0	0	2	0	0	0	2	0	0	1	1	0	0	0	0	0	0	0	0	0
Erwinia pyrifoliae	Bacteria	Proteobacteria	1	0	2	0	0	0	1	0	0	0	0	4	0	0	0	0	0	2	1	0	6	1	0	0	0	1	0	0	0	2	0	0	0	2	0	0	0	1	0	0	0	0	0	0	0	0	0
Erwinia sp.	Bacteria	Proteobacteria	4	1	2	1	0	0	1	0	0	0	0	7	0	1	0	0	0	1	2	0	6	2	0	0	0	1	0	0	1	1	0	0	0	2	0	0	1	1	0	0	0	0	0	0	0	0	0
Erwinia tasmaniensis	Bacteria	Proteobacteria	1	1	2	1	0	0	1	0	0	0	0	5	0	0	0	0	0	0	0	0	7	1	0	0	0	1	0	0	0	3	0	0	0	2	0	0	0	1	0	0	0	0	0	0	0	0	0
Erwinia tracheiphila	Bacteria	Proteobacteria	2	1	2	0	1	1	0	0	0	0	0	1	0	0	0	0	0	1	1	0	10	6	0	0	0	0	0	0	0	1	1	0	0	2	0	0	0	0	0	0	0	0	0	0	0	0	0
Erysipelothrix larvae	Bacteria	Firmicutes	16	1	2	4	0	0	0	0	0	0	0	5	0	0	0	0	1	0	0	0	0	0	1	0	0	0	0	0	0	1	0	0	0	0	0	0	0	0	0	0	0	0	0	0	0	0	0
Erysipelothrix rhusiopathiae	Bacteria	Firmicutes	1	1	0	1	0	0	0	0	0	0	0	0	0	0	1	0	0	0	3	0	0	0	0	0	0	0	0	0	0	0	1	0	0	0	1	0	0	0	0	0	0	0	0	0	0	0	0
Erysipelothrix sp.	Bacteria	Firmicutes	6	1	1	4	0	0	0	0	0	0	0	3	0	0	0	0	0	0	1	0	0	0	0	0	0	0	0	0	1	0	0	0	0	0	0	0	0	0	0	0	0	0	0	0	0	0	0
Erysipelotrichaceae bacterium	Bacteria	Firmicutes	21	0	1	3	0	0	0	0	0	0	0	5	0	0	0	0	0	0	0	0	3	0	2	0	0	0	0	0	0	1	0	0	0	0	2	0	0	1	0	0	0	0	0	0	0	0	0
Erythrobacter atlanticus	Bacteria	Proteobacteria	0	0	1	0	0	0	0	0	0	0	0	0	0	1	0	0	0	0	0	0	7	2	1	0	0	0	0	0	0	0	0	0	0	0	0	0	0	0	0	0	0	0	0	0	0	0	0
Erythrobacter aureus	Bacteria	Proteobacteria	0	0	2	0	0	0	0	0	0	0	0	0	0	1	0	0	0	0	0	0	7	1	1	0	0	0	0	0	0	0	0	0	0	0	0	0	0	0	0	0	0	0	0	0	0	0	0
Erythrobacter flavus	Bacteria	Proteobacteria	0	0	3	0	0	0	0	0	0	0	0	2	0	1	0	0	0	0	0	0	4	2	1	0	0	0	0	0	0	0	0	0	0	0	0	0	0	1	0	0	0	0	0	0	0	0	0
Erythrobacter gangjinensis	Bacteria	Proteobacteria	0	2	2	0	0	0	0	0	0	0	0	3	0	1	2	0	0	0	0	0	3	2	1	0	0	2	0	0	0	0	0	0	0	0	0	0	0	0	0	0	0	0	0	0	0	0	0
Erythrobacter litoralis	Bacteria	Proteobacteria	0	0	1	0	0	0	0	0	0	0	0	2	0	1	0	0	0	0	0	0	5	2	1	0	0	0	0	0	0	0	0	0	1	0	0	0	1	0	0	0	0	0	0	0	0	0	0
Erythrobacter sp.	Bacteria	Proteobacteria	0	0	3	0	0	0	0	0	0	0	0	3	0	1	1	0	0	0	0	0	4	2	1	0	0	0	0	0	0	0	0	0	0	0	0	0	0	0	0	0	0	0	0	0	0	0	0
Escherichia albertii	Bacteria	Proteobacteria	2	2	2	3	0	0	1	0	0	0	0	5	0	0	0	0	0	0	0	0	7	3	1	0	0	0	0	0	1	0	0	0	0	2	0	0	0	0	0	0	0	0	0	0	0	0	0
Escherichia coli	Bacteria	Proteobacteria	3	3	2	3	0	0	1	0	0	0	0	7	0	0	0	0	0	0	0	0	7	4	1	0	0	0	0	0	2	1	0	0	0	2	1	0	0	0	0	0	0	0	0	0	0	0	0
Escherichia fergusonii	Bacteria	Proteobacteria	4	1	2	2	0	0	1	0	0	0	0	5	0	0	0	0	0	0	0	0	6	3	1	0	0	0	0	0	1	0	0	0	0	2	1	0	0	0	0	0	0	0	0	0	0	0	0
Escherichia marmotae	Bacteria	Proteobacteria	1	3	2	2	0	0	1	0	0	0	0	6	0	0	0	0	0	0	0	0	8	3	2	0	0	0	0	0	0	0	0	0	0	2	0	0	1	0	0	0	0	0	0	0	0	0	0
Escherichia sp.	Bacteria	Proteobacteria	3	3	2	3	0	0	1	0	0	0	0	6	0	0	0	0	0	0	0	0	10	3	2	0	0	0	0	0	1	1	0	0	1	2	1	0	1	0	0	0	0	0	0	0	0	0	0
Ethanoligenens harbinense	Bacteria	Firmicutes	5	3	0	0	0	0	1	0	0	0	0	8	0	0	0	0	3	0	0	0	3	3	8	0	0	0	0	0	1	1	0	1	3	0	0	0	0	0	0	0	0	0	0	0	0	0	0
Eubacterium limosum	Bacteria	Firmicutes	0	0	2	1	0	0	0	0	0	0	0	7	0	0	0	0	0	0	0	0	3	0	2	0	0	0	0	0	0	0	0	0	0	0	0	0	0	0	0	0	0	0	0	0	0	0	0
Eubacterium maltosivorans	Bacteria	Firmicutes	0	0	2	1	0	0	0	0	0	0	0	7	0	0	0	0	0	0	0	0	2	0	5	0	0	0	0	0	0	0	0	0	0	0	0	0	0	0	0	0	0	0	0	0	0	0	0
Eubacterium minutum	Bacteria	Firmicutes	0	0	0	0	0	0	0	0	0	0	0	0	0	0	0	0	0	0	0	0	0	0	1	0	0	0	0	0	0	0	0	0	0	0	0	0	0	0	0	0	0	0	0	0	0	0	0
Eubacterium sulci	Bacteria	Firmicutes	0	0	0	0	0	0	0	0	0	0	0	0	0	0	0	0	0	0	0	0	0	0	0	0	0	0	0	0	0	0	0	0	0	0	0	0	0	0	0	0	0	0	0	0	0	0	0
Euhalothece natronophila	Bacteria	Cyanobacteria	0	0	1	0	0	0	0	0	0	0	0	7	0	0	0	0	0	0	0	0	1	0	0	0	0	0	0	0	0	0	0	0	0	0	1	0	0	0	0	0	0	0	0	0	0	0	0
Euzebya sp.	Bacteria	Actinobacteria	2	0	2	0	0	0	0	0	0	0	0	12	0	1	1	0	1	0	0	0	8	0	0	0	0	0	0	0	2	0	0	0	1	0	0	0	1	0	0	0	0	0	0	0	0	0	0
Euzebyella marina	Bacteria	Bacteroidetes	1	2	4	0	1	0	0	0	1	0	0	8	0	1	1	0	0	0	3	0	2	0	0	0	0	3	3	0	2	2	2	0	0	0	0	0	0	7	0	0	0	0	0	0	0	1	0
Exiguobacterium antarcticum	Bacteria	Firmicutes	2	0	3	0	0	0	0	0	0	0	0	12	0	0	1	0	0	0	0	0	1	0	0	0	0	0	0	0	1	1	0	0	1	0	0	0	1	0	0	0	0	0	0	0	0	0	0
Exiguobacterium oxidotolerans	Bacteria	Firmicutes	4	0	3	0	0	0	0	0	0	0	0	12	0	0	1	0	0	0	0	0	2	0	0	0	0	0	0	0	1	1	0	0	2	0	1	0	1	0	0	0	0	0	0	0	0	0	0
Exiguobacterium sibiricum	Bacteria	Firmicutes	1	0	3	0	0	0	0	0	0	0	0	12	0	0	0	0	0	0	0	0	1	0	0	0	0	0	0	0	1	1	0	0	1	0	0	0	2	0	0	0	0	0	0	0	0	0	0
Exiguobacterium sp.	Bacteria	Firmicutes	5	0	2	1	0	0	0	0	0	0	0	12	0	0	1	0	0	0	0	0	1	0	0	0	0	0	0	0	1	1	0	0	1	0	0	0	1	0	0	0	0	0	0	0	0	0	0
Fabibacter pacificus	Bacteria	Bacteroidetes	0	1	5	0	3	0	0	0	0	0	0	7	0	1	2	0	1	0	2	0	4	0	0	1	0	1	0	0	2	0	0	0	0	1	0	0	0	1	0	0	0	0	0	0	0	0	0
Faecalibacterium prausnitzii	Bacteria	Firmicutes	2	7	2	0	0	0	0	0	0	0	0	6	0	0	0	0	0	0	0	0	1	0	2	0	0	1	0	0	2	1	0	0	1	0	0	0	0	0	0	0	0	0	0	0	0	0	0
Faecalibaculum rodentium	Bacteria	Firmicutes	6	1	0	1	2	0	0	0	0	0	0	7	0	0	0	0	0	0	1	0	1	0	0	0	0	0	0	0	0	4	0	0	2	0	1	0	0	0	0	0	0	0	0	0	0	0	0
Faecalitalea cylindroides	Bacteria	Firmicutes	3	0	0	0	0	0	0	0	0	0	0	1	0	0	0	0	0	0	0	0	2	0	0	0	0	0	0	0	0	0	0	0	0	0	0	0	0	0	0	0	0	0	0	0	0	0	0
Fastidiosipila sanguinis	Bacteria	Firmicutes	0	6	4	0	1	0	0	0	0	0	0	9	0	0	2	0	4	0	1	0	0	0	0	0	0	0	3	2	3	1	2	0	3	0	1	0	1	1	0	0	0	0	0	0	0	0	0
Fermentimonas caenicola	Bacteria	Bacteroidetes	0	6	5	0	2	0	0	1	0	0	0	5	0	1	4	0	0	2	4	0	3	0	0	2	0	0	4	1	1	3	2	0	0	0	0	0	1	6	0	0	0	0	0	0	0	0	0
Ferrimonas balearica	Bacteria	Proteobacteria	0	0	1	0	0	0	0	0	0	0	0	4	0	0	0	0	1	0	1	0	8	0	0	0	0	0	0	0	1	0	0	0	0	0	0	0	0	0	0	0	0	0	0	0	0	0	0
Ferrimonas sp.	Bacteria	Proteobacteria	0	0	1	0	0	0	0	0	0	0	0	1	0	0	0	0	0	0	0	0	8	0	0	0	0	0	0	0	0	0	0	0	0	0	0	0	0	0	0	0	0	0	0	0	0	0	0
Ferriphaselus amnicola	Bacteria	Proteobacteria	0	0	2	0	1	0	1	0	0	0	0	1	0	0	0	0	0	0	1	0	4	0	0	0	0	0	0	0	0	0	1	0	0	0	0	0	0	0	0	0	0	0	0	0	0	0	0
Ferroglobus placidus	Archaea	Euryarchaeota	0	0	0	0	0	0	0	0	0	0	0	0	0	0	0	0	0	0	0	0	0	0	0	0	0	0	0	0	0	0	0	0	0	0	0	0	0	0	0	0	0	0	0	0	0	0	0
Ferroplasma acidarmanus	Archaea	Euryarchaeota	2	0	0	0	0	0	0	0	0	0	0	0	0	3	0	0	0	0	0	0	0	0	0	0	0	0	0	0	0	0	0	0	0	0	0	0	0	0	0	0	0	0	0	0	0	0	0
Ferroplasma acidiphilum	Archaea	Euryarchaeota	1	0	0	0	0	0	0	0	0	0	0	0	0	3	0	0	0	0	0	0	0	0	0	0	0	0	0	0	1	0	0	0	0	0	1	0	0	0	0	0	0	0	0	0	0	0	0
Ferrovibrio terrae	Bacteria	Proteobacteria	0	0	1	0	0	0	0	0	0	0	0	0	0	1	0	2	0	0	0	0	3	0	0	0	0	0	0	0	0	0	0	0	0	0	0	0	0	0	0	0	0	0	0	0	0	0	0
Ferrovum myxofaciens	Bacteria	Proteobacteria	2	0	2	0	0	0	1	0	0	0	0	14	0	0	0	0	0	0	0	0	9	0	0	0	0	0	0	0	0	0	0	0	0	0	0	0	0	0	0	0	0	0	0	0	0	0	0
Fervidicoccus fontis	Archaea	Crenarchaeota	0	0	0	0	0	0	0	0	0	0	0	0	0	0	0	0	0	0	0	0	0	0	0	0	0	0	0	0	0	0	0	0	0	0	0	0	0	0	0	0	0	0	0	0	0	0	0
Fervidobacterium changbaicum	Bacteria	Thermotogae	2	0	5	1	1	0	0	0	0	0	0	7	0	0	1	0	0	0	1	0	2	0	0	0	0	0	0	1	2	0	0	2	1	0	1	0	1	0	0	0	0	0	0	0	0	0	0
Fervidobacterium islandicum	Bacteria	Thermotogae	2	0	4	1	1	0	0	0	0	0	0	7	0	0	1	0	0	0	1	0	2	0	0	0	0	0	0	1	1	0	0	1	0	0	1	0	1	0	0	0	0	0	0	0	0	0	0
Fervidobacterium nodosum	Bacteria	Thermotogae	2	0	2	1	1	0	0	0	0	0	0	7	0	0	2	0	0	0	1	0	2	0	0	0	0	0	0	1	1	0	0	0	1	0	1	0	1	0	0	0	0	0	0	0	0	0	0
Fervidobacterium pennivorans	Bacteria	Thermotogae	2	0	1	1	1	0	0	0	0	0	0	7	0	0	1	0	0	0	1	0	2	0	0	0	0	0	0	1	2	0	0	1	1	0	1	0	1	0	0	0	0	0	0	0	0	0	0
Fibrella aestuarina	Bacteria	Bacteroidetes	1	2	4	0	5	0	1	1	5	0	0	15	0	0	3	0	3	1	5	0	7	0	1	3	1	2	8	2	0	2	1	0	2	1	0	3	0	12	0	0	0	0	0	0	0	1	0
Fibrella sp.	Bacteria	Bacteroidetes	3	5	4	0	3	0	1	2	6	0	0	15	0	0	4	0	1	2	5	0	8	0	1	3	0	2	3	3	0	1	1	1	1	1	0	1	0	17	0	0	0	0	0	0	0	2	0
Fibrobacter succinogenes	Bacteria	Fibrobacteres	0	2	3	0	12	0	6	9	8	4	0	3	0	0	4	0	2	0	0	0	3	0	0	5	1	0	0	4	0	0	0	0	0	0	0	1	0	14	1	4	0	0	0	0	0	2	0
Fictibacillus arsenicus	Bacteria	Firmicutes	0	0	3	0	0	0	0	0	0	0	0	7	0	1	0	0	4	0	0	0	1	0	0	0	0	0	0	0	2	0	0	2	0	0	1	0	0	0	0	0	0	0	0	0	0	0	0
Fictibacillus phosphorivorans	Bacteria	Firmicutes	1	0	2	0	0	0	0	0	0	0	0	8	0	1	1	0	2	0	0	0	2	0	0	0	0	0	0	0	3	4	0	2	0	0	2	0	0	0	0	0	0	0	0	0	0	0	0
Filifactor alocis	Bacteria	Firmicutes	0	0	0	0	0	0	0	0	0	0	0	0	0	0	0	0	0	0	0	0	3	0	0	0	0	0	0	0	0	0	0	0	0	0	0	0	0	0	0	0	0	0	0	0	0	0	0
Filimonas lacunae	Bacteria	Bacteroidetes	1	19	10	0	4	0	0	0	2	0	1	8	0	1	3	0	2	0	1	0	2	0	2	1	3	12	5	3	5	0	2	5	2	1	0	2	0	23	0	0	0	0	0	0	0	5	0
Filomicrobium marinum	Bacteria	Proteobacteria	0	0	1	0	0	0	0	0	0	0	0	0	0	1	0	0	1	0	0	0	2	0	0	0	0	0	0	0	0	0	0	0	0	0	0	1	0	0	0	0	0	0	0	0	0	0	0
Fimbriimonas ginsengisoli	Bacteria	Armatimonadetes	2	9	2	2	10	0	0	3	1	0	0	5	0	0	2	0	4	0	5	0	3	0	1	4	2	1	11	1	5	1	0	2	5	0	5	1	2	9	3	0	0	0	0	0	1	6	1
Finegoldia magna	Bacteria	Firmicutes	0	0	0	0	0	0	0	0	0	0	0	3	0	0	0	0	0	0	0	0	1	0	2	0	0	0	0	0	0	0	0	0	0	0	0	0	0	0	0	0	0	0	0	0	0	0	0
Firmicutes bacterium	Bacteria	Firmicutes	3	0	1	0	0	0	0	0	0	0	0	1	0	4	0	0	5	0	0	0	4	0	1	0	0	0	0	0	1	0	0	0	0	0	0	0	0	0	0	0	0	0	0	0	0	0	0
Fischerella sp.	Bacteria	Cyanobacteria	1	0	1	0	1	0	0	0	2	0	0	10	0	0	0	1	0	0	0	0	1	0	0	0	0	0	0	0	2	0	0	0	0	0	1	0	0	0	0	0	0	0	0	0	0	0	0
Flagellimonas maritima	Bacteria	Bacteroidetes	0	4	7	0	0	0	0	0	0	0	0	7	0	1	2	2	0	0	1	0	2	0	0	0	0	1	0	2	1	1	0	0	0	1	1	0	0	3	0	0	0	0	0	0	0	0	0
Flammeovirga pectinis	Bacteria	Bacteroidetes	0	20	10	0	8	0	1	3	1	0	0	13	2	1	16	0	4	2	2	0	4	0	2	1	0	0	3	3	2	0	0	0	0	0	0	0	0	3	0	0	0	1	1	0	3	3	0
Flammeovirga sp.	Bacteria	Bacteroidetes	0	29	19	0	6	0	1	1	3	1	0	15	2	1	17	0	3	1	3	0	4	0	1	6	1	2	9	5	2	0	0	0	2	0	2	0	0	8	0	0	0	1	1	0	1	2	0
Flammeovirgaceae bacterium	Bacteria	Bacteroidetes	1	4	8	0	6	0	1	3	4	0	0	11	0	3	2	0	0	0	1	0	4	0	0	5	1	2	0	3	4	0	0	0	2	3	0	0	0	17	0	0	0	0	0	0	0	4	0
Flaviflexus salsibiostraticola	Bacteria	Actinobacteria	0	0	0	1	0	0	0	0	0	0	0	9	0	2	0	0	0	0	0	0	3	0	0	0	0	0	0	0	0	0	0	0	0	0	0	0	0	0	0	0	0	0	0	0	0	0	0
Flaviflexus sp.	Bacteria	Actinobacteria	0	0	1	1	0	0	0	0	0	0	0	10	0	0	0	0	1	0	0	0	3	0	0	0	0	0	0	0	0	0	1	0	0	0	0	0	0	0	0	0	0	0	0	0	0	0	0
Flavihumibacter sp.	Bacteria	Bacteroidetes	0	6	5	0	0	0	0	1	0	0	0	9	0	0	2	0	1	0	2	0	1	0	2	0	1	2	5	2	2	0	2	1	0	1	0	0	0	5	0	0	0	0	0	0	0	2	0
Flavisolibacter ginsenosidimutans	Bacteria	Bacteroidetes	1	17	5	0	1	0	0	1	1	0	0	10	0	1	2	0	1	1	5	0	3	0	1	0	3	10	5	3	2	1	3	1	3	1	0	0	0	17	0	0	0	0	0	0	0	2	0
Flavisolibacter tropicus	Bacteria	Bacteroidetes	0	5	4	0	3	0	0	1	0	0	0	11	0	0	2	0	2	0	5	0	3	1	1	0	0	2	3	2	0	1	1	0	0	2	0	0	0	4	0	0	0	0	0	0	0	0	0
Flavivirga eckloniae	Bacteria	Bacteroidetes	1	10	10	0	4	0	1	0	1	0	0	5	0	0	10	2	0	0	3	0	2	0	0	0	1	2	17	1	7	0	0	0	0	1	0	0	0	7	0	0	0	0	1	0	0	0	0
Flavobacteriaceae bacterium	Bacteria	Bacteroidetes	0	4	4	0	2	0	0	0	1	0	0	6	0	0	3	1	1	0	2	0	2	0	0	0	0	1	3	1	1	0	1	0	0	0	0	0	0	2	0	0	0	0	0	0	0	0	0
Flavobacterium album	Bacteria	Bacteroidetes	1	0	5	0	4	0	0	0	0	0	0	9	0	1	4	0	0	1	0	0	2	0	1	2	1	0	0	3	1	2	0	0	0	0	0	0	0	1	0	0	0	0	0	0	0	0	0
Flavobacterium arcticum	Bacteria	Bacteroidetes	0	0	4	0	3	0	0	0	0	0	0	7	0	0	2	0	0	0	0	0	2	0	1	2	1	0	0	0	1	0	0	0	0	1	0	0	0	1	0	0	0	0	0	0	0	0	0
Flavobacterium branchiophilum	Bacteria	Bacteroidetes	0	0	3	0	0	0	0	1	0	0	0	4	0	0	1	0	0	0	0	0	2	0	1	0	0	1	0	2	1	1	0	0	0	1	0	0	0	0	0	0	0	0	0	0	0	0	0
Flavobacterium columnare	Bacteria	Bacteroidetes	0	0	1	0	1	0	0	0	0	0	0	1	0	0	0	0	0	1	0	0	2	0	1	0	0	0	0	0	0	0	0	0	0	0	0	0	0	0	0	0	0	0	0	0	0	0	0
Flavobacterium commune	Bacteria	Bacteroidetes	0	16	5	0	1	0	1	0	1	0	0	4	0	0	3	0	1	0	1	0	1	0	1	0	2	14	3	3	3	3	2	3	1	0	0	1	1	29	0	0	0	0	0	0	0	3	0
Flavobacterium crocinum	Bacteria	Bacteroidetes	1	15	9	0	4	0	1	1	3	0	0	5	0	0	2	0	1	1	3	0	1	0	1	3	2	11	2	6	2	2	2	2	0	0	0	1	1	20	0	0	0	0	0	0	1	3	0
Flavobacterium faecale	Bacteria	Bacteroidetes	0	16	10	0	1	0	0	0	5	0	1	7	0	1	14	0	0	0	0	0	1	0	1	0	0	3	6	0	1	0	0	0	1	0	0	0	0	5	0	0	0	0	0	0	0	0	0
Flavobacterium gilvum	Bacteria	Bacteroidetes	0	15	12	0	0	0	0	0	0	0	0	7	0	0	0	0	2	0	8	0	2	0	1	0	1	8	11	0	2	0	2	4	1	0	0	0	1	13	0	0	0	0	0	0	0	3	0
Flavobacterium indicum	Bacteria	Bacteroidetes	0	1	1	0	0	0	0	0	0	0	0	3	0	0	0	0	0	2	1	0	2	0	1	0	0	0	0	0	0	0	0	0	0	0	0	0	0	0	0	0	0	0	0	0	0	0	0
Flavobacterium johnsoniae	Bacteria	Bacteroidetes	1	14	12	0	5	0	2	1	3	0	0	7	0	0	3	0	5	1	4	0	1	0	1	2	3	7	2	6	3	0	2	1	2	1	0	1	1	13	0	0	0	0	0	0	1	2	0
Flavobacterium magnum	Bacteria	Bacteroidetes	1	1	3	0	2	0	0	0	0	0	0	6	0	0	2	0	0	0	1	0	2	0	1	0	0	0	0	2	2	0	0	0	0	0	0	0	0	1	0	0	0	0	0	0	0	0	0
Flavobacterium nackdongense	Bacteria	Bacteroidetes	0	12	10	0	8	0	0	1	2	0	0	6	0	0	5	3	0	0	3	0	1	0	1	3	4	2	4	3	3	0	0	0	1	0	0	1	0	14	0	0	0	0	0	3	2	1	0
Flavobacterium pallidum	Bacteria	Bacteroidetes	1	1	4	0	2	0	0	0	0	0	0	6	0	0	2	0	0	0	1	0	2	0	1	0	0	0	0	2	2	0	0	0	0	0	0	0	0	1	0	0	0	0	0	0	0	0	0
Flavobacterium psychrophilum	Bacteria	Bacteroidetes	0	0	2	0	1	0	0	0	0	0	0	1	0	0	0	0	0	0	0	0	2	0	1	0	0	0	0	0	0	0	0	0	0	0	0	0	0	0	0	0	0	0	0	0	0	0	0
Flavobacterium sangjuense	Bacteria	Bacteroidetes	0	2	1	0	0	0	0	0	0	0	0	7	0	0	1	2	0	0	1	0	2	0	0	0	0	2	0	1	2	1	0	0	0	0	0	0	0	1	0	0	0	0	0	0	0	0	0
Flavobacterium sediminis	Bacteria	Bacteroidetes	0	0	3	0	2	0	0	1	0	0	0	3	0	0	0	0	0	0	0	0	2	0	1	1	0	1	0	0	0	0	0	0	0	0	0	0	0	1	0	0	0	0	0	0	0	0	0
Flavobacterium sp.	Bacteria	Bacteroidetes	1	6	9	0	3	0	1	0	1	0	0	7	0	0	2	0	2	0	3	0	1	0	1	1	1	3	1	4	2	1	1	1	1	1	0	1	1	7	0	0	0	0	0	0	0	1	0
Flavonifractor plautii	Bacteria	Firmicutes	0	0	0	0	0	0	0	0	0	0	0	1	0	0	0	0	1	0	0	0	0	0	0	0	0	0	0	0	1	0	0	0	0	0	0	0	0	0	0	0	0	0	0	0	0	0	0
Flexistipes sinusarabici	Bacteria	Deferribacteres	0	0	1	0	0	0	0	0	0	0	0	1	0	0	0	0	0	0	0	0	4	0	0	0	0	0	0	0	0	0	0	0	0	0	0	0	0	0	0	0	0	0	0	0	0	0	0
Fluviibacterium aquatile	Bacteria	Proteobacteria	1	0	1	1	0	0	0	0	0	0	0	3	0	0	0	0	0	0	0	0	5	0	1	0	0	0	0	0	0	0	0	0	0	0	0	0	1	0	0	0	0	0	0	0	0	0	0
Fluviicola riflensis	Bacteria	Bacteroidetes	0	1	3	0	0	0	0	0	0	0	0	0	0	0	0	0	0	0	1	0	4	0	1	0	0	0	1	0	0	0	0	0	0	0	0	0	0	0	1	0	0	0	0	0	0	0	0
Fluviicola taffensis	Bacteria	Bacteroidetes	0	1	3	0	1	0	0	0	0	0	0	0	0	0	2	0	0	0	1	0	3	0	1	0	0	0	1	0	0	0	0	0	0	0	0	0	0	0	0	0	0	0	0	0	0	0	0
Fokinia solitaria	Bacteria	Proteobacteria	0	0	0	0	0	0	0	0	0	0	0	0	0	0	0	0	0	0	0	0	1	0	0	0	0	0	0	0	0	0	0	0	0	0	0	0	0	0	0	0	0	0	0	0	0	0	0
Formosa agariphila	Bacteria	Bacteroidetes	1	14	7	0	3	0	0	0	0	0	0	5	0	1	9	2	0	0	1	0	2	0	1	3	0	2	5	2	3	0	0	0	0	0	0	3	0	2	0	0	0	0	0	0	0	0	0
Formosa sediminum	Bacteria	Bacteroidetes	1	0	6	0	2	0	0	0	0	0	0	6	0	1	1	0	0	0	3	0	2	0	1	0	0	0	2	4	3	0	0	0	0	0	0	2	0	2	0	0	0	0	0	0	0	0	0
Formosa sp.	Bacteria	Bacteroidetes	0	1	2	0	1	0	0	0	1	0	0	0	0	0	3	3	1	0	0	0	2	0	0	0	0	0	0	2	0	0	0	0	0	0	0	0	0	0	0	0	0	0	0	0	0	0	0
Francisella adeliensis	Bacteria	Proteobacteria	0	0	2	0	0	0	0	0	0	0	0	2	0	0	0	0	5	1	0	0	3	0	0	0	0	0	0	0	1	1	0	0	0	1	0	0	1	0	0	0	0	0	0	0	0	0	0
Francisella cf.	Bacteria	Proteobacteria	0	0	2	0	0	0	0	0	0	0	0	2	0	0	0	0	3	0	0	0	3	0	0	0	0	0	0	0	2	1	1	0	0	1	0	0	1	0	0	0	0	0	0	0	0	0	0
Francisella frigiditurris	Bacteria	Proteobacteria	0	1	2	0	0	0	0	0	0	0	0	2	0	0	0	0	2	1	0	0	3	0	0	0	0	0	0	0	1	0	1	0	0	1	0	0	0	0	0	0	0	0	0	0	0	0	0
Francisella hispaniensis	Bacteria	Proteobacteria	0	0	1	0	0	0	0	0	0	0	0	2	0	0	0	0	3	0	0	0	3	0	0	0	0	0	0	0	2	1	1	0	0	1	0	0	0	0	0	0	0	0	0	0	0	0	0
Francisella marina	Bacteria	Proteobacteria	0	0	1	0	0	0	0	0	0	0	0	2	0	0	0	0	5	2	1	0	4	0	0	0	0	0	0	0	1	1	0	0	0	1	0	0	0	0	0	0	0	0	0	0	0	0	0
Francisella noatunensis	Bacteria	Proteobacteria	0	0	1	0	0	0	0	0	0	0	0	2	0	0	0	0	0	0	0	0	2	0	0	0	0	0	0	0	0	0	0	0	0	0	0	0	0	0	0	0	0	0	0	0	0	0	0
Francisella opportunistica	Bacteria	Proteobacteria	0	0	1	0	0	0	0	0	0	0	0	2	0	0	0	0	3	0	0	0	2	0	0	0	0	0	0	0	0	0	1	0	0	1	0	0	0	0	0	0	0	0	0	0	0	0	0
Francisella persica	Bacteria	Proteobacteria	0	0	1	0	0	0	0	0	0	0	0	2	0	0	0	0	1	0	0	0	2	0	0	0	0	0	0	0	0	0	1	0	0	0	0	0	0	0	0	0	0	0	0	0	0	0	0
Francisella philomiragia	Bacteria	Proteobacteria	0	0	1	0	0	0	0	0	0	0	0	2	0	0	0	0	7	1	1	0	4	0	0	0	0	0	0	0	0	1	0	0	0	1	0	0	1	0	0	0	0	0	0	0	0	0	0
Francisella salina	Bacteria	Proteobacteria	0	0	1	0	0	0	0	0	0	0	0	2	0	0	0	0	6	1	1	0	3	0	0	0	0	0	0	0	1	1	0	0	0	1	0	0	0	0	0	0	0	0	0	0	0	0	0
Francisella sp.	Bacteria	Proteobacteria	0	0	1	0	0	0	0	0	0	0	0	2	0	0	0	0	4	0	0	0	3	0	0	0	0	0	0	0	0	0	1	0	0	1	0	0	0	0	0	0	0	0	0	0	0	0	0
Francisella tularensis	Bacteria	Proteobacteria	0	0	2	0	0	0	0	0	0	0	0	2	0	0	0	0	4	0	1	0	3	0	0	0	0	0	0	0	1	1	1	0	0	1	0	0	1	0	0	0	0	0	0	0	0	0	0
Francisella uliginis	Bacteria	Proteobacteria	0	0	2	0	0	0	0	0	0	0	0	2	0	0	0	0	5	2	0	0	5	0	0	0	0	0	0	0	1	1	1	0	0	1	0	0	1	0	0	0	0	0	0	0	0	0	0
Frankia alni	Bacteria	Actinobacteria	0	0	2	0	0	2	0	0	0	0	0	10	0	5	2	0	0	0	0	0	4	0	1	0	1	0	0	2	0	0	0	0	0	0	0	0	0	1	0	0	0	0	0	0	0	0	0
Frankia casuarinae	Bacteria	Actinobacteria	0	0	0	0	0	0	0	0	0	0	0	8	0	4	1	0	1	0	0	0	5	0	1	1	0	0	0	0	0	0	0	0	0	0	0	0	0	1	0	0	0	0	0	0	0	0	0
Frankia inefficax	Bacteria	Actinobacteria	3	5	3	1	0	0	0	0	0	0	0	9	0	4	5	0	1	0	0	0	10	0	2	1	0	0	0	0	0	0	0	1	0	0	0	0	0	2	0	0	0	0	0	0	0	0	0
Frankia sp.	Bacteria	Actinobacteria	3	8	9	0	0	2	0	0	0	0	0	10	0	3	1	0	1	0	0	0	11	0	1	0	0	0	0	0	0	4	0	0	0	0	0	0	0	7	0	0	0	0	0	0	0	0	0
Frankia symbiont	Bacteria	Actinobacteria	0	0	0	0	1	3	0	0	0	0	0	8	0	2	1	0	0	0	0	0	8	0	1	0	0	0	0	0	0	0	0	0	0	0	0	0	0	0	0	0	0	0	0	0	0	0	0
Frankineae bacterium	Bacteria	Actinobacteria	2	1	8	1	0	0	0	0	0	0	0	10	0	4	6	0	0	0	0	0	7	0	0	2	0	0	0	0	0	0	0	0	1	0	0	0	0	0	0	0	0	0	0	0	0	0	0
Frateuria aurantia	Bacteria	Proteobacteria	0	0	1	0	0	0	3	0	0	0	0	0	0	2	0	0	0	0	0	0	4	1	0	0	1	2	0	0	0	2	0	1	0	0	0	1	0	0	0	0	0	0	0	0	0	0	0
Frederiksenia canicola	Bacteria	Proteobacteria	0	0	1	0	0	0	0	0	0	0	0	3	0	0	0	0	0	0	0	0	3	1	0	0	0	0	0	0	0	1	2	1	0	0	0	0	0	0	0	0	0	0	0	0	0	0	0
Fremyella diplosiphon	Bacteria	Cyanobacteria	0	0	1	0	0	0	0	0	1	0	0	10	0	0	0	0	1	1	0	0	1	1	1	0	0	1	0	0	1	0	0	0	0	1	1	0	0	0	0	0	0	0	0	0	0	0	0
Fretibacterium fastidiosum	Bacteria	Synergistetes	0	0	0	0	0	0	0	0	0	0	0	1	0	0	0	0	0	0	0	0	1	0	0	0	0	0	0	0	0	0	0	0	0	0	0	0	0	0	0	0	0	0	0	0	0	0	0
Friedmanniella luteola	Bacteria	Actinobacteria	1	3	6	3	2	0	1	0	0	0	0	13	0	4	4	0	0	0	1	0	4	1	1	0	0	0	3	0	0	1	1	1	2	0	2	0	1	4	0	0	0	0	0	0	0	4	0
Friedmanniella sagamiharensis	Bacteria	Actinobacteria	3	5	6	3	2	1	1	0	3	0	0	16	0	4	0	0	0	0	1	0	4	0	2	0	0	0	1	0	1	1	1	0	2	0	1	0	1	3	0	0	0	0	0	0	0	3	0
Frischella perrara	Bacteria	Proteobacteria	3	0	1	0	0	0	0	0	0	0	0	1	0	0	0	0	0	0	1	0	5	3	0	0	0	0	0	0	0	1	0	0	0	0	0	0	0	0	0	0	0	0	0	0	0	0	0
Frondihabitans sp.	Bacteria	Actinobacteria	2	4	2	1	1	3	1	0	0	0	0	12	0	2	2	0	3	0	1	0	3	0	4	1	1	0	3	0	0	1	0	1	3	1	1	1	1	1	0	0	0	0	0	0	0	2	0
Fuerstia marisgermanicae	Bacteria	Planctomycetes	0	1	0	0	1	0	0	0	2	0	0	6	0	0	1	0	0	0	0	0	0	0	0	1	0	0	0	0	0	1	8	0	0	0	0	0	0	1	0	0	0	0	0	0	0	0	0
Fukatsuia symbiotica	Bacteria	Proteobacteria	0	0	1	0	0	0	0	0	0	0	0	0	0	0	0	0	0	0	0	0	6	6	0	0	0	0	0	0	0	0	0	0	0	0	0	0	0	0	0	0	0	0	0	0	0	0	0
Fulvimarina pelagi	Bacteria	Proteobacteria	0	0	1	0	0	0	1	0	0	0	0	2	0	1	0	0	0	0	0	0	2	0	0	0	0	0	0	0	0	0	0	0	0	0	0	0	0	0	0	0	0	0	0	0	0	0	0
Fusobacterium gonidiaformans	Bacteria	Fusobacteria	0	0	0	0	0	0	0	0	0	0	0	1	0	0	0	0	0	0	0	0	0	0	0	0	0	0	0	0	0	0	0	0	0	0	0	0	0	0	0	0	0	0	0	0	0	0	0
Fusobacterium hwasookii	Bacteria	Fusobacteria	0	0	0	0	0	0	0	0	0	0	0	2	0	0	0	0	0	0	0	0	0	0	0	0	0	0	0	0	0	0	0	0	0	0	0	0	0	0	0	0	0	0	0	0	0	0	0
Fusobacterium mortiferum	Bacteria	Fusobacteria	1	1	0	5	0	0	0	1	0	0	0	2	0	0	1	0	0	0	0	0	0	0	0	0	0	1	0	0	0	2	2	0	2	0	1	0	1	0	0	0	0	0	0	0	0	0	0
Fusobacterium necrophorum	Bacteria	Fusobacteria	0	0	0	0	0	0	0	0	0	0	0	2	0	0	0	0	0	0	0	0	0	0	0	0	0	0	0	0	0	0	0	0	0	0	0	0	0	0	0	0	0	0	0	0	0	0	0
Fusobacterium nucleatum	Bacteria	Fusobacteria	0	0	0	0	0	0	0	0	0	0	0	2	0	0	0	0	0	0	0	0	0	0	0	0	0	0	0	0	0	0	0	0	0	0	0	0	0	0	0	0	0	0	0	0	0	0	0
Fusobacterium periodonticum	Bacteria	Fusobacteria	0	0	0	0	0	0	0	0	0	0	0	2	0	0	0	0	0	0	0	0	0	0	0	0	0	0	0	0	0	0	0	0	0	0	0	0	0	0	0	0	0	0	0	0	0	0	0
Fusobacterium sp.	Bacteria	Fusobacteria	0	0	0	0	0	0	0	0	0	0	0	2	0	0	0	0	0	0	0	0	0	0	0	0	0	0	0	0	0	0	0	0	0	0	0	0	0	0	0	0	0	0	0	0	0	0	0
Fusobacterium ulcerans	Bacteria	Fusobacteria	2	0	0	2	0	0	0	0	0	0	0	2	0	0	0	0	0	0	0	0	0	0	0	0	0	0	0	0	0	0	0	0	0	0	0	0	0	0	0	0	0	0	0	0	0	0	0
Fusobacterium varium	Bacteria	Fusobacteria	1	0	0	2	0	0	0	0	0	0	0	2	0	0	0	0	0	0	0	0	0	1	0	0	0	0	0	0	0	0	0	0	0	0	0	0	0	0	0	0	0	0	0	0	0	0	0
Gallibacterium anatis	Bacteria	Proteobacteria	0	1	1	0	0	0	0	0	0	0	0	3	0	0	0	0	0	0	0	0	4	2	0	0	0	0	0	0	1	1	0	0	0	0	0	0	0	0	0	0	0	0	0	0	0	0	0
Gallionella capsiferriformans	Bacteria	Proteobacteria	0	0	1	0	0	0	2	0	0	0	0	1	0	0	0	0	0	0	0	0	4	0	0	0	0	0	0	0	0	0	1	0	0	0	0	0	0	0	0	0	0	0	0	0	0	0	0
gamma proteobacterium	Bacteria	Proteobacteria	0	0	1	0	1	0	0	0	0	0	0	1	0	0	0	0	0	0	0	0	6	0	0	0	0	0	0	0	0	0	0	0	0	0	0	1	0	0	0	0	0	0	0	0	0	0	0
Gammaproteobacteria bacterium	Bacteria	Proteobacteria	0	0	1	0	0	0	0	0	0	0	0	0	0	0	0	1	0	0	0	0	4	0	0	0	0	0	0	0	0	0	0	0	0	0	0	1	0	0	0	0	0	0	0	0	1	0	0
Gardnerella vaginalis	Bacteria	Actinobacteria	0	2	0	0	0	0	0	0	0	0	0	10	0	0	0	0	0	0	1	0	2	0	2	0	0	0	1	0	2	0	1	0	0	0	1	0	0	0	0	0	0	0	0	0	0	0	0
Geitlerinema sp.	Bacteria	Cyanobacteria	0	0	1	0	0	0	0	0	0	0	0	6	0	0	0	0	0	0	0	0	1	0	0	0	0	0	0	0	1	0	0	0	0	1	1	0	0	0	0	0	0	0	0	0	0	0	0
Gemella haemolysans	Bacteria	Firmicutes	0	0	0	0	0	0	0	0	0	0	0	2	0	0	0	0	0	0	0	0	1	0	0	0	0	0	0	0	0	1	0	0	0	0	0	0	0	0	0	0	0	0	0	0	0	0	0
Gemella morbillorum	Bacteria	Firmicutes	0	0	0	0	0	0	0	0	0	0	0	2	0	0	0	0	0	0	0	0	2	0	0	0	0	0	0	0	0	1	0	0	0	0	0	0	0	0	0	0	0	0	0	0	0	0	0
Gemella sanguinis	Bacteria	Firmicutes	0	0	0	0	0	0	0	0	0	0	0	2	0	0	0	0	0	0	0	0	1	0	0	0	0	0	0	0	0	1	0	0	0	0	0	0	0	0	0	0	0	0	0	0	0	0	0
Gemella sp.	Bacteria	Firmicutes	0	0	0	0	0	0	0	0	0	0	0	2	0	0	0	0	0	0	0	0	1	0	0	0	0	0	0	0	0	0	0	0	0	0	0	0	0	0	0	0	0	0	0	0	0	0	0
Geminocystis sp.	Bacteria	Cyanobacteria	0	0	1	0	1	0	0	0	0	0	0	6	0	0	0	0	0	2	0	0	1	0	0	0	0	0	0	0	0	0	0	0	0	0	1	0	0	0	0	0	0	0	0	0	0	0	0
Gemmata massiliana	Bacteria	Planctomycetes	0	1	0	0	0	0	0	0	0	0	0	14	0	1	1	0	0	0	0	0	0	0	0	0	0	0	0	0	0	1	3	0	0	1	0	1	0	0	0	0	0	0	0	0	0	0	0
Gemmata obscuriglobus	Bacteria	Planctomycetes	0	2	0	0	0	0	0	0	1	0	0	8	0	2	1	0	0	0	0	0	0	1	0	0	0	0	0	0	0	1	3	0	0	1	0	0	0	0	0	0	0	0	0	0	0	0	0
Gemmata sp.	Bacteria	Planctomycetes	0	1	0	0	0	0	0	0	0	0	0	9	0	0	1	0	0	0	0	0	0	0	0	0	0	0	0	0	0	1	3	0	0	1	0	0	0	0	0	0	0	0	0	0	0	0	0
Gemmataceae bacterium	Bacteria	Planctomycetes	0	1	0	0	1	0	0	0	0	0	0	11	0	2	1	0	0	0	0	0	0	0	0	0	0	0	0	0	0	1	1	0	0	1	0	1	0	0	0	0	0	0	0	0	0	0	0
Gemmatimonas aurantiaca	Bacteria	Gemmatimonadetes	0	0	2	0	0	0	0	1	0	0	0	1	0	0	0	0	2	0	1	0	2	0	0	0	0	0	0	0	0	0	0	0	0	0	1	0	0	0	0	0	0	0	0	0	0	0	0
Gemmatimonas phototrophica	Bacteria	Gemmatimonadetes	0	0	3	0	0	0	0	0	0	0	0	1	0	0	1	0	2	0	2	0	1	0	0	0	0	0	1	1	0	0	1	0	0	1	1	0	0	0	0	0	0	0	0	0	0	0	0
Gemmatimonas sp.	Bacteria	Gemmatimonadetes	0	0	5	0	0	0	0	1	0	0	0	1	0	0	1	0	1	0	2	0	3	0	0	1	0	0	1	0	0	0	0	0	0	0	1	0	0	0	0	0	0	0	0	0	0	0	0
Gemmatirosa kalamazoonesis	Bacteria	Gemmatimonadetes	1	6	8	0	1	0	0	3	2	0	0	14	0	1	2	0	6	0	4	0	6	1	0	1	3	6	4	0	4	0	1	0	1	2	1	1	0	10	1	0	0	0	0	0	0	4	0
Gemmobacter sp.	Bacteria	Proteobacteria	1	1	1	0	0	0	0	0	0	0	0	6	0	0	4	0	0	0	0	0	9	1	1	0	0	0	0	0	0	0	0	0	1	0	0	0	1	0	0	0	0	0	0	0	0	0	0
Geoalkalibacter subterraneus	Bacteria	Proteobacteria	0	0	1	0	0	0	0	0	0	0	0	6	0	0	0	0	0	0	0	0	3	0	0	0	0	0	0	0	0	0	0	0	0	0	0	0	0	0	0	0	0	0	0	0	0	0	0
Geobacillus genomosp.	Bacteria	Firmicutes	4	1	2	1	1	0	0	0	1	0	0	7	0	0	0	0	4	0	0	0	1	0	0	0	0	0	0	0	0	1	0	0	0	0	0	0	0	1	0	0	0	0	0	0	0	1	1
Geobacillus kaustophilus	Bacteria	Firmicutes	4	1	0	1	1	0	0	0	0	0	0	7	0	0	0	0	3	0	0	0	1	0	0	0	0	0	0	0	0	1	0	0	1	1	1	0	1	0	0	0	0	0	0	0	0	0	0
Geobacillus lituanicus	Bacteria	Firmicutes	3	0	1	1	0	0	0	0	0	0	0	8	0	0	0	0	1	0	0	0	1	0	0	0	0	0	0	0	0	1	0	0	0	0	0	0	0	0	0	0	0	0	0	0	0	0	0
Geobacillus sp.	Bacteria	Firmicutes	2	1	0	1	0	0	0	0	1	0	0	7	0	0	0	0	3	0	0	0	1	0	0	0	0	0	0	0	0	1	0	0	1	0	0	0	0	1	0	0	0	0	0	0	0	1	1
Geobacillus stearothermophilus	Bacteria	Firmicutes	2	0	0	1	0	0	0	0	0	0	0	6	0	0	0	0	3	0	0	0	1	0	0	0	0	0	0	0	0	0	0	0	0	0	1	0	0	0	0	0	0	0	0	0	0	0	0
Geobacillus subterraneus	Bacteria	Firmicutes	2	0	0	1	0	0	0	0	1	0	0	6	0	0	0	0	4	0	0	0	1	0	0	0	0	0	0	0	0	1	0	0	0	0	1	1	0	0	0	0	0	0	0	0	0	0	0
Geobacillus thermocatenulatus	Bacteria	Firmicutes	3	0	0	1	0	0	0	0	0	0	0	6	0	0	0	0	2	0	0	0	1	0	0	0	0	0	0	0	0	0	0	0	1	1	0	0	0	0	0	0	0	0	0	0	0	0	0
Geobacillus thermodenitrificans	Bacteria	Firmicutes	3	1	2	1	0	0	0	0	2	0	0	7	0	0	0	0	3	0	0	0	1	0	0	0	0	0	0	0	0	0	0	0	1	0	2	1	0	1	0	0	0	0	0	0	0	1	1
Geobacillus thermoleovorans	Bacteria	Firmicutes	3	0	0	1	0	0	0	0	1	0	0	7	0	0	0	0	3	0	0	0	1	0	0	0	0	0	0	0	0	0	0	0	1	1	1	1	1	1	0	0	0	0	0	0	0	1	1
Geobacter anodireducens	Bacteria	Proteobacteria	0	0	0	0	0	0	0	0	0	0	0	4	0	0	0	0	0	0	0	0	5	0	0	0	0	0	0	0	0	0	0	0	0	0	0	0	0	0	0	0	0	0	0	0	0	0	0
Geobacter bemidjiensis	Bacteria	Proteobacteria	0	1	0	0	0	0	0	0	0	0	0	8	0	1	0	0	0	0	0	0	5	0	0	0	0	0	0	0	0	0	0	0	0	0	0	1	0	0	0	0	0	0	0	0	0	0	0
Geobacter daltonii	Bacteria	Proteobacteria	0	0	0	0	0	0	0	0	0	0	0	6	0	1	0	0	0	0	0	0	4	0	0	0	0	0	0	0	0	0	0	0	0	0	0	1	0	0	0	0	0	0	0	0	0	0	0
Geobacter lovleyi	Bacteria	Proteobacteria	0	0	2	0	0	0	0	0	0	0	0	2	0	1	0	0	0	0	0	0	7	0	0	0	0	0	0	0	0	0	0	0	0	0	0	0	0	0	0	0	0	0	0	0	0	0	0
Geobacter metallireducens	Bacteria	Proteobacteria	0	0	0	0	0	0	0	0	0	0	0	5	0	0	0	0	0	0	0	0	4	0	0	0	0	0	0	0	0	0	0	0	0	0	0	0	0	0	0	0	0	0	0	0	0	0	0
Geobacter pickeringii	Bacteria	Proteobacteria	0	0	0	0	0	0	0	0	0	0	0	2	0	0	0	0	0	0	0	0	3	0	0	0	0	0	0	0	0	0	0	0	0	0	0	0	0	0	0	0	0	0	0	0	0	0	0
Geobacter sp.	Bacteria	Proteobacteria	0	1	0	0	0	0	0	0	0	0	0	6	0	1	0	0	0	1	0	0	6	0	0	0	0	0	0	0	0	0	0	0	0	0	0	0	0	0	0	0	0	0	0	0	0	0	0
Geobacter sulfurreducens	Bacteria	Proteobacteria	0	0	0	0	0	0	0	0	0	0	0	5	0	0	0	0	0	0	0	0	5	0	0	0	0	0	0	0	0	0	0	0	0	0	0	0	0	0	0	0	0	0	0	0	0	0	0
Geobacter uraniireducens	Bacteria	Proteobacteria	0	0	0	0	0	0	0	0	0	0	0	3	0	0	0	0	0	0	2	0	4	0	0	0	0	0	0	0	0	0	0	0	0	0	0	0	0	0	0	0	0	0	0	0	0	0	0
Geodermatophilus obscurus	Bacteria	Actinobacteria	0	1	1	0	0	1	2	0	0	0	0	14	1	1	2	0	0	0	0	0	6	0	0	0	0	0	0	1	0	0	0	0	0	0	0	0	0	0	0	0	0	0	0	0	0	0	0
Geoglobus acetivorans	Archaea	Euryarchaeota	0	0	0	0	0	0	0	0	0	0	0	0	0	0	0	0	0	0	0	0	0	0	0	0	0	0	0	0	0	0	0	0	0	0	0	0	0	0	0	0	0	0	0	0	0	0	0
Geoglobus ahangari	Archaea	Euryarchaeota	0	0	0	0	0	0	0	0	0	0	0	0	0	0	0	0	0	0	0	0	0	0	0	0	0	0	0	0	0	0	0	0	0	0	0	0	0	0	0	0	0	0	0	0	0	0	0
Georgenia sp.	Bacteria	Actinobacteria	2	2	5	1	0	0	0	0	1	0	0	13	0	3	0	0	0	0	0	0	3	0	0	0	0	0	0	0	1	1	0	0	1	0	1	1	0	7	0	0	0	0	0	0	0	1	0
Georhizobium profundi	Bacteria	Proteobacteria	1	0	1	0	0	0	1	0	0	0	0	2	0	0	1	0	2	0	0	0	7	1	1	0	0	0	0	0	0	0	0	0	0	0	0	0	0	0	0	0	0	0	0	0	0	0	0
Geosporobacter ferrireducens	Bacteria	Firmicutes	0	0	2	0	0	0	0	0	0	0	0	2	0	0	0	0	5	0	0	0	4	0	0	0	0	0	0	0	1	0	0	0	0	0	0	0	1	0	0	0	0	0	0	0	0	0	0
Geovibrio thiophilus	Bacteria	Deferribacteres	0	0	1	0	0	0	0	0	0	0	0	0	0	0	0	0	0	0	0	0	4	0	0	0	0	0	0	0	0	0	0	0	0	0	0	0	0	0	0	0	0	0	0	0	0	0	0
Gibbsiella quercinecans	Bacteria	Proteobacteria	5	1	3	0	0	0	1	0	0	0	0	9	0	0	0	0	0	0	1	0	7	0	0	0	0	1	0	1	2	2	0	0	1	0	0	0	1	0	0	0	0	0	0	0	0	0	0
Gilliamella apicola	Bacteria	Proteobacteria	5	1	3	1	0	0	0	0	0	0	0	1	0	0	0	0	0	0	1	0	3	0	0	0	0	2	0	0	1	2	0	0	1	0	1	0	0	1	0	0	0	0	0	0	0	0	0
Gillisia sp.	Bacteria	Bacteroidetes	0	0	4	0	1	0	0	0	0	0	0	3	0	1	3	0	0	0	0	0	2	0	0	0	0	0	0	0	1	0	0	0	0	1	0	0	0	0	0	0	0	0	0	0	0	0	0
Gilvibacter sp.	Bacteria	Bacteroidetes	0	0	2	0	0	0	0	0	0	0	0	4	0	0	2	0	0	0	1	0	2	0	0	0	0	0	0	0	1	1	0	0	0	1	0	0	0	0	0	0	0	0	0	0	0	0	0
Gimesia maris	Bacteria	Planctomycetes	0	0	0	0	1	0	1	0	0	0	0	6	0	0	0	0	0	0	0	0	0	0	0	0	0	0	0	0	0	0	9	0	0	0	0	0	0	0	0	0	0	0	0	0	0	0	0
Gimesia sp.	Bacteria	Planctomycetes	0	0	0	0	1	0	1	0	0	0	0	7	0	0	0	0	0	0	0	0	0	0	0	0	0	0	0	0	0	0	6	0	0	0	0	0	0	1	0	0	0	0	0	0	0	0	0
Glaciecola nitratireducens	Bacteria	Proteobacteria	0	1	3	0	0	0	0	0	0	0	0	8	0	0	3	3	0	0	0	0	4	0	0	0	0	0	0	0	1	0	0	0	0	0	0	0	0	0	0	0	0	0	0	0	0	0	0
Glaciecola sp.	Bacteria	Proteobacteria	1	5	5	0	1	0	1	0	1	0	0	11	0	0	6	0	0	0	0	0	4	1	0	1	0	0	2	0	2	0	0	0	1	1	0	0	1	2	0	0	0	0	0	0	4	0	0
Glaesserella parasuis	Bacteria	Proteobacteria	0	1	1	0	0	0	0	0	0	0	0	2	0	0	0	0	0	0	0	0	3	3	0	0	0	0	1	0	0	1	1	1	0	0	0	0	0	0	0	0	0	0	0	0	0	0	0
Glaesserella sp.	Bacteria	Proteobacteria	0	1	1	0	0	0	0	0	0	0	0	4	0	0	0	0	0	0	0	0	4	1	0	0	0	0	0	0	0	1	0	1	0	0	0	0	0	0	0	0	0	0	0	0	0	0	0
Gloeobacter kilaueensis	Bacteria	Cyanobacteria	1	0	2	0	0	0	0	0	0	0	0	7	0	1	0	0	0	0	0	0	1	0	0	0	0	0	0	0	1	0	0	0	0	0	1	1	0	0	0	0	0	0	0	0	0	0	0
Gloeobacter violaceus	Bacteria	Cyanobacteria	1	0	2	0	0	0	0	0	0	0	0	7	0	0	0	0	0	0	0	0	1	0	0	0	0	0	0	0	2	0	0	0	0	0	1	0	0	0	0	0	0	0	0	0	0	0	0
Gloeocapsa sp.	Bacteria	Cyanobacteria	2	1	1	0	5	0	1	0	2	0	0	4	0	0	0	0	0	0	0	0	1	0	0	2	0	0	0	0	1	0	0	0	0	1	1	0	0	0	0	0	0	0	0	0	0	0	0
Gloeomargarita lithophora	Bacteria	Cyanobacteria	0	0	1	0	1	0	0	0	0	0	0	2	0	1	0	0	0	0	0	0	1	0	0	0	0	0	0	0	0	0	0	0	0	0	1	0	0	0	0	0	0	0	0	0	0	0	0
Gloeothece citriformis	Bacteria	Cyanobacteria	0	0	1	0	1	0	0	0	0	0	0	19	0	0	0	0	0	1	0	0	1	0	0	0	0	0	1	0	2	0	0	0	0	0	1	0	0	0	0	0	0	0	0	0	0	0	0
Gloeothece verrucosa	Bacteria	Cyanobacteria	1	1	1	0	1	0	0	0	1	0	0	16	0	3	0	0	0	3	0	0	1	0	0	0	0	0	0	0	1	0	0	0	0	0	1	0	0	1	0	0	0	0	0	0	0	0	0
Gluconacetobacter diazotrophicus	Bacteria	Proteobacteria	0	0	1	0	1	0	0	0	0	0	0	4	0	1	1	0	0	0	1	0	16	0	0	0	0	0	0	0	0	2	0	0	0	1	0	0	0	0	0	0	0	0	0	0	0	0	0
Gluconobacter albidus	Bacteria	Proteobacteria	0	0	1	0	0	0	0	0	0	0	0	0	0	0	0	0	0	0	1	0	9	1	0	0	0	1	0	0	0	2	0	0	0	0	0	0	0	0	0	0	0	0	0	0	0	0	0
Gluconobacter oxydans	Bacteria	Proteobacteria	0	0	0	0	0	0	0	0	0	0	0	2	0	0	0	0	0	0	1	0	8	0	0	0	0	0	0	0	1	1	0	0	0	0	0	0	0	0	0	0	0	0	0	0	0	0	0
Gluconobacter thailandicus	Bacteria	Proteobacteria	0	0	1	0	0	0	1	0	0	0	0	4	0	0	0	0	0	0	1	0	8	0	0	0	0	0	0	0	0	1	0	1	0	0	0	0	0	0	0	0	0	0	0	0	0	0	0
Glutamicibacter arilaitensis	Bacteria	Actinobacteria	2	1	2	0	0	0	0	0	0	0	0	5	0	0	0	0	1	0	0	0	4	0	0	1	0	0	0	0	0	4	1	0	1	0	1	0	1	1	0	0	0	0	0	0	0	1	0
Glutamicibacter creatinolyticus	Bacteria	Actinobacteria	0	0	1	0	0	0	0	0	0	0	0	1	0	1	0	0	1	0	0	0	3	0	0	1	0	0	0	0	0	0	0	0	0	0	0	0	0	0	0	0	0	0	0	0	0	0	0
Glutamicibacter halophytocola	Bacteria	Actinobacteria	2	1	3	0	0	0	0	0	0	0	0	6	0	0	0	0	0	0	0	0	3	0	0	1	0	0	0	1	0	6	1	0	2	0	1	0	1	1	0	0	0	0	0	0	0	1	0
Glutamicibacter mishrai	Bacteria	Actinobacteria	1	1	3	0	0	0	0	0	0	0	0	7	0	0	0	0	0	0	0	0	3	0	0	0	0	0	0	0	0	7	2	0	1	0	1	0	1	0	0	0	0	0	0	0	0	0	0
Glutamicibacter sp.	Bacteria	Actinobacteria	1	0	2	0	0	0	0	0	0	0	0	4	0	0	0	0	0	0	0	0	3	0	1	0	0	0	0	0	0	0	1	0	0	0	1	0	0	0	0	0	0	0	0	0	0	0	0
Glycocaulis alkaliphilus	Bacteria	Proteobacteria	0	0	1	0	0	0	0	0	0	0	0	0	0	0	0	0	0	0	0	0	4	3	0	0	0	0	0	0	0	0	0	0	0	0	0	0	0	0	0	0	0	0	0	0	0	0	0
Gordonia alkanivorans	Bacteria	Actinobacteria	1	0	1	0	0	0	0	0	0	0	0	6	0	1	0	0	0	0	0	0	6	0	0	1	0	0	0	0	0	0	0	0	0	0	0	1	0	1	0	0	0	0	0	0	0	0	0
Gordonia bronchialis	Bacteria	Actinobacteria	2	1	1	0	0	1	0	0	0	0	0	7	0	1	3	0	0	0	0	0	8	0	1	0	1	0	0	0	0	0	0	0	0	0	0	0	0	0	0	0	0	0	0	0	0	0	0
Gordonia insulae	Bacteria	Actinobacteria	1	0	2	0	0	0	0	0	0	0	0	7	0	3	3	0	0	0	0	0	7	0	1	0	1	0	0	0	0	0	0	0	0	0	0	1	0	1	0	0	0	0	0	0	0	0	0
Gordonia iterans	Bacteria	Actinobacteria	2	0	1	0	0	0	0	0	0	0	0	3	0	0	2	0	0	0	0	0	5	0	0	0	0	0	0	0	0	0	0	0	0	0	0	0	0	1	0	0	0	0	0	0	0	0	0
Gordonia phthalatica	Bacteria	Actinobacteria	2	0	1	0	0	0	0	0	0	0	0	3	0	0	0	0	0	0	0	0	6	0	0	0	0	0	0	0	0	0	0	0	0	0	0	1	0	0	0	0	0	0	0	0	0	0	0
Gordonia polyisoprenivorans	Bacteria	Actinobacteria	1	0	2	0	0	0	0	0	0	0	0	9	0	1	2	0	0	0	0	0	6	0	1	1	1	0	0	0	0	0	0	0	0	0	0	0	0	1	0	0	0	0	0	0	0	0	0
Gordonia rubripertincta	Bacteria	Actinobacteria	1	0	1	0	0	0	0	0	0	0	0	6	0	1	1	0	0	0	0	0	7	0	0	2	0	0	0	0	0	0	0	0	0	0	0	0	0	1	0	0	0	0	0	0	0	0	0
Gordonia sp.	Bacteria	Actinobacteria	1	0	1	0	0	0	0	0	0	0	0	5	0	1	1	0	0	0	0	0	8	0	0	1	0	0	0	0	0	0	0	0	0	0	0	1	0	1	0	0	0	0	0	0	0	0	0
Gordonia terrae	Bacteria	Actinobacteria	1	0	2	0	0	0	0	0	0	0	0	6	0	2	3	0	0	0	0	0	7	0	0	1	0	0	0	0	0	0	0	0	0	0	0	2	0	1	0	0	0	0	0	0	0	0	0
Gordonibacter pamelaeae	Bacteria	Actinobacteria	0	0	0	0	0	0	0	0	0	0	0	0	0	0	0	0	0	0	0	0	0	0	0	0	0	0	0	0	0	0	0	0	0	0	0	0	0	0	0	0	0	0	0	0	0	0	0
Gottschalkia acidurici	Bacteria	Firmicutes	0	0	1	0	0	0	0	0	0	0	0	2	0	0	0	0	3	0	0	0	1	0	0	1	0	0	0	0	0	0	0	0	0	0	0	0	0	0	0	0	0	0	0	0	0	0	0
Gracilibacillus sp.	Bacteria	Firmicutes	4	12	6	2	1	0	1	0	3	1	0	9	0	0	0	0	2	0	1	0	4	0	0	1	1	2	2	3	4	10	0	2	3	0	6	0	4	29	0	0	0	0	0	0	0	3	0
Gracilibacteria bacterium	Bacteria	Gracilibacteria	0	0	0	0	0	0	0	0	0	0	0	0	0	0	0	0	0	0	0	0	0	1	0	0	0	0	0	0	0	0	0	0	0	0	0	0	0	0	0	0	0	0	0	0	0	0	0
Gramella flava	Bacteria	Bacteroidetes	0	7	5	0	4	0	0	0	3	0	0	8	0	1	3	0	1	0	2	0	2	0	0	1	1	4	0	2	1	1	0	0	0	1	0	0	0	12	0	0	0	0	0	0	0	3	0
Gramella forsetii	Bacteria	Bacteroidetes	0	6	3	0	0	0	0	0	0	0	0	4	0	1	7	0	0	0	0	0	3	0	0	0	0	0	1	0	1	1	0	0	0	1	0	0	0	5	0	0	0	0	0	0	0	1	0
Gramella fulva	Bacteria	Bacteroidetes	0	14	8	0	3	0	0	1	0	0	0	6	0	1	4	0	1	0	3	0	2	1	1	3	2	5	1	1	3	1	1	1	0	1	0	0	0	13	0	0	0	0	0	0	0	2	0
Gramella salexigens	Bacteria	Bacteroidetes	0	0	3	0	0	0	0	0	0	0	0	5	0	1	2	0	0	0	0	0	2	0	0	1	0	0	0	0	1	4	0	0	0	1	0	0	0	1	0	0	0	0	0	0	0	0	0
Gramella sp.	Bacteria	Bacteroidetes	0	2	5	0	1	0	0	0	0	0	0	6	0	1	4	0	0	0	1	0	3	0	0	1	0	2	0	1	1	1	0	0	0	1	0	0	0	2	0	0	0	0	0	0	0	0	0
Granulibacter bethesdensis	Bacteria	Proteobacteria	0	0	1	0	0	0	0	0	0	0	0	7	0	1	0	0	0	0	0	0	7	0	0	0	0	0	0	0	0	0	0	0	0	0	0	0	0	0	0	0	0	0	0	0	0	0	0
Granulicella mallensis	Bacteria	Acidobacteria	3	16	12	0	3	0	1	1	0	0	1	11	0	2	2	0	8	0	5	0	3	2	0	0	8	8	5	1	5	0	0	4	7	1	3	4	1	5	0	0	0	0	0	0	0	1	0
Granulicella sp.	Bacteria	Acidobacteria	1	1	5	0	0	0	3	0	1	0	0	10	0	2	1	0	2	0	1	0	3	0	0	0	2	4	3	0	2	0	2	0	1	0	2	1	3	1	0	0	0	0	0	0	0	2	0
Granulicella tundricola	Bacteria	Acidobacteria	1	6	6	0	4	0	1	0	1	0	0	16	0	2	1	0	1	0	2	0	3	1	0	0	4	10	4	1	3	1	0	2	0	1	1	3	1	4	0	0	0	0	0	0	0	6	0
Granulosicoccus antarcticus	Bacteria	Proteobacteria	1	1	1	0	0	0	0	0	2	0	0	6	0	0	15	1	0	0	1	0	4	0	0	1	0	0	0	0	0	0	0	0	1	1	1	0	1	0	0	0	0	0	0	0	0	0	0
Grimontia hollisae	Bacteria	Proteobacteria	1	2	1	0	0	0	0	1	0	0	0	2	0	0	0	0	2	0	1	0	6	0	0	0	0	0	0	0	0	0	0	0	0	0	0	0	0	1	0	0	0	0	0	0	0	0	0
Gryllotalpicola sp.	Bacteria	Actinobacteria	2	2	6	0	3	1	0	0	4	1	0	7	0	1	0	0	0	0	2	0	1	0	2	1	0	0	1	0	0	0	0	1	1	0	0	0	1	0	0	0	0	0	0	0	0	1	0
Gullanella endobia	Bacteria	Proteobacteria	0	0	0	0	0	0	0	0	0	0	0	0	0	0	0	0	0	0	0	0	2	0	0	0	0	0	0	0	0	0	0	0	0	0	0	0	0	0	0	0	0	0	0	0	0	0	0
Guyparkeria halophila	Bacteria	Proteobacteria	0	0	1	0	0	0	0	0	0	0	0	1	0	0	0	0	0	0	0	0	5	0	0	0	0	0	0	0	0	0	0	0	0	0	0	0	0	0	0	0	0	0	0	0	0	0	0
Gynuella sunshinyii	Bacteria	Proteobacteria	2	2	4	1	8	2	0	3	4	0	0	9	1	0	1	0	3	0	0	0	5	1	0	0	1	2	0	1	3	0	0	0	1	0	1	1	0	13	0	0	1	0	0	0	0	1	0
Haematobacter massiliensis	Bacteria	Proteobacteria	0	0	2	0	0	0	0	0	0	0	0	0	0	1	0	0	0	0	0	0	12	0	1	0	0	0	0	0	0	0	0	0	0	0	0	0	0	0	0	0	0	0	0	0	0	0	0
Haematospirillum jordaniae	Bacteria	Proteobacteria	0	0	1	0	0	0	0	0	0	0	0	0	0	0	0	2	0	0	0	0	3	1	0	0	0	0	0	0	0	0	0	0	0	0	0	0	0	0	0	0	0	0	0	0	0	0	0
Haemophilus aegyptius	Bacteria	Proteobacteria	0	0	1	0	0	0	0	0	0	0	0	0	0	0	0	0	0	2	0	0	3	1	0	0	0	0	0	0	0	0	0	0	0	0	0	0	0	0	0	0	0	0	0	0	0	0	0
Haemophilus haemolyticus	Bacteria	Proteobacteria	0	0	1	0	0	0	0	0	0	0	0	2	0	0	0	0	0	1	0	0	3	0	0	0	0	0	0	0	0	0	0	0	0	0	0	0	0	0	0	0	0	0	0	0	0	0	0
Haemophilus influenzae	Bacteria	Proteobacteria	0	0	1	0	0	0	0	0	0	0	0	2	0	0	0	0	0	1	0	0	3	1	0	0	0	0	0	0	0	0	0	0	0	0	0	0	0	0	0	0	0	0	0	0	0	0	0
Haemophilus parahaemolyticus	Bacteria	Proteobacteria	0	0	1	0	0	0	0	0	0	0	0	2	0	0	0	0	0	0	0	0	3	2	0	0	0	0	0	0	0	1	0	0	0	0	0	0	0	0	0	0	0	0	0	0	0	0	0
Haemophilus parainfluenzae	Bacteria	Proteobacteria	0	0	1	0	0	0	0	0	0	0	0	2	0	0	0	0	0	0	0	0	3	1	0	0	0	0	0	0	0	1	0	0	0	0	0	0	0	0	0	0	0	0	0	0	0	0	0
Haemophilus pittmaniae	Bacteria	Proteobacteria	0	1	1	0	0	0	0	0	0	0	0	2	0	0	0	0	0	0	1	0	3	1	0	0	0	0	0	0	0	1	0	0	0	0	0	0	0	0	0	0	0	0	0	0	0	0	0
Haemophilus sp.	Bacteria	Proteobacteria	0	0	1	0	0	0	0	0	0	0	0	2	0	0	0	0	0	0	0	0	3	0	0	0	0	0	0	0	0	1	0	0	0	0	0	0	0	0	0	0	0	0	0	0	0	0	0
Hafnia alvei	Bacteria	Proteobacteria	3	1	2	3	0	0	2	0	0	0	0	5	0	0	0	0	0	1	1	0	7	1	0	0	0	0	0	0	2	1	0	0	0	0	0	0	0	1	0	0	0	0	0	0	0	0	0
Hahella chejuensis	Bacteria	Proteobacteria	1	0	2	0	4	1	1	3	0	0	0	11	0	0	3	0	7	3	1	0	4	0	0	0	0	1	0	0	0	0	0	0	0	0	0	0	0	0	0	0	0	0	1	0	0	0	0
Hahella sp.	Bacteria	Proteobacteria	1	0	2	0	4	1	1	3	0	0	0	11	0	0	3	0	6	3	1	0	5	0	0	0	0	1	0	0	0	0	1	0	0	0	0	0	1	0	0	0	0	0	1	0	0	0	0
Halalkaliarchaeum desulfuricum	Archaea	Euryarchaeota	0	0	0	0	0	0	0	0	0	0	0	5	0	3	0	0	0	0	0	0	0	0	0	0	0	0	0	0	0	1	0	0	0	0	0	0	0	0	0	0	0	0	0	0	0	0	0
Halalkalicoccus jeotgali	Archaea	Euryarchaeota	0	3	2	0	0	0	0	0	0	0	0	1	0	0	0	0	0	0	0	0	0	0	0	1	0	0	0	0	0	1	0	0	0	1	0	0	0	0	0	0	0	0	0	0	0	0	0
Halanaeroarchaeum sulfurireducens	Archaea	Euryarchaeota	0	0	0	0	0	0	0	0	0	0	0	0	0	0	0	0	0	0	0	0	0	0	0	0	0	0	0	0	0	0	0	0	0	0	0	0	0	0	0	0	0	0	0	0	0	0	0
Halanaerobium hydrogeniformans	Bacteria	Firmicutes	1	2	1	1	0	0	0	0	0	0	0	6	0	0	0	0	0	0	0	0	1	0	0	0	0	0	0	0	0	0	1	0	0	0	0	1	0	0	0	0	0	0	0	0	0	0	0
Halanaerobium praevalens	Bacteria	Firmicutes	0	2	2	0	0	0	0	0	0	0	0	5	0	0	0	0	0	0	1	0	1	0	0	0	0	0	0	0	1	0	0	0	0	0	1	0	0	0	0	0	0	0	0	0	0	0	0
Halapricum salinum	Archaea	Euryarchaeota	0	0	0	0	0	0	0	0	0	0	0	23	0	3	0	0	0	0	0	0	0	0	0	0	0	0	0	0	2	0	0	0	0	0	0	0	0	0	0	0	0	0	0	0	0	0	0
Halarcobacter bivalviorum	Bacteria	Proteobacteria	0	0	0	0	0	0	0	0	0	0	0	0	0	0	0	0	0	0	0	0	2	0	0	0	0	0	0	0	0	0	0	0	0	0	0	0	0	0	0	0	0	0	0	0	0	0	0
Halarcobacter ebronensis	Bacteria	Proteobacteria	0	0	0	0	0	0	0	0	0	0	0	1	0	0	0	2	0	0	0	0	2	1	0	0	0	0	0	0	0	0	0	0	0	0	0	0	0	0	0	0	0	0	0	0	0	0	0
Haliangium ochraceum	Bacteria	Proteobacteria	2	0	4	0	2	0	0	0	0	0	0	15	0	1	4	0	1	0	1	0	4	0	0	0	0	0	0	1	0	0	0	0	1	0	0	0	0	0	0	0	1	0	0	0	0	0	0
Halieaceae bacterium	Bacteria	Proteobacteria	0	0	3	0	0	0	0	0	0	0	0	7	0	0	1	0	0	0	0	0	3	0	0	0	0	1	0	0	1	0	0	0	0	0	0	0	0	1	0	0	0	0	0	0	0	0	0
Halioglobus japonicus	Bacteria	Proteobacteria	0	1	1	0	0	0	0	0	0	0	0	1	0	0	0	0	0	0	2	0	8	0	0	0	0	0	1	1	0	0	0	0	0	0	0	0	0	0	0	0	0	0	0	0	0	0	0
Halioglobus maricola	Bacteria	Proteobacteria	1	0	2	0	1	0	0	0	0	0	0	1	0	0	0	0	0	0	1	0	6	0	0	1	0	0	0	0	0	0	1	0	0	0	0	0	0	0	0	0	0	0	0	0	0	0	0
Haliscomenobacter hydrossis	Bacteria	Bacteroidetes	1	5	6	0	1	0	0	3	6	0	0	7	0	0	3	1	1	0	2	0	4	0	1	1	2	3	2	2	2	1	4	0	1	1	0	1	0	9	0	0	0	0	0	0	0	2	0
haloarchaeon 3A1-DGR	Archaea	Euryarchaeota	0	0	0	0	0	0	0	0	0	0	0	0	0	0	0	0	0	0	0	0	0	0	0	0	0	0	0	0	0	0	0	0	0	0	0	0	0	0	0	0	0	0	0	0	0	0	0
haloarchaeon HTSR1	Archaea	Euryarchaeota	0	0	0	0	0	0	0	0	0	0	0	0	0	0	0	0	0	0	0	0	0	0	0	0	0	0	0	0	0	0	0	0	0	0	0	0	0	0	0	0	0	0	0	0	0	0	0
Haloarcula hispanica	Archaea	Euryarchaeota	0	0	3	0	0	0	0	0	0	0	0	4	0	3	0	0	0	0	0	0	0	0	0	0	0	0	0	0	0	1	0	0	0	0	0	0	0	0	0	0	0	0	0	0	0	0	0
Haloarcula marismortui	Archaea	Euryarchaeota	0	0	2	0	0	0	0	0	0	0	0	3	0	3	0	0	0	0	0	0	0	0	0	0	0	0	0	0	0	1	0	0	0	0	0	0	0	0	0	0	0	0	0	0	0	0	0
Haloarcula sp.	Archaea	Euryarchaeota	0	1	3	0	0	0	0	0	0	0	0	7	0	3	0	0	1	0	0	0	0	0	0	0	0	0	0	0	1	2	0	0	0	0	0	0	1	0	0	0	0	0	0	0	0	0	0
Haloarcula taiwanensis	Archaea	Euryarchaeota	0	0	1	0	0	0	0	0	0	0	0	5	0	3	0	0	0	0	0	0	0	0	0	0	0	0	0	0	0	1	0	0	0	0	0	0	0	0	0	0	0	0	0	0	0	0	0
Haloarculaceae archaeon	Archaea	Euryarchaeota	0	2	6	0	25	0	0	3	5	1	4	1	0	3	0	0	1	0	0	0	0	0	0	1	0	0	0	0	0	0	0	0	0	0	0	1	0	2	0	0	0	0	0	0	0	0	0
Halobacillus halophilus	Bacteria	Firmicutes	1	1	2	1	0	0	0	0	0	0	0	10	0	0	1	0	2	0	0	0	6	0	0	0	0	0	0	2	0	2	0	0	1	0	0	0	1	1	0	0	0	0	0	0	0	0	0
Halobacillus litoralis	Bacteria	Firmicutes	0	0	3	0	0	0	0	0	0	0	0	6	0	0	0	0	2	0	0	0	6	0	0	0	0	0	0	0	0	1	0	0	0	0	2	0	0	2	0	0	0	0	0	0	0	0	0
Halobacillus mangrovi	Bacteria	Firmicutes	1	1	3	1	0	0	0	0	0	0	0	15	0	0	1	0	2	0	0	0	2	0	0	0	1	0	0	0	3	5	0	2	2	0	2	0	1	0	0	0	0	0	0	0	0	0	0
Halobacteriovorax marinus	Bacteria	Proteobacteria	0	0	2	0	0	0	0	0	0	0	0	0	2	0	0	0	0	0	0	0	7	0	1	0	0	0	0	0	0	0	0	0	0	0	0	0	0	0	0	0	0	0	0	0	0	0	0
Halobacteriovorax sp.	Bacteria	Proteobacteria	0	0	2	0	0	0	0	0	0	0	0	0	2	0	0	0	0	0	0	0	12	0	0	0	0	0	0	0	0	0	0	0	0	0	0	0	0	0	0	0	0	0	0	0	0	0	0
Halobacterium hubeiense	Archaea	Euryarchaeota	0	0	2	0	0	0	0	0	0	0	0	0	0	1	0	0	0	0	0	0	0	0	0	0	0	0	0	0	0	0	0	0	0	0	0	0	0	0	0	0	0	0	0	0	0	1	0
Halobacterium salinarum	Archaea	Euryarchaeota	0	0	0	0	0	0	0	0	0	0	0	0	0	0	0	0	2	0	0	0	0	0	0	0	0	0	0	0	0	0	0	0	0	0	0	0	0	0	0	0	0	0	0	0	0	0	0
Halobacterium sp.	Archaea	Euryarchaeota	0	0	0	0	0	0	0	0	0	0	0	0	0	0	0	0	0	0	0	0	0	0	0	0	0	0	0	0	0	0	0	0	0	0	0	0	0	0	0	0	0	0	0	0	0	0	0
Halobacteroides halobius	Bacteria	Firmicutes	2	2	1	3	0	0	0	0	0	0	0	9	0	0	2	0	0	0	0	0	2	0	0	0	0	0	0	1	1	1	0	1	2	0	0	1	1	6	0	0	0	0	0	0	0	2	0
Halobellus limi	Archaea	Euryarchaeota	0	0	0	0	0	0	0	0	0	0	0	5	0	3	0	0	0	0	0	0	0	0	0	0	0	0	0	0	0	1	0	0	1	0	0	0	1	0	0	0	0	0	0	0	0	0	0
Halobiforma lacisalsi	Archaea	Euryarchaeota	0	1	0	0	0	0	0	0	0	0	0	2	0	3	0	0	0	0	0	0	0	0	0	0	0	0	0	0	0	0	0	0	0	0	0	0	0	0	0	0	0	0	0	0	0	0	0
Halocella sp.	Bacteria	Firmicutes	4	2	3	0	0	0	1	1	0	0	1	5	0	0	1	0	2	0	0	0	1	0	0	0	0	1	0	0	4	1	0	0	1	0	0	1	0	1	0	0	0	0	0	0	0	1	0
Halocynthiibacter arcticus	Bacteria	Proteobacteria	0	1	1	0	0	0	0	0	0	0	0	2	0	0	0	0	0	0	1	0	5	1	0	0	0	0	0	0	0	1	0	0	1	0	0	0	2	0	0	0	0	0	0	0	0	0	0
Halodesulfurarchaeum formicicum	Archaea	Euryarchaeota	0	0	0	0	0	0	0	0	0	0	0	0	0	0	0	0	0	0	0	0	0	0	0	0	0	0	0	0	0	0	0	0	0	0	0	0	0	0	0	0	0	0	0	0	0	0	0
Haloferax alexandrinus	Archaea	Euryarchaeota	0	0	2	0	0	0	0	0	0	0	0	2	0	3	0	0	0	0	0	0	0	0	0	0	0	1	0	0	0	0	0	0	0	0	0	0	1	1	0	0	0	0	0	0	0	1	0
Haloferax gibbonsii	Archaea	Euryarchaeota	0	1	4	1	0	0	0	0	0	0	0	4	0	4	0	0	0	0	0	0	0	0	0	0	0	2	0	0	0	1	0	0	0	0	0	0	0	3	0	0	0	0	0	0	0	1	0
Haloferax mediterranei	Archaea	Euryarchaeota	0	0	1	0	0	0	0	0	0	0	0	4	0	3	0	0	4	0	0	0	0	0	0	0	0	0	0	0	1	0	0	0	0	0	0	0	0	0	0	0	0	0	0	0	0	0	0
Haloferax volcanii	Archaea	Euryarchaeota	0	0	2	1	0	0	0	0	0	0	0	2	0	4	0	0	0	0	0	0	0	0	0	0	0	2	0	0	0	0	0	0	0	0	0	0	1	0	0	0	0	0	0	0	0	1	0
Halogeometricum borinquense	Archaea	Euryarchaeota	0	0	1	0	0	0	0	0	0	0	0	1	0	3	0	0	3	0	0	0	0	0	0	1	0	0	0	0	0	0	0	0	0	0	0	0	0	0	0	0	0	0	0	0	0	0	0
Halomicrobium mukohataei	Archaea	Euryarchaeota	0	1	1	0	0	0	0	1	0	0	0	5	0	0	0	0	7	0	1	0	0	0	0	0	0	0	0	0	0	1	0	0	0	0	0	0	0	0	0	0	0	0	0	0	0	0	0
Halomicrobium sp.	Archaea	Euryarchaeota	0	2	2	1	0	0	0	1	0	0	0	4	0	0	0	0	7	0	1	0	0	0	0	0	0	0	1	0	0	1	0	0	0	0	1	0	0	0	0	0	0	0	0	0	0	0	0
Halomicronema hongdechloris	Bacteria	Cyanobacteria	2	0	1	0	0	0	0	0	0	0	0	12	0	1	0	0	0	0	0	0	2	2	0	0	0	0	0	0	0	0	0	0	0	1	1	0	0	0	0	0	0	0	0	0	0	0	0
Halomonas aestuarii	Bacteria	Proteobacteria	1	0	1	0	0	0	0	0	0	0	0	2	0	0	0	0	0	0	0	0	6	0	0	0	0	0	0	1	0	0	0	0	0	0	0	0	0	0	0	0	0	0	0	0	0	0	0
Halomonas alkaliphila	Bacteria	Proteobacteria	0	0	1	0	0	0	0	0	0	0	0	3	0	0	0	0	0	0	1	0	4	0	0	0	0	0	0	0	0	1	0	0	0	0	0	0	0	0	0	0	0	0	0	0	0	0	0
Halomonas axialensis	Bacteria	Proteobacteria	0	0	1	0	0	0	0	0	0	0	0	15	0	0	0	0	0	0	0	0	7	0	0	0	0	0	0	0	0	3	0	0	0	0	0	0	0	0	0	0	0	0	0	0	0	0	0
Halomonas beimenensis	Bacteria	Proteobacteria	0	0	1	0	0	0	0	0	0	0	0	3	0	0	0	0	0	0	0	0	5	0	0	0	0	0	0	0	1	0	0	0	0	0	0	0	0	0	0	0	0	0	0	0	0	0	0
Halomonas campaniensis	Bacteria	Proteobacteria	0	0	1	0	0	0	0	0	0	0	0	3	0	0	0	0	0	0	1	0	4	0	0	0	0	0	0	0	0	1	0	0	0	0	0	0	0	0	0	0	0	0	0	0	0	0	0
Halomonas chromatireducens	Bacteria	Proteobacteria	0	0	1	0	0	0	0	0	0	0	0	1	0	0	0	0	0	0	0	0	5	0	0	0	0	0	0	0	0	0	0	0	0	0	0	0	0	0	0	0	0	0	0	0	0	0	0
Halomonas elongata	Bacteria	Proteobacteria	0	0	2	0	0	0	0	0	0	0	0	2	0	0	0	0	0	0	0	0	4	0	0	0	0	0	0	0	1	0	0	0	0	0	0	0	0	4	0	0	0	0	0	0	0	1	0
Halomonas huangheensis	Bacteria	Proteobacteria	0	0	1	0	0	0	0	0	0	0	0	1	0	0	0	0	0	0	0	0	5	0	0	0	0	0	0	0	0	0	0	0	0	0	0	0	0	1	0	0	0	0	0	0	0	0	0
Halomonas hydrothermalis	Bacteria	Proteobacteria	0	0	2	0	0	0	0	0	1	0	0	4	0	0	0	0	0	0	0	0	5	0	0	0	0	0	0	0	0	1	0	0	0	0	0	0	0	1	0	0	0	0	0	0	0	0	0
Halomonas meridiana	Bacteria	Proteobacteria	0	0	1	0	0	0	0	0	0	0	0	4	0	0	0	0	0	0	0	0	6	0	0	0	0	0	0	0	0	1	0	0	0	0	0	0	0	0	0	0	0	0	0	0	0	0	0
Halomonas olivaria	Bacteria	Proteobacteria	0	2	2	0	0	0	2	0	0	0	0	7	0	0	0	0	0	0	0	0	7	0	0	0	0	0	0	0	1	0	0	0	0	0	0	0	0	2	0	0	0	0	0	0	0	0	0
Halomonas sp.	Bacteria	Proteobacteria	0	0	1	0	0	0	0	0	0	0	0	3	0	0	0	0	0	0	0	0	5	0	0	0	0	0	0	0	0	0	0	0	0	0	0	0	0	0	0	0	0	0	0	0	0	0	0
Halomonas sulfidaeris	Bacteria	Proteobacteria	0	0	2	0	0	0	0	0	0	0	0	19	0	5	0	0	0	0	0	0	7	1	0	0	0	0	0	0	0	0	0	0	0	0	0	0	0	0	0	0	0	0	0	0	0	0	0
Halomonas venusta	Bacteria	Proteobacteria	0	0	1	0	0	0	0	0	0	0	0	3	0	0	0	0	0	0	1	0	3	1	0	0	0	0	0	0	0	0	0	0	0	0	0	0	0	0	0	0	0	0	0	0	0	0	0
halophilic archaeon	Archaea	Euryarchaeota	0	0	0	0	0	0	0	0	0	0	0	2	0	3	1	0	0	0	0	0	0	0	0	0	0	0	0	0	0	0	0	0	0	0	0	0	0	0	0	0	0	0	0	0	0	0	0
Halopiger xanaduensis	Archaea	Euryarchaeota	0	3	8	4	0	0	0	0	2	1	0	1	0	3	0	0	0	0	0	0	0	0	0	0	0	2	0	0	1	0	0	0	0	0	0	0	1	2	0	0	0	0	0	0	0	3	0
Haloplanus aerogenes	Archaea	Euryarchaeota	0	0	0	0	0	0	0	0	0	0	0	0	0	0	0	0	0	0	0	0	0	0	0	0	0	0	0	0	0	0	0	0	0	0	0	0	0	0	0	0	0	0	0	0	0	0	0
Haloplanus rallus	Archaea	Euryarchaeota	0	0	0	0	0	0	0	0	0	0	0	0	0	0	0	0	0	0	0	0	0	0	0	0	0	0	0	0	0	0	0	0	0	0	0	0	0	0	0	0	0	0	0	0	0	0	0
Haloplanus sp.	Archaea	Euryarchaeota	0	0	0	0	0	0	0	0	0	0	0	0	0	0	0	0	0	0	0	0	0	0	0	0	0	0	0	0	0	0	0	0	0	0	0	0	0	0	0	0	0	0	0	0	0	0	0
Haloquadratum walsbyi	Archaea	Euryarchaeota	0	0	0	0	0	0	0	0	0	0	0	2	0	2	0	0	0	0	0	0	0	0	0	0	0	0	0	0	1	0	0	0	0	0	0	0	0	0	0	0	0	0	0	0	0	0	0
Halorhabdus sp.	Archaea	Euryarchaeota	0	1	3	0	0	0	0	0	0	0	0	8	0	0	0	0	0	0	0	0	0	0	0	0	0	0	0	0	1	1	0	0	0	0	0	0	0	0	0	0	0	0	0	0	0	0	0
Halorhabdus tiamatea	Archaea	Euryarchaeota	0	3	6	1	6	0	0	1	6	2	1	7	0	0	0	0	0	0	0	0	0	0	0	0	0	0	0	0	1	2	0	0	0	0	0	1	1	3	0	0	0	0	0	0	0	6	0
Halorhabdus utahensis	Archaea	Euryarchaeota	0	3	7	2	8	0	0	1	4	2	0	1	0	2	0	0	0	0	0	0	0	0	0	0	0	0	0	0	0	0	0	0	0	0	0	1	0	4	0	0	0	0	0	0	0	1	0
Halorhodospira halochloris	Bacteria	Proteobacteria	0	0	1	0	0	0	0	0	0	0	0	3	0	1	0	0	0	0	0	0	6	0	0	1	0	0	0	0	0	0	0	0	0	0	0	0	0	0	0	0	0	0	0	0	0	0	0
Halorhodospira halophila	Bacteria	Proteobacteria	0	0	1	0	0	0	0	0	0	0	0	1	0	1	0	0	0	0	0	0	5	0	0	1	0	0	0	0	0	0	0	0	0	0	0	0	0	0	0	0	0	0	0	0	0	0	0
Halorientalis sp.	Archaea	Euryarchaeota	0	1	0	0	0	0	0	0	0	0	0	0	0	0	0	0	0	0	0	0	0	0	0	1	0	0	0	0	0	0	0	0	0	0	0	0	0	0	0	0	0	0	0	0	0	0	0
Halorubrum ezzemoulense	Archaea	Euryarchaeota	0	0	1	0	0	0	0	0	0	0	0	3	0	3	0	0	0	0	0	0	0	0	0	0	0	0	0	0	1	1	0	0	1	0	0	0	1	0	0	0	0	0	0	0	0	0	0
Halorubrum lacusprofundi	Archaea	Euryarchaeota	0	0	0	0	0	0	0	0	0	0	0	3	0	3	0	0	0	0	0	0	0	0	0	0	0	0	0	0	0	1	0	0	1	0	0	0	1	0	0	0	0	0	0	0	0	0	0
Halorubrum sp.	Archaea	Euryarchaeota	0	0	0	0	0	0	0	0	0	0	0	3	0	4	0	0	0	0	0	0	0	0	0	0	0	0	0	0	0	1	0	0	1	0	0	0	1	0	0	0	0	0	0	0	0	0	0
Halostagnicola larsenii	Archaea	Euryarchaeota	0	5	3	3	1	0	0	0	0	0	0	1	0	1	0	0	0	0	0	0	0	0	0	0	0	3	1	0	2	0	0	0	0	0	0	0	1	2	0	0	0	0	0	0	0	3	0
Halotalea alkalilenta	Bacteria	Proteobacteria	1	0	4	0	0	0	1	0	0	0	0	8	0	1	0	0	0	0	0	0	2	0	0	0	0	0	0	0	0	0	0	0	0	1	0	0	0	0	0	0	0	0	0	0	0	0	0
Haloterrigena daqingensis	Archaea	Euryarchaeota	0	0	0	0	0	0	0	0	0	0	0	0	0	1	0	0	0	0	0	0	0	0	0	1	0	0	0	0	0	0	0	0	0	0	0	0	0	0	0	0	0	0	0	0	0	0	0
Haloterrigena jeotgali	Archaea	Euryarchaeota	0	1	0	0	0	0	0	0	0	0	0	0	0	1	0	0	0	0	0	0	0	0	0	0	0	0	0	0	0	0	0	0	0	0	0	0	0	0	0	0	0	0	0	0	0	0	0
Haloterrigena turkmenica	Archaea	Euryarchaeota	0	8	2	4	3	0	0	0	1	0	0	2	0	2	0	0	1	0	0	0	0	0	0	0	1	1	0	0	1	5	0	0	0	0	0	0	1	3	0	0	0	0	0	0	0	3	0
Halothece sp.	Bacteria	Cyanobacteria	0	0	1	0	0	0	0	0	0	0	0	6	1	0	0	0	0	0	0	0	1	0	0	0	0	0	0	0	0	0	0	0	0	0	1	0	0	0	0	0	0	0	0	0	0	0	0
Halothermothrix orenii	Bacteria	Firmicutes	3	4	2	1	0	0	0	0	0	0	0	12	0	0	3	1	1	0	0	0	0	0	0	0	0	0	0	1	3	1	0	0	0	0	3	0	0	1	0	0	0	0	0	0	0	0	0
Halothiobacillus neapolitanus	Bacteria	Proteobacteria	0	0	1	0	0	0	0	0	0	0	0	1	0	0	0	0	0	0	0	0	5	0	0	0	0	0	0	0	0	0	0	0	0	0	0	0	0	0	0	0	0	0	0	0	0	0	0
Halothiobacillus sp.	Bacteria	Proteobacteria	0	0	1	0	1	0	1	0	0	0	0	2	0	0	0	0	0	0	0	0	4	1	0	0	0	0	0	0	0	0	0	0	0	0	0	0	0	0	0	0	0	0	0	0	0	0	0
Halovivax ruber	Archaea	Euryarchaeota	0	0	1	0	0	0	0	0	0	0	0	0	0	0	0	0	0	0	0	0	0	0	0	0	0	0	0	0	0	0	0	0	0	0	0	0	0	0	0	0	0	0	0	0	0	0	0
Halovulum dunhuangense	Bacteria	Proteobacteria	0	0	1	0	0	0	0	0	0	0	0	0	0	0	0	0	0	0	0	0	6	0	0	0	0	0	0	0	0	0	0	0	0	0	0	0	0	0	0	0	0	0	0	0	0	0	0
Hamiltonella defensa	Bacteria	Proteobacteria	0	0	1	0	0	0	0	0	0	0	0	0	0	0	0	0	0	0	0	0	5	4	0	0	0	0	0	0	0	0	0	0	0	0	0	0	0	0	0	0	0	0	0	0	0	0	0
Hartmannibacter diazotrophicus	Bacteria	Proteobacteria	0	1	2	0	1	0	1	0	0	0	0	5	0	3	1	0	0	2	0	0	5	2	1	0	0	0	0	0	0	0	1	0	0	0	0	0	0	0	0	0	0	0	0	0	0	0	0
Hathewaya histolytica	Bacteria	Firmicutes	0	0	0	0	0	0	0	0	0	0	0	0	0	0	0	0	1	0	0	0	3	0	0	0	0	0	0	0	0	0	0	0	0	0	0	0	1	0	0	0	0	0	0	0	0	0	0
Helicobacter acinonychis	Bacteria	Proteobacteria	0	0	0	0	0	0	0	0	0	0	0	0	0	0	0	0	0	0	0	0	2	0	0	0	0	0	0	0	0	0	0	0	0	0	0	0	0	0	0	0	0	0	0	0	0	0	0
Helicobacter apodemus	Bacteria	Proteobacteria	0	0	0	0	0	0	0	0	0	0	0	0	0	0	0	0	0	0	0	0	3	0	0	0	0	0	0	0	0	0	0	0	0	0	0	0	0	0	0	0	0	0	0	0	0	0	0
Helicobacter bilis	Bacteria	Proteobacteria	0	0	0	0	0	0	0	0	0	0	0	0	0	0	0	0	0	3	0	0	2	0	0	0	0	0	0	0	0	0	1	0	0	0	0	0	0	0	0	0	0	0	0	0	0	0	0
Helicobacter bizzozeronii	Bacteria	Proteobacteria	0	0	0	0	0	0	0	0	0	0	0	0	0	0	0	0	0	0	0	0	2	0	0	0	0	0	0	0	0	0	1	0	0	0	0	0	0	0	0	0	0	0	0	0	0	0	0
Helicobacter cetorum	Bacteria	Proteobacteria	0	0	0	0	0	0	0	0	0	0	0	0	0	0	0	0	0	0	0	0	2	0	0	0	0	0	0	0	0	0	1	0	0	0	0	0	0	0	0	0	0	0	0	0	0	0	0
Helicobacter cholecystus	Bacteria	Proteobacteria	0	0	0	0	0	0	0	0	0	0	0	0	0	0	0	0	0	0	0	0	2	0	0	0	0	0	0	0	0	0	1	0	0	0	0	0	0	0	0	0	0	0	0	0	0	0	0
Helicobacter cinaedi	Bacteria	Proteobacteria	0	0	0	0	0	0	0	0	0	0	0	0	0	0	0	0	0	1	0	0	3	0	1	0	0	0	0	0	0	0	1	0	0	0	0	0	0	0	0	0	0	0	0	0	0	0	0
Helicobacter felis	Bacteria	Proteobacteria	0	0	0	0	0	0	0	0	0	0	0	0	0	0	0	0	0	0	0	0	2	0	0	0	0	0	0	0	0	0	1	0	0	0	0	0	0	0	0	0	0	0	0	0	0	0	0
Helicobacter heilmannii	Bacteria	Proteobacteria	0	0	0	0	0	0	0	0	0	0	0	0	0	0	0	0	0	0	0	0	2	0	0	0	0	0	0	0	0	0	1	0	0	0	0	0	0	0	0	0	0	0	0	0	0	0	0
Helicobacter hepaticus	Bacteria	Proteobacteria	0	0	0	0	0	0	0	0	0	0	0	0	0	0	0	0	0	0	0	0	3	0	1	0	0	0	0	0	0	0	0	0	0	0	0	0	0	0	0	0	0	0	0	0	0	0	0
Helicobacter mustelae	Bacteria	Proteobacteria	0	0	0	0	0	0	0	0	0	0	0	0	0	0	0	0	0	0	0	0	2	0	0	0	0	0	0	0	0	0	1	0	0	0	0	0	0	0	0	0	0	0	0	0	0	0	0
Helicobacter pullorum	Bacteria	Proteobacteria	0	0	0	0	0	0	0	0	0	0	0	0	0	0	0	0	0	0	0	0	3	0	0	0	0	0	0	0	0	0	0	0	0	0	0	0	0	0	0	0	0	0	0	0	0	0	0
Helicobacter pylori	Bacteria	Proteobacteria	0	0	0	0	0	0	0	0	0	0	0	0	0	0	0	0	0	0	0	0	2	0	0	0	0	0	0	0	0	0	1	0	0	0	0	0	0	0	0	0	0	0	0	0	0	0	0
Helicobacter saguini	Bacteria	Proteobacteria	0	0	0	0	0	0	0	0	0	0	0	0	0	0	0	0	0	0	0	0	2	0	0	0	0	0	0	0	0	0	0	0	0	0	0	0	0	0	0	0	0	0	0	0	0	0	0
Helicobacter sp.	Bacteria	Proteobacteria	0	0	0	0	0	0	0	0	0	0	0	0	0	0	0	0	0	0	0	0	2	0	0	0	0	0	0	0	0	0	1	0	0	0	0	0	0	0	0	0	0	0	0	0	0	0	0
Helicobacter suis	Bacteria	Proteobacteria	0	0	0	0	0	0	0	0	0	0	0	0	0	0	0	0	0	0	0	0	2	0	0	0	0	0	0	0	0	0	1	0	0	0	0	0	0	0	0	0	0	0	0	0	0	0	0
Helicobacter typhlonius	Bacteria	Proteobacteria	0	0	0	0	0	0	0	0	0	0	0	0	0	0	0	0	0	0	0	0	3	0	1	0	0	0	0	0	0	0	1	0	0	0	0	0	0	0	0	0	0	0	0	0	0	0	0
Heliobacterium modesticaldum	Bacteria	Firmicutes	0	0	0	0	0	0	0	0	0	0	0	1	0	0	0	0	3	0	0	0	2	0	0	0	0	0	0	0	0	0	0	0	0	0	0	0	0	0	0	0	0	0	0	0	0	0	0
Heliorestis convoluta	Bacteria	Firmicutes	0	0	0	0	0	0	0	0	0	0	0	1	0	0	0	0	3	0	0	0	3	0	0	0	0	0	0	0	0	0	0	0	0	0	0	0	0	0	0	0	0	0	0	0	0	0	0
Hepatoplasma crinochetorum	Bacteria	Tenericutes	0	0	0	0	0	0	0	0	0	0	0	1	0	0	0	0	0	0	0	0	0	0	0	0	0	0	0	0	0	0	0	0	0	0	0	0	0	0	0	0	0	0	0	0	0	0	0
Herbaspirillum hiltneri	Bacteria	Proteobacteria	0	0	1	0	0	0	0	0	0	0	0	6	0	1	0	0	0	0	0	0	6	0	0	0	0	0	0	0	0	0	0	0	0	0	0	0	0	0	0	0	0	0	0	0	0	0	0
Herbaspirillum huttiense	Bacteria	Proteobacteria	0	0	2	0	0	0	1	0	0	0	0	4	0	1	0	0	0	1	0	0	4	0	0	0	0	0	0	0	1	0	0	0	0	0	0	0	1	0	0	0	0	0	0	0	0	0	0
Herbaspirillum rubrisubalbicans	Bacteria	Proteobacteria	0	0	2	0	0	0	1	0	0	0	0	4	0	1	0	0	0	2	0	0	6	0	0	0	0	1	0	0	1	0	0	0	0	0	0	0	1	0	0	0	0	0	0	0	0	0	0
Herbaspirillum seropedicae	Bacteria	Proteobacteria	0	0	2	0	0	0	0	0	0	0	0	7	0	1	0	0	0	0	0	0	5	0	0	0	0	0	0	0	2	0	0	0	0	0	0	0	1	0	0	0	0	0	0	0	0	0	0
Herbaspirillum sp.	Bacteria	Proteobacteria	0	0	1	0	0	0	0	0	0	0	0	6	0	1	0	0	0	0	0	0	6	0	0	0	0	0	0	0	0	0	0	0	0	0	0	0	0	0	0	0	0	0	0	0	0	0	0
Herbiconiux sp.	Bacteria	Actinobacteria	5	5	6	2	3	1	1	0	1	0	0	16	1	2	1	0	1	0	0	0	5	0	0	1	0	0	0	0	1	0	0	1	0	0	0	1	3	1	0	0	0	0	0	0	0	1	0
Herbinix luporum	Bacteria	Firmicutes	0	1	4	1	5	0	1	5	5	3	0	2	0	0	0	0	5	0	0	0	1	0	1	0	0	0	0	0	0	0	0	0	0	0	0	0	0	4	0	0	0	0	2	0	0	1	0
Herminiimonas arsenicoxydans	Bacteria	Proteobacteria	0	0	1	0	0	0	0	0	0	0	0	0	0	0	0	0	0	0	0	0	6	1	0	0	0	0	0	0	0	0	0	0	0	0	0	0	0	0	0	0	0	0	0	0	0	0	0
Herpetosiphon aurantiacus	Bacteria	Chloroflexi	2	2	2	0	6	2	3	3	1	0	0	11	0	0	3	0	4	1	1	0	1	0	0	2	1	0	1	0	3	0	0	1	0	1	0	6	1	1	0	0	0	0	1	0	0	1	0
Hippea maritima	Bacteria	Proteobacteria	0	0	0	0	0	0	0	0	0	0	0	1	0	0	0	0	0	0	0	0	2	0	0	0	0	0	0	0	0	0	0	0	0	0	0	0	0	0	0	0	0	0	0	0	0	0	0
Hirschia baltica	Bacteria	Proteobacteria	0	0	8	0	1	0	0	1	2	0	0	7	0	0	1	0	0	0	0	0	3	1	0	0	0	2	0	0	0	0	0	1	0	0	0	0	0	5	0	0	0	0	0	0	0	1	0
Histophilus somni	Bacteria	Proteobacteria	0	1	2	0	0	0	0	0	0	0	0	2	0	0	0	0	0	0	0	0	3	1	0	0	0	0	1	0	0	0	0	0	0	0	0	0	0	0	0	0	0	0	0	0	0	0	0
Hoaglandella endobia	Bacteria	Proteobacteria	0	0	0	0	0	0	0	0	0	0	0	0	0	0	0	0	0	0	0	0	2	0	0	0	0	0	0	0	0	0	0	0	0	0	0	0	0	0	0	0	0	0	0	0	0	0	0
Hoeflea sp.	Bacteria	Proteobacteria	1	1	1	0	0	0	0	1	0	0	0	6	0	0	0	0	0	0	0	0	4	0	1	0	0	0	0	0	0	0	0	0	1	0	0	0	1	1	0	0	0	0	0	0	0	0	0
Hoyosella subflava	Bacteria	Actinobacteria	0	0	3	0	0	0	0	0	0	0	0	10	0	3	0	0	0	0	0	0	11	0	0	1	0	0	0	0	0	1	0	0	0	0	0	0	0	0	0	0	0	0	0	0	0	0	0
Humibacter sp.	Bacteria	Actinobacteria	4	2	7	2	1	1	0	1	0	0	0	10	0	2	1	0	3	0	2	0	3	0	1	0	1	0	2	0	1	0	0	1	1	0	1	1	0	1	0	0	0	0	0	0	0	1	0
Hungateiclostridiaceae bacterium	Bacteria	Firmicutes	0	6	6	1	2	0	0	0	0	0	0	5	0	0	0	0	2	0	0	0	4	0	4	0	1	1	2	0	1	5	0	2	1	0	0	0	2	1	0	0	0	0	0	0	0	3	0
Hungateiclostridium clariflavum	Bacteria	Firmicutes	1	0	2	1	4	0	1	13	7	6	0	2	0	1	1	0	6	0	0	0	3	0	0	3	0	0	0	2	0	0	0	0	0	0	0	1	0	7	1	0	0	0	2	0	0	1	0
Hungateiclostridium saccincola	Bacteria	Firmicutes	1	1	3	0	6	0	2	13	5	8	0	1	0	0	2	0	5	0	0	0	4	0	0	1	0	0	0	1	0	0	0	0	0	0	0	0	0	6	1	0	0	0	1	0	0	1	0
Hungateiclostridium thermocellum	Bacteria	Firmicutes	2	1	2	0	10	0	1	16	5	2	0	2	0	1	2	0	5	0	0	0	2	0	0	3	0	0	0	2	0	0	0	0	0	0	0	1	0	7	1	0	0	0	2	0	0	1	0
Hydrocarboniclastica marina	Bacteria	Proteobacteria	0	0	1	0	0	0	0	0	0	0	0	8	0	0	0	0	0	0	0	0	6	0	0	0	0	0	0	0	0	0	0	0	0	0	0	0	0	0	0	0	0	0	0	0	0	0	0
Hydrogenimonas sp.	Bacteria	Proteobacteria	0	0	0	0	0	0	0	0	0	0	0	1	0	0	0	0	0	0	0	0	2	0	0	0	0	0	0	0	0	0	0	0	0	0	0	0	0	0	0	0	0	0	0	0	0	0	0
Hydrogenobacter sp.	Bacteria	Aquificae	0	0	0	0	0	0	0	0	0	0	0	1	0	0	0	0	0	0	0	0	5	0	0	0	0	0	0	0	0	0	0	0	0	0	0	0	0	0	0	0	0	0	0	0	0	0	0
Hydrogenobacter thermophilus	Bacteria	Aquificae	0	0	0	0	0	0	0	0	0	0	0	1	0	0	0	0	0	0	0	0	4	0	0	0	0	0	0	0	0	0	0	0	0	0	0	0	0	0	0	0	0	0	0	0	0	0	0
Hydrogenobaculum sp.	Bacteria	Aquificae	0	0	0	0	0	0	0	0	0	0	0	1	0	0	0	0	0	0	0	0	5	0	0	0	0	0	0	0	0	0	0	0	0	0	0	0	0	0	0	0	0	0	0	0	0	0	0
Hydrogenophaga crassostreae	Bacteria	Proteobacteria	1	0	1	0	0	0	0	0	0	0	0	1	0	0	0	0	0	1	0	0	9	1	0	0	0	0	0	0	0	0	0	0	1	0	0	0	1	0	0	0	0	0	0	0	0	0	0
Hydrogenophaga pseudoflava	Bacteria	Proteobacteria	1	0	1	0	0	0	0	0	0	0	0	3	0	0	1	0	0	0	0	0	10	0	0	0	0	0	0	0	0	0	0	0	0	0	0	0	0	0	0	0	0	0	0	0	0	0	0
Hydrogenophaga sp.	Bacteria	Proteobacteria	0	0	1	0	0	0	0	0	0	0	0	3	0	1	0	0	0	0	0	0	8	0	0	0	0	0	0	0	0	0	0	0	0	0	0	0	0	0	0	0	0	0	0	0	0	0	0
Hydrogenophilus thermoluteolus	Bacteria	Proteobacteria	0	0	1	0	1	0	0	0	0	0	0	1	0	1	0	2	0	0	0	0	2	1	0	0	0	0	0	0	0	0	0	0	0	0	0	0	0	0	0	0	0	0	0	0	0	0	0
Hydrogenovibrio crunogenus	Bacteria	Proteobacteria	0	0	1	0	0	0	0	0	0	0	0	3	0	0	0	0	0	0	0	0	6	0	0	0	0	0	0	0	0	0	0	0	0	0	0	0	0	0	0	0	0	0	0	0	0	0	0
Hydrogenovibrio marinus	Bacteria	Proteobacteria	0	0	1	0	0	0	0	0	0	0	0	3	0	0	0	1	0	0	0	0	6	1	0	0	0	0	0	0	0	0	0	0	0	0	0	0	0	0	0	0	0	0	0	0	0	0	0
Hydrogenovibrio thermophilus	Bacteria	Proteobacteria	0	0	1	0	0	0	0	0	0	0	0	3	0	0	0	1	0	0	0	0	6	0	0	0	0	0	0	0	0	0	0	0	0	0	0	0	0	0	0	0	0	0	0	0	0	0	0
Hylemonella gracilis	Bacteria	Proteobacteria	0	0	1	0	0	0	0	0	0	0	0	0	0	0	0	0	0	0	0	0	6	0	0	0	0	0	0	0	0	0	0	0	0	0	0	0	0	0	0	0	0	0	0	0	0	0	0
Hymenobacter jejuensis	Bacteria	Bacteroidetes	1	8	8	0	2	0	1	0	1	0	0	10	0	1	2	0	0	0	1	0	2	0	1	0	2	5	0	4	2	1	0	2	1	1	0	1	2	24	0	0	0	0	0	0	0	2	0
Hymenobacter nivis	Bacteria	Bacteroidetes	1	4	6	0	5	0	0	1	0	0	0	9	0	1	1	0	1	0	2	0	2	0	1	5	0	2	0	2	2	1	1	1	0	1	0	0	0	9	0	0	0	0	0	0	0	0	0
Hymenobacter oligotrophus	Bacteria	Bacteroidetes	0	1	2	0	0	0	0	0	0	0	0	10	0	1	0	0	0	0	1	0	2	0	1	0	0	0	0	0	2	0	0	0	0	0	0	0	0	2	0	0	0	0	0	0	0	0	0
Hymenobacter sedentarius	Bacteria	Bacteroidetes	0	6	5	0	1	0	0	0	1	0	0	13	0	1	4	0	0	0	1	0	2	0	1	0	0	2	0	1	2	1	0	3	1	2	0	0	0	19	0	0	0	0	0	0	0	2	0
Hymenobacter sp.	Bacteria	Bacteroidetes	1	4	5	0	3	0	0	0	1	0	0	11	0	1	2	0	0	0	2	0	2	0	1	1	1	2	0	3	2	1	0	0	0	1	0	0	0	9	0	0	0	0	0	0	0	1	0
Hymenobacter swuensis	Bacteria	Bacteroidetes	1	3	6	0	5	0	0	0	3	0	0	14	0	1	4	0	1	0	2	0	2	0	1	0	1	1	0	3	1	1	0	0	0	1	0	0	0	17	0	0	0	0	0	0	1	2	0
Hypericibacter adhaerens	Bacteria	Proteobacteria	0	0	1	0	0	0	0	0	1	0	0	0	0	1	0	2	0	0	0	0	5	1	0	0	0	0	0	0	0	0	0	0	0	0	0	0	0	0	0	0	0	0	0	0	0	0	0
Hypericibacter terrae	Bacteria	Proteobacteria	1	0	1	0	0	0	0	0	1	0	0	0	0	1	0	2	0	0	0	0	4	1	0	0	0	0	0	0	0	0	0	0	0	0	0	1	0	0	0	0	0	0	0	0	0	0	0
Hyperthermus butylicus	Archaea	Crenarchaeota	0	0	0	0	0	0	0	0	0	0	0	0	0	0	0	0	0	0	0	0	0	0	0	0	0	0	0	0	0	0	0	0	0	0	0	0	0	0	0	0	0	0	0	0	0	0	0
Hyphomicrobium denitrificans	Bacteria	Proteobacteria	0	0	3	0	0	0	0	0	0	0	0	0	0	2	0	0	0	0	0	0	2	1	0	0	0	0	0	0	0	0	1	0	0	0	0	0	0	0	0	0	0	0	0	0	0	0	0
Hyphomicrobium nitrativorans	Bacteria	Proteobacteria	0	0	1	0	0	0	0	1	0	0	0	0	0	1	0	0	1	0	0	0	1	1	0	0	0	0	0	0	0	0	0	0	0	0	0	0	0	0	0	0	1	0	0	0	0	0	0
Hyphomicrobium sp.	Bacteria	Proteobacteria	0	0	2	0	3	0	0	0	0	0	0	0	0	2	1	0	0	2	0	0	2	3	0	0	0	0	0	0	0	0	1	0	0	0	0	0	0	0	0	0	0	0	0	0	0	0	0
Hyphomonadaceae bacterium	Bacteria	Proteobacteria	1	1	4	0	1	0	0	0	0	0	0	3	0	0	1	0	0	0	0	0	6	0	0	0	0	0	0	0	0	0	0	0	1	0	0	0	1	1	0	0	0	0	0	0	0	0	0
Hyphomonas neptunium	Bacteria	Proteobacteria	0	0	2	0	0	0	0	0	0	0	0	2	0	1	2	0	0	0	0	0	1	1	1	0	0	0	1	0	0	0	0	0	0	0	0	0	0	0	0	0	0	0	0	0	0	0	0
Hyphomonas sp.	Bacteria	Proteobacteria	0	0	2	0	0	0	0	0	0	0	0	2	0	2	2	0	0	0	0	0	2	1	1	0	0	0	1	0	0	0	0	0	0	0	0	0	0	0	0	0	0	0	0	0	0	0	0
Iamiaceae bacterium	Bacteria	Actinobacteria	2	1	1	0	0	0	0	0	0	0	0	10	0	0	0	0	0	0	1	0	3	0	0	0	0	0	0	0	0	0	0	0	1	0	1	0	0	3	0	0	0	0	0	0	0	0	0
Ichthyobacterium seriolicida	Bacteria	Bacteroidetes	0	0	1	0	0	0	0	0	0	0	0	0	0	0	0	0	0	0	1	0	0	0	0	0	0	0	0	0	0	0	0	0	0	0	0	0	0	0	0	0	0	0	0	0	0	0	0
Idiomarina andamanensis	Bacteria	Proteobacteria	0	0	1	0	0	0	0	0	0	0	0	0	0	0	0	0	0	0	0	0	4	0	0	0	0	0	0	0	0	0	0	0	0	0	0	0	0	0	0	0	0	0	0	0	0	0	0
Idiomarina loihiensis	Bacteria	Proteobacteria	0	0	1	0	0	0	0	0	0	0	0	0	0	0	0	0	0	0	0	0	5	0	0	0	0	0	0	0	0	0	0	0	0	0	0	0	0	1	0	0	0	0	0	0	0	0	0
Idiomarina sp.	Bacteria	Proteobacteria	1	0	2	0	0	0	0	0	0	0	0	1	0	1	1	0	0	0	0	0	5	0	0	0	0	0	0	0	0	0	0	0	0	1	0	0	0	0	0	0	0	0	0	0	0	0	0
Idiomarinaceae bacterium	Bacteria	Proteobacteria	1	0	2	0	0	0	0	0	0	0	0	0	0	0	1	0	0	0	0	0	5	0	0	0	0	0	0	0	0	0	0	0	0	0	0	0	0	0	0	0	0	0	0	0	0	0	0
Ignavibacteriae bacterium	Bacteria	Ignavibacteriae	0	0	1	0	1	0	0	1	0	0	0	7	0	0	0	0	0	0	1	0	3	1	0	0	0	0	0	0	0	0	0	0	0	0	0	0	0	0	0	0	0	0	0	0	0	0	0
Ignavibacterium album	Bacteria	Ignavibacteriae	0	1	3	0	2	0	0	2	0	0	0	8	0	0	1	0	0	0	1	0	3	1	0	0	0	0	0	0	0	0	0	1	0	0	1	0	0	0	0	0	0	0	0	0	0	0	0
Ignicoccus hospitalis	Archaea	Crenarchaeota	0	0	0	0	0	0	0	0	0	0	0	0	0	0	0	0	0	0	0	0	0	0	0	0	0	0	0	0	0	0	0	0	0	0	0	0	0	0	0	0	0	0	0	0	0	0	0
Ignicoccus islandicus	Archaea	Crenarchaeota	0	0	0	0	0	0	0	0	0	0	0	0	0	0	0	0	0	0	0	0	0	0	0	0	0	0	0	0	0	0	0	0	0	0	0	0	0	0	0	0	0	0	0	0	0	0	0
Ignisphaera aggregans	Archaea	Crenarchaeota	2	1	3	1	3	0	0	0	0	0	5	0	0	0	0	0	0	0	1	0	0	0	0	0	0	0	1	0	1	0	0	1	1	0	0	0	0	0	0	0	0	0	0	0	0	1	0
Ilumatobacter coccineus	Bacteria	Actinobacteria	1	3	2	0	0	0	0	0	0	0	0	4	0	1	0	0	1	0	0	0	0	0	0	0	0	0	1	0	1	1	0	0	1	0	2	0	0	0	0	0	0	0	0	0	0	1	0
Ilyobacter polytropus	Bacteria	Fusobacteria	0	0	0	1	0	0	0	0	0	0	0	3	0	0	0	0	0	0	0	0	2	1	0	0	0	0	0	0	0	1	0	0	0	0	1	0	0	0	0	0	0	0	0	0	0	0	0
Immundisolibacter cernigliae	Bacteria	Proteobacteria	0	0	1	0	0	0	0	0	0	0	0	3	0	0	0	0	0	0	0	0	4	1	0	0	0	0	0	0	0	0	0	0	0	0	0	1	0	0	0	0	0	0	0	0	0	0	0
Intestinibaculum porci	Bacteria	Firmicutes	10	0	1	0	0	0	0	0	0	0	0	11	0	0	0	0	0	0	0	0	0	0	3	0	0	0	0	0	0	3	0	0	2	0	0	0	0	0	0	0	0	0	0	0	0	0	0
Intestinimonas butyriciproducens	Bacteria	Firmicutes	0	1	2	0	0	0	0	0	0	0	0	2	0	0	0	0	2	0	1	0	1	0	2	0	0	0	0	0	0	0	1	0	0	0	0	0	0	0	0	0	0	0	0	0	0	0	0
Intrasporangium calvum	Bacteria	Actinobacteria	1	0	2	1	0	0	0	0	0	0	0	16	0	2	0	0	0	0	0	0	6	0	0	0	0	0	0	0	1	1	1	0	1	0	0	0	0	0	0	0	0	0	0	0	0	0	0
Iodobacter fluviatilis	Bacteria	Proteobacteria	0	0	0	0	0	0	0	0	0	0	0	7	0	0	0	0	5	2	1	0	8	1	0	0	0	0	0	0	0	0	1	0	0	0	0	2	0	0	0	0	0	0	0	0	0	0	0
Iodobacter sp.	Bacteria	Proteobacteria	0	0	3	0	0	0	0	1	0	0	0	6	0	0	0	0	3	1	2	0	6	0	0	0	0	0	0	0	0	1	1	0	0	0	0	1	0	0	0	0	0	0	0	0	0	0	0
Isoptericola dokdonensis	Bacteria	Actinobacteria	2	1	7	0	2	2	0	1	3	0	0	9	0	2	0	0	4	1	2	0	4	0	0	0	1	1	0	1	2	0	0	1	1	0	0	1	3	5	0	0	0	0	1	0	0	2	0
Isoptericola variabilis	Bacteria	Actinobacteria	2	0	4	0	0	1	0	0	2	0	0	15	0	1	0	0	0	0	1	0	3	0	0	0	1	0	0	0	2	3	0	1	1	0	0	2	3	4	0	0	0	0	0	0	0	2	0
Isosphaera pallida	Bacteria	Planctomycetes	0	0	0	0	1	0	0	1	0	0	0	7	0	2	0	1	0	0	0	0	0	0	0	0	0	0	1	0	0	0	1	0	0	0	0	0	0	0	0	0	0	0	0	0	0	0	0
Izhakiella sp.	Bacteria	Proteobacteria	2	1	3	0	0	0	1	0	0	0	0	1	0	0	0	0	1	0	2	0	5	4	0	0	0	0	0	0	2	0	1	0	0	2	0	0	0	2	0	0	0	0	0	0	0	0	0
Izimaplasma sp.	Bacteria	Tenericutes	0	1	0	0	0	0	0	0	0	0	0	10	0	0	0	0	0	0	0	0	0	0	0	0	0	0	0	0	0	0	0	0	0	0	1	0	0	0	0	0	0	0	0	0	0	0	0
Janibacter limosus	Bacteria	Actinobacteria	0	0	1	0	0	0	0	0	0	0	0	5	0	1	0	0	0	0	0	0	5	0	1	0	0	0	0	0	0	0	0	0	0	0	0	0	0	0	0	0	0	0	0	0	0	0	0
Janibacter melonis	Bacteria	Actinobacteria	1	0	4	1	0	0	0	0	0	0	0	9	0	2	0	0	0	0	0	0	8	0	1	0	0	0	0	0	0	0	0	0	0	0	0	1	0	2	0	0	0	0	0	0	0	1	0
Janibacter terrae	Bacteria	Actinobacteria	0	0	2	0	0	0	0	0	0	0	0	5	0	2	0	0	0	0	0	0	5	0	1	0	0	0	0	0	0	0	0	0	0	0	0	0	0	0	0	0	0	0	0	0	0	0	0
Jannaschia sp.	Bacteria	Proteobacteria	1	0	1	0	0	0	0	0	0	0	0	4	0	0	0	0	0	0	0	0	5	1	0	0	0	0	0	0	0	0	0	0	1	0	1	0	1	0	0	0	0	0	0	0	0	0	0
Janthinobacterium agaricidamnosum	Bacteria	Proteobacteria	1	3	2	0	0	0	1	1	0	0	0	2	0	1	0	0	4	3	0	0	5	0	0	0	0	0	0	0	1	0	0	0	0	0	0	0	0	2	0	0	3	0	0	0	0	1	0
Janthinobacterium sp.	Bacteria	Proteobacteria	1	0	2	0	1	0	0	0	0	0	0	4	0	0	0	0	3	1	0	0	5	2	0	0	0	0	0	0	1	0	0	0	0	0	0	0	0	2	0	0	0	0	0	0	0	1	0
Janthinobacterium svalbardensis	Bacteria	Proteobacteria	1	0	3	0	1	0	0	0	0	0	0	3	0	1	0	0	3	1	0	0	4	0	0	0	0	0	0	0	1	0	0	0	0	0	0	0	0	4	0	0	0	0	0	0	0	1	0
Jatrophihabitans sp.	Bacteria	Actinobacteria	2	1	8	1	0	0	0	0	0	0	0	10	0	3	6	0	3	0	0	0	7	0	0	0	0	0	0	0	0	0	0	0	1	0	0	0	0	0	0	0	0	0	0	0	0	0	0
Jeongeupia sp.	Bacteria	Proteobacteria	1	0	1	0	0	0	2	1	0	0	0	1	0	0	0	0	10	2	2	0	6	1	0	0	0	0	0	0	0	0	0	0	0	0	0	0	0	0	0	0	0	0	0	0	0	0	0
Jeotgalibaca arthritidis	Bacteria	Firmicutes	3	1	5	0	0	0	0	0	0	0	0	10	0	0	0	0	0	0	0	0	0	0	0	0	0	1	0	0	0	3	0	0	1	0	1	0	2	2	0	0	0	0	0	0	0	0	0
Jeotgalibaca ciconiae	Bacteria	Firmicutes	6	3	6	1	1	0	1	0	1	0	0	12	0	0	0	0	0	0	0	0	1	1	1	0	1	1	0	1	2	3	0	1	4	0	1	0	5	13	0	0	0	0	0	0	2	4	0
Jeotgalibaca dankookensis	Bacteria	Firmicutes	2	1	0	0	0	0	0	0	0	0	0	6	0	0	0	0	0	0	2	0	0	0	0	0	0	0	1	0	0	0	1	0	1	0	1	0	0	0	0	0	0	0	0	0	0	0	0
Jeotgalibaca porci	Bacteria	Firmicutes	2	0	5	0	0	0	1	0	1	0	0	9	0	0	0	0	0	0	0	0	2	0	0	0	2	0	0	0	0	2	0	1	0	0	0	0	1	6	0	0	0	0	0	0	0	2	0
Jeotgalibaca sp.	Bacteria	Firmicutes	3	0	1	0	0	0	0	0	0	0	0	12	0	0	0	0	0	0	0	0	1	0	0	0	0	0	0	0	0	2	0	0	1	0	2	0	1	0	0	0	0	0	0	0	0	0	0
Jeotgalibacillus malaysiensis	Bacteria	Firmicutes	1	1	0	0	0	0	0	0	0	0	0	11	0	0	1	0	1	0	0	0	3	0	0	0	0	0	0	0	0	3	0	0	1	0	0	0	0	1	0	0	0	0	0	0	0	0	1
Jiangella alkaliphila	Bacteria	Actinobacteria	4	4	6	1	5	0	0	0	0	0	0	15	0	5	3	0	3	0	2	0	4	0	1	1	0	0	2	0	3	2	18	0	6	1	3	2	3	3	0	0	0	0	0	0	0	3	0
Jiangella sp.	Bacteria	Actinobacteria	3	5	7	1	1	0	0	0	1	0	0	13	0	6	1	0	2	0	3	0	3	0	1	0	0	0	1	0	2	0	10	0	3	0	4	8	1	5	0	0	0	0	0	0	0	3	0
Jonesia denitrificans	Bacteria	Actinobacteria	2	1	6	0	3	2	0	0	4	1	0	8	0	2	0	0	1	0	1	0	4	0	0	0	1	0	0	0	1	0	0	1	1	0	0	1	4	6	0	0	0	0	1	0	0	2	0
Kangiella geojedonensis	Bacteria	Proteobacteria	0	0	1	0	0	0	0	0	0	0	0	0	0	0	0	0	0	0	0	0	5	0	0	0	0	0	0	0	0	0	0	0	0	0	0	0	0	0	0	0	0	0	0	0	0	0	0
Kangiella koreensis	Bacteria	Proteobacteria	0	0	1	0	0	0	0	0	0	0	0	0	0	0	0	0	0	0	0	0	5	0	0	0	0	0	0	0	0	0	0	0	0	0	0	0	0	0	0	0	0	0	0	0	0	0	0
Kangiella profundi	Bacteria	Proteobacteria	0	0	1	0	0	0	0	0	0	0	0	0	0	0	0	0	0	0	0	0	3	0	0	0	0	0	0	0	0	0	0	0	0	0	0	0	0	0	0	0	0	0	0	0	0	0	0
Kangiella sediminilitoris	Bacteria	Proteobacteria	0	0	1	0	0	0	0	0	0	0	0	0	0	0	0	0	0	0	0	0	5	0	0	0	0	0	0	0	0	0	0	0	0	0	0	0	0	0	0	0	0	0	0	0	0	0	0
Kazan bacterium	Bacteria	unclassified Bacteria	0	0	0	0	0	0	0	0	0	0	0	0	0	0	0	0	0	0	0	0	1	0	0	0	0	0	0	0	0	0	0	0	0	0	0	0	0	0	0	0	0	0	0	0	0	0	0
Kerstersia gyiorum	Bacteria	Proteobacteria	0	0	1	0	0	0	1	0	0	0	0	0	0	0	0	0	0	0	0	0	3	0	0	0	0	0	0	0	1	1	0	0	0	0	0	0	0	0	0	0	0	0	0	0	0	0	0
Ketobacter alkanivorans	Bacteria	Proteobacteria	0	0	1	0	1	0	0	0	0	0	0	2	0	0	0	0	0	0	0	0	6	0	0	0	0	0	0	0	0	0	0	0	0	0	0	0	0	0	0	0	0	0	0	0	0	0	0
Ketogulonicigenium robustum	Bacteria	Proteobacteria	1	0	4	1	0	0	0	0	0	0	0	2	0	0	0	0	0	2	0	0	4	0	0	0	0	0	1	0	0	0	0	0	0	0	0	0	0	0	0	0	0	0	0	0	0	0	0
Ketogulonicigenium vulgare	Bacteria	Proteobacteria	1	0	5	0	0	0	0	0	0	0	0	4	0	1	0	0	0	2	0	0	5	1	0	0	0	0	0	0	0	0	0	0	0	0	0	0	0	0	0	0	0	0	0	0	0	0	0
Kibdelosporangium phytohabitans	Bacteria	Actinobacteria	5	6	4	3	2	3	0	1	0	0	0	9	0	3	4	0	15	1	4	0	6	0	4	2	2	3	2	1	2	0	2	0	3	0	1	1	0	1	0	0	1	0	0	0	0	0	0
Kibdelosporangium sp.	Bacteria	Actinobacteria	4	7	4	3	3	1	0	1	0	0	0	10	0	5	2	0	16	1	6	0	9	0	2	2	4	4	5	1	1	0	1	2	3	0	1	0	0	1	0	0	1	0	0	0	0	0	0
Kineobactrum sp.	Bacteria	Proteobacteria	0	0	0	0	0	0	0	0	0	0	0	8	0	0	0	0	0	0	0	0	6	0	0	0	0	0	0	0	0	0	0	0	0	0	0	0	0	0	0	0	0	0	0	0	0	0	0
Kineococcus radiotolerans	Bacteria	Actinobacteria	2	3	7	1	1	1	0	1	3	0	0	12	0	3	1	0	0	0	1	0	8	0	0	2	1	0	1	0	1	0	0	1	1	0	0	1	2	3	0	0	0	0	0	0	0	3	0
Kinetoplastibacterium blastocrithidii	Bacteria	Proteobacteria	0	0	0	0	0	0	0	0	0	0	0	0	0	0	0	0	0	0	0	0	1	0	0	0	0	0	0	0	0	0	0	0	0	0	0	0	0	0	0	0	0	0	0	0	0	0	0
Kinetoplastibacterium crithidii	Bacteria	Proteobacteria	0	0	0	0	0	0	0	0	0	0	0	0	0	0	0	0	0	0	0	0	1	0	0	0	0	0	0	0	0	0	0	0	0	0	0	0	0	0	0	0	0	0	0	0	0	0	0
Kinetoplastibacterium desouzaii	Bacteria	Proteobacteria	0	0	0	0	0	0	0	0	0	0	0	0	0	0	0	0	0	0	0	0	1	0	0	0	0	0	0	0	0	0	0	0	0	0	0	0	0	0	0	0	0	0	0	0	0	0	0
Kinetoplastibacterium galatii	Bacteria	Proteobacteria	0	0	0	0	0	0	0	0	0	0	0	0	0	0	0	0	0	0	0	0	1	0	0	0	0	0	0	0	0	0	0	0	0	0	0	0	0	0	0	0	0	0	0	0	0	0	0
Kinetoplastibacterium oncopeltii	Bacteria	Proteobacteria	0	0	0	0	0	0	0	0	0	0	0	0	0	0	0	0	0	0	0	0	1	0	0	0	0	0	0	0	0	0	0	0	0	0	0	0	0	0	0	0	0	0	0	0	0	0	0
Kinetoplastibacterium sorsogonicusi	Bacteria	Proteobacteria	0	0	0	0	0	0	0	0	0	0	0	0	0	0	0	0	0	0	0	0	0	0	0	0	0	0	0	0	0	0	0	0	0	0	0	0	0	0	0	0	0	0	0	0	0	0	0
Kingella kingae	Bacteria	Proteobacteria	0	0	1	0	0	0	0	0	0	0	0	0	0	0	0	0	0	0	0	0	4	0	0	0	0	0	0	0	0	0	0	0	0	0	0	0	0	0	0	0	0	0	0	0	0	0	0
Kiritimatiella glycovorans	Bacteria	Kiritimatiellaeota	0	3	1	0	3	0	0	1	0	0	0	5	0	0	0	0	0	0	1	0	0	0	0	0	0	0	0	0	1	4	0	0	0	0	1	6	0	1	1	0	0	0	0	0	0	0	0
Kiritimatiellaeota bacterium	Bacteria	Kiritimatiellaeota	0	7	6	1	0	0	0	0	2	0	0	6	0	0	2	0	4	0	2	0	0	0	0	0	0	0	2	0	0	0	2	0	0	0	6	1	0	0	0	0	0	0	0	0	2	5	0
Kitasatospora albolonga	Bacteria	Actinobacteria	5	0	6	2	2	4	0	0	0	0	0	13	0	2	3	0	8	1	3	0	12	0	0	0	0	0	1	1	1	0	0	1	0	0	0	0	0	0	0	0	0	0	0	0	0	0	0
Kitasatospora aureofaciens	Bacteria	Actinobacteria	0	0	3	1	2	1	0	0	1	0	0	12	0	3	2	0	6	2	1	0	16	0	0	1	2	1	0	1	0	1	0	1	1	0	0	0	0	0	0	0	1	0	0	0	0	0	0
Kitasatospora setae	Bacteria	Actinobacteria	4	0	4	2	2	3	1	2	3	1	0	18	0	1	7	0	19	2	2	0	12	0	2	0	1	0	0	1	0	0	1	1	2	0	0	0	0	2	0	0	3	0	1	0	0	2	0
Kitasatospora sp.	Bacteria	Actinobacteria	4	1	6	1	5	3	1	1	3	1	2	14	0	3	8	0	15	1	2	0	11	0	1	2	8	1	1	1	3	0	0	1	5	0	0	3	2	2	0	0	1	1	1	0	0	2	0
Klebsiella aerogenes	Bacteria	Proteobacteria	7	2	3	5	1	0	1	0	0	0	0	7	0	0	0	0	3	1	1	0	8	2	0	0	0	1	0	0	2	2	1	0	1	2	0	1	0	2	0	0	0	0	0	0	0	0	0
Klebsiella huaxiensis	Bacteria	Proteobacteria	10	2	5	4	2	0	2	0	0	0	0	8	0	0	0	0	1	0	0	0	7	1	0	0	0	1	0	0	3	2	1	0	2	2	0	1	3	2	0	0	0	0	0	0	0	0	0
Klebsiella michiganensis	Bacteria	Proteobacteria	9	2	3	6	1	0	2	0	0	0	0	11	0	0	0	0	3	1	0	0	8	2	0	0	0	2	0	0	2	4	0	0	1	2	0	0	2	3	0	0	0	0	0	0	0	0	0
Klebsiella oxytoca	Bacteria	Proteobacteria	9	2	4	6	1	0	2	0	0	0	0	13	0	0	0	0	3	2	0	0	10	3	0	0	0	2	0	0	2	3	1	0	1	2	0	0	2	4	0	0	0	0	0	0	0	0	0
Klebsiella pneumoniae	Bacteria	Proteobacteria	8	2	2	7	1	0	2	0	0	0	0	8	0	0	0	0	1	1	0	0	9	2	0	0	0	0	0	0	2	2	0	0	1	2	0	0	1	3	0	0	0	0	0	0	0	0	0
Klebsiella quasipneumoniae	Bacteria	Proteobacteria	9	3	3	6	1	0	2	0	0	0	0	9	0	0	0	0	1	0	0	0	8	2	0	0	0	0	0	0	2	2	1	0	1	2	0	0	2	3	0	0	0	0	0	0	0	0	0
Klebsiella quasivariicola	Bacteria	Proteobacteria	8	2	2	7	1	0	2	0	0	0	0	8	0	0	0	0	1	0	1	0	13	3	0	0	0	0	0	0	1	1	0	0	1	2	0	1	2	2	0	0	0	0	0	0	0	0	0
Klebsiella sp.	Bacteria	Proteobacteria	9	2	3	6	1	0	2	0	0	0	0	10	0	0	0	0	1	1	0	0	8	2	0	0	0	1	0	0	2	2	1	0	1	2	0	0	2	3	0	0	0	0	0	0	0	0	0
Klebsiella variicola	Bacteria	Proteobacteria	9	2	3	5	1	0	2	0	0	0	0	8	0	0	0	0	1	1	0	0	8	2	0	0	0	0	0	0	2	2	0	0	1	2	0	0	2	3	0	0	0	0	0	0	0	0	0
Kluyvera georgiana	Bacteria	Proteobacteria	2	0	0	4	0	0	0	0	0	0	0	1	0	0	0	0	0	0	0	0	0	1	0	0	0	1	0	0	0	0	0	0	1	0	4	0	0	1	0	0	0	0	0	0	0	1	0
Kluyvera intermedia	Bacteria	Proteobacteria	8	2	4	4	1	0	2	0	0	0	0	7	0	0	0	0	2	1	0	0	8	3	0	0	0	3	0	0	2	2	1	0	1	1	0	0	1	3	0	0	0	0	0	0	0	0	0
Kluyvera sp.	Bacteria	Proteobacteria	10	1	4	8	2	0	1	0	0	0	0	6	0	0	0	0	3	1	0	0	7	2	0	0	0	3	0	0	3	2	0	0	4	0	4	0	3	4	0	0	0	0	0	0	0	2	0
Kocuria flava	Bacteria	Actinobacteria	0	1	0	0	0	0	0	0	0	0	0	15	0	1	0	0	0	0	0	0	3	0	1	0	0	0	0	0	0	0	0	0	1	0	0	0	0	0	0	0	0	0	0	0	0	0	0
Kocuria indica	Bacteria	Actinobacteria	0	1	0	0	0	0	0	0	0	0	0	9	0	3	0	0	0	0	0	0	2	0	1	0	0	0	0	0	0	0	0	0	0	0	0	0	0	0	0	0	0	0	0	0	0	0	0
Kocuria palustris	Bacteria	Actinobacteria	0	0	0	0	0	0	0	0	0	0	0	10	0	2	0	0	0	0	0	0	4	0	1	0	0	0	0	0	0	1	0	0	0	0	0	0	0	0	0	0	0	0	0	0	0	0	0
Kocuria rhizophila	Bacteria	Actinobacteria	0	1	0	0	0	0	0	0	0	0	0	8	0	1	0	0	0	0	0	0	2	0	1	0	0	0	0	0	0	0	0	0	0	0	0	0	0	0	0	0	0	0	0	0	0	0	0
Kocuria rosea	Bacteria	Actinobacteria	1	0	2	0	0	0	1	0	2	0	0	13	0	2	0	0	1	0	0	0	3	0	1	2	0	0	0	0	1	2	0	0	0	0	0	0	1	0	0	0	0	0	0	0	0	0	0
Kocuria sp.	Bacteria	Actinobacteria	0	2	0	0	0	0	0	0	0	0	0	9	0	3	0	0	0	0	0	0	2	0	1	0	0	0	0	0	0	0	0	0	1	0	0	0	0	0	0	0	0	0	0	0	0	0	0
Komagataeibacter europaeus	Bacteria	Proteobacteria	0	0	3	0	1	0	1	0	0	0	0	4	0	0	0	0	0	0	1	0	11	0	0	0	0	1	0	0	0	1	0	0	0	1	0	0	0	0	0	0	0	0	0	0	0	0	0
Komagataeibacter medellinensis	Bacteria	Proteobacteria	0	0	2	0	1	0	1	0	0	0	0	5	0	0	0	0	0	0	1	0	10	0	0	0	0	0	0	0	0	1	0	0	0	1	0	0	0	0	0	0	0	0	0	0	0	0	0
Komagataeibacter nataicola	Bacteria	Proteobacteria	0	0	2	0	1	0	1	0	0	0	0	3	0	0	0	0	0	0	2	0	7	2	0	0	0	0	0	0	0	0	0	0	0	1	0	0	0	0	0	0	0	0	0	0	0	0	0
Komagataeibacter rhaeticus	Bacteria	Proteobacteria	0	0	3	0	1	0	1	0	0	0	0	9	0	0	0	0	0	0	1	0	7	0	0	0	0	0	0	0	0	2	0	0	0	1	0	0	0	0	0	0	0	0	0	0	0	0	0
Komagataeibacter saccharivorans	Bacteria	Proteobacteria	0	0	2	0	1	0	1	0	0	0	0	4	0	0	0	0	0	0	1	0	10	0	0	0	0	0	0	0	0	1	0	0	0	1	0	0	0	0	0	0	0	0	0	0	0	0	0
Komagataeibacter xylinus	Bacteria	Proteobacteria	0	0	2	0	1	0	1	0	0	0	0	5	0	0	0	0	0	0	1	0	8	0	0	0	0	0	0	0	0	1	0	0	0	1	0	0	0	0	0	0	0	0	0	0	0	0	0
Korarchaeum cryptofilum	Archaea	Korarchaeota	0	0	0	0	0	0	0	0	0	0	0	0	0	0	0	0	1	0	0	0	0	0	0	0	0	0	0	0	0	0	0	0	0	0	0	0	0	0	0	0	0	0	0	0	0	0	0
Kordia antarctica	Bacteria	Bacteroidetes	0	2	2	0	0	0	0	0	0	0	0	7	0	0	3	5	0	0	1	0	3	0	1	0	0	0	0	1	2	0	0	0	0	0	0	0	0	0	0	0	0	0	0	0	0	0	0
Kordia sp.	Bacteria	Bacteroidetes	0	1	4	0	2	0	1	1	0	0	0	7	0	0	3	3	0	0	1	0	3	0	1	1	0	0	0	4	2	0	0	0	0	0	0	0	0	0	0	0	0	0	0	0	0	0	0
Koribacter versatilis	Bacteria	Acidobacteria	1	4	8	0	2	0	0	1	0	0	0	11	0	2	1	0	2	0	2	0	5	0	0	0	2	0	1	1	4	1	0	0	2	1	1	0	1	0	1	0	0	0	0	0	0	2	0
Kosakonia cowanii	Bacteria	Proteobacteria	10	2	3	3	0	0	2	0	0	0	0	8	0	2	0	0	2	0	0	0	7	5	0	0	0	0	0	0	2	2	0	0	0	2	0	0	2	1	0	0	0	0	0	0	0	0	0
Kosakonia oryzae	Bacteria	Proteobacteria	9	2	3	3	0	0	3	0	0	0	0	9	0	0	0	0	2	2	1	0	7	4	0	0	0	1	0	0	2	2	1	0	0	2	0	0	1	1	0	0	0	0	0	0	0	0	0
Kosakonia radicincitans	Bacteria	Proteobacteria	9	1	3	3	0	0	3	0	0	0	0	8	0	0	0	0	2	1	1	0	9	5	0	0	0	1	0	0	2	1	1	0	0	2	0	0	1	1	0	0	0	0	0	0	0	0	0
Kosakonia sacchari	Bacteria	Proteobacteria	9	1	3	3	0	0	2	0	0	0	0	9	0	1	0	0	0	0	2	0	5	6	0	0	0	1	0	0	2	2	1	0	0	2	0	0	1	1	0	0	0	0	0	0	0	0	0
Kosakonia sp.	Bacteria	Proteobacteria	10	2	3	3	0	0	3	0	0	0	0	8	0	1	0	0	2	1	2	0	10	5	0	0	0	1	0	0	2	2	1	0	0	2	0	0	2	1	0	0	0	0	0	0	0	0	0
Kosmotoga olearia	Bacteria	Thermotogae	2	0	2	0	0	0	0	0	0	0	0	9	0	1	0	0	0	0	0	0	0	0	0	0	0	0	0	0	2	0	0	0	1	0	1	0	0	0	0	0	0	0	0	0	0	0	0
Kosmotoga pacifica	Bacteria	Thermotogae	2	1	0	0	1	0	0	0	0	0	0	8	0	1	0	0	0	0	0	0	2	0	0	0	0	0	0	0	2	0	0	0	1	0	1	0	0	0	0	0	0	0	0	0	0	1	0
Kozakia baliensis	Bacteria	Proteobacteria	0	0	0	0	2	0	1	0	0	0	0	5	0	2	0	0	0	0	1	0	9	0	0	0	0	0	0	0	0	1	0	0	0	1	0	1	0	0	0	0	0	0	0	0	0	0	0
Kribbella flavida	Bacteria	Actinobacteria	5	5	9	2	3	0	0	0	0	0	1	17	0	3	4	0	8	2	3	0	7	0	1	2	0	1	1	2	5	0	2	1	4	0	3	3	2	4	0	0	0	0	0	0	0	2	0
Kroppenstedtia eburnea	Bacteria	Firmicutes	1	0	2	1	0	0	0	0	0	0	0	2	0	2	0	0	3	0	0	0	2	0	1	0	0	1	0	0	0	1	0	0	0	0	0	0	0	0	0	0	0	0	0	0	0	1	1
Kroppenstedtia pulmonis	Bacteria	Firmicutes	0	0	1	1	0	0	0	0	0	0	0	1	0	0	0	0	3	0	0	0	2	0	0	0	0	0	0	0	0	1	0	0	0	0	0	0	0	0	0	0	0	0	0	0	0	0	0
Ktedonosporobacter rubrisoli	Bacteria	Chloroflexi	3	4	6	4	5	0	0	0	0	0	0	6	0	4	0	0	1	0	1	0	2	0	0	0	0	0	0	0	0	0	0	0	0	0	4	1	0	1	0	0	0	0	0	0	0	0	0
Kuenenia stuttgartiensis	Bacteria	Planctomycetes	0	0	0	0	0	0	1	0	0	0	0	7	0	2	0	0	0	0	0	0	0	0	0	0	0	0	0	0	0	0	0	0	0	0	0	1	0	0	0	0	0	0	0	0	0	0	0
Kurthia sp.	Bacteria	Firmicutes	0	0	0	0	0	0	0	0	0	0	0	0	0	0	0	0	0	0	1	0	1	0	3	0	0	0	0	0	0	0	0	0	0	0	0	0	0	0	0	0	0	0	0	0	0	0	0
Kurthia zopfii	Bacteria	Firmicutes	0	0	0	0	0	0	0	0	0	0	0	0	0	0	0	0	0	0	0	0	1	0	4	0	0	0	0	0	0	0	0	0	0	0	0	0	0	0	0	0	0	0	0	0	0	0	0
Kushneria konosiri	Bacteria	Proteobacteria	0	0	4	0	0	0	0	0	0	0	0	9	0	1	0	0	0	0	0	0	3	1	0	0	0	0	0	0	0	0	0	0	0	2	0	0	1	0	0	0	0	0	0	0	0	0	0
Kushneria marisflavi	Bacteria	Proteobacteria	0	0	4	0	0	0	0	0	0	0	0	9	0	2	0	0	0	0	0	0	3	0	0	0	0	0	0	0	0	0	0	0	0	2	0	0	0	0	0	0	0	0	0	0	0	0	0
Kushneria sp.	Bacteria	Proteobacteria	0	0	2	0	0	0	0	0	0	0	0	9	0	1	0	0	0	0	0	0	4	3	0	0	0	0	0	0	0	0	0	0	0	2	0	0	0	1	0	0	0	0	0	0	0	1	0
Kutzneria albida	Bacteria	Actinobacteria	5	5	6	3	2	0	0	1	0	0	1	11	0	4	5	0	17	2	4	0	10	0	4	1	6	1	2	2	3	1	0	2	1	0	1	0	1	0	0	0	2	0	0	0	0	2	0
Kyrpidia spormannii	Bacteria	Firmicutes	0	1	0	0	0	0	0	0	0	0	0	0	0	0	0	0	2	0	0	0	2	0	0	0	0	0	0	0	0	0	0	0	0	0	0	0	0	0	0	0	0	0	0	0	0	0	0
Kyrpidia tusciae	Bacteria	Firmicutes	0	1	1	0	0	0	0	0	0	0	0	0	0	0	0	0	2	0	0	0	2	0	0	0	0	0	0	0	0	0	0	0	0	0	0	0	0	0	0	0	0	0	0	0	0	0	0
Kytococcus sedentarius	Bacteria	Actinobacteria	0	0	1	0	0	0	0	0	0	0	0	5	0	1	0	0	0	0	0	0	4	0	1	0	0	0	0	0	0	0	0	0	0	0	0	0	0	0	0	0	0	0	0	0	0	0	0
Labilibaculum antarcticum	Bacteria	Bacteroidetes	0	29	17	0	3	0	0	1	2	0	0	8	0	1	11	3	0	0	3	0	4	0	0	0	1	2	7	5	4	0	0	0	2	0	1	0	0	10	0	0	0	1	0	0	0	0	0
Labilithrix luteola	Bacteria	Proteobacteria	0	0	2	0	5	0	0	0	0	0	0	12	0	5	1	0	0	0	1	2	4	0	1	1	0	0	0	0	2	0	0	1	0	0	0	0	0	1	3	0	0	0	0	0	0	0	0
Labrenzia aggregata	Bacteria	Proteobacteria	1	2	1	0	1	0	1	0	0	0	0	1	0	0	1	0	0	0	1	0	6	0	2	0	0	0	0	0	1	0	0	0	1	0	0	0	1	1	0	0	0	0	0	0	0	1	0
Labrenzia sp.	Bacteria	Proteobacteria	1	2	1	0	1	0	1	0	0	0	0	1	0	0	1	0	0	0	1	0	5	1	2	0	0	0	0	0	1	0	0	0	1	0	0	0	1	1	0	0	0	0	0	0	0	1	0
Labrys neptuniae	Bacteria	Proteobacteria	1	0	2	2	0	0	0	0	0	0	0	7	0	5	1	0	0	0	2	0	7	1	4	0	0	0	0	0	0	0	1	0	0	0	1	0	0	0	0	0	0	0	0	0	0	2	0
Laceyella sp.	Bacteria	Firmicutes	0	0	3	1	0	0	0	0	0	0	0	3	0	1	0	0	3	0	0	0	2	0	1	0	0	0	0	0	0	0	0	0	0	0	0	0	0	0	0	0	0	0	0	0	0	0	0
Lachnoanaerobaculum umeaense	Bacteria	Firmicutes	0	3	3	0	0	0	0	0	0	0	0	9	0	0	0	0	1	0	0	0	0	0	1	0	0	0	0	0	2	2	0	0	1	0	0	0	0	1	0	0	0	0	0	0	0	0	0
Lachnoclostridium phytofermentans	Bacteria	Firmicutes	1	5	8	3	3	0	1	1	6	1	1	7	0	0	1	0	7	2	3	0	0	0	1	3	0	5	3	2	3	0	0	0	2	0	1	0	0	8	0	0	0	0	1	0	0	1	0
Lachnoclostridium sp.	Bacteria	Firmicutes	6	9	4	3	1	0	0	0	0	0	0	10	0	0	0	0	2	0	0	0	7	0	1	0	0	3	0	0	6	2	2	1	5	0	2	0	4	2	0	0	0	0	0	0	0	0	0
Lachnospiraceae bacterium	Bacteria	Firmicutes	3	3	3	1	1	0	0	0	0	0	0	9	0	0	0	0	2	0	1	0	2	0	2	0	0	0	1	1	1	1	0	1	2	0	1	1	0	3	0	0	0	0	0	0	0	0	0
Lacimicrobium alkaliphilum	Bacteria	Proteobacteria	1	2	6	0	0	0	1	1	1	0	0	9	0	0	0	0	1	0	2	0	4	0	0	0	0	2	0	0	1	0	0	0	0	0	0	0	0	11	0	0	0	0	0	0	0	1	0
Lacinutrix sp.	Bacteria	Bacteroidetes	0	0	1	0	1	0	0	0	0	0	0	5	0	0	1	2	0	0	0	0	2	0	0	0	0	0	0	1	2	0	0	0	0	0	0	0	0	0	0	0	0	0	0	0	0	0	0
Lacinutrix venerupis	Bacteria	Bacteroidetes	0	0	3	0	1	0	0	0	0	0	0	5	0	0	2	0	0	0	0	0	2	0	0	0	0	0	0	0	2	0	0	0	0	0	0	0	0	0	0	0	0	0	0	0	0	0	0
Lactobacillus acetotolerans	Bacteria	Firmicutes	5	0	0	0	0	0	1	0	0	0	0	5	0	0	0	0	0	0	0	0	3	0	1	0	0	0	0	0	2	1	0	0	0	0	1	0	0	0	0	0	0	0	0	0	0	0	0
Lactobacillus acidipiscis	Bacteria	Firmicutes	5	0	0	1	0	0	0	0	0	0	0	7	0	0	0	0	0	0	0	0	3	0	5	0	0	0	0	0	0	0	0	1	1	0	1	0	0	0	0	0	1	0	0	0	0	0	0
Lactobacillus acidophilus	Bacteria	Firmicutes	8	1	0	1	0	0	1	0	0	0	0	8	0	0	0	0	0	0	0	0	1	0	4	0	0	0	0	0	3	2	0	0	2	0	0	0	2	0	0	0	0	0	0	0	0	0	0
Lactobacillus agilis	Bacteria	Firmicutes	4	0	1	0	0	0	0	0	0	0	0	6	0	0	0	0	0	0	0	0	2	0	4	0	0	0	0	0	0	2	0	0	1	0	0	0	0	0	0	0	0	0	0	0	0	0	0
Lactobacillus alimentarius	Bacteria	Firmicutes	11	1	1	0	0	0	0	0	0	0	0	6	0	0	0	0	0	0	0	0	0	0	2	0	0	0	0	0	1	1	0	1	1	0	4	0	1	0	0	0	0	0	0	0	0	0	0
Lactobacillus allii	Bacteria	Firmicutes	10	0	1	1	0	0	0	0	0	0	0	9	0	0	0	0	0	0	0	0	3	0	3	0	0	0	0	0	0	2	0	0	0	0	1	0	0	0	0	0	0	0	0	0	0	0	0
Lactobacillus amylolyticus	Bacteria	Firmicutes	1	0	1	1	0	0	0	0	0	0	0	5	0	0	0	0	0	0	0	0	2	0	3	0	0	0	0	0	2	1	0	0	0	0	0	0	0	0	0	0	0	0	0	0	0	0	0
Lactobacillus amylophilus	Bacteria	Firmicutes	2	0	0	0	0	0	1	0	0	0	0	5	0	0	0	0	0	0	0	0	1	0	1	0	0	0	0	0	1	0	0	0	0	0	0	0	0	0	0	0	0	0	0	0	0	0	0
Lactobacillus amylovorus	Bacteria	Firmicutes	5	1	1	1	0	0	1	0	0	0	0	8	0	0	0	0	0	0	0	0	1	0	5	0	0	0	0	0	2	1	0	0	1	0	0	0	1	0	0	0	0	0	0	0	0	0	0
Lactobacillus animalis	Bacteria	Firmicutes	7	1	0	1	0	0	0	0	0	0	0	5	0	0	2	0	0	0	0	0	0	0	3	0	0	0	0	0	0	2	1	1	1	0	0	0	0	0	0	0	0	0	0	0	0	0	0
Lactobacillus apis	Bacteria	Firmicutes	9	0	1	0	0	0	0	0	0	0	0	1	0	0	0	0	0	0	0	0	2	0	1	0	0	0	2	0	2	2	0	0	0	0	2	0	0	0	0	0	0	0	0	0	0	0	0
Lactobacillus backii	Bacteria	Firmicutes	1	0	0	0	0	0	0	0	0	0	0	0	0	0	0	0	0	0	0	0	1	0	3	0	0	0	0	0	1	0	0	0	0	0	0	0	0	0	0	0	0	0	0	0	0	0	0
Lactobacillus bifermentans	Bacteria	Firmicutes	0	0	0	1	0	0	0	0	0	0	0	0	0	0	0	0	0	0	0	0	1	0	2	0	0	0	0	0	0	0	0	0	0	0	0	0	0	0	0	0	0	0	0	0	0	0	0
Lactobacillus brevis	Bacteria	Firmicutes	1	2	1	0	0	0	1	0	0	0	0	2	0	0	0	0	0	0	0	0	3	0	5	0	0	0	0	1	3	0	0	0	1	0	0	0	1	3	0	0	0	0	0	0	0	2	0
Lactobacillus buchneri	Bacteria	Firmicutes	0	3	1	0	0	0	0	0	0	0	0	3	0	0	0	0	0	0	1	0	2	0	6	0	1	0	0	1	1	0	0	0	1	0	0	0	0	2	0	0	0	0	0	0	0	2	0
Lactobacillus casei	Bacteria	Firmicutes	6	1	1	1	0	0	0	0	0	0	0	9	0	0	0	0	0	0	1	0	0	0	5	0	0	0	2	0	1	1	0	1	2	0	2	0	0	0	0	0	0	0	0	0	0	0	0
Lactobacillus coryniformis	Bacteria	Firmicutes	4	1	2	0	0	0	0	0	0	0	0	3	0	0	0	0	0	0	0	0	1	0	1	0	0	0	0	0	1	1	0	0	2	0	0	0	0	0	0	0	0	0	0	0	0	0	0
Lactobacillus crispatus	Bacteria	Firmicutes	4	1	1	1	0	0	2	0	0	0	0	5	0	0	0	0	0	0	0	0	4	0	4	0	0	0	0	0	3	2	0	0	1	0	1	0	1	0	0	0	0	0	0	0	0	0	0
Lactobacillus crustorum	Bacteria	Firmicutes	9	0	1	0	0	0	0	0	0	0	0	4	0	0	0	0	0	0	0	0	0	0	2	0	0	0	0	0	0	0	0	0	1	0	0	0	0	0	0	0	0	0	0	0	0	0	0
Lactobacillus curieae	Bacteria	Firmicutes	0	2	2	0	0	0	0	0	0	0	0	3	0	0	0	0	0	0	0	0	2	0	5	0	0	0	0	0	1	0	0	0	2	0	0	0	0	3	0	0	0	0	0	0	0	2	0
Lactobacillus curvatus	Bacteria	Firmicutes	6	0	0	1	0	0	0	0	0	0	0	3	0	0	0	0	0	0	0	0	1	0	2	0	0	0	0	0	0	1	0	0	0	0	1	0	0	0	0	0	0	0	0	0	0	0	0
Lactobacillus delbrueckii	Bacteria	Firmicutes	2	1	0	1	0	0	0	0	0	0	0	4	0	0	0	0	0	0	0	0	1	0	2	0	0	0	0	0	1	1	0	0	0	0	0	0	0	0	0	0	0	0	0	0	0	0	0
Lactobacillus dextrinicus	Bacteria	Firmicutes	5	0	2	0	0	0	0	0	0	0	0	4	0	0	0	0	0	0	1	0	3	0	4	0	0	0	1	0	1	1	0	1	0	0	1	0	0	0	0	0	0	0	0	0	0	0	0
Lactobacillus farciminis	Bacteria	Firmicutes	10	0	1	2	0	0	1	0	0	0	0	5	0	0	0	0	0	0	0	0	1	0	1	0	0	0	0	0	1	1	0	0	1	0	0	0	0	0	0	0	0	0	0	0	0	0	0
Lactobacillus fermentum	Bacteria	Firmicutes	0	1	1	0	0	0	0	0	0	0	0	1	0	0	0	0	0	0	0	0	1	0	1	0	0	0	0	0	0	1	0	0	1	0	0	0	0	0	0	0	0	0	0	0	0	0	0
Lactobacillus fructivorans	Bacteria	Firmicutes	0	0	0	0	0	0	0	0	0	0	0	1	0	0	0	0	0	0	0	0	4	0	2	0	0	0	0	0	0	0	0	0	0	0	0	0	0	0	0	0	0	0	0	0	0	0	0
Lactobacillus frumenti	Bacteria	Firmicutes	0	1	0	0	0	0	0	0	0	0	0	1	0	0	0	0	0	0	0	0	3	0	3	0	0	0	0	0	0	0	0	0	1	0	0	0	0	0	0	0	0	0	0	0	0	0	0
Lactobacillus futsaii	Bacteria	Firmicutes	7	0	1	1	0	0	1	0	0	0	0	4	0	0	0	0	0	0	0	0	2	0	3	0	0	0	0	0	0	1	0	1	0	0	0	0	0	0	0	0	0	0	0	0	0	0	0
Lactobacillus gallinarum	Bacteria	Firmicutes	0	1	0	1	0	0	1	0	0	0	0	1	0	0	0	0	0	0	0	0	0	0	4	0	0	0	0	0	1	0	0	0	0	0	0	0	0	0	0	0	0	0	0	0	0	0	0
Lactobacillus gasseri	Bacteria	Firmicutes	8	1	1	1	0	0	1	0	0	0	0	6	0	0	0	0	0	0	0	0	1	0	4	0	0	0	0	0	3	1	0	0	2	0	0	0	1	0	0	0	0	0	0	0	0	0	0
Lactobacillus gastricus	Bacteria	Firmicutes	2	2	0	0	0	0	0	0	0	0	0	6	0	0	0	0	0	0	0	0	2	0	0	0	0	0	0	0	1	2	0	0	1	0	0	0	0	0	0	0	0	0	0	0	0	0	0
Lactobacillus ginsenosidimutans	Bacteria	Firmicutes	1	1	1	0	0	0	0	0	0	0	0	1	0	0	0	0	0	0	0	0	1	0	0	0	0	0	0	0	0	0	0	0	1	0	0	0	0	0	0	0	0	0	0	0	0	0	0
Lactobacillus graminis	Bacteria	Firmicutes	11	0	0	1	0	0	0	0	0	0	0	1	0	0	0	0	0	0	1	0	0	0	1	0	0	0	0	0	2	0	0	0	0	0	1	0	0	0	0	0	0	0	0	0	0	0	0
Lactobacillus harbinensis	Bacteria	Firmicutes	8	6	5	1	1	0	0	0	0	0	0	10	0	0	0	0	1	0	1	0	2	0	3	0	1	3	6	0	5	3	0	1	4	0	4	0	2	9	0	0	0	0	0	0	1	3	0
Lactobacillus heilongjiangensis	Bacteria	Firmicutes	11	0	1	2	0	0	1	0	0	0	0	6	0	0	0	0	0	0	0	0	0	0	0	0	0	0	1	0	1	2	0	0	1	0	1	0	0	0	0	0	0	0	0	0	0	0	0
Lactobacillus helsingborgensis	Bacteria	Firmicutes	4	1	0	1	0	0	0	0	0	0	0	1	0	0	1	0	0	0	0	0	3	0	1	0	0	0	2	0	1	3	1	0	0	0	0	0	0	0	0	0	0	0	0	0	0	1	0
Lactobacillus helveticus	Bacteria	Firmicutes	3	1	0	0	0	0	1	0	0	0	0	2	0	0	0	0	0	0	0	0	1	0	3	0	0	0	0	0	1	1	0	0	0	0	0	0	0	0	0	0	0	0	0	0	0	0	0
Lactobacillus hilgardii	Bacteria	Firmicutes	0	2	1	0	0	0	0	0	0	0	0	5	0	0	0	0	0	0	1	0	3	0	7	0	0	0	0	0	0	0	0	0	1	0	0	1	0	2	0	0	0	0	0	0	0	1	0
Lactobacillus hokkaidonensis	Bacteria	Firmicutes	2	2	1	0	0	0	0	0	0	0	0	1	0	0	0	0	0	0	0	0	3	0	3	0	0	2	0	1	4	0	0	0	1	0	0	0	0	3	0	0	0	0	0	0	0	0	0
Lactobacillus hordei	Bacteria	Firmicutes	11	0	3	0	0	0	0	0	0	0	0	4	0	0	0	0	0	0	0	0	1	0	4	0	0	0	0	0	0	1	0	0	0	0	1	0	0	0	0	0	0	0	0	0	0	0	0
Lactobacillus iners	Bacteria	Firmicutes	1	0	0	1	0	0	0	0	0	0	0	6	0	0	0	0	0	0	0	0	2	0	2	0	0	0	0	0	2	0	0	0	0	0	0	0	0	0	0	0	0	0	0	0	0	0	0
Lactobacillus jensenii	Bacteria	Firmicutes	4	0	0	1	0	0	1	0	0	0	0	5	0	0	0	0	0	0	0	0	1	0	2	0	0	0	0	0	1	2	0	0	1	0	0	0	0	0	0	0	0	0	0	0	0	0	0
Lactobacillus jinshani	Bacteria	Firmicutes	0	0	1	0	0	0	0	0	0	0	0	0	0	0	0	0	0	0	0	0	0	0	4	0	0	0	0	0	0	1	0	0	0	0	0	0	0	0	0	0	0	0	0	0	0	0	0
Lactobacillus johnsonii	Bacteria	Firmicutes	5	1	0	0	0	0	1	0	0	0	0	5	0	0	0	0	0	0	0	0	1	0	3	0	0	0	0	0	2	1	0	0	1	0	0	0	2	0	0	0	0	0	0	0	0	0	0
Lactobacillus kefiranofaciens	Bacteria	Firmicutes	2	1	1	0	0	0	0	0	0	0	0	3	0	0	0	0	0	0	0	0	2	0	4	0	0	0	0	0	2	2	0	0	2	0	0	0	1	0	0	0	0	0	0	0	0	0	0
Lactobacillus kefiri	Bacteria	Firmicutes	0	2	1	0	0	0	0	0	0	0	0	1	0	0	0	0	0	0	0	0	3	0	4	0	0	0	0	0	0	0	0	0	2	0	0	1	0	1	0	0	0	0	0	0	0	0	0
Lactobacillus koreensis	Bacteria	Firmicutes	1	1	2	0	0	0	1	0	0	0	0	3	0	0	0	0	0	0	1	0	1	0	3	0	1	0	0	1	5	0	0	0	3	0	0	0	2	2	0	0	1	0	0	0	0	6	0
Lactobacillus kullabergensis	Bacteria	Firmicutes	10	0	2	0	0	0	0	0	0	0	0	4	0	0	0	0	0	0	0	0	2	0	1	0	0	0	2	0	2	3	0	0	0	0	0	1	0	0	0	0	0	0	0	0	0	0	0
Lactobacillus kunkeei	Bacteria	Firmicutes	0	0	0	0	0	0	0	0	0	0	0	0	0	0	0	0	0	0	1	0	2	0	6	0	0	0	0	0	0	1	0	0	0	0	0	0	0	0	0	0	0	0	0	0	0	0	0
Lactobacillus lindneri	Bacteria	Firmicutes	0	0	0	0	0	0	0	0	0	0	0	1	0	0	0	0	0	0	0	0	1	0	2	0	0	0	0	0	0	0	0	0	0	0	0	0	0	0	0	0	0	0	0	0	0	0	0
Lactobacillus malefermentans	Bacteria	Firmicutes	0	0	0	0	0	0	1	0	0	0	0	1	0	0	0	0	0	0	0	0	3	0	3	0	0	0	0	0	0	0	0	0	0	0	0	0	0	0	0	0	0	0	0	0	0	0	0
Lactobacillus mali	Bacteria	Firmicutes	6	0	1	0	0	0	0	0	0	0	0	2	0	0	0	0	0	0	0	0	4	0	7	0	0	0	0	0	0	2	0	0	0	0	1	0	0	0	0	0	0	0	0	0	0	0	0
Lactobacillus manihotivorans	Bacteria	Firmicutes	10	1	1	3	0	0	0	0	0	0	0	9	0	0	0	0	0	0	0	0	4	0	3	0	0	0	0	0	0	1	1	0	2	0	1	0	1	2	0	0	0	0	0	0	0	0	0
Lactobacillus mucosae	Bacteria	Firmicutes	0	1	1	0	1	0	1	0	0	0	0	5	0	0	0	0	0	0	0	0	2	0	2	0	0	0	0	0	0	1	0	0	1	0	0	0	2	1	0	0	0	0	0	0	0	0	0
Lactobacillus murinus	Bacteria	Firmicutes	5	1	0	1	0	0	0	0	0	0	0	8	0	0	1	0	0	0	0	0	1	0	3	0	0	0	0	0	0	2	1	1	1	0	0	0	0	0	0	0	0	0	0	0	0	0	0
Lactobacillus nagelii	Bacteria	Firmicutes	8	0	0	0	0	0	1	0	0	0	0	5	0	0	0	0	0	0	0	0	1	0	0	0	0	0	0	0	0	3	0	0	0	0	1	0	1	0	0	0	0	0	0	0	0	0	0
Lactobacillus nenjiangensis	Bacteria	Firmicutes	0	1	0	0	0	0	0	0	0	0	0	1	0	0	0	0	0	0	0	0	1	0	3	0	0	0	0	0	2	1	0	0	1	0	0	0	0	1	0	0	0	0	0	0	0	0	0
Lactobacillus oligofermentans	Bacteria	Firmicutes	1	1	0	0	3	0	0	0	0	0	0	1	0	0	0	0	0	0	0	0	1	0	3	0	0	0	0	0	3	0	0	0	0	0	0	0	1	4	0	0	0	0	0	0	0	2	0
Lactobacillus oris	Bacteria	Firmicutes	1	1	2	0	1	0	1	0	0	0	0	3	0	0	0	0	0	0	0	0	4	0	4	0	0	0	0	0	2	1	0	0	2	0	0	0	3	1	0	0	0	0	0	0	0	1	0
Lactobacillus parabuchneri	Bacteria	Firmicutes	1	4	1	0	0	0	0	0	0	0	0	3	0	0	0	0	0	0	1	0	2	0	6	0	0	1	0	0	1	0	0	0	2	0	0	0	0	0	0	0	0	0	0	0	0	0	0
Lactobacillus paracasei	Bacteria	Firmicutes	6	0	1	1	0	0	0	0	0	0	0	9	0	0	0	0	0	0	1	0	1	0	4	0	0	0	2	0	1	2	0	1	2	0	1	0	0	0	0	0	0	0	0	0	0	0	0
Lactobacillus paracollinoides	Bacteria	Firmicutes	0	1	2	0	0	0	1	0	0	0	0	0	0	0	0	0	0	0	0	0	1	0	6	0	0	0	0	0	3	0	0	0	2	0	0	0	0	3	0	0	0	0	0	0	0	0	0
Lactobacillus paragasseri	Bacteria	Firmicutes	8	1	1	1	0	0	1	0	0	0	0	6	0	0	0	0	0	0	0	0	1	0	1	0	0	0	0	0	3	1	0	0	1	0	0	0	2	0	0	0	0	0	0	0	0	0	0
Lactobacillus paralimentarius	Bacteria	Firmicutes	14	0	1	0	0	0	1	0	0	0	0	7	0	0	0	0	0	0	0	0	0	0	1	0	0	0	0	0	1	2	0	0	1	0	1	0	2	0	0	0	0	0	0	0	0	0	0
Lactobacillus paraplantarum	Bacteria	Firmicutes	8	1	0	1	0	0	0	0	0	0	0	9	0	0	0	0	0	0	1	0	7	0	6	0	0	1	0	0	0	1	0	0	2	0	0	0	1	0	0	0	0	0	0	0	0	0	0
Lactobacillus pentosus	Bacteria	Firmicutes	7	1	1	1	0	0	0	0	0	0	0	9	0	0	0	0	0	0	1	0	7	0	6	0	0	0	0	0	2	1	0	0	1	0	2	0	1	1	0	0	0	0	0	0	0	0	0
Lactobacillus plantarum	Bacteria	Firmicutes	9	1	0	0	0	0	0	0	0	0	0	10	0	0	0	0	0	0	0	0	5	0	6	0	0	0	0	0	1	1	0	0	2	0	1	0	1	0	0	0	0	0	0	0	0	0	0
Lactobacillus pontis	Bacteria	Firmicutes	0	1	0	0	0	0	1	0	0	0	0	2	0	0	0	0	0	0	0	0	1	0	0	0	0	0	0	0	0	1	0	0	1	0	0	0	1	0	0	0	0	0	0	0	0	0	0
Lactobacillus rennini	Bacteria	Firmicutes	5	0	0	0	0	0	0	0	0	0	0	2	0	0	0	0	0	0	0	0	1	0	0	0	0	0	0	0	1	0	0	0	0	0	2	0	0	2	0	0	0	0	0	0	0	0	0
Lactobacillus reuteri	Bacteria	Firmicutes	0	1	0	0	0	0	1	0	0	0	0	2	0	0	0	0	0	0	0	0	1	0	2	0	0	0	0	0	1	0	0	0	1	0	0	0	1	0	0	0	0	0	0	0	0	0	0
Lactobacillus rhamnosus	Bacteria	Firmicutes	6	1	1	2	0	0	0	0	0	0	0	7	0	0	0	0	0	0	0	0	0	0	4	0	0	0	2	1	1	1	0	1	3	0	1	0	0	0	0	0	0	0	0	0	0	0	0
Lactobacillus rossiae	Bacteria	Firmicutes	0	1	1	0	0	0	0	0	0	0	0	2	0	0	0	0	0	0	1	0	1	0	1	0	0	0	0	1	0	0	0	0	2	0	0	0	1	3	0	0	0	0	0	0	0	1	0
Lactobacillus ruminis	Bacteria	Firmicutes	4	0	1	0	0	0	0	0	0	0	0	6	0	0	0	0	0	0	0	0	0	0	2	0	0	0	0	0	0	1	0	0	0	0	0	0	0	0	0	0	0	0	0	0	0	0	0
Lactobacillus sakei	Bacteria	Firmicutes	3	1	0	0	0	0	0	0	0	0	0	2	0	0	0	0	0	0	0	0	0	0	2	0	0	0	0	0	0	2	0	0	1	0	0	0	1	0	0	0	0	0	0	0	0	0	0
Lactobacillus salivarius	Bacteria	Firmicutes	1	1	0	0	0	0	0	0	0	0	0	5	0	0	0	0	0	0	0	0	1	0	2	0	0	0	0	0	0	1	0	0	2	0	0	0	0	0	0	0	0	0	0	0	0	0	0
Lactobacillus sanfranciscensis	Bacteria	Firmicutes	0	0	0	0	0	0	0	0	0	0	0	1	0	0	0	0	0	0	0	0	2	0	1	0	0	0	0	0	0	0	0	0	0	0	0	0	0	0	0	0	0	0	0	0	0	0	0
Lactobacillus sp.	Bacteria	Firmicutes	6	1	0	1	0	0	1	0	0	0	0	4	0	0	0	0	0	0	0	0	3	0	3	0	0	0	0	0	1	1	0	0	1	0	0	0	1	0	0	0	0	0	0	0	0	0	0
Lactobacillus vaginalis	Bacteria	Firmicutes	0	1	0	0	0	0	0	0	0	0	0	1	0	0	0	0	0	0	0	0	5	0	4	0	0	0	0	0	0	0	0	0	1	0	0	0	0	0	0	0	0	0	0	0	0	0	0
Lactobacillus zhachilii	Bacteria	Firmicutes	6	0	1	2	0	0	2	0	0	0	0	7	0	0	0	0	0	0	0	0	2	0	3	0	0	0	1	0	0	1	0	0	0	0	2	0	0	0	0	0	0	0	0	0	0	0	0
Lactobacillus zymae	Bacteria	Firmicutes	0	2	1	0	0	0	2	0	0	0	0	1	0	0	0	0	0	0	1	0	2	0	5	0	0	1	0	1	3	0	0	0	1	0	0	0	0	2	0	0	1	0	0	0	0	0	0
Lactococcus garvieae	Bacteria	Firmicutes	8	0	0	0	0	0	0	0	0	0	0	7	0	0	0	0	2	0	2	0	2	1	2	0	0	0	0	0	0	0	0	0	0	0	3	0	0	0	0	0	0	0	0	0	0	0	0
Lactococcus lactis	Bacteria	Firmicutes	7	1	1	0	0	0	1	0	0	0	0	7	0	0	0	0	1	0	1	0	3	0	3	0	0	0	0	0	1	0	0	0	0	0	1	0	0	1	0	0	0	0	0	0	0	0	0
Lactococcus piscium	Bacteria	Firmicutes	11	1	2	1	0	0	0	0	0	0	0	7	0	0	0	0	0	0	0	0	3	0	2	0	0	0	0	0	0	3	0	0	1	0	1	0	1	1	0	0	0	0	0	0	0	1	0
Lactococcus raffinolactis	Bacteria	Firmicutes	8	0	0	0	0	0	1	0	0	0	0	9	0	0	0	0	0	0	1	0	3	0	2	0	0	0	1	0	0	1	0	0	1	0	1	0	1	1	0	0	0	0	0	0	0	1	0
Lactococcus sp.	Bacteria	Firmicutes	8	0	1	0	0	0	0	0	0	0	0	7	0	0	0	0	1	0	1	0	2	0	3	0	0	0	0	0	1	0	0	0	0	0	4	0	0	1	0	0	0	0	0	0	0	0	0
Lacunisphaera limnophila	Bacteria	Verrucomicrobia	1	8	2	0	7	0	1	2	2	0	0	4	0	0	2	0	0	0	1	0	1	0	0	2	1	2	4	0	0	0	0	0	0	0	0	1	2	10	0	0	0	0	0	0	0	5	1
Laribacter hongkongensis	Bacteria	Proteobacteria	0	0	1	0	0	0	0	0	0	0	0	0	0	0	0	0	0	1	0	0	4	3	0	0	0	0	0	0	0	0	0	0	0	0	0	0	0	0	0	0	0	0	0	0	0	0	0
Lautropia mirabilis	Bacteria	Proteobacteria	0	0	2	0	0	0	0	0	0	0	0	6	0	0	0	2	0	0	0	0	5	0	0	0	0	0	0	0	0	1	0	0	0	0	0	0	0	0	0	0	0	0	0	0	1	1	0
Lawsonella clevelandensis	Bacteria	Actinobacteria	1	0	2	0	0	0	0	0	0	0	0	3	0	0	0	0	0	0	1	0	2	0	1	0	1	0	0	0	1	0	0	1	0	0	0	0	0	0	0	0	0	0	0	0	0	0	0
Lawsonia intracellularis	Bacteria	Proteobacteria	0	0	0	0	0	0	0	0	0	0	0	0	0	0	0	0	0	0	0	0	4	0	0	0	0	0	0	0	0	0	0	0	0	0	0	0	0	0	0	0	0	0	0	0	0	0	0
Leadbetterella byssophila	Bacteria	Bacteroidetes	0	2	4	0	2	0	0	1	3	0	0	4	0	0	2	0	1	0	2	0	2	0	1	2	0	2	4	1	1	0	3	0	0	1	0	0	0	10	0	0	0	0	0	0	2	3	0
Leclercia adecarboxylata	Bacteria	Proteobacteria	7	3	2	2	0	0	1	0	0	0	0	11	0	1	0	0	1	1	1	0	7	2	0	0	0	0	0	0	2	0	1	0	1	1	1	0	1	3	0	0	0	0	0	0	0	0	0
Leclercia sp.	Bacteria	Proteobacteria	6	2	3	2	0	0	1	0	0	0	0	10	0	1	0	0	2	2	1	0	7	3	0	0	0	1	0	0	2	1	1	0	1	2	0	0	0	2	0	0	0	0	0	0	0	0	0
Legionella adelaidensis	Bacteria	Proteobacteria	0	0	2	0	0	0	0	1	0	0	0	0	0	0	0	0	0	0	0	0	3	0	0	0	0	0	0	0	0	0	0	0	0	0	0	0	0	0	0	0	0	0	0	0	0	0	0
Legionella anisa	Bacteria	Proteobacteria	0	0	3	0	1	0	1	0	0	0	0	0	0	1	0	0	3	0	0	0	3	0	0	0	0	0	0	0	0	0	0	0	0	0	0	0	0	0	0	0	0	0	0	0	0	0	0
Legionella cherrii	Bacteria	Proteobacteria	0	0	5	0	1	0	1	0	0	0	0	0	0	1	0	0	3	0	0	0	3	0	0	0	0	0	0	0	0	0	0	0	0	0	0	0	0	0	0	0	0	0	0	0	0	0	0
Legionella clemsonensis	Bacteria	Proteobacteria	0	0	2	0	1	0	0	0	0	0	0	0	0	1	0	0	2	0	0	0	3	0	0	0	0	0	0	0	0	0	0	0	0	1	0	0	0	0	0	0	0	0	0	0	0	0	0
Legionella fallonii	Bacteria	Proteobacteria	0	0	2	0	1	0	1	0	0	0	0	0	0	1	0	0	2	1	0	0	3	0	0	0	0	0	0	0	0	0	0	0	0	0	0	0	0	0	0	0	0	0	0	0	0	0	0
Legionella geestiana	Bacteria	Proteobacteria	0	0	2	0	0	0	0	0	0	0	0	0	0	0	0	1	0	0	0	0	4	0	0	0	0	0	0	0	0	0	0	0	0	0	0	0	0	0	0	0	0	0	0	0	0	0	0
Legionella hackeliae	Bacteria	Proteobacteria	0	0	2	0	2	0	0	0	0	0	0	0	0	1	0	0	3	0	0	0	3	0	0	0	0	0	0	0	0	0	0	0	0	0	0	0	0	0	0	0	0	0	0	0	0	0	0
Legionella israelensis	Bacteria	Proteobacteria	0	0	1	0	1	0	0	0	0	0	0	1	0	1	0	1	2	0	0	0	3	0	0	0	0	0	0	0	0	0	0	0	0	0	0	0	0	0	0	0	0	0	0	0	0	0	0
Legionella jordanis	Bacteria	Proteobacteria	0	0	2	0	2	0	0	0	0	0	0	6	0	1	0	0	3	0	0	0	3	0	0	0	0	0	0	0	0	0	0	0	0	1	0	0	0	0	0	0	0	0	0	0	0	0	0
Legionella lansingensis	Bacteria	Proteobacteria	0	0	2	0	1	0	0	0	0	0	0	0	0	1	0	0	1	0	0	0	3	0	0	0	0	0	0	0	0	0	0	0	0	1	0	0	0	0	0	0	0	0	0	0	0	0	0
Legionella longbeachae	Bacteria	Proteobacteria	0	0	3	0	1	0	0	0	0	0	0	0	0	1	0	1	1	0	0	0	3	0	0	0	0	3	0	0	0	0	0	0	0	1	0	0	0	0	0	1	0	0	0	0	0	0	0
Legionella oakridgensis	Bacteria	Proteobacteria	0	0	3	0	2	0	0	0	0	0	0	0	0	1	0	1	1	1	0	0	3	0	0	0	0	2	0	0	0	0	0	0	0	1	0	0	0	0	0	1	0	0	0	0	0	0	0
Legionella pneumophila	Bacteria	Proteobacteria	0	0	2	0	1	0	0	0	0	0	0	3	0	1	0	0	2	0	0	0	4	0	0	0	0	0	0	0	0	0	0	0	0	0	0	0	0	0	0	0	0	0	0	0	0	0	0
Legionella sainthelensi	Bacteria	Proteobacteria	0	0	3	0	1	0	0	0	0	0	0	0	0	1	0	1	2	0	0	0	3	0	0	0	0	2	0	0	0	0	0	0	0	0	0	0	0	0	0	1	0	0	0	0	0	0	0
Legionella sp.	Bacteria	Proteobacteria	0	0	2	0	1	0	1	0	0	0	0	0	0	1	0	0	1	0	0	0	3	0	0	0	0	0	0	0	0	0	0	0	0	1	0	0	0	0	0	0	0	0	0	0	0	0	0
Legionella spiritensis	Bacteria	Proteobacteria	0	0	2	0	1	0	0	0	0	0	0	0	0	1	0	1	1	0	0	0	3	0	0	0	0	0	0	0	0	0	0	0	0	1	0	0	0	0	0	0	0	0	0	0	0	0	0
Legionella waltersii	Bacteria	Proteobacteria	0	0	2	0	1	0	0	0	0	0	0	0	0	1	0	0	4	0	0	0	4	0	0	0	0	0	0	0	0	0	0	0	0	0	0	0	0	0	0	0	0	0	0	0	0	0	0
Leifsonia sp.	Bacteria	Actinobacteria	5	4	6	2	3	1	0	1	0	0	0	13	0	3	1	0	1	0	1	0	3	0	0	1	1	0	3	0	1	3	0	2	2	0	2	3	3	3	0	0	0	0	0	0	0	1	0
Leifsonia xyli	Bacteria	Actinobacteria	1	1	3	0	1	0	0	0	0	0	0	8	0	2	0	0	0	0	1	0	3	0	5	1	0	1	0	0	0	0	0	1	0	0	1	0	0	2	0	0	0	0	0	0	0	0	0
Leisingera aquaemixtae	Bacteria	Proteobacteria	0	0	1	0	0	0	0	0	0	0	0	0	0	0	0	0	1	0	0	0	5	0	1	0	0	0	0	0	0	0	0	0	0	0	0	0	0	0	0	0	0	0	0	0	0	0	0
Leisingera methylohalidivorans	Bacteria	Proteobacteria	0	0	1	0	0	0	0	0	0	0	0	1	0	0	0	0	0	1	0	0	5	0	1	0	0	0	0	0	0	0	0	0	0	0	0	0	0	0	0	0	0	0	0	0	0	0	0
Leisingera sp.	Bacteria	Proteobacteria	0	0	1	0	0	0	0	0	0	0	0	0	0	0	2	0	0	0	0	0	8	1	1	0	0	0	0	0	0	0	0	0	0	0	0	0	0	0	0	0	0	0	0	0	0	0	0
Lelliottia amnigena	Bacteria	Proteobacteria	8	1	2	3	0	0	2	0	0	0	0	9	0	0	0	0	1	0	1	0	5	3	0	0	0	1	1	0	3	2	0	0	1	2	1	0	0	2	0	0	0	0	0	0	0	0	0
Lelliottia jeotgali	Bacteria	Proteobacteria	7	2	2	4	1	0	2	0	0	0	0	6	0	0	0	0	1	1	1	0	6	0	0	0	0	1	0	0	3	0	0	0	2	2	0	0	0	2	0	0	0	0	0	0	0	0	0
Lelliottia nimipressuralis	Bacteria	Proteobacteria	5	1	3	3	1	0	2	0	0	0	0	11	0	0	0	0	2	1	1	0	6	4	0	0	0	0	0	0	3	2	1	0	1	2	2	0	1	2	0	0	0	0	0	0	0	0	0
Lelliottia sp.	Bacteria	Proteobacteria	8	1	3	4	1	0	2	0	0	0	0	6	0	0	0	0	1	0	1	0	6	2	0	0	0	1	0	0	3	0	0	0	1	2	1	0	0	2	0	0	0	0	0	0	0	0	0
Leminorella richardii	Bacteria	Proteobacteria	0	0	1	0	0	0	1	0	0	0	0	3	0	0	0	0	0	0	0	0	4	3	1	0	0	0	0	0	0	0	1	0	0	0	0	0	0	0	0	0	0	0	0	0	0	0	0
Lentibacillus amyloliquefaciens	Bacteria	Firmicutes	1	0	3	2	0	0	0	0	0	0	0	1	0	0	0	0	2	0	0	0	1	0	0	0	0	0	0	0	0	0	0	0	0	0	1	0	0	1	0	0	0	0	0	0	0	0	0
Lentzea guizhouensis	Bacteria	Actinobacteria	5	7	9	3	10	4	1	3	4	1	2	17	0	2	3	0	12	2	4	0	7	0	3	2	0	0	1	5	2	2	0	0	3	0	1	1	3	12	0	0	0	0	1	0	0	2	0
Leptolyngbya boryana	Bacteria	Cyanobacteria	1	1	1	0	1	0	1	1	0	0	0	9	0	0	0	0	0	4	0	0	1	0	1	0	0	0	0	0	1	0	0	0	0	0	1	0	0	0	0	0	0	0	0	0	0	0	0
Leptolyngbya sp.	Bacteria	Cyanobacteria	1	0	1	0	1	0	1	0	1	0	0	6	0	0	0	0	0	1	0	0	1	0	0	0	0	0	0	0	0	0	0	0	0	0	1	0	0	0	0	0	0	0	0	0	0	0	0
Leptospira alstonii	Bacteria	Spirochaetes	0	0	2	0	3	0	0	0	0	0	0	1	0	0	0	0	2	0	0	0	3	0	1	0	0	0	0	0	1	0	0	0	1	0	0	0	1	0	0	0	0	0	0	0	0	0	0
Leptospira biflexa	Bacteria	Spirochaetes	0	1	1	0	2	0	0	0	0	0	0	3	0	1	0	0	1	0	0	0	3	0	0	0	0	0	0	0	1	0	0	0	1	0	0	0	1	0	0	0	0	0	0	0	0	0	0
Leptospira borgpetersenii	Bacteria	Spirochaetes	0	0	1	0	1	0	0	0	0	0	0	1	0	0	0	0	2	0	0	0	3	0	0	0	0	0	0	0	0	0	0	0	1	0	0	0	1	0	0	0	0	0	0	0	0	0	0
Leptospira interrogans	Bacteria	Spirochaetes	0	0	1	0	1	0	0	0	0	0	0	1	0	0	0	0	2	0	0	0	2	0	1	0	0	0	0	0	1	0	0	0	1	0	0	0	1	0	0	0	0	0	0	0	0	0	0
Leptospira kmetyi	Bacteria	Spirochaetes	0	0	1	0	3	0	0	0	0	0	0	1	0	0	0	0	2	0	0	0	3	0	1	0	0	0	0	0	1	0	0	0	1	0	0	0	1	0	0	0	0	0	0	0	0	0	0
Leptospira mayottensis	Bacteria	Spirochaetes	0	0	1	0	1	0	0	0	0	0	0	1	0	0	0	0	2	0	0	0	2	0	0	0	0	0	0	0	0	0	0	0	1	0	0	0	1	0	0	0	0	0	0	0	0	0	0
Leptospira santarosai	Bacteria	Spirochaetes	0	0	1	0	1	0	0	0	0	0	0	1	0	0	0	0	2	0	0	0	2	0	0	0	0	0	0	0	0	0	0	0	1	0	0	0	1	0	0	0	0	0	0	0	0	0	0
Leptospira weilii	Bacteria	Spirochaetes	0	0	2	0	1	0	0	0	0	0	0	1	0	0	0	0	2	0	0	0	3	0	0	0	0	0	0	0	0	0	0	0	1	0	0	0	1	0	0	0	0	0	0	0	0	0	0
Leptospirillum ferriphilum	Bacteria	Nitrospirae	0	0	1	0	0	0	1	0	0	0	0	6	0	2	0	0	0	0	0	0	4	0	0	0	0	0	0	0	0	0	0	0	0	0	0	0	0	0	0	0	0	0	0	0	0	0	0
Leptospirillum ferrooxidans	Bacteria	Nitrospirae	0	0	1	0	0	0	0	0	0	0	0	5	0	2	0	0	0	0	0	0	4	0	0	0	0	0	0	0	0	0	0	0	0	0	0	0	0	0	0	0	0	0	0	0	0	0	0
Leptospirillum sp.	Bacteria	Nitrospirae	0	0	0	0	0	0	1	0	0	0	0	6	0	2	0	0	0	0	0	0	4	0	0	0	0	0	0	0	0	0	0	0	0	0	0	0	0	0	0	0	0	0	0	0	0	0	0
Leptothrix cholodnii	Bacteria	Proteobacteria	1	0	3	1	1	0	1	0	0	0	0	6	0	0	0	0	0	0	0	0	6	0	0	0	0	0	0	0	1	1	0	0	1	0	0	0	1	0	0	0	0	0	0	0	0	0	0
Leptotrichia buccalis	Bacteria	Fusobacteria	3	0	0	1	0	0	0	0	0	0	0	5	0	0	1	0	0	0	0	0	1	0	1	0	0	0	0	0	0	3	0	0	1	0	0	0	0	0	0	0	0	0	0	0	0	0	0
Leptotrichia goodfellowii	Bacteria	Fusobacteria	2	2	0	2	0	0	0	0	0	0	0	4	0	0	1	0	0	1	1	0	0	0	1	0	0	0	0	0	0	1	0	0	2	0	1	0	0	0	0	0	0	0	0	0	0	0	0
Leptotrichia hofstadii	Bacteria	Fusobacteria	4	0	0	2	0	0	0	0	0	0	0	6	0	0	1	0	0	0	0	0	1	0	1	0	0	0	0	0	0	1	0	0	0	0	0	1	0	0	0	0	0	0	0	0	0	0	0
Leptotrichia hongkongensis	Bacteria	Fusobacteria	1	0	0	2	0	0	0	0	0	0	0	5	0	0	1	0	0	0	0	0	2	0	1	0	0	0	0	0	0	1	0	0	0	0	0	1	0	0	0	0	0	0	0	0	0	0	0
Leptotrichia shahii	Bacteria	Fusobacteria	1	0	0	1	0	0	0	0	0	0	0	5	0	0	1	0	0	0	0	0	0	0	1	0	0	0	0	0	0	1	0	0	0	0	0	1	0	0	0	0	0	0	0	0	0	0	0
Leptotrichia sp.	Bacteria	Fusobacteria	2	0	0	2	0	0	0	0	0	0	0	5	0	0	1	0	0	0	0	0	1	0	1	0	0	0	0	0	0	1	0	0	0	0	0	1	0	0	0	0	0	0	0	0	0	0	0
Leptotrichia trevisanii	Bacteria	Fusobacteria	5	0	0	3	0	0	0	0	0	0	0	6	0	0	1	0	0	0	0	0	3	0	1	0	0	0	0	0	0	2	0	0	0	0	0	1	0	0	0	0	0	0	0	0	0	0	0
Leptotrichia wadei	Bacteria	Fusobacteria	3	0	0	2	0	0	0	0	0	0	0	5	0	0	1	0	0	0	0	0	0	0	1	0	0	0	0	0	0	2	0	0	0	0	0	1	0	0	0	0	0	0	0	0	0	0	0
Leucobacter sp.	Bacteria	Actinobacteria	0	0	1	0	0	0	0	0	0	0	0	0	0	0	0	0	0	0	0	0	1	0	0	0	0	0	0	0	0	0	0	0	0	0	0	0	0	1	0	0	0	0	0	0	0	0	0
Leucobacter triazinivorans	Bacteria	Actinobacteria	0	0	3	0	0	0	0	0	0	0	0	0	0	0	0	0	1	0	0	0	1	0	0	0	0	0	0	0	0	0	0	0	0	0	0	0	0	0	0	0	0	0	0	0	0	0	0
Leuconostoc carnosum	Bacteria	Firmicutes	1	0	0	0	0	0	0	0	0	0	0	5	0	0	0	0	0	0	0	0	2	0	1	0	0	0	0	0	0	2	0	0	0	0	0	0	0	0	0	0	0	0	0	0	0	0	0
Leuconostoc citreum	Bacteria	Firmicutes	4	1	0	0	0	0	0	0	0	0	0	7	0	0	0	0	0	0	0	0	3	0	1	0	0	0	0	0	0	2	0	0	0	0	0	0	0	0	0	0	0	0	0	0	0	0	0
Leuconostoc garlicum	Bacteria	Firmicutes	3	1	0	0	0	0	0	0	0	0	0	5	0	0	0	0	0	0	0	0	2	0	2	0	0	0	0	0	0	1	0	0	1	0	0	0	0	1	0	0	0	0	0	0	0	0	0
Leuconostoc gelidum	Bacteria	Firmicutes	3	1	0	0	0	0	0	0	0	0	0	6	0	0	0	0	0	0	0	0	1	0	1	0	0	0	0	0	0	3	0	0	1	0	0	0	0	1	0	0	0	0	0	0	0	0	0
Leuconostoc kimchii	Bacteria	Firmicutes	2	1	0	0	0	0	0	0	0	0	0	6	0	0	0	0	0	0	0	0	3	0	2	0	0	0	0	0	1	3	0	0	0	0	0	0	0	1	0	0	0	0	0	0	0	0	0
Leuconostoc lactis	Bacteria	Firmicutes	2	1	0	0	0	0	0	0	0	0	0	5	0	0	0	0	0	0	0	0	2	0	2	0	0	0	0	0	0	1	0	0	1	0	0	0	0	1	0	0	0	0	0	0	0	0	0
Leuconostoc mesenteroides	Bacteria	Firmicutes	2	1	1	0	1	0	0	0	0	0	0	5	0	0	0	0	0	0	0	0	3	0	3	0	0	0	0	0	0	3	0	0	1	0	0	0	1	1	0	0	0	0	0	0	0	0	0
Leuconostoc pseudomesenteroides	Bacteria	Firmicutes	4	1	1	0	0	0	2	0	0	0	0	8	0	0	0	0	0	0	0	0	2	0	2	0	0	0	0	0	0	2	0	0	1	0	0	0	1	1	0	0	0	0	0	0	0	0	0
Leuconostoc sp.	Bacteria	Firmicutes	2	1	0	0	0	0	0	0	0	0	0	6	0	0	0	0	0	0	0	0	1	0	1	0	0	0	0	0	1	2	0	0	0	0	0	0	0	1	0	0	0	0	0	0	0	0	0
Leuconostoc suionicum	Bacteria	Firmicutes	2	1	1	0	1	0	1	0	0	0	0	6	0	0	0	0	0	0	0	0	2	0	3	0	0	0	0	0	0	3	0	0	1	0	0	0	1	1	0	0	0	0	0	0	0	2	0
Liberibacter africanus	Bacteria	Proteobacteria	0	0	1	0	0	0	0	0	0	0	0	0	0	0	0	0	0	0	0	0	0	1	0	0	0	0	0	0	0	0	0	0	0	0	0	0	0	0	0	0	0	0	0	0	0	0	0
[truncated: 2,245 more rows]
[truncated: 107 more columns]
