# Supplementary material for: New Insights into the Co-Occurrences of Glycoside Hydrolase Genes among Prokaryotic Genomes through Network Analysis
Source: Microorganisms. 2021 Feb 19;9(2):427. doi: 10.3390/microorganisms9020427 (PMC7922503; doi:10.3390/microorganisms9020427)
Supplement: Supplementary file 1 [file microorganisms-09-00427-s001.zip › suppl materials/Table S2 minF.xlsx]

## Sheet: Sheet1
Organism names	Domains	Phyla	Family1	Family2	Family3	Family4	Family5	Family6	Family8	Family9	Family10	Family11	Family12	Family13	Family14	Family15	Family16	Family17	Family18	Family19	Family20	Family22	Family23	Family24	Family25	Family26	Family27	Family28	Family29	Family30	Family31	Family32	Family33	Family35	Family36	Family37	Family38	Family39	Family42	Family43	Family44	Family45	Family46	Family47	Family48	Family49	Family50	Family51	Family52
[Arcobacter] porcinus CCUG 56899	Bacteria	Proteobacteria	0	0	1	0	0	0	0	0	0	0	0	0	0	0	0	2	0	0	0	0	2	0	0	0	0	0	0	0	0	0	0	0	0	0	0	0	0	0	0	0	0	0	0	0	0	0	0
[Bacillus thuringiensis] serovar konkukian str. 97-27	Bacteria	Firmicutes	1	0	0	1	0	0	0	0	0	0	0	9	0	0	0	0	4	0	0	0	2	0	2	0	0	0	0	0	0	1	0	0	0	0	0	0	0	0	0	0	0	0	0	0	0	0	0
[Bacillus] caldolyticus NEB414	Bacteria	Firmicutes	3	0	0	1	0	0	0	0	0	0	0	7	0	0	0	0	3	0	0	0	1	0	0	0	0	0	0	0	0	1	0	0	1	0	0	0	0	0	0	0	0	0	0	0	0	0	0
[Bacillus] selenitireducens MLS10	Bacteria	Firmicutes	0	2	1	2	0	0	0	0	0	0	0	10	0	0	3	0	0	0	0	0	3	0	0	0	0	0	0	0	0	1	0	0	1	0	0	0	0	3	0	0	0	0	0	0	0	1	0
[Brevibacterium] flavum ATCC 15168	Bacteria	Actinobacteria	1	0	2	0	0	0	0	0	0	0	0	7	0	1	1	0	0	0	0	0	4	0	0	0	0	0	0	0	0	2	1	0	0	0	0	1	0	0	0	0	0	0	0	0	0	0	0
[Brevibacterium] frigoritolerans ZB201705	Bacteria	Firmicutes	2	0	2	3	0	0	1	0	0	0	0	8	0	0	0	0	4	0	0	0	1	0	1	0	0	0	0	0	0	4	0	0	0	0	0	0	0	1	0	0	0	0	0	0	0	0	0
[Clostridium] cellulosi	Bacteria	Firmicutes	0	1	3	0	2	0	0	2	2	0	0	3	0	1	0	0	1	0	0	0	1	1	2	0	0	0	0	0	1	0	0	0	0	0	0	2	1	2	0	0	0	0	1	0	0	4	0
[Clostridium] cf. saccharolyticum K10	Bacteria	Firmicutes	1	1	1	1	0	0	0	0	0	0	0	5	0	0	0	0	2	0	0	0	0	0	2	0	0	0	0	0	0	0	1	0	0	0	0	0	0	0	0	0	0	0	0	0	0	0	0
[Clostridium] hylemonae DSM 15053	Bacteria	Firmicutes	0	2	1	0	0	0	0	0	0	0	0	8	0	0	0	0	2	0	0	0	1	0	3	0	0	0	0	0	0	1	0	0	1	0	0	0	0	0	0	0	0	0	0	0	0	0	0
[Clostridium] innocuum I46	Bacteria	Firmicutes	20	0	1	3	0	0	0	0	0	0	0	5	0	0	0	0	0	0	0	0	3	0	2	0	0	0	0	0	0	1	0	0	0	0	2	0	0	1	0	0	0	0	0	0	0	0	0
[Clostridium] saccharolyticum WM1	Bacteria	Firmicutes	7	5	1	9	0	0	0	1	0	0	0	10	0	0	0	0	7	0	0	0	1	0	2	0	0	0	1	1	1	0	0	0	1	0	1	0	0	1	0	0	1	0	0	0	0	0	0
[Clostridium] scindens ATCC 35704	Bacteria	Firmicutes	0	1	0	0	0	0	0	0	0	0	0	6	0	0	0	0	2	0	0	0	2	0	2	0	0	0	1	0	0	0	0	0	0	0	0	0	1	0	0	0	0	0	0	0	0	0	0
[Clostridium] sphenoides JCM 1415 ATCC 19403	Bacteria	Firmicutes	13	9	6	14	1	0	0	1	0	0	0	9	0	0	0	0	7	0	0	0	1	0	2	0	0	2	1	0	6	0	1	0	2	0	4	0	1	3	0	0	1	0	0	0	0	3	0
[Clostridium] ultunense Esp	Bacteria	Firmicutes	0	0	1	1	0	0	0	0	0	0	0	1	0	0	0	0	1	0	0	0	1	0	0	0	0	0	0	0	0	0	0	0	0	0	0	2	0	0	0	0	0	0	0	0	0	0	0
[Enterobacter] lignolyticus SCF1	Bacteria	Proteobacteria	4	3	2	2	0	0	1	0	0	0	0	5	0	0	0	0	1	1	1	0	8	1	0	0	0	0	0	0	2	0	0	1	0	1	1	0	0	0	0	0	0	0	0	0	0	0	0
[Eubacterium] eligens ATCC 27750	Bacteria	Firmicutes	1	2	0	0	1	0	0	0	0	0	0	6	0	0	0	0	1	0	0	0	2	0	5	0	0	3	0	0	0	0	0	0	0	0	0	0	0	3	0	0	0	0	0	0	0	0	0
[Eubacterium] rectale DSM 17629	Bacteria	Firmicutes	1	3	4	0	1	0	1	0	0	0	0	13	0	0	0	0	1	0	0	0	2	0	1	0	0	0	0	0	3	2	0	0	1	0	0	0	2	2	0	0	0	0	0	0	0	1	0
[Eubacterium] siraeum 70/3	Bacteria	Firmicutes	0	2	3	0	12	0	0	0	0	0	0	6	0	0	0	0	0	0	0	0	1	0	1	5	1	0	0	0	1	0	0	1	2	0	0	0	0	6	0	0	0	0	0	0	0	0	0
[Haemophilus] ducreyi GU1	Bacteria	Proteobacteria	0	0	0	0	0	0	0	0	0	0	0	0	0	0	0	0	0	0	0	0	4	0	0	0	0	0	0	0	0	0	0	0	0	0	0	0	0	0	0	0	0	0	0	0	0	0	0
[Kluyvera] intestini MRY16-398	Bacteria	Proteobacteria	10	3	2	3	1	0	3	0	0	0	0	9	0	1	0	0	0	1	0	0	7	6	0	0	0	1	0	0	2	1	1	0	0	2	0	0	1	4	0	0	0	0	0	0	0	0	0
[Mannheimia] succiniciproducens MBEL55E	Bacteria	Proteobacteria	0	2	1	0	0	0	0	0	0	0	0	4	0	0	0	0	0	0	1	0	3	0	0	0	0	0	0	0	1	1	0	0	1	0	0	0	0	0	0	0	0	0	0	0	0	0	0
[Mycobacterium] chelonae subsp. gwanakae MOTT36W	Bacteria	Actinobacteria	1	0	1	0	1	2	0	0	0	0	0	4	0	2	2	0	0	1	0	0	6	0	0	0	0	0	0	0	0	0	0	0	0	1	1	0	0	0	0	0	0	0	0	0	0	0	0
[Mycobacterium] stephanolepidis NJB0901	Bacteria	Actinobacteria	1	0	1	0	1	2	0	0	0	0	0	4	0	2	2	0	0	2	0	0	6	0	0	0	0	0	0	0	0	0	0	0	0	1	1	0	0	0	0	0	0	0	0	0	0	0	0
[Pasteurella] aerogenes NCTC13378	Bacteria	Proteobacteria	0	1	1	0	0	0	0	0	0	0	0	3	0	0	0	0	0	0	0	0	3	1	0	0	0	0	0	0	0	1	0	0	0	0	0	0	0	0	0	0	0	0	0	0	0	0	0
[Polyangium] brachysporum DSM 7029	Bacteria	Proteobacteria	2	0	3	0	7	1	0	0	0	0	0	17	0	2	2	0	7	2	0	0	6	1	0	2	0	0	0	0	0	0	0	0	0	0	0	9	0	1	0	0	1	0	1	0	0	0	0
[Ruminococcus] gnavus ATCC 29149 JCM6515	Bacteria	Firmicutes	4	5	5	0	2	0	0	0	0	0	0	8	0	0	0	0	2	0	0	0	3	0	2	0	0	2	2	0	3	3	1	0	2	0	0	0	1	0	0	0	0	0	0	0	0	0	0
[Ruminococcus] torques L2-14	Bacteria	Firmicutes	1	2	4	0	0	0	0	0	0	0	0	11	0	0	0	0	1	0	0	0	2	0	2	0	0	0	0	0	1	4	0	0	3	0	0	1	0	0	0	0	0	0	0	0	0	0	0
Abiotrophia defectiva FDAARGOS_785	Bacteria	Firmicutes	1	2	0	0	0	0	0	0	0	0	0	7	0	0	0	0	0	0	1	0	0	0	0	0	0	0	2	0	1	2	1	1	3	0	1	0	0	0	0	0	0	0	0	0	0	0	0
Absiella argi JCM 30884	Bacteria	Firmicutes	15	0	1	1	0	0	0	0	0	0	0	4	0	0	0	0	0	0	0	0	11	0	3	0	0	0	0	0	1	0	0	0	1	0	0	0	0	0	0	0	0	0	0	0	0	0	0
Absiella sp. 9CBEGH2	Bacteria	Firmicutes	14	0	1	1	0	0	0	0	0	0	0	5	0	0	0	0	0	0	0	0	1	0	2	0	0	0	0	0	1	0	0	0	1	0	0	0	0	0	0	0	0	0	0	0	0	0	0
Acaryochloris marina MBIC11017	Bacteria	Cyanobacteria	1	1	1	0	0	0	0	1	1	0	0	6	0	0	1	0	0	0	0	0	1	1	0	0	0	0	0	0	0	0	0	0	0	0	1	1	0	0	0	0	0	0	0	0	0	0	0
Acetoanaerobium sticklandii DSM 519	Bacteria	Firmicutes	0	0	0	0	0	0	0	0	0	0	0	4	0	0	0	0	0	0	0	0	2	0	0	1	0	0	0	0	0	0	0	0	0	0	0	0	0	0	0	0	0	0	0	0	0	0	0
Acetobacter aceti TMW2.1153	Bacteria	Proteobacteria	1	0	0	0	1	0	0	0	0	0	0	0	0	0	0	0	0	0	1	0	9	0	0	0	0	0	0	1	0	1	0	0	0	1	0	0	0	0	0	0	0	0	0	0	0	0	0
Acetobacter ascendens LMG 1590	Bacteria	Proteobacteria	0	0	0	0	0	0	0	0	0	0	0	0	0	0	0	0	0	0	1	0	5	0	0	0	0	0	0	0	0	0	0	0	0	1	0	0	0	0	0	0	0	0	0	0	0	0	0
Acetobacter ghanensis LMG 23848T	Bacteria	Proteobacteria	0	0	0	0	0	0	0	0	0	0	0	0	0	0	0	0	0	0	1	0	7	0	0	0	0	0	0	0	0	0	0	0	0	0	0	0	0	0	0	0	0	0	0	0	0	0	0
Acetobacter orientalis FAN1	Bacteria	Proteobacteria	0	0	0	0	0	0	1	0	0	0	0	0	0	0	0	0	0	0	1	0	7	1	0	0	0	0	0	0	1	0	0	0	0	1	0	0	0	0	0	0	0	0	0	0	0	0	0
Acetobacter oryzifermentans SLV-7	Bacteria	Proteobacteria	0	0	0	0	0	0	0	0	0	0	0	0	0	0	0	0	0	0	1	0	6	1	0	0	0	0	0	0	0	0	0	0	0	1	0	0	0	2	0	0	0	0	0	0	0	0	0
Acetobacter oryzoeni B6	Bacteria	Proteobacteria	0	0	0	0	0	0	0	0	0	0	0	4	0	0	0	0	0	0	1	0	7	0	0	0	0	0	0	0	0	0	0	0	0	1	0	0	0	0	0	0	0	0	0	0	0	0	0
Acetobacter pasteurianus subsp. pasteurianus SRCM101468	Bacteria	Proteobacteria	0	0	0	0	0	0	0	0	0	0	0	3	0	0	0	0	0	0	1	0	3	0	0	0	0	0	0	0	0	0	0	0	0	0	0	0	0	0	0	0	0	0	0	0	0	0	0
Acetobacter persici TMW2.1084	Bacteria	Proteobacteria	0	0	0	0	0	0	0	0	0	0	0	0	0	0	0	0	0	0	1	0	12	1	0	0	0	0	0	0	0	0	0	0	0	0	0	0	1	0	0	0	0	0	0	0	0	0	0
Acetobacter pomorum BDGP5	Bacteria	Proteobacteria	0	0	0	0	0	0	0	0	0	0	0	0	0	0	0	0	0	0	1	0	8	0	0	0	0	0	0	0	0	0	0	0	0	1	0	0	0	1	0	0	0	0	0	0	0	0	0
Acetobacter senegalensis 108B	Bacteria	Proteobacteria	0	0	2	0	0	0	0	0	0	0	0	4	0	1	0	0	0	0	1	0	7	3	0	0	0	0	0	0	1	0	0	0	0	1	0	0	0	0	0	0	0	0	0	0	0	0	0
Acetobacter sp. KACC 21233	Bacteria	Proteobacteria	0	0	0	0	0	0	1	0	0	0	0	0	0	0	0	0	0	0	1	0	8	0	0	0	0	0	0	0	0	0	0	0	0	0	0	0	0	0	0	0	0	0	0	0	0	0	0
Acetobacter tropicalis BDGP1	Bacteria	Proteobacteria	0	0	2	0	0	0	0	0	0	0	0	4	0	1	0	0	0	0	1	0	10	2	0	0	0	0	0	0	0	0	0	0	0	1	0	0	0	0	0	0	0	0	0	0	0	0	0
Acetobacteraceae bacterium 868	Bacteria	Proteobacteria	0	0	0	0	0	0	0	0	0	0	0	0	0	0	0	0	0	0	0	0	2	0	0	0	0	0	0	0	0	2	0	0	0	0	0	0	0	0	0	0	0	0	0	0	0	0	0
Acetobacterium sp. KB-1	Bacteria	Firmicutes	0	0	1	0	1	0	0	0	0	0	0	3	0	0	0	0	1	0	0	0	0	0	1	0	0	0	0	0	0	0	0	0	0	0	0	0	0	0	0	0	0	0	0	0	0	0	0
Acetobacterium woodii DSM 1030	Bacteria	Firmicutes	0	0	1	0	1	0	0	0	0	0	0	2	0	0	0	0	0	0	0	0	0	0	1	0	0	0	0	0	0	0	0	0	0	0	0	0	0	0	0	0	0	0	0	0	0	0	0
Acetohalobium arabaticum DSM 5501	Bacteria	Firmicutes	0	0	0	0	0	0	0	0	0	0	0	1	0	0	0	0	0	0	0	0	1	0	0	0	0	0	0	0	0	0	0	0	0	0	0	0	0	0	0	0	0	0	0	0	0	0	0
Acetomicrobium mobile DSM 13181	Bacteria	Synergistetes	0	0	0	0	0	0	0	0	0	0	0	1	0	0	0	0	0	0	0	0	3	0	0	0	0	0	0	0	0	0	0	0	0	0	0	0	0	0	0	0	0	0	0	0	0	0	0
Acholeplasma axanthum NCTC10138	Bacteria	Tenericutes	0	3	8	0	1	0	0	0	0	0	0	7	0	0	2	0	0	0	2	0	0	0	0	0	0	0	1	0	1	2	0	0	0	0	0	0	0	2	0	0	0	0	0	0	0	0	0
Acholeplasma brassicae O502	Bacteria	Tenericutes	0	1	5	1	0	0	0	0	0	0	0	10	0	0	3	1	1	0	2	0	0	0	0	0	0	1	0	1	0	0	0	0	0	0	0	0	0	0	0	0	0	0	0	0	0	0	0
Acholeplasma hippikon NCTC10172	Bacteria	Tenericutes	0	0	3	1	1	0	0	0	0	0	0	8	0	0	0	0	1	0	2	0	0	0	0	0	0	0	0	0	0	0	0	0	0	0	0	0	0	0	0	0	0	0	0	0	0	0	0
Acholeplasma laidlawii NCTC10116	Bacteria	Tenericutes	0	0	3	1	0	0	0	0	0	0	0	8	0	0	3	0	1	0	1	0	0	0	0	0	0	0	0	1	0	0	0	0	0	0	0	0	0	0	0	0	0	0	0	0	0	0	0
Acholeplasma oculi	Bacteria	Tenericutes	0	0	3	1	1	0	0	0	0	0	0	7	0	0	2	0	1	0	1	0	0	0	0	0	0	1	0	1	0	5	0	0	0	0	0	0	0	0	0	0	0	0	0	0	0	0	0
Acholeplasma palmae J233	Bacteria	Tenericutes	0	0	1	0	0	0	0	0	0	0	0	0	0	0	0	0	0	0	0	0	0	0	0	0	0	3	0	0	0	0	0	0	0	0	0	0	0	1	0	0	0	0	0	0	0	0	0
Achromobacter denitrificans FDAARGOS_786	Bacteria	Proteobacteria	0	0	1	0	0	0	0	0	0	0	0	5	0	1	0	0	0	0	0	0	7	0	0	0	0	0	0	0	1	0	0	0	0	0	0	0	0	0	0	0	0	0	0	0	0	0	0
Achromobacter insolitus AB2	Bacteria	Proteobacteria	0	0	1	0	0	0	0	0	0	0	0	6	0	1	0	0	0	0	0	0	5	0	0	0	0	0	0	0	1	0	0	0	0	0	0	0	0	0	0	0	0	0	0	0	0	0	0
Achromobacter pestifer FDAARGOS_790	Bacteria	Proteobacteria	0	0	1	0	0	0	0	0	0	0	0	0	0	0	0	0	0	0	0	0	7	1	0	0	0	0	0	0	1	0	0	0	0	0	0	0	0	0	0	0	0	0	0	0	0	0	0
Achromobacter ruhlandii SCCH3:ACH 33-1365	Bacteria	Proteobacteria	0	0	1	0	0	0	0	0	0	0	0	7	0	0	0	0	0	0	0	0	7	0	0	0	0	0	0	0	1	0	0	0	0	0	0	0	0	0	0	0	0	0	0	0	0	0	0
Achromobacter sp. AONIH1	Bacteria	Proteobacteria	0	0	1	0	0	0	0	0	0	0	0	0	0	0	0	0	0	0	0	0	11	0	0	0	0	0	0	0	1	0	0	0	0	0	0	0	0	0	0	0	0	0	0	0	0	0	0
Achromobacter spanius DSM 23806	Bacteria	Proteobacteria	0	0	1	0	0	0	0	0	0	0	0	6	0	1	0	0	0	0	0	0	8	0	0	0	0	0	0	0	1	0	0	0	0	0	0	0	0	0	0	0	0	0	0	0	0	0	0
Achromobacter xylosoxidans FDAARGOS_162	Bacteria	Proteobacteria	0	0	1	0	0	0	0	0	0	0	0	7	0	0	0	0	0	0	0	0	6	0	0	0	0	0	0	0	1	0	0	0	0	0	0	0	0	0	0	0	0	0	0	0	0	0	0
Acidaminococcus fermentans DSM 20731	Bacteria	Firmicutes	0	0	1	0	0	0	0	0	0	0	0	2	0	0	0	0	1	0	0	0	1	0	0	0	0	0	0	0	0	0	0	0	0	0	0	0	0	0	0	0	0	0	0	0	0	0	0
Acidaminococcus intestini RyC-MR95	Bacteria	Firmicutes	0	0	0	0	0	0	0	0	0	0	0	0	0	0	0	0	2	0	0	0	1	0	0	0	0	0	0	0	0	0	0	0	0	0	0	0	0	0	0	0	0	0	0	0	0	0	0
Acidianus ambivalens LEI 10	Archaea	Crenarchaeota	1	0	0	0	0	0	0	0	0	0	1	3	0	5	0	0	0	0	0	0	0	0	0	0	0	0	0	0	1	0	0	0	0	0	1	0	0	0	0	0	0	0	0	0	0	0	0
Acidianus brierleyi DSM 1651	Archaea	Crenarchaeota	2	0	0	0	0	0	0	0	0	0	1	3	0	6	0	0	0	0	0	0	0	0	0	0	0	0	0	0	1	0	0	0	1	0	1	0	0	0	0	0	0	0	0	0	0	0	0
Acidianus hospitalis W1	Archaea	Crenarchaeota	1	0	0	0	0	0	0	0	0	0	1	3	0	5	0	0	0	0	0	0	0	0	0	0	0	0	0	0	2	0	0	0	1	0	1	0	0	0	0	0	0	0	0	0	0	0	0
Acidianus manzaensis YN-25	Archaea	Crenarchaeota	2	0	0	0	0	0	0	0	0	0	0	3	0	6	0	0	0	0	0	0	0	0	0	0	0	0	0	0	1	0	0	0	1	0	1	0	0	0	0	0	0	0	0	0	0	0	0
Acidianus sulfidivorans JP7	Archaea	Crenarchaeota	1	0	0	0	0	0	0	0	0	0	1	3	0	5	0	0	0	0	0	0	0	0	0	0	0	0	0	0	1	0	0	0	1	0	1	0	0	0	0	0	0	0	0	0	0	0	0
Acidiferrobacter sp. SPIII_3	Bacteria	Proteobacteria	0	0	1	0	0	0	1	0	0	0	0	7	0	5	0	0	0	0	0	0	4	1	0	0	0	0	0	0	0	0	0	0	0	0	0	0	0	0	0	0	0	0	0	0	0	0	0
Acidihalobacter ferrooxidans V8	Bacteria	Proteobacteria	0	0	1	0	0	0	0	0	0	0	0	4	0	1	0	0	0	0	0	0	6	1	0	0	0	0	0	0	1	0	0	0	0	0	0	0	0	0	0	0	0	0	0	0	0	0	0
Acidihalobacter prosperus F5	Bacteria	Proteobacteria	0	0	0	0	0	0	0	0	0	0	0	2	0	2	0	0	0	0	0	0	6	0	0	0	0	0	0	0	0	0	0	0	0	0	0	0	0	0	0	0	0	0	0	0	0	0	0
Acidilobus saccharovorans 345-15	Archaea	Crenarchaeota	1	0	1	0	1	0	0	0	0	0	3	1	0	2	0	0	0	0	0	0	0	0	0	0	0	0	0	0	1	0	0	0	1	0	1	0	0	0	0	0	0	0	0	0	0	0	0
Acidilobus sp. 7A	Archaea	Crenarchaeota	1	0	0	0	3	0	0	0	0	0	3	1	0	2	0	0	0	0	0	0	0	0	0	0	0	0	0	0	1	0	0	0	0	0	1	0	0	0	0	0	0	0	0	0	0	0	0
Acidimicrobium ferrooxidans DSM 10331	Bacteria	Actinobacteria	0	0	0	0	2	0	0	0	0	0	0	2	0	1	0	0	2	0	0	0	2	0	0	0	0	0	0	1	0	0	0	0	0	0	0	1	0	0	0	0	0	0	0	0	0	0	0
Acidiphilium cryptum JF-5	Bacteria	Proteobacteria	0	0	2	0	0	0	1	0	0	0	0	4	0	1	0	2	0	0	0	0	6	1	0	0	0	0	0	0	0	0	0	0	0	0	0	1	0	0	0	0	0	0	0	0	0	0	0
Acidiphilium multivorum AIU301	Bacteria	Proteobacteria	0	0	2	0	0	0	1	0	0	0	0	4	0	1	0	2	0	0	0	0	9	1	0	0	0	0	0	0	0	0	0	0	0	0	0	0	0	0	0	0	0	0	0	0	0	0	0
Acidipropionibacterium acidipropionici CGMCC 1.2230	Bacteria	Actinobacteria	2	4	4	1	1	0	0	0	0	0	0	10	0	0	0	0	0	0	1	0	0	0	0	1	0	0	2	0	1	2	0	2	2	0	1	0	0	1	0	0	0	0	0	0	0	2	0
Acidipropionibacterium jensenii FAM 19038	Bacteria	Actinobacteria	1	3	3	1	1	0	0	0	0	0	0	8	0	0	0	0	0	0	1	0	0	0	0	0	0	0	1	0	1	2	0	0	1	0	0	0	0	0	0	0	0	0	0	0	0	0	0
Acidipropionibacterium virtanenii JS278	Bacteria	Actinobacteria	1	4	4	1	2	0	0	0	0	0	0	9	0	0	0	0	0	0	1	0	0	0	1	0	0	0	1	0	2	3	0	2	2	0	1	0	0	1	0	0	0	0	0	0	0	1	0
Acidisarcina polymorpha SBC82	Bacteria	Acidobacteria	3	10	9	0	10	0	0	1	2	0	0	13	0	4	2	0	6	1	5	0	4	0	0	0	7	5	9	0	6	1	1	5	6	1	4	2	3	2	1	0	0	0	0	0	0	6	0
Acidithiobacillus caldus MTH-04	Bacteria	Proteobacteria	0	0	1	0	0	0	2	0	0	0	0	2	0	2	0	0	0	3	0	0	9	0	0	0	0	0	0	0	0	0	0	0	0	0	0	0	0	0	0	0	0	0	0	0	0	0	0
Acidithiobacillus ferridurans JCM 18981	Bacteria	Proteobacteria	0	0	1	0	0	0	0	0	0	0	0	1	0	3	0	0	0	0	0	0	6	0	0	0	0	0	0	0	0	0	0	0	0	0	0	0	0	0	0	0	0	0	0	0	0	0	0
Acidithiobacillus ferrivorans SS3	Bacteria	Proteobacteria	0	0	1	0	0	0	3	0	0	0	0	5	0	1	0	0	0	0	0	0	7	1	0	0	0	0	0	0	0	0	0	0	0	0	0	0	0	0	0	0	0	0	0	0	0	0	0
Acidithiobacillus ferrooxidans ATCC 23270	Bacteria	Proteobacteria	0	0	1	0	0	0	0	0	0	0	0	3	0	2	0	0	0	0	0	0	6	0	0	0	0	0	0	0	0	0	0	0	0	0	0	0	0	0	0	0	0	0	0	0	0	0	0
Acidithiobacillus sp. AMD consortium	Bacteria	Proteobacteria	0	0	1	0	0	0	1	0	0	0	0	1	0	2	0	0	0	0	0	0	6	0	0	0	0	0	0	0	0	0	0	0	0	0	0	0	0	0	0	0	0	0	0	0	0	0	0
Acidithiobacillus thiooxidans ATCC 19377	Bacteria	Proteobacteria	0	0	1	0	0	0	0	0	0	0	0	1	0	1	1	0	0	0	0	0	10	0	0	0	0	0	0	0	0	0	0	0	0	0	0	0	0	0	0	0	0	0	0	0	0	0	0
Acidobacteria bacterium Mor1	Bacteria	Acidobacteria	0	0	1	0	0	0	0	0	0	0	0	0	0	1	0	0	0	0	0	0	2	0	0	0	0	0	0	0	0	0	0	0	0	0	0	0	0	0	0	0	0	0	0	0	0	0	0
Acidobacterium capsulatum ATCC 51196	Bacteria	Acidobacteria	0	3	7	0	1	0	1	1	1	0	0	8	0	2	1	0	5	0	2	0	2	0	0	0	2	4	3	2	3	1	0	3	3	1	0	3	3	0	0	0	0	0	0	0	0	5	0
Acidothermus cellulolyticus 11B	Bacteria	Actinobacteria	1	0	3	0	2	2	0	2	2	0	2	7	0	1	1	0	6	0	1	0	4	0	0	0	0	0	0	0	0	1	0	0	0	0	0	0	0	0	0	0	0	0	1	0	0	0	0
Acidovorax avenae subsp. avenae MDB1	Bacteria	Proteobacteria	0	0	1	0	2	0	0	0	0	0	0	5	0	1	0	0	0	0	0	0	4	0	0	0	0	0	0	0	0	0	0	0	0	1	0	0	0	1	0	0	0	0	0	0	0	0	0
Acidovorax carolinensis NA3	Bacteria	Proteobacteria	0	0	1	0	0	0	1	0	0	0	0	0	0	0	0	0	0	0	0	0	7	0	0	0	0	0	0	0	0	0	0	0	0	0	0	0	0	0	0	0	0	0	0	0	0	0	0
Acidovorax cattleyae CAT98_1	Bacteria	Proteobacteria	0	0	1	0	2	0	0	0	0	0	0	5	0	1	0	0	1	0	0	0	6	0	0	0	0	0	0	0	0	0	0	0	0	1	0	0	0	1	0	0	0	0	0	0	0	0	0
Acidovorax citrulli AAC00-1	Bacteria	Proteobacteria	0	0	1	0	2	0	0	0	1	0	0	6	0	2	0	0	1	0	0	0	8	3	0	0	0	0	0	0	0	0	0	0	0	2	0	0	0	0	0	0	0	0	0	0	0	0	0
Acidovorax ebreus TPSY	Bacteria	Proteobacteria	0	0	1	0	0	0	0	0	0	0	0	0	0	1	0	0	0	0	0	0	6	1	0	0	0	0	0	0	0	0	0	0	0	0	0	0	0	0	0	0	0	0	0	0	0	0	0
Acidovorax sp. NA2	Bacteria	Proteobacteria	0	0	1	0	0	0	0	0	0	0	0	0	0	0	0	0	0	0	0	0	6	1	0	0	0	0	0	0	0	0	0	0	0	0	0	0	0	0	0	0	0	0	0	0	0	0	0
Aciduliprofundum boonei T469	Archaea	Euryarchaeota	1	0	0	0	0	0	0	0	0	0	0	0	0	0	0	0	0	0	0	0	0	0	1	0	0	0	0	0	0	0	0	0	0	0	0	0	0	0	0	0	0	0	0	0	0	0	0
Aciduliprofundum sp. MAR08-339	Archaea	Euryarchaeota	0	0	0	0	0	0	0	0	0	0	0	0	0	0	0	0	0	0	0	0	0	0	1	0	0	0	0	0	0	0	0	0	0	0	0	0	0	0	0	0	0	0	0	0	0	0	0
Acinetobacter baumannii 2008S11-069	Bacteria	Proteobacteria	0	0	1	0	0	0	0	0	0	0	0	0	0	0	0	0	0	0	0	0	3	0	0	0	0	0	0	0	0	0	0	0	0	0	0	0	0	0	0	0	0	0	0	0	0	0	0
Acinetobacter baylyi ADP1	Bacteria	Proteobacteria	0	0	1	0	0	0	0	0	0	0	0	0	0	0	0	0	0	0	0	0	5	0	1	0	0	0	0	0	0	0	0	0	0	0	0	0	0	0	0	0	0	0	0	0	0	0	0
Acinetobacter bereziniae XH901	Bacteria	Proteobacteria	0	0	1	0	0	0	0	0	0	0	0	0	0	0	0	0	0	1	0	0	6	3	1	0	0	0	0	0	0	0	0	0	0	0	0	0	0	0	0	0	0	0	0	0	0	0	0
Acinetobacter calcoaceticus NCTC7364	Bacteria	Proteobacteria	0	0	1	0	0	0	0	0	0	0	0	0	0	0	0	0	0	0	0	0	6	0	1	0	0	0	0	0	0	0	0	0	0	0	0	0	0	0	0	0	0	0	0	0	0	0	0
Acinetobacter chinensis WCHAc010005	Bacteria	Proteobacteria	0	0	1	0	0	0	0	0	0	0	0	0	0	0	0	0	0	0	0	0	8	1	1	0	0	0	0	0	0	0	0	0	0	0	0	0	0	0	0	0	0	0	0	0	0	0	0
Acinetobacter cumulans WCHAc060092	Bacteria	Proteobacteria	0	0	1	0	0	0	0	0	0	0	0	0	0	0	0	0	0	0	0	0	7	0	1	0	0	0	0	0	0	0	0	0	0	0	0	0	0	0	0	0	0	0	0	0	0	0	0
Acinetobacter defluvii WCHA30	Bacteria	Proteobacteria	0	0	1	0	0	0	0	0	0	0	0	0	0	0	0	0	0	2	0	0	6	2	1	0	0	0	0	0	0	0	0	0	0	0	0	0	0	0	0	0	0	0	0	0	0	0	0
Acinetobacter dispersus NCCP 16014	Bacteria	Proteobacteria	0	0	1	0	0	0	0	0	0	0	0	0	0	0	0	0	0	0	0	0	6	1	1	0	0	0	0	0	0	0	0	0	0	0	0	0	0	0	0	0	0	0	0	0	0	0	0
Acinetobacter equi 114	Bacteria	Proteobacteria	0	0	1	0	0	0	0	0	0	0	0	0	0	0	0	0	0	1	0	0	6	1	1	0	0	0	0	0	0	0	0	0	0	0	0	0	0	0	0	0	0	0	0	0	0	0	0
Acinetobacter guillouiae NBRC 110550	Bacteria	Proteobacteria	0	0	1	0	0	0	0	0	0	0	0	0	0	0	0	0	0	0	0	0	6	4	1	0	0	0	0	0	0	0	0	0	0	0	0	0	0	0	0	0	0	0	0	0	0	0	0
Acinetobacter gyllenbergii NCCP 16015	Bacteria	Proteobacteria	0	0	1	0	0	0	0	0	0	0	0	0	0	0	0	0	0	2	0	0	6	2	1	0	0	0	0	0	0	0	0	0	0	0	0	0	0	0	0	0	0	0	0	0	0	0	0
Acinetobacter haemolyticus 5227	Bacteria	Proteobacteria	0	0	1	0	0	0	0	0	0	0	0	0	0	0	0	0	0	0	0	0	5	0	1	0	0	0	0	0	0	0	0	0	0	0	0	0	0	0	0	0	0	0	0	0	0	0	0
Acinetobacter indicus 94-2	Bacteria	Proteobacteria	0	0	1	0	0	0	0	0	0	0	0	0	0	0	0	0	0	0	0	0	6	0	1	0	0	0	0	0	0	0	0	0	0	0	0	0	0	0	0	0	0	0	0	0	0	0	0
Acinetobacter johnsonii LXL_C1	Bacteria	Proteobacteria	0	0	1	0	0	0	0	0	0	0	0	0	0	0	0	0	0	0	0	0	5	0	1	0	0	0	0	0	0	0	0	0	0	0	0	0	0	0	0	0	0	0	0	0	0	0	0
Acinetobacter junii WCHAJ59	Bacteria	Proteobacteria	0	0	1	0	0	0	0	0	0	0	0	0	0	0	0	0	0	0	0	0	6	1	1	0	0	0	0	0	0	0	0	0	0	0	0	0	0	0	0	0	0	0	0	0	0	0	0
Acinetobacter lactucae OTEC-02	Bacteria	Proteobacteria	0	0	1	0	0	0	0	0	0	0	0	0	0	0	0	0	0	1	0	0	5	1	1	0	0	0	0	0	0	0	0	0	0	0	0	0	0	0	0	0	0	0	0	0	0	0	0
Acinetobacter larvae BRTC-1	Bacteria	Proteobacteria	0	0	1	0	0	0	0	0	0	0	0	0	0	0	0	0	0	1	0	0	6	3	1	0	0	0	0	0	0	0	0	0	0	0	0	0	0	0	0	0	0	0	0	0	0	0	0
Acinetobacter lwoffii FDAARGOS_551	Bacteria	Proteobacteria	0	0	1	0	0	0	0	0	0	0	0	0	0	0	0	0	0	0	0	0	8	3	1	0	0	0	0	0	0	0	0	0	0	0	0	0	0	0	0	0	0	0	0	0	0	0	0
Acinetobacter nosocomialis 2012C01-137	Bacteria	Proteobacteria	0	0	0	0	0	0	0	0	0	0	0	0	0	0	0	0	0	0	0	0	3	0	0	0	0	0	0	0	0	0	0	0	0	0	0	0	0	0	0	0	0	0	0	0	0	0	0
Acinetobacter oleivorans DR1	Bacteria	Proteobacteria	0	0	1	0	0	0	0	0	0	0	0	0	0	0	0	0	0	0	0	0	5	1	1	0	0	0	0	0	0	0	0	0	0	0	0	0	0	0	0	0	0	0	0	0	0	0	0
Acinetobacter pittii 2012N21-164	Bacteria	Proteobacteria	0	0	0	0	0	0	0	0	0	0	0	0	0	0	0	0	0	0	0	0	2	2	0	0	0	0	0	0	0	0	0	0	0	0	0	0	0	0	0	0	0	0	0	0	0	0	0
Acinetobacter radioresistens DSM 6976 = NBRC 102413 = CIP 103788	Bacteria	Proteobacteria	0	0	1	0	0	0	0	0	0	0	0	0	0	0	0	0	0	0	0	0	6	0	1	0	0	0	0	0	0	0	0	0	0	0	0	0	0	0	0	0	0	0	0	0	0	0	0
Acinetobacter schindleri ACE	Bacteria	Proteobacteria	0	0	1	0	0	0	0	0	0	0	0	0	0	0	0	0	0	0	0	0	7	0	1	0	0	0	0	0	0	0	0	0	0	0	0	0	0	0	0	0	0	0	0	0	0	0	0
Acinetobacter soli GFJ2	Bacteria	Proteobacteria	0	0	1	0	0	0	0	0	0	0	0	0	0	0	0	0	0	1	0	0	6	1	1	0	0	0	0	0	0	0	0	0	0	0	0	0	0	0	0	0	0	0	0	0	0	0	0
Acinetobacter sp. NCu2D-2	Bacteria	Proteobacteria	0	0	1	0	0	0	0	0	0	0	0	0	0	0	0	0	0	0	0	0	5	0	1	0	0	0	0	0	0	0	0	0	0	0	0	0	0	0	0	0	0	0	0	0	0	0	0
Acinetobacter tandoii SE63	Bacteria	Proteobacteria	0	0	1	0	0	0	0	0	0	0	0	0	0	0	0	0	0	0	0	0	5	1	1	0	0	0	0	0	0	0	0	0	0	0	0	0	0	0	0	0	0	0	0	0	0	0	0
Acinetobacter towneri 205	Bacteria	Proteobacteria	0	0	1	0	0	0	0	0	0	0	0	0	0	0	0	0	0	0	0	0	5	0	1	0	0	0	0	0	0	0	0	0	0	0	0	0	0	0	0	0	0	0	0	0	0	0	0
Acinetobacter ursingii M3	Bacteria	Proteobacteria	0	0	1	0	0	0	0	0	0	0	0	0	0	0	0	0	0	0	0	0	5	1	1	0	0	0	0	0	0	0	0	0	0	0	0	0	0	0	0	0	0	0	0	0	0	0	0
Acinetobacter wuhouensis WCHA60	Bacteria	Proteobacteria	0	0	1	0	0	0	0	0	0	0	0	0	0	0	0	0	0	0	0	0	8	4	1	0	0	0	0	0	0	0	0	0	0	0	0	0	0	0	0	0	0	0	0	0	0	0	0
Actinoalloteichus fjordicus ADI127-7	Bacteria	Actinobacteria	4	2	4	0	2	3	1	1	1	0	0	13	0	2	2	0	2	1	1	0	6	0	2	0	1	0	1	0	1	0	3	1	1	0	0	0	3	7	0	0	0	0	1	0	0	1	0
Actinoalloteichus hoggarensis DSM 45943	Bacteria	Actinobacteria	4	2	4	0	2	3	1	1	1	0	0	8	0	2	2	0	2	1	1	0	7	0	2	0	1	0	1	1	1	0	3	1	1	0	0	0	3	6	0	0	0	0	1	0	0	1	0
Actinoalloteichus hymeniacidonis HPA177(T) (=DSM 45092(T))	Bacteria	Actinobacteria	3	2	5	0	1	3	1	1	2	0	0	9	0	2	2	0	1	1	1	0	6	0	2	0	1	0	1	0	1	0	3	1	1	0	0	0	3	5	0	0	0	0	1	0	0	1	0
Actinoalloteichus sp. AHMU CJ021	Bacteria	Actinobacteria	2	2	2	0	1	2	0	1	2	0	0	2	0	3	1	0	0	1	2	0	5	0	1	0	0	1	1	0	1	0	0	2	1	0	0	0	2	7	0	0	0	0	1	0	0	2	0
Actinobacillus delphinicola NCTC12871	Bacteria	Proteobacteria	0	0	1	0	0	0	0	0	0	0	0	0	0	0	0	0	0	0	0	0	3	0	0	0	0	0	0	0	0	0	0	0	0	0	0	0	0	0	0	0	0	0	0	0	0	0	0
Actinobacillus equuli NCTC8529	Bacteria	Proteobacteria	0	1	1	0	0	0	0	0	0	0	0	3	0	0	0	0	0	0	1	0	4	0	0	0	0	0	0	0	0	1	0	0	1	0	0	0	0	1	0	0	0	0	0	0	0	0	0
Actinobacillus indolicus AIFJ1607	Bacteria	Proteobacteria	0	1	1	0	0	0	0	0	0	0	0	3	0	0	0	0	0	0	0	0	3	0	0	0	0	0	0	0	0	1	0	1	0	0	0	0	0	0	0	0	0	0	0	0	0	0	0
Actinobacillus lignieresii NCTC10568	Bacteria	Proteobacteria	0	1	1	0	0	0	0	0	0	0	0	2	0	0	0	0	0	1	1	0	3	1	0	0	0	0	0	0	0	1	0	0	0	0	0	0	0	0	0	0	0	0	0	0	0	0	0
Actinobacillus pleuropneumoniae S4074	Bacteria	Proteobacteria	0	1	1	0	0	0	0	0	0	0	0	2	0	0	0	0	0	0	1	0	4	1	0	0	0	0	0	0	0	1	0	0	0	0	0	0	0	0	0	0	0	0	0	0	0	0	0
Actinobacillus porcitonsillarum 9953L55	Bacteria	Proteobacteria	0	1	1	0	0	0	0	0	0	0	0	4	0	0	0	0	0	0	0	0	3	1	0	0	0	0	0	0	0	1	0	0	1	0	0	0	0	0	0	0	0	0	0	0	0	0	0
Actinobacillus succinogenes 130Z	Bacteria	Proteobacteria	1	1	1	0	0	0	0	0	0	0	0	4	0	0	0	0	0	0	1	0	3	0	0	0	0	0	0	0	1	1	1	0	0	0	0	0	0	0	0	0	0	0	0	0	0	0	0
Actinobacillus suis ATCC 33415	Bacteria	Proteobacteria	1	1	1	0	0	0	0	0	0	0	0	3	0	0	0	0	0	0	1	0	4	0	0	0	0	0	0	0	0	1	0	0	1	0	0	0	0	1	0	0	0	0	0	0	0	0	0
Actinobacteria bacterium IMCC26256	Bacteria	Actinobacteria	2	1	1	0	1	0	0	0	1	0	0	1	0	0	0	0	0	0	0	0	1	0	0	0	0	0	1	0	0	0	0	0	1	0	1	2	0	1	0	0	0	0	0	0	0	0	0
Actinomadura sp. WMMB499	Bacteria	Actinobacteria	6	2	12	1	1	0	0	0	1	0	0	8	0	3	0	0	3	0	1	0	3	0	1	2	0	0	0	0	0	0	1	0	0	0	0	0	0	2	0	0	0	0	0	0	0	0	0
Actinomadura verrucosospora NRRL:B18236	Bacteria	Actinobacteria	6	2	9	3	3	0	0	0	0	0	0	13	0	4	0	0	3	0	1	0	7	0	2	1	0	0	0	1	1	0	1	0	0	0	1	0	1	3	0	0	0	0	0	0	0	0	0
Actinomyces howellii NCTC11636	Bacteria	Actinobacteria	1	4	4	0	0	0	0	0	0	0	0	18	0	0	0	0	0	0	1	0	4	0	0	0	0	0	0	1	3	4	0	0	2	0	1	0	1	1	0	0	0	0	0	0	0	1	0
Actinomyces israelii NCTC12972	Bacteria	Actinobacteria	0	1	2	0	1	0	0	0	0	0	0	9	0	1	2	0	0	0	5	0	4	0	1	0	0	0	0	0	0	1	2	1	1	0	1	0	0	0	0	0	0	0	0	0	0	0	0
Actinomyces naeslundii ATCC 27039	Bacteria	Actinobacteria	2	0	2	0	0	0	0	0	0	0	0	20	0	1	1	0	0	0	0	0	2	0	0	0	0	0	0	0	1	9	2	0	1	0	0	0	3	0	0	0	0	0	0	0	0	0	0
Actinomyces oris T14V	Bacteria	Actinobacteria	1	0	2	0	0	0	0	0	0	0	0	13	0	1	1	0	0	0	0	0	3	0	0	0	0	0	0	0	1	6	2	0	1	0	0	0	1	0	0	0	0	0	0	0	0	0	0
Actinomyces radicidentis CCUG 36733	Bacteria	Actinobacteria	1	2	4	1	0	0	0	0	0	0	0	14	0	1	0	0	0	0	0	0	1	0	0	0	0	0	1	0	1	4	0	0	2	0	0	0	0	0	0	0	0	0	0	0	0	0	0
Actinomyces slackii NCTC11923	Bacteria	Actinobacteria	1	1	3	0	0	0	0	0	0	0	0	13	0	0	0	0	0	0	0	0	2	0	0	0	0	0	1	1	3	7	0	0	2	0	1	0	1	0	0	0	0	0	0	0	0	0	0
Actinomyces sp. oral taxon 414 F0588	Bacteria	Actinobacteria	3	2	2	0	0	0	0	0	0	0	0	13	0	1	0	0	0	0	0	0	1	0	0	0	0	0	0	1	0	3	0	0	1	0	0	0	0	0	0	0	0	0	0	0	0	0	0
Actinomyces tangfeifanii VUL4_3	Bacteria	Actinobacteria	0	1	1	0	0	0	0	0	0	0	0	4	0	0	2	0	0	0	4	0	2	0	0	0	1	0	1	0	1	0	3	1	0	0	0	0	1	1	0	0	0	0	0	0	0	0	0
Actinomyces viscosus NCTC10951	Bacteria	Actinobacteria	1	1	2	0	0	0	0	0	0	0	0	14	0	1	1	0	0	0	1	0	3	0	0	0	0	0	1	0	1	6	3	0	2	0	0	0	1	0	0	0	0	0	0	1	0	0	0
Actinoplanes derwentensis DSM 43941	Bacteria	Actinobacteria	5	6	16	1	13	4	0	1	4	1	3	18	0	0	4	0	5	2	3	0	6	0	0	9	1	0	1	6	2	1	0	3	4	0	2	5	6	24	0	0	0	0	1	0	0	4	0
Actinoplanes friuliensis DSM 7358	Bacteria	Actinobacteria	3	6	11	2	5	3	0	2	6	1	1	21	0	0	9	0	11	2	3	0	6	0	0	7	2	0	0	4	3	0	0	0	2	0	1	2	2	13	0	0	2	0	1	0	0	4	0
Actinoplanes missouriensis 431	Bacteria	Actinobacteria	4	3	12	1	8	5	0	3	5	1	1	24	0	3	6	0	10	0	2	0	7	0	1	5	3	1	0	1	2	0	0	1	2	0	0	2	3	16	0	0	2	0	1	0	0	3	0
Actinoplanes sp. SE50	Bacteria	Actinobacteria	4	3	8	2	10	4	0	2	7	1	2	23	0	2	6	0	15	0	3	0	6	0	1	8	2	0	0	3	3	1	0	3	1	0	0	0	2	6	0	0	2	0	1	0	0	3	0
Actinopolymorpha singaporensis DSM 22024	Bacteria	Actinobacteria	1	5	3	4	3	1	0	1	1	0	0	11	0	5	1	0	0	0	2	0	4	0	1	2	1	0	4	2	1	2	2	1	3	0	2	6	2	4	0	0	0	0	0	0	0	4	0
Actinopolyspora erythraea YIM 90600	Bacteria	Actinobacteria	2	2	5	0	3	1	0	1	1	1	2	2	0	3	1	0	4	0	2	0	6	0	4	0	1	0	0	0	1	0	0	0	0	0	0	0	0	3	0	0	0	0	0	0	0	1	0
Actinosynnema mirum DSM 43827	Bacteria	Actinobacteria	3	4	9	1	9	3	0	1	4	1	2	13	0	1	4	0	4	1	2	0	7	0	5	0	4	0	0	1	2	0	0	1	1	0	0	1	3	13	0	0	1	0	1	0	0	4	0
Actinosynnema pretiosum subsp. pretiosum ATCC 31280	Bacteria	Actinobacteria	3	4	9	1	9	3	0	1	4	1	2	13	0	1	4	0	4	1	2	0	8	0	4	0	4	0	0	1	2	0	0	1	1	0	0	1	3	11	0	0	1	0	1	0	0	4	0
Actinotignum schaalii CCUG 27420	Bacteria	Actinobacteria	1	0	0	0	0	0	0	0	0	0	0	10	0	0	1	0	0	0	0	0	2	0	0	0	0	0	0	0	0	2	1	0	0	0	0	0	0	0	0	0	0	0	0	0	0	0	0
Actinotignum sp. 313	Bacteria	Actinobacteria	0	0	1	0	0	0	0	0	0	0	0	8	0	0	0	0	0	0	0	0	3	0	0	0	0	0	0	0	0	1	0	0	0	0	0	0	0	0	0	0	0	0	0	0	0	0	0
Acutalibacter muris KB18	Bacteria	Firmicutes	0	6	4	1	2	0	0	0	0	0	0	5	0	0	0	0	2	0	0	0	4	0	4	0	1	1	2	0	1	5	0	2	1	0	0	0	2	1	0	0	0	0	0	0	0	3	0
Adlercreutzia equolifaciens DSM 19450	Bacteria	Actinobacteria	0	1	1	0	1	0	0	0	0	0	0	0	0	0	0	0	0	0	0	0	0	0	3	0	0	0	0	0	0	0	0	0	0	0	0	0	0	0	0	0	0	0	0	0	0	0	0
Adlercreutzia sp. 8CFCBH1	Bacteria	Actinobacteria	0	1	1	0	1	0	0	0	0	0	0	0	0	0	0	0	0	0	0	0	0	0	2	0	0	0	0	0	0	0	0	0	0	0	0	0	0	0	0	0	0	0	0	0	0	0	0
Advenella kashmirensis WT001	Bacteria	Proteobacteria	0	0	1	0	0	0	0	0	0	0	0	0	0	0	0	0	0	0	0	0	5	0	0	0	0	0	0	0	0	0	0	0	0	0	0	0	0	0	0	0	0	0	0	0	0	0	0
Advenella mimigardefordensis DPN7	Bacteria	Proteobacteria	0	0	1	0	0	0	0	0	0	0	0	0	0	0	0	0	0	0	0	0	5	1	0	0	0	0	0	0	1	0	0	0	0	0	0	0	0	0	0	0	0	0	0	0	0	0	0
Aequorivita sp. H23M31	Bacteria	Bacteroidetes	1	2	1	0	1	0	0	0	0	0	0	0	0	0	0	0	0	0	1	0	2	0	0	0	0	0	0	0	0	0	0	0	0	0	0	0	0	0	0	0	0	0	0	0	0	0	0
Aequorivita sublithincola DSM 14238	Bacteria	Bacteroidetes	0	1	1	0	0	0	0	0	0	0	0	0	0	0	0	0	0	0	1	0	2	0	0	0	0	0	0	0	0	0	0	0	0	0	0	0	0	0	0	0	0	0	0	0	0	0	0
Aeribacillus pallidus KCTC3564	Bacteria	Firmicutes	2	0	1	2	0	0	0	0	0	0	0	6	0	0	0	0	3	0	0	0	1	0	0	0	0	0	0	0	1	1	0	0	0	0	0	0	0	0	0	0	0	0	0	0	0	0	0
Aerococcus christensenii CCUG28831	Bacteria	Firmicutes	0	0	0	0	0	0	0	0	0	0	0	3	0	0	0	0	0	0	0	0	2	0	0	0	0	0	0	0	1	0	0	0	0	0	0	0	0	0	0	0	0	0	0	0	0	0	0
Aerococcus sanguinicola CCUG43001	Bacteria	Firmicutes	0	0	4	0	0	0	0	0	0	0	0	5	0	0	0	0	0	0	0	0	1	0	0	0	0	0	0	0	0	1	0	0	0	0	0	0	0	0	0	0	0	0	0	0	0	0	0
Aerococcus urinae ACS-120-V-Col10a	Bacteria	Firmicutes	1	1	0	0	0	0	0	0	0	0	0	3	0	0	0	0	0	0	0	0	0	0	0	0	0	0	0	0	0	1	0	0	0	0	0	0	0	0	0	0	0	0	0	0	0	0	0
Aerococcus urinaeequi CCUG28094	Bacteria	Firmicutes	12	0	2	3	0	0	0	0	0	0	0	7	0	0	0	0	0	0	0	0	0	0	0	0	0	0	0	0	0	1	0	0	1	0	0	0	0	0	0	0	0	0	0	0	0	0	0
Aerococcus urinaehominis CCUG42038B	Bacteria	Firmicutes	2	0	3	0	0	0	0	0	0	0	0	4	0	0	0	0	0	0	0	0	1	0	0	0	0	0	0	0	0	1	0	0	0	0	0	0	0	0	0	0	0	0	0	0	0	0	0
Aerococcus viridans CCUG4311	Bacteria	Firmicutes	1	0	0	2	0	0	0	0	0	0	0	7	0	0	0	0	0	0	0	0	0	0	0	0	0	0	0	0	0	1	0	0	0	0	0	0	0	0	0	0	0	0	0	0	0	0	0
Aeromicrobium choanae 9H-4	Bacteria	Actinobacteria	2	0	1	0	0	0	0	0	0	0	0	3	0	0	1	0	0	0	0	0	3	0	0	0	0	0	0	0	0	0	0	0	0	0	0	0	0	0	0	0	0	0	0	0	0	0	0
Aeromicrobium erythreum AR18	Bacteria	Actinobacteria	0	0	1	0	0	2	0	0	0	0	0	7	0	1	4	0	0	0	0	0	4	0	0	0	0	0	0	0	0	0	0	0	0	0	0	0	0	1	0	0	0	0	0	0	0	0	0
Aeromicrobium sp. A1-2	Bacteria	Actinobacteria	0	0	0	0	1	0	0	0	0	0	0	7	0	0	2	0	0	0	0	0	2	0	0	0	0	0	0	0	0	1	0	0	0	0	0	0	0	0	0	0	0	0	0	0	0	0	0
Aeromonas aquatica MX16A	Bacteria	Proteobacteria	1	2	1	1	0	0	0	1	0	0	0	10	0	0	0	0	2	1	2	0	8	1	0	0	0	0	0	0	0	1	0	0	2	0	0	0	0	0	0	0	0	0	0	0	0	0	0
Aeromonas caviae R25-2	Bacteria	Proteobacteria	2	1	0	0	0	0	1	0	0	0	0	6	0	0	0	0	1	0	1	0	8	0	0	0	0	0	0	0	0	1	0	0	0	0	0	0	1	0	0	0	0	0	0	0	0	0	0
Aeromonas dhakensis KN-Mc-6U21	Bacteria	Proteobacteria	1	2	1	1	0	0	0	1	0	0	0	10	0	0	0	0	2	2	2	0	9	1	0	0	0	0	0	0	0	1	0	0	1	0	0	0	0	0	0	0	0	0	0	0	0	0	0
Aeromonas encheleia NCTC12917	Bacteria	Proteobacteria	1	2	3	0	0	0	0	1	0	0	0	10	0	0	0	0	2	1	2	0	10	0	0	0	0	0	0	0	0	1	0	0	1	0	0	0	0	0	0	0	0	0	0	0	0	0	0
Aeromonas hydrophila HX-3	Bacteria	Proteobacteria	1	2	1	0	0	0	0	1	0	0	0	10	0	0	0	0	2	2	2	0	10	0	0	0	0	0	0	0	0	1	0	0	2	0	0	0	0	0	0	0	0	0	0	0	0	0	0
Aeromonas media MC64	Bacteria	Proteobacteria	3	2	2	0	2	0	1	1	0	0	0	9	0	0	0	0	1	1	2	0	10	0	0	0	0	0	0	0	0	1	0	0	1	0	0	0	0	1	0	0	0	0	0	0	0	0	0
Aeromonas rivipollensis KN-Mc-11N1	Bacteria	Proteobacteria	3	2	1	1	0	0	1	1	0	0	0	9	0	0	0	0	2	1	2	0	9	1	0	0	0	0	0	0	0	1	0	0	1	0	0	0	0	0	0	0	0	0	0	0	0	0	0
Aeromonas salmonicida subsp. salmonicida J411	Bacteria	Proteobacteria	2	1	0	0	0	0	0	1	0	0	0	6	0	0	0	0	1	0	1	0	7	0	0	0	0	0	0	0	0	1	0	0	0	0	0	0	0	0	0	0	0	0	0	0	0	0	0
Aeromonas schubertii LF1708	Bacteria	Proteobacteria	1	2	0	0	0	0	1	1	0	0	0	9	1	0	0	0	1	1	1	0	12	0	0	0	0	0	0	0	0	0	0	0	1	0	0	0	0	0	0	0	0	0	0	0	0	0	0
Aeromonas simiae A6	Bacteria	Proteobacteria	3	0	1	0	3	0	1	2	0	0	0	9	1	0	1	0	2	1	2	0	10	0	0	0	0	0	0	0	0	1	0	0	1	0	0	0	1	0	0	0	0	0	0	0	0	0	0
Aeromonas sp. 1805	Bacteria	Proteobacteria	1	2	1	0	0	0	0	1	0	0	0	11	0	0	0	0	2	2	1	0	10	0	0	0	0	0	0	0	0	0	0	0	2	0	0	0	0	0	0	0	0	0	0	0	0	0	0
Aeromonas veronii 17ISAe	Bacteria	Proteobacteria	1	2	0	0	0	0	0	1	0	0	0	9	0	0	0	0	4	1	2	0	10	0	0	0	0	0	0	0	0	1	0	0	1	0	0	0	0	0	0	0	0	0	0	0	0	0	0
Aeropyrum camini SY1 = JCM 12091	Archaea	Crenarchaeota	0	0	0	0	0	0	0	0	0	0	0	0	0	0	0	0	0	0	0	0	0	0	0	0	0	0	0	0	0	0	0	0	0	0	0	0	0	0	0	0	0	0	0	0	0	0	0
Aeropyrum pernix K1	Archaea	Crenarchaeota	0	0	0	0	0	0	0	0	0	0	0	0	0	0	0	0	0	0	0	0	0	0	0	0	0	0	0	0	0	0	0	0	0	0	0	0	0	0	0	0	0	0	0	0	0	0	0
Aerosticca soli Dysh456	Bacteria	Proteobacteria	1	0	3	0	0	0	0	0	0	0	0	10	0	2	1	2	1	0	0	0	5	0	0	0	0	0	0	0	1	0	0	0	0	1	0	1	0	0	0	0	0	0	0	0	1	0	0
Afipia sp. GAS231	Bacteria	Proteobacteria	2	0	3	0	0	0	0	0	0	0	0	6	0	1	1	3	0	0	0	0	8	0	0	0	0	0	0	0	0	0	0	0	0	0	0	0	0	0	0	0	0	0	0	0	0	0	0
Aggregatibacter actinomycetemcomitans ANH9381	Bacteria	Proteobacteria	0	0	1	0	0	0	0	0	0	0	0	3	0	0	0	0	0	0	1	0	4	0	0	0	0	0	0	0	1	0	0	0	0	0	0	0	0	0	0	0	0	0	0	0	0	0	0
Aggregatibacter aphrophilus W1043	Bacteria	Proteobacteria	0	1	1	0	0	0	0	0	0	0	0	6	0	0	0	0	0	0	1	0	3	0	0	0	0	0	0	0	0	1	0	0	0	0	0	0	0	0	0	0	0	0	0	0	0	0	0
Aggregatibacter segnis ATCC 33393 NCTC10977	Bacteria	Proteobacteria	0	0	1	0	0	0	0	0	0	0	0	2	0	0	0	0	0	0	0	0	3	1	0	0	0	0	0	0	0	1	0	0	0	0	0	0	0	0	0	0	0	0	0	0	0	0	0
Agrobacterium fabrum str. C58	Bacteria	Proteobacteria	1	2	1	2	0	0	1	0	1	0	0	7	0	1	2	0	0	1	1	0	8	0	2	2	0	3	0	0	1	1	1	0	0	0	0	0	0	0	0	0	0	0	0	0	0	1	0
Agrobacterium larrymoorei CFBP5473	Bacteria	Proteobacteria	0	2	2	0	0	0	1	0	0	0	0	8	0	1	3	0	0	1	1	0	7	0	2	0	0	2	0	0	1	1	1	0	1	0	0	0	1	0	0	0	0	0	0	0	0	0	0
Agrobacterium radiobacter K84	Bacteria	Proteobacteria	1	5	5	2	3	0	1	0	0	0	0	5	0	0	5	0	0	1	1	0	8	0	3	1	0	0	1	0	0	0	1	0	1	0	1	0	2	1	0	0	0	0	0	0	0	1	0
Agrobacterium rhizogenes K599	Bacteria	Proteobacteria	1	1	2	2	0	0	1	0	1	0	0	5	0	1	2	0	0	1	1	0	7	1	2	1	0	2	0	0	1	1	1	0	0	0	0	0	1	0	0	0	0	0	0	0	0	1	0
Agrobacterium sp. MA01	Bacteria	Proteobacteria	1	2	2	1	1	0	1	0	0	0	0	7	0	0	0	0	0	1	1	0	5	0	2	0	0	1	0	0	0	1	1	0	1	0	0	0	1	1	0	0	0	0	0	0	0	1	0
Agrobacterium tumefaciens CFBP6626	Bacteria	Proteobacteria	1	2	1	2	0	0	1	0	1	0	0	5	0	0	2	0	0	1	1	0	7	0	2	1	0	1	0	0	1	1	0	0	0	0	0	0	0	0	0	0	0	0	0	0	0	0	0
Agrobacterium vitis S4	Bacteria	Proteobacteria	2	3	3	2	1	0	0	0	0	0	0	11	0	1	2	0	0	3	1	0	8	1	1	0	0	2	0	0	0	0	0	0	1	0	3	0	1	1	0	0	0	0	0	0	0	1	0
Agrococcus carbonis DSM 22965	Bacteria	Actinobacteria	1	0	1	0	0	0	0	0	0	0	0	10	0	1	0	0	0	0	0	0	1	0	0	0	0	0	0	0	0	0	0	0	0	0	0	0	0	0	0	0	0	0	0	0	0	0	0
Agrococcus jejuensis DSM 22002	Bacteria	Actinobacteria	1	0	3	0	0	0	0	0	0	0	0	10	0	1	0	0	0	0	0	0	2	0	0	1	0	0	0	0	0	0	0	0	0	1	1	0	0	0	0	0	0	0	0	0	0	0	0
Agrococcus sp. SGAir0287	Bacteria	Actinobacteria	1	0	1	0	0	0	0	0	0	0	0	7	0	1	0	0	0	0	0	0	1	0	0	0	0	0	0	0	0	0	0	0	0	1	1	0	0	0	0	0	0	0	0	0	0	0	0
Agromyces aureus AR33	Bacteria	Actinobacteria	5	4	10	1	2	1	0	0	0	0	0	7	0	1	0	0	3	0	4	0	4	0	0	0	1	0	1	1	0	6	0	4	3	0	1	0	5	12	0	0	0	0	0	0	0	1	0
Agromyces flavus CPCC 202695	Bacteria	Actinobacteria	2	1	6	0	1	0	0	0	2	0	0	14	0	3	2	0	0	0	0	0	4	0	0	0	0	0	0	0	0	1	0	0	1	0	0	0	3	4	0	0	0	0	0	0	0	1	0
Agromyces protaetiae FW100M-8	Bacteria	Actinobacteria	4	8	6	2	0	2	0	0	4	0	0	13	0	0	0	0	2	0	8	0	6	0	0	0	0	0	0	0	0	0	0	0	0	0	0	2	0	0	0	0	0	0	0	0	0	0	0
Agromyces sp. MF30-A	Bacteria	Actinobacteria	3	1	2	1	0	1	0	1	0	0	0	6	0	1	1	0	1	0	3	0	4	0	0	0	0	0	0	0	0	0	0	0	0	0	0	0	0	0	0	0	0	0	0	0	0	0	0
Ahniella affigens D13	Bacteria	Proteobacteria	1	0	1	0	1	0	0	0	0	0	0	5	0	0	0	0	0	1	1	0	7	0	0	0	0	0	0	0	0	0	0	0	0	0	0	0	0	0	1	0	0	0	0	0	0	0	0
Akkermansia glycaniphila	Bacteria	Verrucomicrobia	0	10	3	0	0	0	0	0	0	0	0	2	0	0	2	0	3	0	15	0	0	0	0	0	1	0	7	0	2	0	6	1	6	0	0	0	0	1	0	0	0	0	0	0	0	0	0
Akkermansia muciniphila H2	Bacteria	Verrucomicrobia	0	3	0	0	0	0	0	0	0	0	0	2	0	0	1	0	0	0	6	0	0	0	0	0	1	0	2	0	1	0	2	1	1	0	0	0	0	1	0	0	0	0	0	0	0	0	0
Alcaligenaceae bacterium SJ-26	Bacteria	Proteobacteria	0	0	1	0	0	0	0	0	0	0	0	0	0	0	0	0	0	0	0	0	3	1	0	0	0	0	0	0	1	0	0	0	0	0	0	0	0	0	0	0	0	0	0	0	0	0	0
Alcaligenes aquatilis BU33N	Bacteria	Proteobacteria	0	0	1	0	0	0	0	0	0	0	0	0	0	0	0	0	0	0	0	0	3	2	0	0	0	0	0	0	1	0	0	0	0	0	0	0	0	0	0	0	0	0	0	0	0	0	0
Alcaligenes faecalis AU14	Bacteria	Proteobacteria	0	0	1	0	0	0	0	0	0	0	0	0	0	0	0	0	0	0	0	0	4	2	0	0	0	0	0	0	1	0	0	0	0	0	0	0	0	0	0	0	0	0	0	0	0	0	0
Alcanivorax borkumensis SK2	Bacteria	Proteobacteria	0	0	1	0	0	0	0	0	0	0	0	0	0	0	0	0	0	0	0	0	6	0	0	0	0	0	0	0	0	0	1	0	0	0	0	0	0	0	0	0	0	0	0	0	0	0	0
Alcanivorax dieselolei B5 MCCC 1A00001	Bacteria	Proteobacteria	0	0	1	0	0	0	0	0	0	0	0	0	0	0	0	0	0	0	0	0	7	0	0	0	0	0	0	0	0	0	1	0	0	0	0	0	0	0	0	0	0	0	0	0	0	0	0
Alcanivorax pacificus W11-5	Bacteria	Proteobacteria	0	0	1	0	0	0	0	0	0	0	0	0	0	0	0	0	0	0	0	0	7	0	0	0	0	0	0	0	0	0	1	0	0	0	0	0	0	0	0	0	0	0	0	0	0	0	0
Alcanivorax sp. IO_7	Bacteria	Proteobacteria	0	0	0	0	0	0	2	0	0	0	0	0	0	0	0	0	0	0	0	0	2	0	0	0	0	0	0	0	0	0	0	0	0	0	0	0	0	0	0	0	0	0	0	0	0	0	0
Alcanivorax xenomutans P40	Bacteria	Proteobacteria	0	0	1	0	0	0	0	0	0	0	0	0	0	0	0	0	0	0	0	0	6	0	0	0	0	0	0	0	0	0	1	0	0	0	0	0	0	0	0	0	0	0	0	0	0	0	0
Algibacter alginicilyticus HZ22	Bacteria	Bacteroidetes	1	6	5	0	1	0	0	0	0	0	0	2	0	0	0	0	0	0	4	0	2	0	0	0	0	3	12	4	2	0	0	0	1	0	0	2	0	4	0	0	0	0	0	0	1	0	0
Algoriphagus sanaruensis M8-2	Bacteria	Bacteroidetes	0	1	5	0	0	0	0	1	1	0	0	5	0	0	3	0	2	0	3	0	4	0	1	0	0	0	1	1	1	1	3	0	0	0	0	0	0	1	0	0	0	0	0	0	0	0	0
Alicycliphilus denitrificans BC	Bacteria	Proteobacteria	0	0	1	0	0	0	0	0	0	0	0	0	0	0	0	0	0	2	0	0	10	2	0	0	0	0	0	0	0	0	0	0	0	0	0	0	0	0	0	0	0	0	0	0	0	0	0
Alicyclobacillus acidocaldarius subsp. acidocaldarius Tc-4-1	Bacteria	Firmicutes	1	1	2	0	0	0	0	1	1	0	0	2	0	0	0	0	4	0	0	0	3	0	0	0	0	1	0	0	2	0	0	0	1	0	0	0	1	0	0	0	0	0	0	0	0	2	0
Alienimonas californiensis CA12	Bacteria	Planctomycetes	0	2	0	0	2	0	0	0	0	0	0	2	0	0	1	0	0	0	0	0	0	0	0	0	0	0	0	0	0	1	3	0	0	0	0	1	0	1	0	0	0	0	0	0	0	0	0
Aliiarcobacter faecis CCUG 66484	Bacteria	Proteobacteria	0	0	1	0	0	0	0	0	0	0	0	0	0	0	0	2	0	2	0	0	3	2	0	0	0	0	0	0	0	0	0	0	0	0	0	0	0	0	0	0	0	0	0	0	0	0	0
Aliivibrio fischeri MJ11	Bacteria	Proteobacteria	2	1	1	0	0	0	1	1	0	0	0	7	0	0	0	0	3	2	2	0	9	0	0	0	0	0	0	0	0	0	0	0	1	0	0	0	0	0	0	0	0	0	0	0	0	0	0
Aliivibrio salmonicida VS224	Bacteria	Proteobacteria	1	0	1	1	0	0	0	1	0	0	0	3	0	0	1	0	0	0	2	0	7	0	0	0	0	0	0	0	0	0	0	0	1	0	0	0	0	0	0	0	0	0	0	0	0	0	0
Aliivibrio wodanis 06/09/160	Bacteria	Proteobacteria	1	1	1	0	0	0	0	1	0	0	0	10	0	0	0	0	2	1	3	0	8	0	0	0	0	0	0	0	0	1	0	0	1	0	0	0	0	0	0	0	0	0	0	0	0	0	0
Alistipes communis 5CBH24	Bacteria	Bacteroidetes	0	8	4	0	0	0	0	0	0	0	0	3	0	1	3	0	3	0	4	0	2	1	0	2	1	0	0	0	0	0	0	0	1	1	2	1	0	0	0	0	0	0	0	1	0	0	0
Alistipes dispar 5CPEGH6	Bacteria	Bacteroidetes	0	10	1	0	2	0	0	0	0	0	0	2	0	1	1	0	5	0	6	0	2	0	0	4	1	0	2	1	1	1	1	0	2	0	1	0	0	2	0	0	0	0	0	0	0	1	0
Alistipes finegoldii DSM 17242	Bacteria	Bacteroidetes	0	7	7	0	2	0	0	0	0	0	0	8	0	0	0	0	9	0	10	0	2	0	0	1	0	2	3	0	1	0	0	0	1	1	1	0	0	0	0	0	0	0	0	0	0	0	0
Alistipes onderdonkii subsp. vulgaris 3BBH6	Bacteria	Bacteroidetes	0	9	2	0	3	0	0	0	0	0	0	8	0	0	0	0	9	0	6	0	2	1	0	4	1	1	1	1	1	0	0	0	1	0	3	0	0	4	0	0	0	0	0	0	0	2	0
Alistipes shahii WAL 8301	Bacteria	Bacteroidetes	0	8	6	0	1	0	0	0	0	0	0	6	0	0	0	0	9	0	6	0	2	0	0	0	0	2	1	1	0	0	0	0	4	0	0	0	0	1	0	0	0	0	0	0	0	0	0
Alistipes sp. 6CPBBH3	Bacteria	Bacteroidetes	0	7	4	0	0	0	0	0	0	0	0	3	0	1	3	0	0	0	4	0	2	1	0	2	1	0	0	0	0	0	0	0	1	1	1	1	0	0	0	0	0	0	0	0	0	0	0
Alkalilimnicola ehrlichii MLHE-1	Bacteria	Proteobacteria	0	0	1	0	0	0	0	0	0	0	0	1	0	1	0	0	0	0	0	0	7	0	0	0	0	0	0	0	0	0	0	0	0	0	0	0	0	0	0	0	0	0	0	0	0	0	0
Alkaliphilus metalliredigens QYMF	Bacteria	Firmicutes	0	0	1	2	0	0	0	0	0	0	0	2	0	0	0	0	2	0	0	0	3	0	0	1	0	1	0	0	0	0	0	0	0	0	0	0	0	1	0	0	0	0	0	0	0	0	0
Alkaliphilus oremlandii OhILAs	Bacteria	Firmicutes	0	0	1	0	0	0	0	0	0	0	0	0	0	0	0	0	2	0	0	0	1	0	1	0	0	0	0	0	0	0	0	0	0	0	0	1	0	0	0	0	0	0	0	0	0	0	0
Alkalitalea saponilacus DSM 24412	Bacteria	Bacteroidetes	0	14	7	0	7	0	1	2	5	3	0	10	0	1	6	1	0	0	1	0	4	0	0	2	0	4	0	2	4	0	0	1	0	0	0	0	2	34	0	0	0	0	0	0	1	2	0
Alloactinosynnema sp. L-07	Bacteria	Actinobacteria	2	0	3	1	0	0	0	0	0	0	0	13	0	1	1	0	3	0	0	0	9	0	0	0	0	0	0	0	1	0	1	0	0	0	0	0	0	0	0	0	0	0	0	0	0	0	0
Allochromatium vinosum DSM 180	Bacteria	Proteobacteria	1	0	1	0	0	0	0	0	0	0	0	5	0	0	0	1	0	0	0	0	6	0	0	0	0	0	0	0	1	0	0	0	0	0	0	0	0	0	0	0	0	0	0	0	0	0	0
Allofrancisella frigidaquae SYSU 10HL1970	Bacteria	Proteobacteria	0	0	1	0	0	0	0	0	0	0	0	0	0	0	0	0	3	2	0	0	2	0	0	0	0	0	0	0	0	0	0	0	0	0	0	0	0	0	0	0	0	0	0	0	0	0	0
Allofrancisella guangzhouensis 08HL01032	Bacteria	Proteobacteria	0	0	1	0	0	0	0	0	0	0	0	0	1	0	0	0	5	2	0	0	2	0	0	0	0	0	0	0	0	0	0	0	0	0	0	0	0	0	0	0	0	0	0	0	0	0	0
Allofrancisella inopinata SYSU YG23	Bacteria	Proteobacteria	0	0	0	0	0	0	0	0	0	0	0	0	1	0	0	0	4	3	0	0	2	0	0	0	0	0	0	0	0	0	0	0	0	0	0	0	0	0	0	0	0	0	0	0	0	0	0
Allokutzneria albata DSM 44149	Bacteria	Actinobacteria	3	5	7	2	4	4	0	1	0	0	0	12	0	3	3	0	7	1	2	0	7	0	5	0	1	0	0	0	1	0	1	0	1	0	3	0	2	3	0	0	0	0	0	0	0	0	0
Alloprevotella sp. E39	Bacteria	Bacteroidetes	0	3	1	0	1	0	0	0	0	0	0	2	0	0	1	0	0	0	8	0	2	0	2	0	1	0	5	0	1	0	3	0	2	0	0	0	0	1	0	0	0	0	0	0	0	0	0
alpha proteobacterium HIMB5	Bacteria	Proteobacteria	0	0	1	0	0	0	0	0	0	0	0	0	0	0	0	0	0	0	0	0	2	0	0	0	0	0	0	0	0	0	0	0	0	0	0	0	0	0	0	0	0	0	0	0	0	0	0
Altererythrobacter atlanticus 26DY36	Bacteria	Proteobacteria	0	0	4	0	0	0	0	0	0	0	0	0	0	1	1	0	0	0	0	0	8	2	1	0	0	0	0	0	0	0	0	0	0	0	0	0	0	4	0	0	0	0	0	0	0	1	0
Altererythrobacter dongtanensis KCTC 22672	Bacteria	Proteobacteria	0	1	3	0	0	0	0	0	0	0	0	2	0	0	1	0	0	0	0	0	3	1	1	0	2	0	0	0	1	0	0	0	1	0	0	0	1	9	0	0	0	0	0	0	0	0	0
Altererythrobacter epoxidivorans GCMCC 1.7731	Bacteria	Proteobacteria	0	0	2	0	0	0	0	0	0	0	0	0	0	1	1	0	0	0	0	0	2	1	1	0	0	0	0	0	0	0	0	0	0	0	0	0	0	1	0	0	0	0	0	0	0	0	0
Altererythrobacter marensis KCTC 22370	Bacteria	Proteobacteria	1	0	3	0	0	0	0	0	0	0	0	0	0	1	0	0	0	0	0	0	4	1	1	0	0	0	0	0	0	0	0	0	0	0	0	0	0	1	0	0	0	0	0	0	0	0	0
Altererythrobacter namhicola JCM 16345	Bacteria	Proteobacteria	0	0	3	0	0	0	0	0	1	0	0	2	0	1	1	0	0	0	0	0	2	2	1	0	0	0	0	0	0	0	0	0	0	0	0	0	0	0	0	0	0	0	0	0	0	0	0
Altererythrobacter sp. TH136	Bacteria	Proteobacteria	0	0	1	0	0	0	0	0	0	0	0	0	0	0	0	0	0	0	0	0	3	1	1	0	0	0	0	0	0	0	0	0	0	0	0	0	0	0	0	0	0	0	0	0	0	0	0
Alteromonas addita R10SW13	Bacteria	Proteobacteria	2	1	5	0	0	0	1	1	0	0	0	11	0	0	3	0	0	0	0	0	4	0	0	0	0	1	0	0	1	2	0	0	1	0	0	0	0	0	0	0	0	0	0	0	2	0	0
Alteromonas australica DE170	Bacteria	Proteobacteria	1	1	1	0	0	0	1	0	2	0	0	7	0	0	1	0	0	0	0	0	2	0	0	0	0	1	0	0	0	0	0	0	1	0	0	0	0	2	0	0	0	0	0	0	0	0	0
Alteromonas macleodii D7	Bacteria	Proteobacteria	1	1	2	0	0	0	0	0	0	0	0	12	0	0	0	0	0	0	0	0	5	0	0	0	0	0	0	0	1	0	0	0	0	1	0	0	0	0	0	0	0	0	0	0	0	0	0
Alteromonas mediterranea DE	Bacteria	Proteobacteria	1	2	3	0	0	0	1	0	0	0	0	11	0	0	1	0	0	0	0	0	4	0	0	0	0	0	0	0	1	0	0	0	0	0	0	0	0	0	0	0	0	0	0	0	0	0	0
Alteromonas naphthalenivorans	Bacteria	Proteobacteria	2	1	3	0	0	0	1	0	0	0	0	10	0	0	1	0	0	0	0	0	5	0	0	0	0	0	0	0	1	0	0	0	1	2	0	0	0	0	0	0	0	0	0	0	0	0	0
Alteromonas pelagimontana 5.12	Bacteria	Proteobacteria	1	5	6	0	2	0	0	1	1	0	0	10	0	0	3	0	0	0	1	0	4	0	0	0	0	2	0	1	1	0	0	1	0	1	0	0	0	15	0	0	0	0	0	0	0	1	0
Alteromonas sp. BL110	Bacteria	Proteobacteria	2	1	5	0	0	0	1	0	0	0	0	12	0	0	2	0	0	0	0	0	4	0	0	0	0	0	0	0	2	2	0	0	1	0	0	0	0	0	0	0	0	0	0	0	0	0	0
Alteromonas stellipolaris LMG 21856	Bacteria	Proteobacteria	1	1	4	0	0	0	1	1	0	0	0	11	0	0	4	0	0	0	0	0	4	0	0	0	0	1	0	0	1	2	0	0	1	1	0	0	0	0	0	0	0	0	0	0	2	0	0
Aminipila butyrica DSM 103574	Bacteria	Firmicutes	0	0	1	0	0	0	0	0	0	0	0	0	0	0	0	0	2	0	0	0	3	0	0	1	0	0	0	0	0	0	0	0	0	0	0	0	0	0	0	0	0	0	0	0	0	0	0
Aminipila sp. JN-18	Bacteria	Firmicutes	0	0	1	0	0	0	0	0	0	0	0	0	0	0	0	0	4	0	0	0	3	0	0	1	0	0	0	0	0	0	0	0	0	0	0	0	0	0	0	0	0	0	0	0	0	0	0
Aminobacter aminovorans KCTC 2477	Bacteria	Proteobacteria	0	0	2	0	2	0	0	0	0	0	0	4	0	0	2	0	0	0	0	0	8	0	3	0	0	0	0	0	0	0	0	0	0	0	0	0	0	0	0	0	0	0	0	0	0	0	0
Aminobacter sp. MSH1	Bacteria	Proteobacteria	0	0	1	0	2	0	0	1	0	0	0	4	0	0	2	0	0	3	0	0	14	1	3	0	0	0	0	0	0	0	1	0	0	0	0	0	0	0	0	0	0	0	0	0	0	0	0
Aminobacterium colombiense DSM 12261	Bacteria	Synergistetes	0	0	0	0	0	0	0	0	0	0	0	1	0	0	0	0	0	0	0	0	3	0	0	0	0	0	0	0	0	0	0	0	0	0	0	0	0	0	0	0	0	0	0	0	0	0	0
Ammonifex degensii KC4	Bacteria	Firmicutes	0	0	0	0	0	0	0	0	0	0	0	0	0	3	0	0	0	0	0	0	2	0	0	0	0	0	0	0	0	0	0	0	0	0	0	0	0	0	0	0	0	0	0	0	0	0	0
Amphibacillus xylanus NBRC 15112	Bacteria	Firmicutes	6	4	4	2	1	0	1	1	3	1	0	7	0	0	1	0	1	0	0	0	2	0	0	1	2	0	0	0	2	1	0	0	1	0	0	0	2	10	0	0	0	0	0	0	0	1	0
Amycolatopsis albispora WP1	Bacteria	Actinobacteria	6	3	10	2	4	1	0	3	1	1	1	2	0	3	5	0	5	1	3	0	12	0	4	0	2	0	0	1	1	0	4	0	0	0	0	0	1	6	0	0	0	0	1	0	0	0	0
Amycolatopsis japonica MG417-CF17	Bacteria	Actinobacteria	6	4	5	1	3	1	1	1	0	0	0	2	0	4	2	0	10	1	3	0	11	0	5	0	2	1	3	0	1	0	1	1	1	0	0	0	0	4	0	0	1	0	0	0	0	2	0
Amycolatopsis keratiniphila FH 1893	Bacteria	Actinobacteria	6	5	7	1	3	2	1	1	0	0	1	2	0	4	3	0	9	1	3	0	12	0	4	0	1	1	3	1	2	0	1	1	1	0	0	0	0	4	0	0	1	0	0	0	0	2	0
Amycolatopsis lurida NRRL 2430	Bacteria	Actinobacteria	6	5	8	1	2	2	1	1	0	0	1	2	0	4	2	0	10	1	4	0	12	0	5	1	0	1	3	2	2	0	1	0	2	0	0	0	0	4	0	0	0	0	0	0	0	1	0
Amycolatopsis mediterranei U32	Bacteria	Actinobacteria	6	14	14	3	7	2	2	2	7	1	3	11	0	7	4	0	14	1	5	0	10	0	6	1	11	4	5	3	2	0	1	3	3	0	0	2	0	11	2	0	1	0	1	0	0	4	0
Amycolatopsis methanolica 239	Bacteria	Actinobacteria	2	1	4	1	0	0	0	0	0	0	1	9	0	2	2	0	2	0	2	0	10	0	4	0	0	0	0	0	0	0	1	0	0	0	0	0	1	1	0	0	0	0	0	0	0	0	0
Amycolatopsis orientalis HCCB10007	Bacteria	Actinobacteria	7	5	5	1	3	1	1	1	0	0	0	2	0	4	2	0	10	1	3	0	11	0	4	0	1	1	3	0	1	0	1	1	1	0	0	0	0	4	0	0	1	0	0	0	0	2	0
Amycolatopsis sp. BJA-103	Bacteria	Actinobacteria	6	4	6	1	1	2	1	1	0	0	0	2	0	3	2	0	9	1	3	0	12	0	4	0	2	0	3	0	1	0	1	0	1	0	0	0	0	0	0	0	0	0	0	0	0	0	0
Anabaena cylindrica PCC 7122	Bacteria	Cyanobacteria	0	1	1	0	0	0	0	1	0	0	0	8	0	0	0	0	0	0	0	0	1	1	0	0	0	0	1	0	0	0	0	0	0	1	1	0	0	1	0	0	0	0	0	0	0	0	0
Anabaena sp. wa102	Bacteria	Cyanobacteria	0	0	1	0	0	0	0	0	0	0	0	2	0	0	0	0	0	0	0	0	1	1	0	0	0	0	0	0	0	0	0	0	0	0	1	0	0	0	0	0	0	0	0	0	0	0	0
Anabaenopsis circularis NIES-21	Bacteria	Cyanobacteria	0	1	1	0	0	0	0	0	1	0	0	8	0	1	0	0	0	0	0	0	1	0	0	0	0	0	1	0	1	0	0	0	0	1	1	0	0	0	0	0	0	0	0	0	1	0	0
Anaerobutyricum hallii	Bacteria	Firmicutes	0	0	1	0	0	0	0	0	0	0	0	5	0	0	0	0	0	0	0	0	0	0	3	0	0	0	0	0	0	1	0	0	0	0	0	0	0	0	0	0	0	0	0	0	0	0	0
Anaerococcus prevotii DSM 20548	Bacteria	Firmicutes	2	1	1	1	0	0	0	0	0	0	0	9	0	0	0	0	0	0	0	0	1	0	1	0	0	0	0	0	0	1	0	0	2	0	1	0	0	0	0	0	0	0	0	0	0	0	0
Anaerocolumna sp. CBA3638	Bacteria	Firmicutes	2	10	7	4	0	0	1	0	0	0	0	3	0	0	0	0	18	0	0	0	1	0	0	0	1	1	1	1	4	1	0	0	5	0	3	7	2	4	0	0	0	0	0	0	0	3	0
Anaerohalosphaera lusitana ST-NAGAB-D1	Bacteria	Planctomycetes	0	11	2	0	0	0	0	0	1	0	0	6	0	1	3	0	2	0	7	0	0	0	0	0	3	0	11	0	2	2	4	0	2	0	5	0	0	4	0	0	0	0	0	0	1	0	0
Anaerolinea thermophila UNI-1	Bacteria	Chloroflexi	2	2	4	6	3	0	1	0	0	0	0	8	0	0	0	0	0	0	1	0	2	0	0	0	0	0	1	0	0	1	0	2	1	0	1	1	2	2	0	0	0	0	0	0	0	0	0
Anaerolineaceae bacterium oral taxon 439 W11661	Bacteria	Chloroflexi	1	2	2	1	1	0	0	0	0	0	0	9	0	0	2	0	0	0	0	0	1	0	1	0	1	0	1	0	0	1	1	0	1	0	0	0	0	0	0	0	0	0	0	0	0	0	0
Anaeromyxobacter dehalogenans 2CP-1	Bacteria	Proteobacteria	0	0	1	0	0	0	1	0	0	0	0	8	0	2	1	0	0	0	0	0	6	0	0	0	0	0	0	0	0	0	0	0	0	0	0	0	0	0	0	0	0	0	0	0	0	0	0
Anaeromyxobacter sp. K	Bacteria	Proteobacteria	0	0	1	0	0	0	1	0	0	0	0	9	0	2	1	0	0	0	0	0	5	0	0	0	0	0	0	0	0	0	0	0	0	0	0	0	0	0	0	0	0	0	0	0	0	0	0
Anaerostipes hadrus BPB5	Bacteria	Firmicutes	1	1	1	3	0	0	0	0	0	0	0	6	0	0	0	0	0	0	0	0	2	0	2	0	0	0	0	0	0	4	0	0	1	0	0	0	0	0	0	0	0	0	0	0	0	0	0
Anaerostipes rhamnosivorans 1y2	Bacteria	Firmicutes	0	0	1	1	0	0	0	0	0	0	0	6	0	0	0	0	1	0	0	0	1	0	4	0	0	0	0	0	0	1	0	0	0	0	0	0	0	0	0	0	0	0	0	0	0	0	0
Anaerotignum propionicum DSM 1682 X2	Bacteria	Firmicutes	0	0	1	0	0	0	0	0	0	0	0	2	0	0	0	0	1	0	0	0	1	0	0	0	0	0	0	0	0	0	0	0	0	0	0	0	0	0	0	0	0	0	0	0	0	0	0
Anaplasma centrale str. Israel	Bacteria	Proteobacteria	0	0	0	0	0	0	0	0	0	0	0	0	0	0	0	0	0	0	0	0	1	0	0	0	0	0	0	0	0	0	0	0	0	0	0	0	0	0	0	0	0	0	0	0	0	0	0
Anaplasma marginale Jaboticabal	Bacteria	Proteobacteria	0	0	0	0	0	0	0	0	0	0	0	0	0	0	0	0	0	0	0	0	1	0	0	0	0	0	0	0	0	0	0	0	0	0	0	0	0	0	0	0	0	0	0	0	0	0	0
Anaplasma ovis str. Haibei	Bacteria	Proteobacteria	0	0	0	0	0	0	0	0	0	0	0	0	0	0	0	0	0	0	0	0	1	0	0	0	0	0	0	0	0	0	0	0	0	0	0	0	0	0	0	0	0	0	0	0	0	0	0
Ancylobacter pratisalsi DSM 102029	Bacteria	Proteobacteria	1	0	1	0	1	0	1	0	0	0	0	7	0	2	0	2	1	1	0	0	6	1	0	0	0	0	0	0	0	0	0	0	0	0	0	0	0	0	0	0	0	0	0	0	0	0	0
Ancylobacter sp. TS-1	Bacteria	Proteobacteria	1	0	1	0	2	0	1	0	0	0	0	2	0	2	0	2	1	1	0	0	3	0	0	0	0	0	0	0	0	0	0	0	0	0	0	0	0	0	0	0	0	0	0	0	0	0	0
Aneurinibacillus soli CB4	Bacteria	Firmicutes	0	1	0	0	0	0	0	0	0	0	0	0	0	0	0	0	4	0	0	0	3	0	0	0	0	0	0	0	0	0	0	0	0	0	0	0	0	0	0	0	0	0	0	0	0	0	0
Aneurinibacillus sp. XH2	Bacteria	Firmicutes	0	0	0	0	0	0	0	0	0	0	0	0	0	0	0	0	2	0	0	0	3	0	0	0	0	0	0	0	0	0	0	0	0	0	0	0	0	0	0	0	0	0	0	0	0	0	0
Anoxybacillus amylolyticus DSM 15939	Bacteria	Firmicutes	0	0	0	0	0	0	0	0	0	0	0	11	0	0	0	0	2	0	0	0	1	0	0	0	0	0	0	0	0	1	0	0	0	0	0	0	1	0	0	0	0	0	0	0	0	0	0
Anoxybacillus flavithermus 52-1A	Bacteria	Firmicutes	0	1	0	0	0	0	0	0	0	0	0	5	0	0	0	0	0	0	0	0	1	0	0	0	0	0	0	0	1	1	0	0	0	0	0	0	0	0	0	0	0	0	0	0	0	0	0
Anoxybacillus gonensis G2	Bacteria	Firmicutes	0	0	0	0	0	0	0	0	0	0	0	9	0	0	0	0	0	0	0	0	1	0	0	0	0	0	0	0	1	2	0	0	1	0	0	0	1	0	0	0	0	0	0	0	0	0	1
Anoxybacillus kamchatkensis G10	Bacteria	Firmicutes	0	0	0	0	0	0	0	0	0	0	0	10	0	0	0	0	0	0	0	0	1	0	0	0	0	0	0	0	1	2	0	0	1	0	0	0	1	0	0	0	0	0	0	0	0	0	1
Anoxybacillus sp. PDR2	Bacteria	Firmicutes	0	0	0	0	0	0	0	0	0	0	0	8	0	0	0	0	2	0	0	0	1	0	0	0	0	0	0	0	1	0	0	0	1	0	0	0	0	0	0	0	0	0	0	0	0	0	1
Anoxybacter fermentans DY22613	Bacteria	Firmicutes	1	0	0	0	2	0	0	0	0	0	0	9	0	1	0	0	1	0	0	0	1	0	0	0	0	0	0	0	1	0	0	1	0	0	0	0	0	0	0	0	0	0	0	0	0	0	0
Anseongella ginsenosidimutans Gsoil 524	Bacteria	Bacteroidetes	0	2	1	0	2	0	0	1	1	0	0	7	0	1	1	0	1	0	5	0	3	0	1	0	0	1	1	0	0	1	7	0	0	0	0	0	0	8	0	0	0	0	0	0	0	0	0
Antarcticibacterium flavum KCTC 52984	Bacteria	Bacteroidetes	0	3	5	0	0	0	0	0	0	0	0	13	0	1	2	0	0	0	1	0	2	0	0	3	0	0	0	1	0	4	0	0	0	1	0	0	0	2	0	0	0	0	0	0	0	0	0
Antarcticibacterium sp. PAMC 28998	Bacteria	Bacteroidetes	0	1	4	0	0	0	0	0	0	0	0	11	0	1	2	0	0	1	1	0	2	0	0	3	0	0	0	1	1	0	0	0	0	0	0	0	0	2	0	0	0	0	0	0	0	0	0
Antarctobacter heliothermus SMS3	Bacteria	Proteobacteria	1	0	1	0	0	0	0	0	0	0	0	4	0	0	1	0	0	0	0	0	5	0	0	0	0	0	0	0	0	0	1	0	1	0	0	0	1	0	0	0	0	0	0	0	0	0	0
Apibacter sp. B3706	Bacteria	Bacteroidetes	0	0	2	0	0	0	0	0	0	0	0	0	0	0	0	0	0	0	0	0	0	0	1	0	0	0	0	0	0	0	0	0	0	0	0	0	0	0	0	0	0	0	0	0	0	0	0
Aquabacterium olei NBRC 110486	Bacteria	Proteobacteria	0	0	1	0	0	0	1	0	0	0	0	8	0	0	0	0	0	1	0	0	5	1	0	0	0	0	0	0	0	0	0	0	0	0	0	3	0	0	0	0	0	0	0	0	0	0	0
Aquaspirillum sp. LM1	Bacteria	Proteobacteria	0	0	1	0	0	0	0	0	0	0	0	0	0	0	0	0	0	0	0	0	4	1	0	0	0	0	0	0	0	0	0	0	0	0	0	0	0	0	0	0	0	0	0	0	0	0	0
Aquicella lusitana SGT-39	Bacteria	Proteobacteria	0	0	2	0	1	0	0	0	0	0	0	0	0	1	0	0	3	0	0	0	4	0	0	0	0	0	0	0	0	0	0	0	0	1	0	0	0	0	0	0	0	0	0	0	0	0	0
Aquicella siphonis SGT-108	Bacteria	Proteobacteria	0	0	1	0	2	0	0	0	0	0	0	0	0	1	0	0	1	0	0	0	3	0	0	0	0	0	0	0	0	0	0	0	0	0	0	0	0	0	0	0	0	0	0	0	0	0	0
Aquifex aeolicus VF5	Bacteria	Aquificae	0	0	0	0	0	0	1	0	0	0	0	1	0	0	0	0	0	0	0	0	3	0	0	0	0	0	0	0	0	0	0	0	0	0	0	0	0	0	0	0	0	0	0	0	0	0	0
Aquiflexum balticum DSM 16537	Bacteria	Bacteroidetes	0	3	2	0	3	0	0	1	0	0	0	8	0	0	4	0	2	0	3	0	4	0	0	2	0	0	2	0	1	1	2	0	0	1	0	0	0	3	0	0	0	0	0	0	0	1	0
Aquiluna sp. 15G-AUS-rot	Bacteria	Actinobacteria	1	0	0	0	0	0	0	0	0	0	0	9	0	0	0	0	0	0	0	0	1	0	0	0	0	0	0	0	1	0	0	0	1	0	0	0	1	1	0	0	0	0	0	0	0	0	0
Aquimarina sp. AD1	Bacteria	Bacteroidetes	1	3	7	0	7	0	1	3	1	2	0	12	0	1	9	0	2	0	1	0	2	0	0	1	0	0	0	0	2	0	0	0	1	1	0	0	0	0	0	0	0	0	1	0	0	0	0
Aquisphaera giovannonii OJF2	Bacteria	Planctomycetes	1	3	3	0	5	0	0	2	1	0	0	15	0	3	2	1	1	0	1	0	0	0	0	1	1	1	4	0	0	6	3	1	0	0	1	4	0	9	0	0	0	0	0	0	1	5	0
Aquitalea magnusonii H3	Bacteria	Proteobacteria	1	0	2	0	0	0	0	0	0	0	0	0	0	0	0	0	0	0	0	0	5	0	0	0	0	0	0	0	0	0	0	0	0	0	0	0	0	0	0	0	0	0	0	0	0	0	0
Aquitalea sp. USM4	Bacteria	Proteobacteria	0	0	2	0	0	0	0	0	0	0	0	0	0	0	1	0	0	0	0	0	4	0	0	0	0	0	0	0	0	1	0	0	0	0	0	0	0	0	0	0	0	0	0	0	0	0	0
Arachidicoccus ginsenosidivorans Gsoil 809	Bacteria	Bacteroidetes	0	19	5	0	6	0	0	2	5	0	0	8	0	1	4	0	0	0	9	0	1	0	2	0	6	10	13	3	9	2	1	2	8	0	1	1	0	25	0	0	0	0	0	0	0	4	0
Arachidicoccus sp. BS20	Bacteria	Bacteroidetes	0	12	8	0	2	0	0	0	1	0	0	3	0	1	4	0	1	0	2	0	1	0	1	1	2	1	5	2	3	1	0	3	4	0	0	0	0	10	0	0	0	0	0	0	0	1	0
Arcanobacterium haemolyticum DSM 20595	Bacteria	Actinobacteria	0	1	0	0	1	0	0	0	0	0	0	9	0	0	0	0	0	0	2	0	3	0	0	0	0	0	2	0	0	0	2	0	0	0	1	0	0	0	0	0	0	0	0	0	0	0	0
Arcanobacterium phocae DSM 10002	Bacteria	Actinobacteria	0	2	0	0	2	0	0	0	0	0	0	14	0	0	0	0	0	0	2	0	2	0	0	0	0	0	1	0	1	0	1	0	1	0	1	0	0	0	0	0	0	0	0	0	0	0	0
Arcanobacterium sp. 2701	Bacteria	Actinobacteria	0	2	0	0	1	0	0	0	0	0	0	9	0	0	1	0	0	0	1	0	3	0	0	0	0	0	1	0	0	0	1	0	1	0	1	0	0	0	0	0	0	0	0	0	0	0	0
Archaeoglobus fulgidus DSM 4304	Archaea	Euryarchaeota	0	0	0	0	0	0	0	0	0	0	0	0	0	0	0	0	0	0	0	0	0	0	0	0	0	0	0	0	0	0	0	0	0	0	0	0	0	0	0	0	0	0	0	0	0	0	0
Archaeoglobus profundus DSM 5631	Archaea	Euryarchaeota	0	0	0	0	0	0	0	0	0	0	0	0	0	0	0	0	0	0	0	0	0	0	0	0	0	0	0	0	0	0	0	0	0	0	1	0	0	0	0	0	0	0	0	0	0	0	0
Archaeoglobus sulfaticallidus PM70-1	Archaea	Euryarchaeota	0	0	0	0	0	0	0	0	0	0	0	0	0	0	0	0	0	0	0	0	0	0	0	0	0	0	0	0	0	0	0	0	0	0	0	2	0	0	0	0	0	0	0	0	0	0	0
Archaeoglobus veneficus SNP6	Archaea	Euryarchaeota	0	0	0	0	0	0	0	0	0	0	0	1	0	0	0	0	0	0	0	0	0	0	0	0	0	0	0	0	0	0	0	0	0	0	1	0	0	0	0	0	0	0	0	0	0	0	0
archaeon GW2011_AR10	Archaea	unclassified Archaea	0	0	0	0	0	0	0	0	0	0	0	0	0	0	0	0	0	0	0	0	0	0	0	0	0	0	0	0	0	0	0	0	0	0	0	0	0	0	0	0	0	0	0	0	0	0	0
archaeon GW2011_AR15	Archaea	unclassified Archaea	0	0	0	0	1	0	0	0	0	0	0	0	0	0	0	0	0	0	0	0	0	0	1	0	0	0	1	0	0	0	0	0	0	0	0	0	0	0	0	0	0	0	0	0	0	0	0
archaeon GW2011_AR20	Archaea	unclassified Archaea	0	0	0	0	0	0	0	0	0	0	0	0	0	0	0	0	0	0	0	0	1	0	0	0	0	0	0	0	0	0	0	0	0	0	0	0	0	0	0	0	0	0	0	0	0	0	0
Archangium gephyra DSM 2261	Bacteria	Proteobacteria	3	3	7	0	1	0	0	0	0	0	1	16	0	6	4	0	1	6	0	0	12	0	2	0	0	0	0	1	1	0	0	0	0	2	0	0	0	8	1	0	0	0	0	0	0	0	0
Arcobacter anaerophilus DSM 24636	Bacteria	Proteobacteria	0	0	1	0	0	0	0	0	0	0	0	1	0	0	0	0	0	4	0	0	2	0	0	0	0	0	0	0	0	0	0	0	0	0	0	0	0	0	0	0	0	0	0	0	0	0	0
Arcobacter aquimarinus W63	Bacteria	Proteobacteria	0	0	1	0	0	0	0	0	0	0	0	0	0	0	0	2	0	0	0	0	2	1	0	0	0	0	0	0	0	0	0	0	0	0	0	0	0	0	0	0	0	0	0	0	0	0	0
Arcobacter butzleri 7h1h	Bacteria	Proteobacteria	0	0	1	0	0	0	0	0	0	0	0	0	0	0	0	2	0	0	0	0	2	0	0	0	0	0	0	0	0	0	0	0	0	0	0	0	0	0	0	0	0	0	0	0	0	0	0
Arcobacter canalis LMG 29148	Bacteria	Proteobacteria	0	0	1	0	0	0	0	0	0	0	0	0	0	0	0	0	0	0	0	0	3	0	0	0	0	0	0	0	0	0	0	0	0	0	0	0	0	0	0	0	0	0	0	0	0	0	0
Arcobacter cibarius H743	Bacteria	Proteobacteria	0	0	1	0	0	0	0	0	0	0	0	0	0	0	0	2	0	0	0	0	4	0	0	0	0	0	0	0	0	0	0	0	0	0	0	0	0	0	0	0	0	0	0	0	0	0	0
Arcobacter cloacae LMG 26153	Bacteria	Proteobacteria	0	0	1	0	0	0	0	0	0	0	0	0	0	0	0	2	0	0	0	0	2	0	0	0	0	0	0	0	0	0	0	0	0	0	0	0	0	0	0	0	0	0	0	0	0	0	0
Arcobacter cryaerophilus D2610	Bacteria	Proteobacteria	0	0	1	0	0	0	0	0	0	0	0	0	0	0	0	2	0	0	0	0	2	0	0	0	0	0	0	0	0	0	0	0	0	0	0	0	0	0	0	0	0	0	0	0	0	0	0
Arcobacter defluvii LMG 25694	Bacteria	Proteobacteria	0	0	1	0	0	0	0	0	0	0	0	0	0	0	0	2	0	1	0	0	3	0	0	0	0	0	0	0	0	0	0	0	0	0	0	0	0	0	0	0	0	0	0	0	0	0	0
Arcobacter ellisii LMG 26155	Bacteria	Proteobacteria	0	0	1	0	0	0	0	0	0	0	0	0	0	0	0	2	0	0	0	0	2	3	0	0	0	0	0	0	0	0	0	0	0	0	0	0	0	0	0	0	0	0	0	0	0	0	0
Arcobacter halophilus CCUG 53805	Bacteria	Proteobacteria	0	0	1	0	0	0	0	0	0	0	0	0	0	0	0	0	0	0	0	0	3	1	0	0	0	0	0	0	0	0	0	0	0	0	0	0	0	0	0	0	0	0	0	0	0	0	0
Arcobacter lanthieri LMG 28516	Bacteria	Proteobacteria	0	0	1	0	0	0	0	0	0	0	0	0	0	0	0	2	0	0	0	0	2	0	0	0	0	0	0	0	0	0	0	0	0	0	0	0	0	0	0	0	0	0	0	0	0	0	0
Arcobacter lekithochrous DSM 100870	Bacteria	Proteobacteria	0	0	1	0	0	0	0	0	0	0	0	0	0	0	0	0	0	0	0	0	0	0	0	0	0	0	0	0	0	0	0	0	0	0	0	0	0	0	0	0	0	0	0	0	0	0	0
Arcobacter marinus JCM 15502	Bacteria	Proteobacteria	0	0	1	0	0	0	0	0	0	0	0	0	0	0	0	0	0	0	0	0	3	0	0	0	0	0	0	0	0	0	0	0	0	0	0	0	0	0	0	0	0	0	0	0	0	0	0
Arcobacter molluscorum LMG 25693	Bacteria	Proteobacteria	0	0	0	0	0	0	0	0	0	0	0	0	0	0	0	0	0	1	0	0	3	0	0	0	0	0	0	0	0	0	0	0	0	0	0	0	0	0	0	0	0	0	0	0	0	0	0
Arcobacter mytili LMG 24559	Bacteria	Proteobacteria	0	0	0	0	0	0	0	0	0	0	0	0	0	0	0	0	0	0	0	0	3	0	0	0	0	0	0	0	0	0	0	0	0	0	0	0	0	0	0	0	0	0	0	0	0	0	0
Arcobacter nitrofigilis DSM 7299	Bacteria	Proteobacteria	0	0	0	0	0	0	0	0	0	0	0	1	0	0	0	1	0	0	0	0	3	1	0	0	0	0	0	0	0	0	0	0	0	0	0	0	0	0	0	0	0	0	0	0	0	0	0
Arcobacter pacificus LMG 26638	Bacteria	Proteobacteria	0	0	1	0	0	0	0	0	0	0	0	1	0	0	0	0	0	0	0	0	1	0	0	0	0	0	0	0	0	0	0	0	0	0	0	0	0	0	0	0	0	0	0	0	0	0	0
Arcobacter skirrowii A2S6	Bacteria	Proteobacteria	0	0	1	0	0	0	0	0	0	0	0	0	0	0	0	1	0	0	0	0	2	0	0	0	0	0	0	0	0	0	0	0	0	0	0	0	0	0	0	0	0	0	0	0	0	0	0
Arcobacter sp. LPB0137	Bacteria	Proteobacteria	0	0	1	0	0	0	0	0	0	0	0	1	0	0	0	0	0	0	0	0	2	0	0	0	0	0	0	0	0	0	0	0	0	0	0	0	0	0	0	0	0	0	0	0	0	0	0
Arcobacter suis CECT 7833	Bacteria	Proteobacteria	0	0	1	0	0	0	0	0	0	0	0	0	0	0	0	2	0	0	0	0	3	0	0	0	0	0	0	0	0	0	0	0	0	0	0	0	0	0	0	0	0	0	0	0	0	0	0
Arcobacter thereius LMG 24486	Bacteria	Proteobacteria	0	0	1	0	0	0	0	0	0	0	0	0	0	0	0	2	0	0	0	0	2	0	0	0	0	0	0	0	0	0	0	0	0	0	0	0	0	0	0	0	0	0	0	0	0	0	0
Arcobacter trophiarum LMG 25534	Bacteria	Proteobacteria	0	0	1	0	0	0	0	0	0	0	0	0	0	0	0	2	0	0	0	0	3	0	0	0	0	0	0	0	0	0	0	0	0	0	0	0	0	0	0	0	0	0	0	0	0	0	0
Arcobacter venerupis LMG 26156	Bacteria	Proteobacteria	0	0	1	0	0	0	0	0	0	0	0	0	0	0	0	2	0	2	0	0	2	1	0	0	0	0	0	0	0	0	0	0	0	0	0	0	0	0	0	0	0	0	0	0	0	0	0
Arcticibacterium luteifluviistationis SM1504	Bacteria	Bacteroidetes	0	5	3	0	3	0	0	0	3	0	0	4	0	1	1	0	1	0	3	0	3	1	1	2	0	2	3	2	1	1	3	0	1	0	0	0	0	2	0	0	0	0	0	0	0	1	0
Ardenticatena Cfx-K	Bacteria	Chloroflexi	3	2	5	2	0	1	0	0	0	0	0	13	0	0	0	0	0	0	0	0	3	0	0	0	0	0	0	0	1	1	0	0	0	0	0	12	1	0	0	0	0	0	0	0	0	0	0
Arenibacter algicola SMS7	Bacteria	Bacteroidetes	1	1	4	0	1	0	0	1	0	0	0	5	0	1	3	0	0	0	4	0	2	0	0	0	0	1	5	0	3	1	7	0	0	0	0	0	0	3	0	0	0	0	0	0	0	0	0
Armatimonadetes bacterium Uphvl-Ar2	Bacteria	Armatimonadetes	1	0	0	0	0	0	0	0	0	0	0	3	0	1	0	0	0	0	4	0	2	0	0	0	0	0	3	0	1	0	0	0	0	0	1	0	0	1	0	0	0	0	0	0	0	0	0
Aromatoleum aromaticum EbN1	Bacteria	Proteobacteria	0	0	1	0	0	0	0	0	0	0	0	8	0	0	0	2	0	1	0	0	10	1	0	0	0	0	0	0	0	0	0	0	0	0	0	0	0	0	0	0	0	0	0	0	0	0	0
Arsenicicoccus sp. oral taxon 190 F0371	Bacteria	Actinobacteria	0	1	1	1	0	0	0	0	0	0	0	13	0	1	0	0	1	0	0	0	0	0	0	1	0	0	0	0	0	0	0	0	1	0	0	0	0	0	0	0	0	0	0	0	0	0	0
Arsenophonus nasoniae FIN	Bacteria	Proteobacteria	0	0	2	0	0	0	0	0	0	0	0	0	0	0	0	0	0	0	0	0	15	22	0	0	0	0	0	0	0	0	0	0	1	0	0	1	0	0	0	0	0	0	0	0	0	0	0
Arthrobacter agilis UMCV2	Bacteria	Actinobacteria	2	0	2	1	0	1	0	0	2	0	0	13	0	1	0	0	1	0	0	0	2	0	0	3	0	0	0	1	1	2	0	1	1	0	0	0	4	0	0	0	0	0	0	0	0	1	0
Arthrobacter alpinus R3.8	Bacteria	Actinobacteria	1	0	3	0	1	0	0	0	0	0	0	10	0	1	0	0	1	0	0	0	4	0	0	1	0	0	1	0	0	0	2	1	0	0	1	0	0	0	0	0	0	0	0	0	0	0	0
Arthrobacter citreus NEB 577	Bacteria	Actinobacteria	5	0	2	5	0	0	0	0	0	0	0	10	0	0	0	0	2	0	1	0	2	0	1	0	0	0	0	0	0	0	0	0	2	0	1	1	0	1	0	0	0	0	0	0	0	0	0
Arthrobacter crystallopoietes DSM 20117	Bacteria	Actinobacteria	2	0	2	1	0	0	0	0	0	0	0	11	0	1	0	0	0	0	0	0	3	0	2	0	0	0	0	0	0	0	0	0	0	0	1	0	0	0	0	0	0	0	0	0	0	0	0
Arthrobacter saudimassiliensis 11W110_air	Bacteria	Actinobacteria	1	1	2	0	0	0	0	0	0	0	0	13	0	1	0	0	0	0	0	0	5	0	1	0	0	0	0	0	0	1	0	0	0	0	0	0	0	0	0	0	0	0	0	0	0	0	0
Arthrobacter sp. LS16	Bacteria	Actinobacteria	1	0	2	0	0	0	0	0	0	0	0	2	0	0	1	0	0	0	0	0	2	0	0	0	0	0	0	0	0	0	1	0	0	0	1	0	0	0	0	0	0	0	0	0	0	0	0
Arthrospira platensis NIES-39	Bacteria	Cyanobacteria	0	0	1	0	0	0	0	1	0	0	0	10	0	0	0	0	0	0	0	0	1	0	1	0	0	0	0	0	0	0	0	0	0	0	1	1	0	0	0	0	0	0	0	0	0	0	0
Asaia bogorensis NBRC 16594	Bacteria	Proteobacteria	0	0	1	0	0	0	1	0	0	0	0	5	0	2	0	0	0	0	1	0	7	3	0	0	0	0	0	0	0	4	0	0	0	1	0	0	0	0	0	0	0	0	0	0	0	0	0
Asticcacaulis excentricus CB 48	Bacteria	Proteobacteria	0	15	12	0	4	0	0	2	3	0	0	2	0	2	3	0	1	1	1	0	6	1	0	0	4	5	5	0	3	0	0	5	0	0	0	2	1	16	0	0	0	0	0	0	0	4	0
Athalassotoga saccharophila NAS-01	Bacteria	Thermotogae	1	3	2	1	0	0	0	0	1	0	0	7	0	0	1	0	0	0	1	0	1	0	0	0	0	0	0	0	2	0	1	0	3	0	2	0	0	0	0	0	0	0	0	0	0	2	0
Atlantibacter hermannii NCTC12129	Bacteria	Proteobacteria	3	2	6	1	0	0	1	0	0	0	0	14	0	2	0	0	0	2	0	0	6	1	0	0	0	0	0	0	1	0	0	0	0	2	0	0	0	2	0	0	0	0	0	0	0	0	0
Atopobium parvulum DSM 20469	Bacteria	Actinobacteria	1	1	0	0	1	0	0	0	0	0	0	3	0	0	0	0	0	0	0	0	0	0	1	0	0	0	0	0	0	1	0	0	0	0	0	0	0	0	0	0	0	0	0	0	0	0	0
Aulosira laxa NIES-50	Bacteria	Cyanobacteria	0	1	1	0	0	0	0	0	1	0	0	11	0	0	0	0	0	1	0	0	1	0	0	0	0	1	0	0	1	0	0	0	0	1	1	0	0	0	0	0	0	0	0	0	0	0	0
Aurantimicrobium minutum KNC	Bacteria	Actinobacteria	0	0	1	0	0	0	0	0	0	0	0	6	0	0	0	0	1	0	0	0	2	0	0	0	0	0	0	0	0	1	0	0	0	0	0	0	0	0	0	0	0	0	0	0	0	0	0
Aurantimicrobium sp. MWH-Mo1	Bacteria	Actinobacteria	0	0	1	0	0	0	0	0	0	0	0	7	0	0	0	0	1	0	0	0	2	0	0	0	0	0	0	0	0	0	0	0	0	0	0	0	0	0	0	0	0	0	0	0	0	0	0
Auraticoccus monumenti MON 2.2	Bacteria	Actinobacteria	2	5	8	0	0	0	0	1	1	0	0	14	0	2	0	0	0	0	3	0	2	0	0	0	1	0	2	0	1	1	0	1	3	0	1	1	3	5	0	0	0	0	0	0	0	4	0
Aureimonas altamirensis DSM 21988	Bacteria	Proteobacteria	0	0	1	0	0	0	1	0	0	0	0	0	0	2	0	0	3	1	0	0	0	0	0	0	0	0	0	0	0	0	0	0	0	0	0	0	0	0	0	0	0	0	0	0	0	0	0
Aureimonas frigidaquae JCM 14755	Bacteria	Proteobacteria	0	0	1	0	0	0	1	0	0	0	0	2	0	2	0	0	1	0	0	0	1	0	0	0	0	0	0	0	0	0	0	0	0	0	0	0	0	0	0	0	0	0	0	0	0	0	0
Aureimonas sp. AU20	Bacteria	Proteobacteria	0	0	2	2	1	0	2	0	3	0	0	9	0	2	5	0	0	0	0	0	6	1	2	1	0	0	0	0	0	0	0	0	0	0	1	0	1	0	0	0	0	0	0	0	0	0	0
Aureitalea sp. RR4-38	Bacteria	Bacteroidetes	0	0	2	0	0	0	0	0	0	0	0	4	0	0	0	0	1	0	1	0	2	0	1	0	0	0	0	0	1	1	0	0	0	1	0	0	0	0	0	0	0	0	0	0	0	0	0
Auricoccus indicus S31	Bacteria	Firmicutes	0	0	0	0	0	0	0	0	0	0	0	3	0	0	0	0	0	0	0	0	0	0	0	0	0	0	0	0	0	1	0	0	0	0	0	0	0	0	0	0	0	0	0	0	0	0	0
Auritidibacter sp. NML130574	Bacteria	Actinobacteria	0	0	0	0	0	0	0	0	0	0	0	7	0	0	0	0	0	0	0	0	4	0	0	0	0	0	0	0	0	0	0	0	0	0	0	0	0	0	0	0	0	0	0	0	0	0	0
Avibacterium paragallinarum ADL-AP01	Bacteria	Proteobacteria	0	0	1	0	0	0	0	0	0	0	0	2	0	0	0	0	0	1	0	0	3	0	0	0	0	0	0	0	1	1	0	0	0	0	0	0	0	0	0	0	0	0	0	0	0	0	0
Avibacterium volantium NCTC3438	Bacteria	Proteobacteria	0	1	1	0	0	0	0	0	0	0	0	3	0	0	0	0	0	0	0	0	2	0	0	0	0	0	0	0	0	1	1	0	0	0	0	0	0	0	0	0	0	0	0	0	0	0	0
Azoarcus communis TSNA42	Bacteria	Proteobacteria	0	0	1	0	1	0	0	0	0	0	0	2	0	0	0	2	0	1	0	0	8	0	0	0	0	0	0	0	0	0	1	0	0	0	0	0	0	0	0	0	0	0	0	0	0	0	0
Azoarcus olearius DQS4	Bacteria	Proteobacteria	0	0	2	0	2	0	0	0	0	0	0	8	0	0	0	2	0	1	0	0	8	0	0	0	0	0	0	0	0	0	1	0	0	0	0	0	0	0	0	0	0	0	0	0	0	0	0
Azoarcus sp. M9-3-2	Bacteria	Proteobacteria	0	0	1	0	0	0	0	0	0	0	0	1	0	0	0	0	0	0	0	0	9	0	0	0	0	0	0	0	0	0	0	0	0	0	0	0	0	0	0	0	0	0	0	0	0	0	0
Azorhizobium caulinodans ORS 571	Bacteria	Proteobacteria	0	0	1	0	1	0	0	0	0	0	0	6	0	0	0	2	2	2	0	0	3	1	0	0	0	0	0	0	0	0	1	0	0	0	0	0	0	0	0	0	0	0	0	0	0	0	0
Azospira oryzae PS	Bacteria	Proteobacteria	0	0	1	0	0	0	0	0	0	0	0	0	0	0	0	0	0	0	0	0	6	1	0	0	0	0	0	0	0	0	0	0	0	0	0	0	0	0	0	0	0	0	0	0	0	0	0
Azospira sp. I09	Bacteria	Proteobacteria	0	0	1	0	0	0	0	0	0	0	0	0	0	0	0	0	0	0	0	0	7	0	0	0	0	0	0	0	0	0	1	0	0	0	0	0	0	0	0	0	0	0	0	0	0	0	0
Azospirillum brasilense Sp 7	Bacteria	Proteobacteria	4	1	2	1	3	0	0	0	1	0	1	12	0	1	0	3	0	0	0	0	11	1	0	0	0	0	0	0	0	0	0	0	0	0	0	0	0	0	0	0	0	0	0	0	0	0	0
Azospirillum humicireducens SgZ-5	Bacteria	Proteobacteria	4	1	2	1	2	0	1	0	1	0	0	9	0	0	1	3	0	0	0	0	9	2	0	0	0	0	0	0	1	0	0	0	0	0	0	0	0	0	0	0	0	0	0	0	0	0	0
Azospirillum lipoferum 4B	Bacteria	Proteobacteria	4	1	1	1	2	0	1	0	1	0	0	11	0	0	1	3	0	0	0	0	10	3	1	0	0	0	0	0	0	0	0	0	0	0	0	0	0	0	0	0	0	0	0	0	0	0	0
Azospirillum sp. M2T2B2	Bacteria	Proteobacteria	4	1	1	1	2	0	1	0	1	0	0	11	0	0	1	3	0	0	0	0	10	1	0	0	0	0	0	0	0	0	0	0	0	0	0	0	0	0	0	0	0	0	0	0	0	0	0
Azospirillum thiophilum BV-S	Bacteria	Proteobacteria	4	1	1	1	2	0	1	0	1	0	0	11	0	0	1	3	0	0	0	0	10	2	0	0	0	0	0	0	0	0	0	0	0	0	0	0	0	0	0	0	0	0	0	0	0	0	0
Azotobacter chroococcum B3	Bacteria	Proteobacteria	0	0	1	1	1	0	0	0	0	0	0	14	0	2	0	2	0	0	0	0	6	0	0	0	0	0	0	0	0	5	0	0	1	2	0	1	0	0	0	0	0	0	0	0	1	0	0
Azotobacter vinelandii CA	Bacteria	Proteobacteria	0	0	1	1	1	0	1	0	0	0	0	9	0	1	0	2	0	0	0	0	5	0	0	0	0	0	0	0	0	1	0	0	1	0	0	0	0	0	0	0	0	0	0	0	1	0	0
Bacillaceae bacterium ZC4	Bacteria	Firmicutes	2	0	0	1	0	0	0	0	0	0	0	2	0	0	0	0	0	0	0	0	0	0	0	0	0	0	0	0	0	1	0	0	0	0	0	0	0	0	0	0	0	0	0	0	0	0	0
Bacillus aerophilus 232	Bacteria	Firmicutes	8	0	1	3	1	0	0	1	1	1	0	1	0	0	1	0	1	0	0	0	4	0	0	0	0	1	0	1	0	1	1	0	0	0	1	0	1	2	0	0	0	0	1	0	0	1	0
Bacillus albus PFYN01	Bacteria	Firmicutes	2	0	0	1	0	0	1	0	0	0	0	6	0	0	0	0	1	0	0	0	1	0	2	0	0	0	0	0	0	0	0	0	0	0	0	0	0	0	0	0	0	0	0	0	0	0	0
Bacillus altitudinis 11-1-1	Bacteria	Firmicutes	6	0	1	3	1	0	0	1	1	1	0	1	0	0	1	0	1	0	0	0	6	0	0	0	0	1	0	1	0	1	0	0	0	0	1	0	1	2	0	0	0	0	1	0	0	1	0
Bacillus amyloliquefaciens RD7-7	Bacteria	Firmicutes	3	0	1	3	0	0	0	0	0	2	0	4	0	0	1	0	2	0	0	0	3	0	0	0	0	0	0	2	0	3	0	0	0	0	0	0	0	4	0	0	1	0	0	0	0	2	0
Bacillus anthracis str. A2012	Bacteria	Firmicutes	0	0	0	0	0	0	1	0	0	0	0	9	0	0	0	0	4	0	0	0	3	0	3	0	0	0	0	0	0	1	0	0	0	0	0	0	0	0	0	0	0	0	0	0	0	0	0
Bacillus asahii OM18	Bacteria	Firmicutes	0	0	1	0	0	0	0	0	0	0	0	5	0	0	0	0	8	0	0	0	3	0	0	0	0	0	0	0	0	0	0	0	0	0	0	0	0	0	0	0	0	0	0	0	0	0	0
Bacillus atrophaeus 1942	Bacteria	Firmicutes	2	0	1	4	0	0	0	0	0	0	0	6	0	0	1	0	6	0	0	0	4	0	0	0	0	0	0	1	0	2	0	0	0	0	0	0	1	3	0	0	1	0	0	0	0	2	0
Bacillus beveridgei MLTeJB	Bacteria	Firmicutes	0	1	1	3	0	0	0	0	0	0	0	11	0	0	4	0	0	0	1	0	3	0	0	0	0	0	0	0	0	1	0	0	1	0	0	0	1	1	0	0	0	0	0	0	0	1	0
Bacillus bombysepticus wang	Bacteria	Firmicutes	0	0	0	0	0	0	0	0	0	0	0	1	0	0	0	0	0	0	0	0	0	0	0	0	0	0	0	0	0	0	0	0	0	0	0	0	0	0	0	0	0	0	0	0	0	0	0
Bacillus butanolivorans PHB-7a	Bacteria	Firmicutes	2	0	2	1	0	0	1	0	0	0	0	8	0	0	0	0	4	0	0	0	2	0	1	0	0	0	1	0	0	0	0	0	0	0	2	0	0	0	0	0	0	0	0	0	0	0	0
Bacillus cellulosilyticus DSM 2522	Bacteria	Firmicutes	1	3	4	2	5	0	1	1	2	0	0	4	0	0	6	0	3	0	1	0	2	0	0	1	0	0	0	4	2	0	0	0	2	0	0	2	2	5	0	0	0	0	0	0	0	1	0
Bacillus cereus AH820	Bacteria	Firmicutes	1	0	0	1	0	0	1	0	0	0	0	9	0	0	0	0	5	0	0	0	2	0	4	0	0	0	0	0	0	0	0	0	0	0	0	0	0	0	0	0	0	0	0	0	0	0	0
Bacillus circulans PK3_109	Bacteria	Firmicutes	13	4	4	6	0	0	2	0	0	0	0	10	0	0	0	0	1	0	0	0	2	0	0	0	1	1	0	0	1	5	0	1	0	0	3	0	4	10	0	0	0	0	0	0	0	2	0
Bacillus clausii KSM-K16	Bacteria	Firmicutes	3	1	2	6	1	0	0	0	0	0	0	3	0	0	1	0	2	0	0	0	4	0	0	0	0	0	0	0	2	4	0	0	0	0	0	0	2	3	0	0	0	0	0	0	0	2	0
Bacillus coagulans 2-6	Bacteria	Firmicutes	1	0	0	0	0	0	0	0	0	0	0	5	0	0	0	0	1	0	0	0	1	0	0	0	0	0	0	0	0	0	0	0	1	0	0	0	1	0	0	0	0	0	0	0	0	0	0
Bacillus cohnii DSM 6307	Bacteria	Firmicutes	2	0	4	0	0	0	0	0	0	0	0	7	0	0	0	0	3	0	0	0	1	0	0	0	0	0	0	0	0	1	0	0	0	0	0	0	0	0	0	0	0	0	0	0	0	0	0
Bacillus cytotoxicus NVH 391-98	Bacteria	Firmicutes	1	0	0	1	0	0	0	0	0	0	0	6	0	0	0	0	2	0	0	0	1	0	2	0	0	0	0	0	0	0	0	0	0	0	0	0	0	0	0	0	0	0	0	0	0	0	0
Bacillus endophyticus Hbe603	Bacteria	Firmicutes	3	0	1	1	0	0	0	0	0	0	0	5	1	0	1	0	5	0	0	0	6	0	0	0	0	0	0	0	0	4	1	0	1	0	0	0	0	1	0	0	0	0	0	0	0	0	0
Bacillus flexus KLBMP 4941	Bacteria	Firmicutes	2	1	2	0	0	0	0	0	0	0	0	9	2	0	0	0	1	0	0	0	3	0	1	0	0	0	0	0	0	2	0	0	0	0	0	0	1	0	0	0	0	0	0	0	0	0	0
Bacillus freudenreichii NCTC4823	Bacteria	Firmicutes	0	0	0	0	0	0	0	0	0	0	0	1	0	0	0	0	4	0	0	0	2	0	0	0	0	0	0	0	0	0	0	0	0	0	0	0	0	0	0	0	0	0	0	0	0	0	0
Bacillus gibsonii FJAT-10019	Bacteria	Firmicutes	4	0	1	4	1	0	0	0	0	1	0	7	0	0	1	0	3	0	0	0	4	0	0	1	0	0	0	1	0	3	0	0	0	0	0	0	2	4	0	0	1	0	0	0	0	2	0
Bacillus glycinifermentans KBN06P03352	Bacteria	Firmicutes	6	0	2	4	1	0	1	0	0	1	1	5	0	0	1	0	3	0	0	0	9	0	1	0	0	1	0	1	1	4	1	0	0	0	0	0	3	4	0	0	1	0	0	0	0	1	0
Bacillus gobiensis FJAT-4402	Bacteria	Firmicutes	0	0	1	3	0	0	0	0	0	0	0	9	0	0	0	0	2	0	0	0	2	0	1	0	2	0	1	0	3	8	0	0	1	0	1	2	0	0	0	0	0	0	0	0	0	0	0
Bacillus halodurans C-125	Bacteria	Firmicutes	4	1	2	3	1	0	1	0	1	1	0	7	0	0	5	0	2	0	0	0	2	0	0	0	1	0	0	0	3	1	0	0	1	0	2	1	2	3	0	0	0	0	0	0	0	2	1
Bacillus halotolerans F41-3	Bacteria	Firmicutes	5	0	1	3	1	0	0	0	0	1	0	5	0	0	1	0	4	0	0	0	2	0	0	1	0	0	0	1	0	3	0	0	0	0	0	0	1	3	0	0	0	0	0	0	0	2	0
Bacillus horikoshii 20a	Bacteria	Firmicutes	1	0	2	1	0	0	0	0	0	0	0	10	0	0	1	0	2	0	0	0	1	0	0	0	0	0	0	1	1	1	0	1	0	0	0	0	0	0	0	0	0	0	0	0	0	0	0
Bacillus infantis NRRL B-14911	Bacteria	Firmicutes	4	1	2	2	0	0	0	0	0	0	0	11	0	0	1	0	3	0	0	0	1	0	0	0	0	1	0	0	3	0	0	0	1	0	1	0	0	1	0	0	0	0	0	0	0	1	0
Bacillus kochii BDGP4	Bacteria	Firmicutes	0	0	2	0	0	0	0	0	0	0	0	4	0	0	0	0	1	0	0	0	2	0	0	0	0	0	0	0	0	0	0	0	0	0	0	0	0	0	0	0	0	0	0	0	0	0	0
Bacillus krulwichiae AM31D	Bacteria	Firmicutes	0	1	1	0	0	0	0	0	1	0	0	7	0	0	0	0	1	0	0	0	4	0	0	0	0	2	0	0	0	3	1	0	0	0	0	0	0	2	0	0	0	0	0	0	0	0	0
Bacillus lehensis G1	Bacteria	Firmicutes	1	2	3	3	1	0	0	0	0	0	0	5	0	0	3	0	2	0	0	0	4	0	0	0	0	0	1	0	1	3	0	0	0	0	1	0	0	1	0	0	0	0	0	0	0	2	0
Bacillus lentus NCTC4824	Bacteria	Firmicutes	3	8	2	3	0	0	1	0	1	0	0	8	0	0	0	0	3	0	1	0	2	0	0	0	0	0	5	0	2	1	1	1	0	0	3	0	1	7	0	0	0	0	0	0	1	2	0
Bacillus licheniformis 0DA23-1	Bacteria	Firmicutes	6	0	2	4	3	0	0	0	0	0	1	6	0	0	0	0	3	0	0	0	6	0	1	1	0	1	0	0	2	3	0	0	0	0	0	0	3	4	0	0	0	0	1	0	0	1	0
Bacillus marisflavi 151-25	Bacteria	Firmicutes	5	0	0	3	0	0	0	0	0	0	0	6	0	0	1	0	0	1	0	0	3	0	0	0	0	1	0	0	0	7	0	0	1	0	3	0	1	0	0	0	0	0	0	0	0	0	0
Bacillus megaterium NBRC 15308 = ATCC 14581	Bacteria	Firmicutes	1	1	0	4	0	0	0	0	0	0	0	9	1	0	0	0	4	0	0	0	4	0	5	0	0	0	0	0	0	6	1	0	1	0	0	0	1	0	0	0	0	0	0	0	0	0	0
Bacillus mesonae H20-5	Bacteria	Firmicutes	1	2	4	0	0	0	0	0	0	0	0	8	0	0	0	0	7	0	2	0	1	0	0	0	0	0	3	0	1	1	0	0	2	0	2	0	0	0	0	0	0	0	0	0	0	0	0
Bacillus methanolicus MGA3	Bacteria	Firmicutes	0	0	0	0	0	0	0	0	0	0	0	4	0	0	0	0	4	0	0	0	2	0	0	0	0	0	0	0	1	0	0	0	0	0	0	0	0	0	0	0	0	0	0	0	0	0	0
Bacillus mobilis ML-A2C4	Bacteria	Firmicutes	2	0	0	1	0	0	0	0	0	0	0	9	0	0	0	0	3	0	0	0	1	0	5	0	0	0	0	0	0	0	0	0	0	0	0	0	0	0	0	0	0	0	0	0	0	0	0
Bacillus mojavensis UCMB5075	Bacteria	Firmicutes	3	0	1	4	1	0	0	0	0	2	0	6	0	0	1	0	3	0	0	0	6	0	0	1	0	0	0	1	0	3	0	0	0	0	0	0	2	4	0	0	1	0	0	0	0	2	0
Bacillus muralis G25-68	Bacteria	Firmicutes	3	2	2	3	1	0	1	0	0	0	0	9	1	0	0	0	4	0	0	0	3	0	1	0	0	0	0	0	0	2	0	0	0	0	0	0	0	0	0	0	0	0	0	0	0	0	0
Bacillus mycoides KBAB4	Bacteria	Firmicutes	1	0	1	1	0	0	0	0	0	0	0	9	0	0	0	0	3	0	0	0	3	0	3	0	0	0	0	0	0	0	0	0	0	0	0	0	0	0	0	0	0	0	0	0	0	0	0
Bacillus oceanisediminis 2691	Bacteria	Firmicutes	1	0	1	2	0	0	0	0	0	0	0	11	0	0	0	0	4	0	0	0	4	0	0	0	0	0	0	0	1	2	0	0	0	0	0	0	0	1	0	0	0	0	0	0	0	0	0
Bacillus pacificus NCCP 15909	Bacteria	Firmicutes	0	0	0	1	0	0	0	0	0	0	0	6	0	0	0	0	2	0	0	0	3	0	2	0	0	0	0	0	0	1	0	0	0	0	0	0	0	0	0	0	0	0	0	0	0	0	0
Bacillus paralicheniformis ATCC 9945a	Bacteria	Firmicutes	7	0	2	5	3	0	1	1	0	1	1	7	0	0	1	0	5	0	0	0	4	0	0	1	0	1	0	1	2	4	1	0	0	0	0	0	3	7	0	0	0	0	1	0	0	1	0
Bacillus paranthracis NCCP 14796	Bacteria	Firmicutes	0	0	0	1	0	0	0	0	0	0	0	8	0	0	0	0	2	0	0	0	2	0	2	0	0	0	0	0	0	0	0	0	0	0	0	0	0	0	0	0	0	0	0	0	0	0	0
Bacillus pseudofirmus OF4	Bacteria	Firmicutes	1	0	1	1	0	0	0	0	0	0	0	7	0	0	1	0	1	0	0	0	6	0	0	1	0	0	0	0	0	1	0	0	0	0	0	0	0	0	0	0	0	0	0	0	0	0	0
Bacillus pumilus 145	Bacteria	Firmicutes	6	0	1	3	0	0	0	1	1	1	0	1	0	0	1	0	1	0	0	0	6	0	0	0	0	1	0	1	0	1	0	0	0	0	1	0	1	2	0	0	0	0	1	0	0	1	0
Bacillus safensis U14-5	Bacteria	Firmicutes	6	0	1	3	1	0	0	1	1	1	0	1	0	0	1	0	1	0	0	0	6	0	0	0	0	1	0	1	0	1	0	0	0	0	1	0	1	2	0	0	0	0	1	0	0	1	0
Bacillus siamensis SCSIO 05746	Bacteria	Firmicutes	3	0	1	2	1	0	0	0	0	1	0	3	0	0	1	0	2	0	0	0	7	0	0	0	0	0	0	2	0	3	0	0	0	0	0	0	0	2	0	0	0	0	0	0	0	2	0
Bacillus simplex SH-B26	Bacteria	Firmicutes	1	0	0	1	0	0	1	0	0	0	0	7	1	0	0	0	3	0	0	0	3	0	0	0	0	0	0	0	0	2	0	0	0	0	0	0	0	0	0	0	0	0	0	0	0	0	0
Bacillus smithii DSM 4216	Bacteria	Firmicutes	1	0	1	1	0	0	0	0	0	0	0	3	0	0	0	0	3	0	0	0	2	0	0	0	0	0	0	0	1	0	0	0	1	0	0	0	0	0	0	0	0	0	0	0	0	0	0
Bacillus sonorensis SRCM101395	Bacteria	Firmicutes	7	0	2	3	3	0	0	1	0	1	1	4	0	0	0	0	4	0	0	0	6	0	3	2	0	1	0	0	1	4	0	0	0	0	0	0	3	6	0	0	1	0	1	0	0	1	0
Bacillus sp. FJAT-22090	Bacteria	Firmicutes	0	0	2	0	0	0	0	0	0	0	0	4	0	0	0	0	3	0	0	0	2	0	0	0	0	0	0	0	0	0	0	0	0	0	0	0	0	0	0	0	0	0	0	0	0	0	0
Bacillus subtilis HDZK-BYSB7	Bacteria	Firmicutes	1	0	0	1	0	0	0	0	0	0	0	9	0	0	0	0	4	0	0	0	2	0	2	0	0	0	0	0	0	0	0	0	0	0	0	0	0	0	0	0	0	0	0	0	0	0	0
Bacillus tequilensis EA-CB0015	Bacteria	Firmicutes	2	0	1	3	1	0	0	0	0	1	0	8	0	0	1	0	3	0	0	0	4	0	0	0	0	0	0	1	0	3	0	0	0	0	0	0	1	3	0	0	1	0	0	0	0	2	0
Bacillus thermoamylovorans SSBM	Bacteria	Firmicutes	4	1	1	2	0	0	0	0	0	0	0	7	0	0	0	0	3	0	0	0	1	0	0	0	0	0	0	0	0	1	0	0	1	0	1	0	0	1	0	0	0	0	0	0	0	0	0
Bacillus thermocopriae DUT50_236	Bacteria	Firmicutes	0	0	0	0	0	0	0	0	0	0	0	8	0	0	0	0	0	0	0	0	1	0	0	0	0	0	0	0	1	2	0	0	0	0	0	0	0	0	0	0	0	0	0	0	0	0	0
Bacillus thuringiensis BM-BT15426	Bacteria	Firmicutes	0	0	0	1	0	0	1	0	0	0	0	9	0	0	0	0	4	0	0	0	3	0	3	0	0	0	0	0	0	0	0	0	0	0	0	0	0	0	0	0	0	0	0	0	0	0	0
Bacillus toyonensis BCT-7112	Bacteria	Firmicutes	1	0	1	1	0	0	0	0	0	0	0	9	0	0	0	0	5	0	0	0	2	0	4	0	0	0	0	0	0	0	0	0	0	0	0	0	0	0	0	0	0	0	0	0	0	0	0
Bacillus tropicus AOA-CPS1	Bacteria	Firmicutes	0	0	0	1	0	0	1	0	0	0	0	9	0	0	0	0	4	0	0	0	2	0	3	0	0	0	0	0	0	1	0	0	0	0	0	0	0	0	0	0	0	0	0	0	0	0	0
Bacillus vallismortis DSM 11031	Bacteria	Firmicutes	4	0	1	4	1	0	0	0	0	1	0	5	0	0	1	0	3	0	0	0	7	0	0	1	0	0	0	1	0	3	0	0	0	0	0	0	2	4	0	0	0	0	0	0	0	2	0
Bacillus velezensis AGVL-005	Bacteria	Firmicutes	0	0	0	2	0	0	0	0	0	1	0	3	0	0	1	0	1	0	0	0	2	0	0	1	0	0	0	0	0	1	0	0	0	0	0	0	0	0	0	0	1	0	0	0	0	2	0
Bacillus vietnamensis 151-6	Bacteria	Firmicutes	1	1	1	2	0	0	0	0	0	0	0	8	0	0	1	0	2	0	0	0	2	0	0	0	0	0	0	1	0	0	0	0	0	0	0	0	0	1	0	0	0	0	0	0	0	0	0
Bacillus weihaiensis Alg07	Bacteria	Firmicutes	2	1	0	0	0	0	0	0	0	0	0	7	1	0	3	0	1	0	0	0	1	0	1	0	0	0	0	1	2	0	0	0	1	0	0	0	0	0	0	0	0	0	0	0	0	0	0
Bacillus weihenstephanensis WSBC 10204	Bacteria	Firmicutes	2	0	1	1	0	0	0	0	0	0	0	9	0	0	0	0	3	0	0	0	3	0	3	0	0	0	0	0	0	0	0	0	0	0	0	0	0	0	0	0	0	0	0	0	0	0	0
Bacillus wiedmannii B23193	Bacteria	Firmicutes	2	0	0	1	0	0	1	0	0	0	0	9	0	0	0	0	4	0	0	0	4	0	3	0	0	0	0	0	0	0	0	0	0	0	0	0	0	0	0	0	0	0	0	0	0	0	0
Bacillus xiamenensis VV3	Bacteria	Firmicutes	4	0	1	3	1	0	0	1	1	0	0	1	0	0	0	0	1	0	0	0	4	0	0	0	0	1	0	1	0	1	1	0	0	0	1	0	1	0	0	0	0	0	1	0	0	0	0
Bacterioplanes sanyensis NV9	Bacteria	Proteobacteria	0	0	1	0	0	0	1	0	0	0	0	1	0	0	0	0	2	0	0	0	5	0	0	0	0	0	0	0	0	0	0	0	0	0	0	0	0	0	0	0	0	0	0	0	0	0	0
Bacteriovorax stolpii AC01	Bacteria	Proteobacteria	0	0	1	0	0	0	0	0	0	0	0	1	0	0	0	0	0	0	0	0	4	0	1	0	0	0	0	0	0	0	0	0	0	0	0	0	0	0	0	0	0	0	0	0	0	0	0
bacterium BFN5	Bacteria	unclassified Bacteria	0	0	0	0	0	0	0	0	0	0	0	4	0	0	0	0	7	0	0	0	5	0	1	0	0	0	0	0	0	0	0	0	0	0	0	0	0	0	0	0	0	0	0	0	0	0	0
Bacteroidales bacterium 38-H	Bacteria	Bacteroidetes	0	3	2	0	0	0	0	0	0	0	0	4	0	0	1	0	0	2	1	0	4	0	1	0	0	0	0	0	0	0	0	0	0	0	0	0	0	0	0	0	0	1	0	0	0	0	0
Bacteroides caccae ATCC 43185	Bacteria	Bacteroidetes	0	17	10	0	0	0	0	0	0	0	0	3	0	0	7	0	0	0	12	0	3	0	1	0	1	3	12	1	4	2	3	4	2	0	0	0	0	8	0	0	0	0	0	0	0	2	0
Bacteroides caecimuris I48	Bacteria	Bacteroidetes	0	11	8	0	0	0	0	0	3	0	0	3	0	0	3	0	1	0	5	0	3	3	1	0	2	5	2	1	1	1	2	1	4	1	0	0	1	28	0	0	0	0	0	0	0	4	0
Bacteroides cellulosilyticus WH2	Bacteria	Bacteroidetes	0	43	31	0	7	0	2	2	10	0	0	10	0	0	5	0	3	0	7	0	3	1	1	5	4	25	9	9	10	2	2	3	4	0	1	1	3	48	0	0	0	0	0	0	2	9	0
Bacteroides dorei isolate HS2_L_2_B_045b	Bacteria	Bacteroidetes	0	27	4	0	0	0	0	0	1	0	0	7	0	1	2	0	1	0	8	0	3	2	1	0	1	17	8	1	3	1	3	1	3	0	0	1	1	28	0	0	0	0	0	0	0	4	0
Bacteroides fragilis NCTC 9343	Bacteria	Bacteroidetes	0	15	10	0	0	0	0	0	0	0	0	6	0	0	6	0	2	0	12	0	3	0	1	2	3	0	9	1	4	2	3	4	3	0	1	0	0	9	0	0	0	0	0	0	0	2	0
Bacteroides helcogenes P 36-108	Bacteria	Bacteroidetes	0	11	9	0	2	0	0	1	0	0	0	5	0	0	2	0	4	0	8	0	4	0	1	1	1	0	6	1	2	1	3	1	1	0	0	0	0	4	0	0	0	0	0	0	0	0	0
Bacteroides heparinolyticus F0111	Bacteria	Bacteroidetes	0	9	8	0	3	0	1	2	3	0	0	6	0	0	1	0	1	0	5	0	2	0	1	1	0	1	3	1	1	2	2	0	1	0	0	0	0	11	0	0	0	0	0	0	0	3	0
Bacteroides intestinalis APC919/174	Bacteria	Bacteroidetes	0	35	16	0	5	0	2	2	6	0	0	8	0	0	2	0	3	0	7	0	3	0	1	1	3	12	4	5	9	2	1	2	4	0	3	1	1	44	0	0	0	0	0	0	1	4	0
Bacteroides ovatus 3725 D1 iv	Bacteria	Bacteroidetes	0	22	15	0	7	0	0	0	5	0	0	5	0	1	2	0	11	0	12	0	3	4	1	1	2	12	3	4	10	3	3	4	4	0	1	0	2	25	0	0	0	0	0	0	3	4	0
Bacteroides salanitronis DSM 18170	Bacteria	Bacteroidetes	0	10	9	0	3	0	0	0	1	0	0	6	0	0	1	0	1	0	0	0	3	5	1	2	1	11	1	1	3	1	2	2	2	0	0	0	1	13	0	0	0	0	0	0	0	3	0
Bacteroides sp. A1C1	Bacteria	Bacteroidetes	0	17	18	0	5	0	0	5	0	0	0	7	0	1	2	0	5	0	6	0	3	1	1	2	2	0	3	1	5	3	0	0	3	0	2	0	1	14	0	0	0	0	0	0	0	2	0
Bacteroides thetaiotaomicron 7330	Bacteria	Bacteroidetes	0	31	9	0	0	0	0	0	0	0	0	8	0	0	4	0	13	0	13	0	3	1	1	1	4	8	7	4	6	4	2	3	3	0	2	0	1	31	0	0	0	0	0	0	0	4	0
Bacteroides uniformis NBRC 113350	Bacteria	Bacteroidetes	0	22	20	0	5	0	0	5	0	0	0	7	0	1	4	0	3	0	6	0	3	2	1	2	0	0	3	2	7	4	0	1	3	0	2	0	1	18	0	0	0	0	0	0	0	3	0
Bacteroides vulgatus ATCC 8482	Bacteria	Bacteroidetes	0	25	5	0	0	0	0	0	1	0	0	4	0	1	1	0	2	0	9	0	3	2	1	0	1	13	8	5	4	1	3	1	3	0	0	0	1	23	0	0	0	0	0	0	0	3	0
Bacteroides xylanisolvens XB1A	Bacteria	Bacteroidetes	0	23	13	0	6	0	0	0	3	0	0	4	0	0	1	0	8	0	10	0	3	2	1	2	1	9	4	2	5	2	4	2	6	0	1	0	1	27	0	0	0	0	0	0	3	4	0
Bacteroides zoogleoformans ATCC 33285	Bacteria	Bacteroidetes	0	9	4	0	1	0	1	1	3	0	0	6	0	0	0	0	2	0	5	0	2	2	1	1	0	1	3	1	1	1	2	1	1	0	0	0	0	10	0	0	0	0	0	0	0	3	0
Bacteroidetes bacterium UKL13-3	Bacteria	Bacteroidetes	0	0	1	0	0	0	0	0	0	0	0	2	0	0	1	0	0	0	0	0	2	0	1	0	0	0	0	0	0	0	0	0	0	0	0	0	0	0	0	0	0	0	0	0	0	0	0
Baekduia soli BR7-21	Bacteria	Actinobacteria	0	4	2	1	1	0	0	0	0	0	0	8	0	4	0	0	0	0	0	0	8	0	0	0	0	0	0	0	0	0	0	0	0	0	0	6	0	1	0	0	0	0	0	0	0	0	0
Barnesiella viscericola DSM 18177	Bacteria	Bacteroidetes	0	6	8	0	0	0	0	0	0	0	0	2	0	0	5	0	0	0	4	0	3	2	0	1	2	0	3	1	5	1	2	0	1	0	0	1	0	4	0	0	0	0	0	0	1	1	0
Bartonella ancashensis 20.00	Bacteria	Proteobacteria	0	0	1	0	0	0	0	0	0	0	0	0	0	0	0	0	0	0	0	0	3	5	0	0	0	0	0	0	0	0	0	0	0	0	0	0	0	0	0	0	0	0	0	0	0	0	0
Bartonella apis BBC0122	Bacteria	Proteobacteria	0	0	1	0	0	0	0	0	0	0	0	0	0	0	0	0	0	0	0	0	6	1	1	0	0	0	0	0	0	0	0	0	0	0	0	0	0	0	0	0	0	0	0	0	0	0	0
Bartonella australis Aust/NH1	Bacteria	Proteobacteria	0	0	0	0	0	0	0	0	0	0	0	0	0	0	0	0	0	0	0	0	4	4	0	0	0	0	0	0	0	0	0	0	0	0	0	0	0	0	0	0	0	0	0	0	0	0	0
Bartonella bacilliformis ATCC:35685D-5	Bacteria	Proteobacteria	0	0	0	0	0	0	0	0	0	0	0	0	0	0	0	0	0	0	0	0	3	2	0	0	0	0	0	0	0	0	0	0	0	0	0	0	0	0	0	0	0	0	0	0	0	0	0
Bartonella clarridgeiae 73	Bacteria	Proteobacteria	0	0	1	0	0	0	0	0	0	0	0	0	0	0	0	0	0	0	0	0	4	1	0	0	0	0	0	0	0	0	0	0	0	0	0	0	0	0	0	0	0	0	0	0	0	0	0
Bartonella elizabethae NCTC12898	Bacteria	Proteobacteria	0	0	0	0	0	0	0	0	0	0	0	0	0	0	0	0	0	0	0	0	5	5	0	0	0	0	0	0	0	0	0	0	0	0	0	0	0	0	0	0	0	0	0	0	0	0	0
Bartonella grahamii as4aup	Bacteria	Proteobacteria	0	0	0	0	0	0	0	0	0	0	0	0	0	0	0	0	0	0	0	0	6	7	0	0	0	0	0	0	0	0	0	0	0	0	0	0	0	0	0	0	0	0	0	0	0	0	0
Bartonella henselae Houston-I	Bacteria	Proteobacteria	0	0	0	0	0	0	0	0	0	0	0	0	0	0	0	0	0	0	0	0	5	6	0	0	0	0	0	0	0	0	0	0	0	0	0	0	0	0	0	0	0	0	0	0	0	0	0
Bartonella kosoyi Tel Aviv'	Bacteria	Proteobacteria	0	0	0	0	0	0	0	0	0	0	0	0	0	0	0	0	0	0	0	0	7	7	0	0	0	0	0	0	0	0	0	0	0	0	0	0	0	0	0	0	0	0	0	0	0	0	0
Bartonella quintana str. Toulouse	Bacteria	Proteobacteria	0	0	0	0	0	0	0	0	0	0	0	0	0	0	0	0	0	0	0	0	4	2	0	0	0	0	0	0	0	0	0	0	0	0	0	0	0	0	0	0	0	0	0	0	0	0	0
Bartonella rochalimae ATCC BAA-1498	Bacteria	Proteobacteria	0	0	1	0	0	0	0	0	0	0	0	0	0	0	0	0	0	0	0	0	4	2	0	0	0	0	0	0	0	0	0	0	0	0	0	0	0	0	0	0	0	0	0	0	0	0	0
Bartonella schoenbuchensis R1	Bacteria	Proteobacteria	0	0	1	0	0	0	0	0	0	0	0	0	0	0	0	0	0	0	0	0	5	2	0	0	0	0	0	0	0	0	0	0	0	0	0	0	0	0	0	0	0	0	0	0	0	0	0
Bartonella sp. 114	Bacteria	Proteobacteria	0	0	1	0	0	0	0	0	0	0	0	0	0	0	0	0	0	0	0	0	4	2	0	0	0	0	0	0	0	0	0	0	0	0	0	0	0	0	0	0	0	0	0	0	0	0	0
Bartonella tribocorum BM1374166	Bacteria	Proteobacteria	0	0	0	0	0	0	0	0	0	0	0	0	0	0	0	0	0	2	0	0	7	6	0	0	0	0	0	0	0	0	0	0	0	0	0	0	0	0	0	0	0	0	0	0	0	0	0
Bartonella vinsonii subsp. berkhoffii str. Winnie	Bacteria	Proteobacteria	0	0	0	0	0	0	0	0	0	0	0	0	0	0	0	0	0	1	0	0	4	2	0	0	0	0	0	0	0	0	0	0	0	0	0	0	0	0	0	0	0	0	0	0	0	0	0
Basfia succiniciproducens JF4016	Bacteria	Proteobacteria	0	2	1	0	0	0	0	0	0	0	0	4	0	0	0	0	0	0	1	0	3	0	0	0	0	0	0	0	2	1	1	0	1	0	0	0	0	0	0	0	0	0	0	0	0	0	0
Basilea psittacipulmonis DSM 24701	Bacteria	Proteobacteria	0	0	1	0	0	0	0	0	0	0	0	0	0	0	0	0	0	0	0	0	4	0	0	0	0	1	0	0	0	0	0	0	0	0	0	0	0	0	0	0	0	0	0	0	0	0	0
Bathymodiolus thermophilus thioautotrophic gill symbiont EPR9N	Bacteria	Proteobacteria	0	0	1	0	0	0	0	0	0	0	0	0	0	0	0	0	1	0	0	0	2	0	0	0	0	0	0	0	0	0	0	0	0	0	0	0	0	0	0	0	0	0	0	0	0	0	0
Bdellovibrio bacteriovorus 109J	Bacteria	Proteobacteria	0	0	3	0	0	0	0	0	0	0	0	3	0	0	0	0	0	0	0	0	9	0	0	0	0	0	0	0	0	0	0	0	0	0	0	0	0	0	0	0	0	0	0	0	0	0	0
Bdellovibrio exovorus JSS	Bacteria	Proteobacteria	0	0	1	0	0	0	0	0	0	0	0	0	0	0	0	0	0	0	0	0	8	0	0	0	0	0	0	0	0	0	0	0	0	0	0	0	0	0	0	0	0	0	0	0	0	0	0
Bdellovibrio sp. qaytius	Bacteria	Proteobacteria	0	0	1	0	0	0	0	0	0	0	0	0	0	0	0	0	0	0	0	0	7	0	0	0	0	0	0	0	0	0	0	0	0	0	0	1	0	0	0	0	0	0	0	0	0	0	0
Beggiatoa leptomitiformis D-402	Bacteria	Proteobacteria	0	0	1	0	0	0	0	0	0	0	0	1	0	0	0	0	0	0	0	0	6	0	0	0	0	0	0	0	0	0	0	0	0	0	0	0	0	0	0	0	0	0	0	0	0	0	0
Beggiatoa leptomitoformis D-401	Bacteria	Proteobacteria	0	0	0	0	0	0	0	0	0	0	0	0	0	0	0	0	0	0	0	0	2	0	0	0	0	0	0	0	0	0	0	0	0	0	0	0	0	0	0	0	0	0	0	0	0	0	0
Beijerinckia indica subsp. indica ATCC 9039	Bacteria	Proteobacteria	0	0	2	0	0	0	0	0	1	0	0	1	0	2	0	0	0	0	0	0	5	0	1	0	0	0	0	0	0	3	0	0	0	0	0	1	0	0	0	0	0	0	0	0	0	0	0
Beijerinckiaceae bacterium RH AL1	Bacteria	Proteobacteria	0	1	3	0	0	0	1	0	1	0	0	12	0	2	1	0	0	0	0	0	7	1	3	0	0	0	0	0	0	0	0	0	0	0	0	0	0	0	0	0	0	0	0	0	0	0	0
Belliella baltica DSM 15883	Bacteria	Bacteroidetes	0	1	1	0	2	0	0	0	4	0	0	4	0	0	0	0	0	1	2	0	4	0	0	0	0	1	1	0	1	1	1	0	0	1	0	0	0	12	0	0	0	0	0	0	0	1	0
Bergeyella cardium HPQL	Bacteria	Bacteroidetes	0	0	1	0	0	0	0	0	0	0	0	0	0	0	0	0	0	0	0	0	0	0	1	0	0	0	0	0	0	0	0	0	0	0	0	0	0	0	0	0	0	0	0	0	0	0	0
Berkelbacteria bacterium GW2011_GWE1_39_12	Bacteria	Berkelbacteria	0	0	0	0	0	0	0	0	0	0	0	0	0	0	0	0	0	0	0	0	3	0	0	0	0	0	0	0	0	0	0	0	0	0	0	0	0	1	0	0	0	0	0	0	0	0	0
Bermanella marisrubri RED65	Bacteria	Proteobacteria	0	0	1	0	0	0	0	0	0	0	0	1	0	0	0	0	0	0	0	0	8	0	0	0	0	0	0	0	0	0	1	0	0	0	0	0	0	0	0	0	0	0	0	0	0	0	0
Bernardetia litoralis DSM 6794	Bacteria	Bacteroidetes	0	0	1	0	0	0	0	0	0	0	0	0	0	0	0	0	0	0	0	0	3	1	0	0	0	0	0	0	0	0	0	0	0	0	0	0	0	0	0	0	0	0	0	0	0	0	0
beta proteobacterium CB	Bacteria	Proteobacteria	0	0	1	0	0	0	0	0	0	0	0	0	0	0	0	0	0	0	0	0	3	0	0	0	0	0	0	0	0	0	1	0	0	0	0	0	0	0	0	0	0	0	0	0	0	0	0
Betaproteobacteria bacterium UKL13-2	Bacteria	Proteobacteria	0	0	1	0	0	0	0	0	0	0	0	0	0	0	0	0	0	0	0	0	1	0	0	0	0	0	0	0	0	0	0	0	0	0	1	0	0	0	0	0	0	0	0	0	0	0	0
Beutenbergia cavernae DSM 12333	Bacteria	Actinobacteria	1	5	7	1	2	0	0	0	1	0	0	9	0	2	1	0	0	0	3	0	2	0	0	1	1	0	2	0	2	1	2	1	3	0	1	2	4	3	0	0	0	0	0	0	0	5	0
Bibersteinia trehalosi USDA-ARS-USMARC-188	Bacteria	Proteobacteria	1	0	1	0	0	0	0	0	0	0	0	4	0	0	0	0	0	0	0	0	3	0	0	0	0	0	0	0	0	1	0	0	0	0	0	0	0	0	0	0	0	0	0	0	0	0	0
Bifidobacterium actinocoloniiforme DSM 22766	Bacteria	Actinobacteria	1	1	3	0	0	0	0	0	0	0	0	2	0	0	0	0	0	0	1	0	2	0	1	0	0	0	1	2	1	2	0	0	3	0	0	0	3	3	0	0	0	0	0	0	0	2	0
Bifidobacterium adolescentis 1-11	Bacteria	Actinobacteria	1	3	5	0	1	0	1	0	0	0	0	13	0	0	0	0	0	0	0	0	3	0	1	0	0	0	0	0	1	2	0	0	2	0	0	0	3	8	0	0	0	0	0	0	0	1	0
Bifidobacterium angulatum DSM 20098 = JCM 7096	Bacteria	Actinobacteria	1	2	3	0	0	0	1	0	0	0	0	13	0	0	0	0	0	0	0	0	2	0	1	0	0	0	0	0	2	2	0	0	2	0	0	0	2	5	0	0	0	0	0	0	0	1	0
Bifidobacterium animalis subsp. animalis ATCC 25527	Bacteria	Actinobacteria	1	2	3	0	1	0	0	0	0	0	0	13	0	0	0	0	0	0	0	0	2	0	1	0	0	0	0	1	0	1	0	0	3	0	0	0	0	3	0	0	0	0	0	0	0	1	0
Bifidobacterium asteroides PRL2011	Bacteria	Actinobacteria	0	2	4	1	1	0	0	0	0	0	0	4	0	0	0	0	0	0	0	0	2	0	0	0	1	2	1	3	3	1	0	0	2	0	2	0	2	9	0	0	0	0	0	0	0	2	0
Bifidobacterium bifidum BGN4	Bacteria	Actinobacteria	1	3	1	0	0	0	0	0	0	0	0	7	0	0	0	0	0	0	4	0	3	0	1	0	0	0	1	0	0	0	3	0	1	0	0	0	2	2	0	0	0	0	0	0	0	1	0
Bifidobacterium breve NRBB02	Bacteria	Actinobacteria	1	2	6	0	1	0	0	0	0	0	0	10	0	0	0	0	0	0	0	0	0	0	0	0	0	0	0	0	1	1	0	0	1	0	2	0	0	1	0	0	0	0	0	0	0	0	0
Bifidobacterium catenulatum DSM 16992 = JCM 1194 = LMG 11043	Bacteria	Actinobacteria	0	4	7	0	2	0	1	0	0	0	0	9	0	0	0	0	0	0	0	0	3	0	1	0	0	0	0	1	1	2	0	0	4	0	1	1	3	7	0	0	0	0	0	0	0	3	0
Bifidobacterium choerinum FMB-1	Bacteria	Actinobacteria	1	2	2	0	1	0	0	0	0	0	0	14	0	0	0	0	0	0	0	0	3	0	1	0	0	0	1	1	2	1	0	0	4	0	0	0	2	0	0	0	0	0	0	0	0	0	0
Bifidobacterium coryneforme LMG18911	Bacteria	Actinobacteria	1	0	4	0	0	0	0	0	0	0	0	2	0	0	0	0	0	0	0	0	2	0	1	0	0	0	0	3	1	2	0	0	2	0	0	0	2	3	0	0	0	0	0	0	0	1	0
Bifidobacterium dentium Bd1	Bacteria	Actinobacteria	2	6	11	0	4	0	0	0	0	0	0	14	0	0	0	0	0	0	0	0	3	0	2	2	1	0	1	1	4	2	0	0	5	0	0	0	4	12	0	0	0	0	0	0	0	2	0
Bifidobacterium gallinarum CACC 514	Bacteria	Actinobacteria	1	2	8	0	3	0	1	0	0	0	0	10	0	0	0	0	0	0	1	0	3	0	3	0	1	0	1	1	6	3	0	0	3	0	1	0	6	11	0	0	0	0	0	0	0	4	0
Bifidobacterium indicum LMG 11587 = DSM 20214	Bacteria	Actinobacteria	1	0	4	0	0	0	0	0	0	0	0	2	0	0	0	0	0	0	0	0	2	0	1	0	0	0	0	3	1	2	0	0	2	0	0	0	2	3	0	0	0	0	0	0	0	0	0
Bifidobacterium kashiwanohense PV20-2	Bacteria	Actinobacteria	1	2	6	0	2	0	0	0	0	0	0	8	0	0	0	0	1	0	1	0	1	0	1	0	0	0	0	0	2	2	0	0	2	0	1	0	3	6	0	0	0	0	0	0	0	1	0
Bifidobacterium longum subsp. infantis BT1	Bacteria	Actinobacteria	0	3	4	0	3	0	0	0	0	0	0	10	0	0	0	0	1	0	3	0	2	0	0	0	0	0	3	0	0	1	2	0	1	0	2	0	2	1	0	0	0	0	0	0	0	1	0
Bifidobacterium pseudocatenulatum D2CA	Bacteria	Actinobacteria	1	2	5	0	2	0	1	0	0	0	0	15	0	0	0	0	0	0	1	0	1	0	1	0	1	0	0	2	3	1	0	0	3	0	0	0	3	12	0	0	0	0	0	0	0	2	0
Bifidobacterium pseudolongum subsp. globosum DSM 20092	Bacteria	Actinobacteria	0	2	2	0	0	0	0	0	0	0	0	17	0	0	0	0	0	0	0	0	2	0	1	0	0	0	0	1	0	1	0	0	3	0	0	0	0	3	0	0	0	0	0	0	0	0	0
Bifidobacterium scardovii JCM 12489 = DSM 13734	Bacteria	Actinobacteria	1	7	10	0	2	0	0	0	0	0	0	12	0	0	1	0	1	0	3	0	3	0	4	2	1	2	2	2	6	2	1	1	12	0	2	3	6	17	0	0	0	0	0	0	0	6	0
Bifidobacterium thermophilum RBL67	Bacteria	Actinobacteria	0	0	1	0	3	0	0	0	0	0	0	14	0	0	0	0	1	0	0	0	2	0	1	0	0	0	0	0	1	2	0	0	2	0	0	0	1	0	0	0	0	0	0	0	0	1	0
Bisgaard Taxon 40 16309-1-I1	Bacteria	Proteobacteria	0	0	0	0	0	0	0	0	0	0	0	0	0	0	0	0	0	0	0	0	3	0	0	0	0	0	0	0	0	0	0	0	0	0	0	0	0	0	0	0	0	0	0	0	0	0	0
Blastochloris tepida GI	Bacteria	Proteobacteria	1	0	1	0	0	0	0	0	0	0	0	2	0	1	0	2	0	0	0	0	2	1	0	0	0	0	0	0	0	0	0	0	0	0	0	2	0	0	0	0	0	0	0	0	1	0	0
Blastochloris viridis ATCC 19567	Bacteria	Proteobacteria	1	0	1	0	0	0	0	0	0	0	0	6	0	1	0	2	0	0	0	0	3	1	0	0	0	0	0	0	0	0	0	0	0	0	0	0	0	0	1	0	0	0	0	0	1	0	0
Blastococcus saxobsidens DD2	Bacteria	Actinobacteria	0	0	0	0	0	0	0	0	0	0	0	14	0	2	0	0	0	0	0	0	4	0	0	2	0	0	0	0	0	0	0	0	0	0	0	0	0	0	0	0	0	0	0	0	0	0	0
Blastomonas fulva T2	Bacteria	Proteobacteria	0	0	2	0	1	0	0	0	1	0	0	0	0	1	0	0	0	0	0	0	6	0	1	0	0	1	0	0	0	0	0	1	1	0	0	0	1	4	0	0	0	0	0	0	0	0	0
Blastomonas sp. RAC04	Bacteria	Proteobacteria	0	0	3	0	1	0	0	0	1	0	0	2	0	1	0	0	0	0	0	0	5	0	1	0	0	1	0	0	1	0	0	1	1	0	0	0	1	4	0	0	0	0	0	0	0	0	0
Blattabacterium punctulatus CPUbr	Bacteria	Bacteroidetes	0	0	0	0	0	0	0	0	0	0	0	0	0	0	0	0	0	0	0	0	1	0	0	0	0	0	0	0	0	0	0	0	0	0	0	0	0	0	0	0	0	0	0	0	0	0	0
Blattabacterium sp. (Cryptocercus punctulatus) str. Cpu	Bacteria	Bacteroidetes	0	0	0	0	0	0	0	0	0	0	0	0	0	0	0	0	0	0	0	0	1	0	0	0	0	0	0	0	0	0	0	0	0	0	0	0	0	0	0	0	0	0	0	0	0	0	0
Blautia coccoides YL58	Bacteria	Firmicutes	1	13	7	5	1	0	0	0	0	0	0	10	0	0	2	0	2	0	1	0	2	0	1	1	1	0	4	1	14	3	1	2	4	0	5	2	4	8	0	0	0	0	0	0	0	4	0
Blautia hansenii DSM 20583	Bacteria	Firmicutes	0	5	1	0	0	0	0	0	0	0	0	9	0	0	0	0	1	0	1	0	1	0	2	0	0	0	1	0	1	3	1	0	1	0	2	0	0	2	0	0	0	0	0	0	0	0	0
Blautia obeum A2-162	Bacteria	Firmicutes	1	2	4	0	0	0	0	0	0	0	0	9	0	0	0	0	1	0	0	0	2	0	0	0	0	0	0	0	2	1	0	0	1	0	0	0	2	1	0	0	0	0	0	0	0	0	0
Blautia producta ATCC 27340 = DSM 2950 JCM 1471	Bacteria	Firmicutes	1	15	8	5	1	0	0	0	0	0	0	12	0	0	2	0	2	0	1	0	5	0	2	1	1	0	2	3	10	2	0	1	4	0	4	3	6	9	0	0	0	0	0	0	0	5	0
Blautia sp. SC05B48	Bacteria	Firmicutes	2	4	4	2	1	0	0	0	0	0	0	11	0	0	0	0	1	0	1	0	5	0	1	0	0	0	5	0	4	2	0	0	4	0	0	0	2	1	0	0	0	0	0	0	0	1	0
Blochmannia endosymbiont of Camponotus (Colobopsis) obliquus 757	Bacteria	Proteobacteria	0	0	0	0	0	0	0	0	0	0	0	0	0	0	0	0	0	0	0	0	1	0	0	0	0	0	0	0	0	0	0	0	0	0	0	0	0	0	0	0	0	0	0	0	0	0	0
blood disease bacterium R229	Bacteria	Proteobacteria	0	0	3	0	1	0	0	0	0	0	0	2	0	1	0	0	1	0	0	0	11	1	0	0	0	3	0	0	1	1	0	0	0	1	0	0	0	0	0	0	0	0	0	0	0	0	0
Bombella sp. ESL0368	Bacteria	Proteobacteria	0	0	0	0	0	0	0	0	0	0	0	0	0	0	0	0	0	0	0	0	5	0	0	0	0	0	0	0	0	2	0	0	0	0	0	0	0	0	0	0	0	0	0	0	0	0	0
Bordetella avium 197N	Bacteria	Proteobacteria	0	0	1	0	0	0	1	0	0	0	0	0	0	0	0	0	0	0	0	0	3	3	0	0	0	0	0	0	1	0	0	0	0	0	0	0	0	0	0	0	0	0	0	0	0	0	0
Bordetella bronchialis AU3182	Bacteria	Proteobacteria	0	0	3	0	0	0	0	0	0	0	0	7	0	0	0	0	0	0	0	0	5	1	0	0	0	0	0	0	1	0	0	0	0	0	0	0	0	0	0	0	0	0	0	0	0	0	0
Bordetella bronchiseptica A310	Bacteria	Proteobacteria	0	0	1	0	0	0	0	0	0	0	0	6	0	0	0	0	0	0	0	0	4	0	0	0	0	0	0	0	1	0	0	0	0	0	0	0	0	0	0	0	0	0	0	0	0	0	0
Bordetella flabilis AU10664	Bacteria	Proteobacteria	0	0	2	0	0	0	0	0	0	0	0	7	0	0	0	0	0	1	0	0	6	1	0	0	0	0	0	0	1	0	0	0	0	0	0	0	0	0	0	0	0	0	0	0	0	0	0
Bordetella genomosp. 6 AU22978	Bacteria	Proteobacteria	0	0	1	0	0	0	0	0	0	0	0	6	0	0	0	0	0	0	0	0	4	0	0	0	0	0	0	0	1	0	0	0	0	0	0	0	0	0	0	0	0	0	0	0	0	0	0
Bordetella hinzii F582	Bacteria	Proteobacteria	0	0	1	0	0	0	1	0	0	0	0	0	0	0	0	0	0	0	0	0	5	0	0	0	0	0	0	0	1	0	0	0	0	0	0	0	0	0	0	0	0	0	0	0	0	0	0
Bordetella holmesii H716	Bacteria	Proteobacteria	0	0	1	0	0	0	0	0	0	0	0	0	0	0	0	0	0	0	0	0	3	0	0	0	0	0	0	0	1	0	0	0	0	0	0	0	0	0	0	0	0	0	0	0	0	0	0
Bordetella parapertussis 12822	Bacteria	Proteobacteria	0	0	1	0	0	0	0	0	0	0	0	5	0	0	0	0	0	0	0	0	4	0	0	0	0	0	0	0	1	0	0	0	0	0	0	0	0	0	0	0	0	0	0	0	0	0	0
Bordetella pertussis 137	Bacteria	Proteobacteria	0	0	1	0	0	0	0	0	0	0	0	5	0	0	0	0	0	0	0	0	4	1	0	0	0	0	0	0	1	0	0	0	0	0	0	0	0	0	0	0	0	0	0	0	0	0	0
Bordetella petrii DSM 12804	Bacteria	Proteobacteria	0	0	1	0	0	0	0	0	0	0	0	6	0	1	0	0	0	0	0	0	11	1	0	0	0	0	0	0	1	0	0	0	0	0	0	0	0	0	0	0	0	0	0	0	0	0	0
Bordetella pseudohinzii HI4681	Bacteria	Proteobacteria	0	0	1	0	0	0	1	0	0	0	0	0	0	0	0	0	0	0	0	0	6	0	0	0	0	0	0	0	1	0	0	0	0	0	0	0	0	0	0	0	0	0	0	0	0	0	0
Bordetella sp. HZ20	Bacteria	Proteobacteria	0	0	1	0	0	0	1	0	0	0	0	0	0	0	0	0	1	0	0	0	3	0	0	0	0	0	0	0	1	0	0	0	0	0	0	0	0	0	0	0	0	0	0	0	0	0	0
Bordetella trematum CBM01	Bacteria	Proteobacteria	0	0	1	0	0	0	1	0	0	0	0	0	0	0	0	0	0	0	0	0	4	0	0	0	0	0	0	0	1	1	0	0	0	0	0	0	0	0	0	0	0	0	0	0	0	0	0
Borrelia anserina BA2	Bacteria	Spirochaetes	0	0	3	0	0	0	0	0	0	0	0	0	0	0	0	0	0	0	0	0	1	0	0	0	0	0	0	0	0	0	0	0	0	0	0	0	0	0	0	0	0	0	0	0	0	0	0
Borrelia coriaceae Co53	Bacteria	Spirochaetes	0	0	2	0	0	0	0	0	0	0	0	0	0	0	0	0	0	0	0	0	1	0	0	0	0	0	0	0	0	0	0	0	0	0	0	0	0	0	0	0	0	0	0	0	0	0	0
Borrelia crocidurae DOU	Bacteria	Spirochaetes	0	0	2	0	0	0	0	0	0	0	0	0	0	0	0	0	0	0	0	0	1	0	0	0	0	0	0	0	0	0	0	0	0	0	0	0	0	0	0	0	0	0	0	0	0	0	0
Borrelia duttonii Ly	Bacteria	Spirochaetes	0	0	2	0	0	0	0	0	0	0	0	0	0	0	0	0	0	0	0	0	1	0	0	0	0	0	0	0	0	0	0	0	0	0	0	0	0	0	0	0	0	0	0	0	0	0	0
Borrelia hermsii CC1	Bacteria	Spirochaetes	0	0	2	0	0	0	0	0	0	0	0	0	0	0	0	0	0	0	0	0	1	0	0	0	0	0	0	0	0	0	0	0	0	0	0	0	0	0	0	0	0	0	0	0	0	0	0
Borrelia mayonii MN14-1420	Bacteria	Spirochaetes	0	0	2	0	0	0	0	0	0	0	0	0	0	0	0	0	0	0	0	0	1	0	0	0	0	0	0	0	0	0	0	0	0	0	0	0	0	0	0	0	0	0	0	0	0	0	0
Borrelia miyamotoi CT13-2396	Bacteria	Spirochaetes	0	0	2	0	0	0	0	0	0	0	0	0	0	0	0	0	0	0	0	0	1	0	0	0	0	0	0	0	0	0	0	0	0	0	0	0	0	0	0	0	0	0	0	0	0	0	0
Borrelia parkeri HR1	Bacteria	Spirochaetes	0	0	2	0	0	0	0	0	0	0	0	0	0	0	0	0	0	0	0	0	1	0	0	0	0	0	0	0	0	0	0	0	0	0	0	0	0	0	0	0	0	0	0	0	0	0	0
Borrelia recurrentis A1	Bacteria	Spirochaetes	0	0	2	0	0	0	0	0	0	0	0	0	0	0	0	0	0	0	0	0	1	0	0	0	0	0	0	0	0	0	0	0	0	0	0	0	0	0	0	0	0	0	0	0	0	0	0
Borrelia sp. CA690	Bacteria	Spirochaetes	0	0	2	0	0	0	0	0	0	0	0	0	0	0	0	0	0	0	0	0	1	0	0	0	0	0	0	0	0	0	0	0	0	0	0	0	0	0	0	0	0	0	0	0	0	0	0
Borrelia turcica IST7	Bacteria	Spirochaetes	0	0	2	1	0	0	0	0	0	0	0	0	0	0	0	0	0	0	0	0	1	0	0	0	0	0	0	0	0	0	0	0	0	0	0	0	0	0	0	0	0	0	0	0	0	0	0
Borrelia turicatae 91E135	Bacteria	Spirochaetes	0	0	2	0	0	0	0	0	0	0	0	0	0	0	0	0	0	0	0	0	1	0	0	0	0	0	0	0	0	0	0	0	0	0	0	0	0	0	0	0	0	0	0	0	0	0	0
Borreliella afzelii BO23	Bacteria	Spirochaetes	0	0	2	0	0	0	0	0	0	0	0	0	0	0	0	0	0	0	0	0	1	0	0	0	0	0	0	0	0	0	0	0	0	0	0	0	0	0	0	0	0	0	0	0	0	0	0
Borreliella bavariensis PBi	Bacteria	Spirochaetes	0	0	2	0	0	0	0	0	0	0	0	0	0	0	0	0	0	0	0	0	1	0	0	0	0	0	0	0	0	0	0	0	0	0	0	0	0	0	0	0	0	0	0	0	0	0	0
Borreliella bissettii DN127	Bacteria	Spirochaetes	0	0	2	0	0	0	0	0	0	0	0	0	0	0	0	0	0	0	0	0	1	0	0	0	0	0	0	0	0	0	0	0	0	0	0	0	0	0	0	0	0	0	0	0	0	0	0
Borreliella burgdorferi B31	Bacteria	Spirochaetes	0	0	2	0	0	0	0	0	0	0	0	0	0	0	0	0	0	0	0	0	1	0	0	0	0	0	0	0	0	0	0	0	0	0	0	0	0	0	0	0	0	0	0	0	0	0	0
Borreliella chilensis VA1	Bacteria	Spirochaetes	0	0	2	0	0	0	0	0	0	0	0	0	0	0	0	0	0	0	0	0	1	0	0	0	0	0	0	0	0	0	0	0	0	0	0	0	0	0	0	0	0	0	0	0	0	0	0
Borreliella garinii BgVir	Bacteria	Spirochaetes	0	0	2	0	0	0	0	0	0	0	0	0	0	0	0	0	0	0	0	0	1	0	0	0	0	0	0	0	0	0	0	0	0	0	0	0	0	0	0	0	0	0	0	0	0	0	0
Borreliella valaisiana Tom4006	Bacteria	Spirochaetes	0	0	2	0	0	0	0	0	0	0	0	0	0	0	0	0	0	0	0	0	1	0	0	0	0	0	0	0	0	0	0	0	0	0	0	0	0	0	0	0	0	0	0	0	0	0	0
Bosea sp. RAC05	Bacteria	Proteobacteria	0	1	2	0	0	0	0	0	1	0	0	3	0	1	0	0	0	2	0	0	8	0	2	0	0	0	0	0	1	0	0	0	0	0	0	0	0	0	0	0	0	0	0	0	0	0	0
Bosea vaviloviae Vaf18	Bacteria	Proteobacteria	0	0	2	0	1	0	0	0	1	0	0	3	0	1	1	0	0	0	0	0	6	0	2	0	0	0	0	0	1	0	1	0	0	0	0	0	0	0	0	0	0	0	0	0	0	1	0
Boseongicola sp. CCM32	Bacteria	Proteobacteria	1	1	1	0	2	0	0	0	0	0	0	1	0	0	0	0	0	0	0	0	6	0	0	0	0	0	0	0	0	1	0	0	1	0	0	0	1	0	0	0	0	0	0	0	0	0	0
Brachybacterium avium VR2415	Bacteria	Actinobacteria	1	1	2	0	2	0	0	0	2	0	0	4	0	0	0	0	1	0	1	0	2	0	2	0	0	0	4	0	1	0	0	1	0	0	0	0	0	0	0	0	0	0	0	0	0	0	0
Brachybacterium faecium DSM 4810	Bacteria	Actinobacteria	0	3	6	2	1	1	0	0	2	0	0	13	0	1	0	0	3	0	3	0	2	0	2	0	1	1	4	0	1	1	2	1	1	0	1	1	2	5	0	0	0	0	0	0	0	3	0
Brachybacterium ginsengisoli DCY80	Bacteria	Actinobacteria	0	4	9	2	2	0	0	0	2	0	0	8	0	2	0	0	2	0	2	0	3	0	2	0	1	1	5	1	1	1	2	2	1	0	1	1	1	5	0	0	0	0	0	0	0	3	0
Brachybacterium saurashtrense DSM 23186	Bacteria	Actinobacteria	0	3	5	2	1	0	0	0	0	0	0	9	0	2	0	0	1	0	1	0	3	0	2	0	1	0	3	1	1	5	2	3	1	0	1	1	2	1	0	0	0	0	0	0	0	2	0
Brachybacterium sp. SGAir0954	Bacteria	Actinobacteria	1	4	5	0	0	0	0	0	1	0	0	11	0	1	0	0	0	0	1	0	3	0	2	0	1	0	0	0	1	4	0	2	1	0	0	0	2	3	0	0	0	0	0	0	0	2	0
Brachybacterium vulturis VM2412	Bacteria	Actinobacteria	1	5	4	2	2	0	0	0	0	0	0	9	0	1	0	0	2	0	4	0	3	0	2	0	0	0	4	0	1	1	2	2	0	0	2	0	1	0	0	0	0	0	0	0	0	0	0
Brachyspira hampsonii NSH-16	Bacteria	Spirochaetes	1	2	4	3	0	0	0	0	0	0	0	1	0	0	1	0	0	3	0	0	5	0	0	0	0	0	0	0	0	2	1	1	0	0	0	0	0	0	0	0	0	0	0	0	0	0	0
Brachyspira hyodysenteriae ATCC 27164 B-78	Bacteria	Spirochaetes	1	2	3	1	0	0	0	0	0	0	0	2	0	0	0	0	0	2	0	0	5	0	0	0	0	0	0	0	0	1	0	0	0	0	0	0	0	0	0	0	0	0	0	0	0	0	0
Brachyspira intermedia PWS/A	Bacteria	Spirochaetes	1	2	3	2	0	0	0	0	0	0	0	2	0	0	0	0	0	4	0	0	5	0	0	0	0	0	0	0	0	1	0	1	0	0	0	0	0	0	0	0	0	0	0	0	0	0	0
Brachyspira murdochii DSM 12563	Bacteria	Spirochaetes	2	2	3	1	0	0	0	0	0	0	0	2	0	0	0	0	0	3	0	0	4	0	0	0	0	0	0	0	0	1	2	0	0	0	0	0	0	0	0	0	0	0	0	0	0	0	0
Brachyspira pilosicoli P43/6/78	Bacteria	Spirochaetes	2	2	2	3	0	0	0	0	0	0	0	1	0	0	0	0	0	2	0	0	4	0	0	0	0	0	0	0	0	1	3	0	1	0	0	0	0	0	0	0	0	0	0	0	0	0	0
Bradymonadales bacterium V1718	Bacteria	Proteobacteria	0	0	1	0	0	0	0	0	0	0	0	5	0	0	0	0	0	0	0	0	7	0	0	0	0	0	0	0	2	0	0	0	0	0	0	0	0	1	0	0	0	0	0	0	0	0	0
Bradymonas sediminis FA350	Bacteria	Proteobacteria	0	0	1	0	0	0	0	0	0	0	0	2	0	0	0	0	0	0	0	0	7	0	0	0	0	0	0	0	0	0	0	0	0	0	0	1	0	0	0	0	0	0	0	0	0	0	0
Bradymonas sp. YN101	Bacteria	Proteobacteria	1	0	1	0	2	0	0	0	0	0	0	10	0	3	0	0	0	0	0	0	7	0	0	0	0	0	0	0	1	0	0	0	0	0	0	0	0	0	0	0	0	0	0	0	0	0	0
Bradyrhizobium amphicarpaeae 2 39S1MB	Bacteria	Proteobacteria	1	0	2	0	2	0	0	0	1	0	0	10	0	1	1	3	0	0	0	0	8	0	0	0	0	0	0	0	0	0	0	0	0	0	0	1	0	0	0	0	0	0	0	0	0	0	0
Bradyrhizobium betae PL7HG1	Bacteria	Proteobacteria	1	0	1	1	1	0	0	0	1	0	0	7	0	1	1	2	0	0	0	0	12	0	0	0	0	0	0	0	0	0	0	0	0	0	0	1	0	0	0	0	0	0	0	0	0	0	0
Bradyrhizobium canariense GAS369	Bacteria	Proteobacteria	1	0	1	0	0	0	0	0	1	0	0	9	0	2	2	2	0	0	0	0	8	0	0	0	0	0	0	0	0	0	0	0	0	0	0	0	0	0	0	0	0	0	0	0	0	0	0
Bradyrhizobium diazoefficiens XF7	Bacteria	Proteobacteria	1	0	0	0	1	0	0	0	0	0	0	1	0	0	0	1	0	0	0	0	6	0	0	0	0	0	0	0	0	0	0	0	0	0	0	1	0	0	0	0	0	0	0	0	1	0	0
Bradyrhizobium elkanii USDA 61	Bacteria	Proteobacteria	2	1	2	0	2	0	0	0	0	0	3	10	0	1	0	3	0	1	0	0	11	0	0	0	0	1	0	0	0	0	0	0	0	0	1	1	0	0	0	0	0	0	0	0	0	0	0
Bradyrhizobium erythrophlei GAS138	Bacteria	Proteobacteria	0	0	1	0	0	0	0	0	2	0	0	10	0	2	0	3	0	1	0	0	7	0	0	0	0	0	0	0	0	0	0	0	0	0	0	0	0	0	0	0	0	0	0	0	0	0	0
Bradyrhizobium guangdongense CCBAU 51649	Bacteria	Proteobacteria	2	0	2	1	0	0	0	0	1	0	0	9	0	2	2	2	0	0	0	0	11	0	0	0	0	1	0	0	0	0	0	0	0	0	0	0	0	0	0	0	0	0	0	0	1	0	0
Bradyrhizobium guangzhouense CCBAU 51670	Bacteria	Proteobacteria	2	0	2	1	1	0	0	0	1	0	0	9	0	1	0	2	0	0	0	0	10	0	0	0	0	1	0	0	1	0	1	0	0	0	0	1	0	0	0	0	0	0	0	0	0	1	0
Bradyrhizobium icense LMTR 13	Bacteria	Proteobacteria	2	0	3	0	0	0	0	0	1	0	0	9	0	1	1	3	0	0	0	0	6	0	0	0	0	0	0	0	0	0	0	0	0	0	0	0	0	0	0	0	0	0	0	0	0	0	0
Bradyrhizobium japonicum USDA 6	Bacteria	Proteobacteria	2	0	2	0	1	0	0	0	1	0	2	8	0	2	1	2	0	0	0	0	9	0	0	0	0	1	0	0	0	0	1	0	0	0	0	1	0	0	0	0	0	0	0	0	0	0	0
Bradyrhizobium lablabi MT34	Bacteria	Proteobacteria	2	0	2	0	1	0	0	0	0	0	0	7	0	1	1	3	0	0	0	0	7	0	0	0	0	0	0	0	0	0	0	0	0	0	0	0	0	0	0	0	0	0	0	0	0	0	0
Bradyrhizobium oligotrophicum S58	Bacteria	Proteobacteria	2	0	3	0	0	0	0	0	0	0	0	10	0	1	0	2	0	0	0	0	6	0	0	0	0	0	0	0	0	0	0	0	0	0	0	0	0	0	0	0	0	0	0	0	0	0	0
Bradyrhizobium ottawaense GAS524	Bacteria	Proteobacteria	2	0	2	0	1	0	0	0	0	0	0	7	0	1	1	3	0	0	0	0	7	0	0	0	0	0	0	0	0	0	0	0	0	0	0	0	0	0	0	0	0	0	0	0	0	0	0
Bradyrhizobium sp. ORS 285 ORS285	Bacteria	Proteobacteria	2	0	2	0	0	0	0	0	0	0	0	11	0	1	0	2	0	1	0	0	4	0	0	0	0	0	0	0	0	0	0	0	0	0	0	0	0	0	0	0	0	0	0	0	0	0	0
Bradyrhizobium symbiodeficiens 3 85S1MB	Bacteria	Proteobacteria	2	0	2	0	1	0	0	0	1	0	0	11	0	1	1	2	0	0	0	0	8	0	0	0	0	0	0	0	0	0	0	0	0	0	0	1	0	0	0	0	0	0	0	0	1	0	0
Bradyrhizobium yuanmingense WBAH30	Bacteria	Proteobacteria	1	0	2	0	2	0	0	0	1	0	1	11	0	1	2	2	0	0	0	0	11	0	0	0	0	1	0	0	0	0	0	0	0	0	0	1	0	0	0	0	0	0	0	0	0	1	0
Brasilonema octagenarum UFV-E1	Bacteria	Cyanobacteria	1	0	1	0	2	0	1	0	3	0	0	9	0	0	0	0	0	0	0	0	1	0	0	0	0	0	0	0	1	0	0	0	0	0	1	0	0	0	0	0	0	0	0	0	0	0	0
Brasilonema sennae CENA114	Bacteria	Cyanobacteria	1	0	1	0	2	0	1	0	3	0	0	9	0	0	0	0	0	0	0	0	1	0	0	0	0	0	0	0	1	0	0	0	0	0	1	0	0	0	0	0	0	0	0	0	0	0	0
Bremerella volcania Pan97	Bacteria	Planctomycetes	0	1	0	0	1	0	0	0	0	0	0	7	0	0	1	0	0	0	0	0	0	0	0	0	0	0	0	0	0	1	4	0	0	0	0	0	0	0	0	0	0	0	0	0	0	0	0
Brenneria goodwinii FRB141	Bacteria	Proteobacteria	4	0	3	1	1	0	1	0	0	0	0	4	0	0	0	0	0	0	0	0	4	1	0	0	0	1	0	0	2	3	0	0	1	2	0	0	0	0	0	0	0	0	0	0	0	0	0
Brenneria nigrifluens ATCC 13028	Bacteria	Proteobacteria	2	0	3	1	0	0	0	0	0	0	0	3	0	0	0	0	0	2	0	0	7	3	0	0	0	1	0	0	1	1	0	0	1	2	0	0	0	0	0	0	0	0	0	0	0	1	0
Brenneria rubrifaciens 6D370	Bacteria	Proteobacteria	1	0	2	3	1	0	0	0	0	0	0	3	0	0	0	0	0	0	0	0	5	0	0	0	0	1	0	0	1	2	0	0	0	1	0	0	0	0	0	0	0	0	0	0	0	0	0
Breoghania sp. L-A4	Bacteria	Proteobacteria	0	0	3	0	0	0	0	0	0	0	0	1	0	0	0	0	0	0	0	0	4	1	0	0	0	0	0	0	0	0	0	0	0	0	0	0	0	0	0	0	0	0	0	0	0	0	0
Brevefilum fermentans CAMBI-1	Bacteria	Chloroflexi	1	2	2	3	0	0	0	0	0	0	0	9	0	0	0	0	0	0	0	0	2	0	1	0	0	0	0	0	1	0	0	0	0	0	1	0	0	0	0	0	0	0	0	0	0	0	0
Brevibacillus agri DSM 6348	Bacteria	Firmicutes	0	0	1	1	0	0	0	0	0	0	0	0	0	2	0	0	3	0	0	0	3	0	0	0	0	0	0	0	0	0	0	0	0	0	0	0	0	0	0	0	0	0	0	0	0	0	0
Brevibacillus brevis NBRC 100599 NBRC 100599 (= 47)	Bacteria	Firmicutes	0	1	1	2	0	0	0	0	0	0	0	0	0	2	0	0	6	0	0	0	3	0	0	0	0	0	0	0	0	0	0	0	0	0	0	0	0	0	0	0	0	0	0	0	0	0	0
Brevibacillus formosus NF2	Bacteria	Firmicutes	0	1	1	1	0	0	0	0	0	0	0	0	0	2	0	0	3	0	0	0	2	0	0	0	0	0	0	0	0	0	0	0	0	0	0	0	0	0	0	0	0	0	0	0	0	0	0
Brevibacillus laterosporus Bl-zj	Bacteria	Firmicutes	4	0	1	2	0	0	0	0	0	0	0	1	0	0	0	0	7	0	0	0	4	0	1	0	0	0	0	0	1	0	0	0	0	0	0	0	0	0	0	0	0	0	0	0	0	0	0
Brevibacillus sp. 7WMA2	Bacteria	Firmicutes	4	0	1	2	0	0	0	0	0	0	0	1	0	0	0	0	7	0	0	0	4	0	0	0	0	0	0	0	1	0	0	0	0	0	0	0	0	0	0	0	0	0	0	0	0	0	0
Brevibacterium aurantiacum SMQ-1417	Bacteria	Actinobacteria	1	0	1	0	0	0	0	0	0	0	0	0	0	2	0	0	0	0	0	0	3	0	0	0	0	0	0	0	0	0	0	0	0	0	0	0	0	0	0	0	0	0	0	0	0	0	0
Brevibacterium linens ATCC 19391	Bacteria	Actinobacteria	0	0	1	0	0	0	0	0	0	0	0	0	0	2	0	0	0	0	0	0	3	0	0	0	0	0	0	0	0	0	0	0	0	0	0	0	0	0	0	0	0	0	0	0	0	0	0
Brevibacterium luteolum NEB1784	Bacteria	Actinobacteria	0	0	1	0	0	0	0	0	0	0	0	0	0	1	0	0	0	0	0	0	2	0	0	0	0	0	0	0	0	0	0	0	0	0	0	0	0	0	0	0	0	0	0	0	0	0	0
Brevibacterium sandarakinum DSM 22082	Bacteria	Actinobacteria	0	0	1	0	0	0	0	0	0	0	0	0	0	1	0	0	0	0	0	0	3	0	0	0	0	0	0	0	0	0	1	0	0	0	0	0	0	0	0	0	0	0	0	0	0	0	0
Brevibacterium siliguriense DSM 23676	Bacteria	Actinobacteria	0	0	1	0	0	0	0	0	0	0	0	0	0	2	0	0	0	0	0	0	3	0	0	0	0	0	0	0	0	0	0	0	0	0	0	0	0	0	0	0	0	0	0	0	0	0	0
Brevibacterium sp. CS2	Bacteria	Actinobacteria	0	0	1	0	0	0	0	0	0	0	0	3	0	1	0	0	0	0	0	0	5	0	0	0	0	0	0	0	0	0	0	0	0	0	0	0	0	0	0	0	0	0	0	0	0	0	0
Brevundimonas diminuta BZC3	Bacteria	Proteobacteria	0	0	1	0	0	0	0	0	2	0	0	0	0	1	0	0	0	0	0	0	5	1	0	0	0	0	0	0	0	0	0	0	0	0	0	0	0	0	0	0	0	0	0	0	0	0	0
Brevundimonas mediterranea WSY-B01	Bacteria	Proteobacteria	0	1	5	0	2	0	0	0	1	0	0	2	0	2	1	0	0	0	0	0	4	1	0	0	0	0	0	1	0	0	0	0	0	0	0	0	0	0	0	0	0	0	0	0	0	0	0
Brevundimonas naejangsanensis B1	Bacteria	Proteobacteria	0	0	1	0	0	0	0	0	1	0	0	0	0	1	0	0	0	0	0	0	4	1	0	0	0	0	0	0	0	0	0	0	0	0	0	0	0	0	0	0	0	0	0	0	0	0	0
Brevundimonas sp. Bb-A	Bacteria	Proteobacteria	0	0	4	0	1	0	0	0	1	0	0	2	0	2	0	0	0	1	0	0	6	1	0	0	0	0	0	0	0	0	0	0	0	0	0	0	0	2	0	0	0	0	0	0	0	0	0
Brevundimonas subvibrioides ATCC 15264	Bacteria	Proteobacteria	0	3	4	0	0	0	0	0	1	0	0	4	0	2	1	0	0	0	0	0	3	2	0	0	0	1	0	0	0	0	0	0	0	0	0	1	0	2	0	0	0	0	0	0	0	0	0
Brevundimonas vancanneytii NCTC9239	Bacteria	Proteobacteria	0	0	1	0	0	0	0	0	2	0	0	0	0	1	0	0	0	0	0	0	4	1	0	0	0	0	0	0	0	0	0	0	0	0	0	0	0	0	0	0	0	0	0	0	0	0	0
Brevundimonas vesicularis FDAARGOS_289	Bacteria	Proteobacteria	0	1	3	0	0	0	0	1	1	0	0	2	0	3	1	0	0	0	0	0	4	1	0	0	0	0	0	0	0	0	0	0	0	0	0	0	0	0	0	0	0	0	0	0	0	0	0
Brochothrix thermosphacta	Bacteria	Firmicutes	11	0	6	0	0	0	0	0	0	0	0	5	0	0	0	0	1	0	0	0	2	1	0	0	0	0	0	0	0	1	0	0	0	0	2	1	0	0	0	0	0	0	0	0	0	0	0
Brucella abortus 21630	Bacteria	Proteobacteria	0	0	1	0	0	0	0	0	0	0	0	0	0	0	0	0	0	0	0	0	6	0	0	0	0	0	0	0	0	0	0	0	0	0	0	0	0	0	0	0	0	0	0	0	0	0	0
Brucella canis 2009004498	Bacteria	Proteobacteria	0	0	1	0	0	0	0	0	0	0	0	0	0	0	0	0	0	0	0	0	7	0	2	1	0	0	0	0	0	0	0	0	0	0	0	0	0	0	0	0	0	0	0	0	0	0	0
Brucella ceti TE28753-12	Bacteria	Proteobacteria	0	0	1	0	0	0	0	0	0	0	0	0	0	0	0	0	0	0	0	0	7	0	2	1	0	0	0	0	0	0	0	0	0	0	0	0	0	0	0	0	0	0	0	0	0	0	0
Brucella melitensis ATCC 23457	Bacteria	Proteobacteria	0	0	1	0	0	0	0	0	0	0	0	0	0	0	0	0	0	0	0	0	6	0	1	1	0	0	0	0	0	0	0	0	0	0	0	0	0	0	0	0	0	0	0	0	0	0	0
Brucella microti CCM 4915	Bacteria	Proteobacteria	0	0	0	0	0	0	0	0	0	0	0	0	0	0	0	0	0	0	0	0	7	0	2	1	0	0	0	0	0	0	0	0	0	0	0	0	0	0	0	0	0	0	0	0	0	0	0
Brucella ovis ATCC 25840	Bacteria	Proteobacteria	0	0	1	0	0	0	0	0	0	0	0	0	0	0	0	0	0	0	0	0	6	0	2	1	0	0	0	0	0	0	0	0	0	0	0	0	0	0	0	0	0	0	0	0	0	0	0
Brucella pinnipedialis B2/94	Bacteria	Proteobacteria	0	0	1	0	0	0	0	0	0	0	0	0	0	0	0	0	0	0	0	0	7	0	1	1	0	0	0	0	0	0	0	0	0	0	0	0	0	0	0	0	0	0	0	0	0	0	0
Brucella sp. 2002734562	Bacteria	Proteobacteria	0	0	1	0	0	0	0	0	0	0	0	0	0	0	0	0	0	0	0	0	7	0	2	1	0	0	0	0	0	0	0	0	0	0	0	0	0	0	0	0	0	0	0	0	0	0	0
Brucella suis 2004000577	Bacteria	Proteobacteria	0	0	0	0	0	0	0	0	0	0	0	0	0	0	0	0	0	0	0	0	2	0	1	1	0	0	0	0	0	0	0	0	0	0	0	0	0	0	0	0	0	0	0	0	0	0	0
Brucella vulpis F60	Bacteria	Proteobacteria	0	0	1	0	0	0	0	0	0	0	0	0	0	0	0	0	0	0	0	0	7	0	2	0	0	0	0	0	0	0	0	0	0	0	0	0	0	0	0	0	0	0	0	0	0	0	0
Buchnera aphidicola (Nipponaphis monzeni) Nmo	Bacteria	Proteobacteria	0	0	0	0	0	0	0	0	0	0	0	0	0	0	0	0	0	0	0	0	0	0	0	0	0	0	0	0	0	0	0	0	0	0	0	0	0	0	0	0	0	0	0	0	0	0	0
Burkholderia ambifaria AMMD	Bacteria	Proteobacteria	1	1	5	0	0	0	1	0	0	0	0	6	0	2	0	0	2	0	1	0	10	1	0	0	0	1	0	0	1	1	0	0	0	1	0	0	2	0	0	0	0	0	0	0	0	0	0
Burkholderia cenocepacia DDS 22E-1	Bacteria	Proteobacteria	0	1	3	0	0	0	1	0	0	0	0	6	0	2	0	0	0	0	0	0	9	0	0	1	0	0	0	0	1	0	0	0	0	1	0	0	0	0	0	0	0	0	0	0	0	0	0
Burkholderia cepacia GG4	Bacteria	Proteobacteria	0	1	2	0	0	0	1	0	0	0	0	0	0	1	0	0	0	0	0	0	8	2	0	0	0	0	0	0	0	1	0	0	0	1	0	0	0	0	0	0	0	0	0	0	0	0	0
Burkholderia contaminans FL-1-2-30-S1-D0	Bacteria	Proteobacteria	0	0	1	0	0	0	1	0	0	0	0	0	0	1	0	0	1	0	1	0	5	0	0	0	0	0	0	0	0	0	0	0	0	0	0	0	0	0	0	0	0	0	0	0	0	0	0
Burkholderia dolosa AU0158	Bacteria	Proteobacteria	0	1	2	0	0	0	1	0	0	0	0	6	0	1	0	0	2	0	1	0	10	3	0	0	0	2	0	0	1	0	0	1	0	1	0	0	1	0	0	0	0	0	0	0	0	1	0
Burkholderia gladioli Co14	Bacteria	Proteobacteria	0	2	2	0	1	0	1	0	0	0	1	8	0	1	1	0	5	1	2	0	13	1	0	0	1	3	0	0	0	0	0	0	0	1	0	0	1	0	0	0	1	0	0	0	0	0	0
Burkholderia glumae PG1	Bacteria	Proteobacteria	0	1	2	0	1	0	1	0	0	0	1	7	0	1	0	0	2	0	0	0	8	2	0	0	0	2	0	0	0	0	0	0	0	1	0	1	1	0	0	0	0	0	0	0	0	0	0
Burkholderia insecticola RPE64	Bacteria	Proteobacteria	0	1	1	0	0	0	1	0	0	0	0	8	0	2	0	0	0	1	1	0	7	0	0	0	0	2	0	0	1	0	0	1	0	1	0	1	0	0	0	0	0	0	0	0	0	0	0
Burkholderia lata FL-1-2-30-S1-D0	Bacteria	Proteobacteria	0	2	2	0	0	0	0	0	0	0	0	6	0	0	0	0	1	0	0	0	2	0	0	0	0	0	0	0	1	1	0	0	0	1	0	0	1	0	0	0	0	0	0	0	0	0	0
Burkholderia mallei NCTC 10247	Bacteria	Proteobacteria	0	0	2	0	0	0	1	0	0	0	0	0	0	0	0	0	0	0	0	0	1	0	0	0	0	0	0	0	0	1	0	0	0	1	0	1	0	0	0	0	0	0	0	0	0	0	0
Burkholderia multivorans FDAARGOS_547	Bacteria	Proteobacteria	0	1	2	0	0	0	1	0	0	0	0	7	0	2	0	0	0	0	0	0	7	0	0	1	0	2	0	0	0	0	0	0	0	1	0	0	1	0	0	0	0	0	0	0	0	0	0
Burkholderia oklahomensis C6786	Bacteria	Proteobacteria	0	1	3	0	0	0	1	0	0	0	0	0	0	2	0	0	1	0	2	0	6	1	0	0	1	0	0	0	0	1	0	0	0	1	0	2	0	0	0	0	0	0	0	0	0	0	0
Burkholderia plantarii ATCC 43733	Bacteria	Proteobacteria	0	1	2	0	1	0	1	0	0	0	1	7	0	1	0	0	2	0	0	0	9	2	0	0	0	2	0	0	0	0	0	0	0	1	0	0	1	0	0	0	0	0	0	0	0	0	0
Burkholderia pseudomallei MSHR346	Bacteria	Proteobacteria	0	1	2	0	0	0	0	0	0	0	0	6	0	1	0	0	1	0	1	0	4	1	0	0	0	0	0	0	0	0	0	0	0	0	0	1	0	0	0	0	0	0	0	0	0	0	0
Burkholderia pyrrocinia DSM 10685	Bacteria	Proteobacteria	1	1	3	0	0	0	1	0	0	0	0	0	0	1	0	0	2	0	1	0	10	0	0	0	0	0	0	0	1	1	0	0	0	1	0	0	1	0	0	0	0	0	0	0	0	0	0
Burkholderia sp. OLGA172	Bacteria	Proteobacteria	0	0	1	0	0	0	2	0	0	0	0	6	0	1	0	0	0	0	0	0	7	0	0	0	0	0	0	0	0	0	0	0	0	0	0	0	0	0	0	0	0	0	0	0	0	0	0
Burkholderia stabilis ATCC BAA-67	Bacteria	Proteobacteria	0	2	2	0	1	0	1	0	0	0	0	0	0	0	0	0	1	0	1	0	8	0	0	1	1	0	0	0	0	0	0	0	1	1	0	0	0	0	0	0	0	0	0	0	0	0	0
Burkholderia thailandensis FDAARGOS_426	Bacteria	Proteobacteria	0	1	4	0	0	0	1	0	0	0	0	0	0	2	0	0	1	0	0	0	6	1	0	0	0	0	0	0	0	1	0	0	0	1	0	2	2	0	0	0	0	0	0	0	0	0	0
Burkholderia ubonensis MSMB22	Bacteria	Proteobacteria	0	0	2	0	0	0	1	0	0	0	0	7	0	2	0	0	3	1	1	0	9	1	0	0	0	0	0	0	1	1	0	0	0	1	0	0	0	0	0	0	0	0	0	0	0	0	0
Burkholderia vietnamiensis FDAARGOS_239	Bacteria	Proteobacteria	0	1	2	0	0	0	0	0	0	0	0	6	0	2	0	0	0	0	1	0	10	0	0	0	0	1	0	0	0	1	0	0	0	1	0	0	1	0	0	0	0	0	0	0	0	0	0
Burkholderiales bacterium YL45	Bacteria	Proteobacteria	0	0	1	0	0	0	1	0	0	0	0	0	0	0	0	0	0	0	0	0	4	1	0	0	0	0	0	0	0	0	0	0	0	0	0	0	0	0	0	0	0	0	0	0	0	0	0
Buttiauxella agrestis DSM 9389	Bacteria	Proteobacteria	6	3	3	6	1	0	1	0	0	0	0	9	0	0	0	0	2	4	1	0	6	0	0	0	0	0	0	0	3	1	0	0	2	1	2	0	0	2	0	0	0	0	0	0	0	0	0
Buttiauxella sp. 3AFRM03	Bacteria	Proteobacteria	5	2	3	4	2	0	1	0	0	0	0	10	0	0	0	0	1	1	0	0	10	4	0	0	0	2	0	0	3	0	0	0	2	1	5	0	0	1	0	0	0	0	0	0	0	0	0
butyrate-producing bacterium SM4/1	Bacteria	Firmicutes	1	1	1	1	0	0	0	0	0	0	0	4	0	0	0	0	0	0	0	0	0	0	0	0	0	0	0	0	0	0	0	0	0	0	0	0	0	0	0	0	0	0	0	0	0	0	0
Butyricimonas faecalis H184	Bacteria	Bacteroidetes	0	2	2	0	0	0	0	0	0	0	0	1	0	0	0	0	0	0	1	0	3	4	0	0	0	0	2	0	0	0	0	0	0	0	0	0	0	0	0	0	0	0	0	0	0	0	0
Butyrivibrio fibrisolvens 16/4	Bacteria	Firmicutes	3	3	6	0	4	0	1	2	2	0	0	10	0	0	1	0	1	0	0	0	0	0	5	0	1	0	0	1	2	3	0	1	2	0	0	0	2	15	0	0	0	0	0	0	0	1	0
Butyrivibrio hungatei MB2003	Bacteria	Firmicutes	1	6	6	0	2	0	1	2	2	0	0	9	0	0	0	0	1	0	0	0	0	0	5	0	2	2	1	1	3	1	0	2	3	0	1	0	1	7	0	0	0	0	0	0	0	3	0
Butyrivibrio proteoclasticus B316	Bacteria	Firmicutes	1	9	10	0	4	0	1	3	6	0	0	14	0	0	2	0	1	0	0	0	0	0	5	0	2	2	1	2	5	3	0	2	3	0	1	1	0	11	0	0	0	0	0	0	0	2	0
Bythopirellula goksoyri Pr1d	Bacteria	Planctomycetes	1	5	4	0	5	0	0	1	2	0	0	4	0	1	1	1	1	0	0	0	0	0	2	2	0	4	1	3	0	6	1	0	0	0	1	1	0	3	1	0	0	0	0	0	0	2	0
Caballeronia sp. SBC1	Bacteria	Proteobacteria	2	2	1	0	0	1	1	0	0	0	0	9	0	3	0	0	0	1	1	0	8	0	0	0	0	0	0	0	0	0	1	0	0	0	0	0	2	0	0	0	0	0	0	0	0	0	0
Caldanaerobacter subterraneus subsp. tengcongensis MB4	Bacteria	Firmicutes	2	0	2	1	2	0	0	0	0	0	0	2	0	1	0	0	4	0	1	0	3	0	0	0	0	0	0	2	2	0	0	0	0	0	0	0	0	0	0	0	0	0	0	0	0	0	0
Caldicellulosiruptor bescii DSM 6725	Bacteria	Firmicutes	1	4	1	2	6	0	0	2	5	1	0	7	0	1	0	0	0	0	0	0	2	0	0	0	0	2	1	1	1	0	0	0	1	0	0	2	1	3	1	0	0	0	3	0	0	1	0
Caldicellulosiruptor changbaiensis CBS-Z	Bacteria	Firmicutes	1	4	1	2	4	0	0	2	6	0	0	8	0	1	0	0	0	0	0	0	2	1	0	1	0	2	1	1	1	1	0	0	1	0	0	2	1	4	1	0	0	0	2	0	0	2	0
Caldicellulosiruptor hydrothermalis 108	Bacteria	Firmicutes	2	3	2	3	2	0	0	0	2	0	0	8	0	1	1	0	0	0	1	0	2	0	0	2	0	2	1	2	2	1	0	2	1	0	0	0	1	3	0	0	0	0	0	0	0	2	0
Caldicellulosiruptor kristjanssonii I77R1B	Bacteria	Firmicutes	1	2	1	2	2	0	0	1	3	0	0	6	0	1	0	0	0	0	0	0	2	0	0	2	0	2	0	0	1	0	0	0	1	0	0	0	1	0	1	0	0	0	0	0	0	1	0
Caldicellulosiruptor kronotskyensis 2002	Bacteria	Firmicutes	1	4	1	3	6	0	0	2	6	1	0	8	0	1	3	0	0	0	1	0	2	1	0	1	0	2	1	1	3	0	0	1	1	0	0	3	1	4	1	0	0	0	3	0	0	2	0
Caldicellulosiruptor lactoaceticus 6A	Bacteria	Firmicutes	1	2	1	2	2	0	0	2	3	0	0	7	0	1	0	0	0	0	0	0	2	0	0	2	0	3	0	0	1	0	0	0	1	0	0	0	1	0	1	0	0	0	1	0	0	1	0
Caldicellulosiruptor obsidiansis OB47	Bacteria	Firmicutes	1	5	1	2	3	0	0	2	3	0	0	6	0	1	1	0	0	0	0	0	2	1	0	2	0	2	1	1	1	0	0	0	1	0	0	0	1	1	0	0	0	0	2	0	0	1	0
Caldicellulosiruptor owensensis OL	Bacteria	Firmicutes	1	3	1	3	1	0	0	0	6	1	0	7	0	1	0	0	1	0	1	0	2	0	0	0	0	1	1	0	2	0	0	0	1	0	0	2	1	5	0	0	0	0	0	0	0	1	0
Caldicellulosiruptor saccharolyticus DSM 8903	Bacteria	Firmicutes	1	4	2	2	6	0	0	2	6	0	0	7	0	1	1	0	0	0	1	0	3	0	0	1	0	2	1	1	1	0	0	0	1	0	0	2	1	4	1	0	0	0	1	0	0	1	0
Caldilinea aerophila DSM 14535 = NBRC 104270	Bacteria	Chloroflexi	2	5	4	6	0	0	0	0	0	0	0	11	0	0	2	0	1	0	2	0	2	0	0	0	0	0	3	0	1	0	1	0	2	0	1	7	1	2	0	0	0	0	0	0	0	4	0
Caldimicrobium thiodismutans TF1	Bacteria	Thermodesulfobacteria	0	0	1	0	0	0	0	0	0	0	0	0	0	0	0	0	0	0	0	0	2	0	0	0	0	0	0	0	0	0	0	0	0	0	0	0	0	0	0	0	0	0	0	0	0	0	0
Caldisericum exile AZM16c01	Bacteria	Caldiserica	0	0	1	0	0	0	0	0	0	0	0	0	0	0	0	0	0	0	0	0	0	0	0	0	0	0	0	0	0	0	0	0	0	0	0	0	0	0	0	0	0	0	0	0	0	0	0
Caldisphaera lagunensis DSM 15908	Archaea	Crenarchaeota	0	0	0	0	0	0	0	0	0	0	0	0	0	2	0	0	0	0	0	0	0	0	0	0	0	0	0	0	1	0	0	0	0	0	1	0	0	0	0	0	0	0	0	0	0	0	0
Calditerrivibrio nitroreducens DSM 19672	Bacteria	Deferribacteres	0	0	0	0	0	0	0	0	0	0	0	0	0	0	0	0	0	0	0	0	5	0	0	0	0	0	0	0	0	0	0	0	0	0	0	0	0	0	0	0	0	0	0	0	0	0	0
Caldithrix abyssi DSM 13497 LF13	Bacteria	Calditrichaeota	1	2	2	0	3	0	0	1	0	0	0	10	0	0	1	0	2	0	1	0	3	0	0	0	1	0	0	0	0	0	0	0	2	0	2	0	0	0	0	0	0	1	0	0	0	0	0
Caldivirga maquilingensis IC-167	Archaea	Crenarchaeota	3	1	2	2	1	0	0	0	0	0	5	0	0	2	0	0	0	0	1	0	0	0	0	0	0	1	1	0	3	0	0	1	1	0	2	0	1	0	0	0	0	0	0	0	0	0	0
Caloramator australicus RC3	Bacteria	Firmicutes	1	0	0	0	0	0	0	0	0	0	0	3	0	0	0	0	0	0	0	0	1	0	0	0	0	0	0	0	1	0	0	0	0	0	0	0	0	1	0	0	0	0	0	0	0	0	0
Caloramator sp. E03	Bacteria	Firmicutes	4	1	1	2	0	0	0	0	0	0	0	2	0	0	0	0	4	0	0	0	2	0	0	0	0	0	0	0	0	1	0	0	0	0	0	1	0	0	0	0	0	0	0	0	0	0	0
Caloranaerobacter azorensis T3-1	Bacteria	Firmicutes	0	1	0	1	0	0	0	0	0	0	0	6	0	0	0	0	3	0	0	0	2	0	0	0	0	0	0	0	1	0	0	0	0	0	1	0	0	0	0	0	0	0	0	0	0	0	0
Calothrix brevissima NIES-22	Bacteria	Cyanobacteria	0	0	1	0	1	0	1	0	1	0	0	8	0	0	0	0	1	0	0	0	1	1	0	0	0	0	0	0	0	0	0	0	0	0	1	0	0	0	0	0	0	0	0	0	0	0	0
Calothrix parasitica NIES-267	Bacteria	Cyanobacteria	0	0	1	0	3	0	2	1	1	0	0	11	0	1	0	0	0	0	0	0	1	1	0	0	0	0	0	0	1	0	0	0	0	0	1	0	0	0	0	0	0	0	0	0	0	0	0
Calothrix sp. PCC 6303	Bacteria	Cyanobacteria	0	0	1	0	3	0	1	0	0	0	0	4	0	0	0	0	0	0	0	0	1	0	0	0	0	0	0	0	0	0	0	0	0	0	1	0	0	0	0	0	0	0	0	0	0	0	0
Caminibacter mediatlanticus TB-2	Bacteria	Proteobacteria	0	0	0	0	0	0	0	0	0	0	0	0	0	0	0	0	0	0	0	0	2	0	0	0	0	0	0	0	0	0	0	0	0	0	0	0	0	0	0	0	0	0	0	0	0	0	0
Campylobacter avium LMG 24591	Bacteria	Proteobacteria	0	0	0	0	0	0	0	0	0	0	0	0	0	0	0	0	0	0	0	0	2	0	0	0	0	0	0	0	0	0	1	0	0	0	0	0	0	0	0	0	0	0	0	0	0	0	0
Campylobacter blaseri LMG 30333	Bacteria	Proteobacteria	0	0	0	0	0	0	0	0	0	0	0	0	0	0	0	0	0	0	0	0	3	0	0	0	0	0	0	0	0	0	0	0	0	0	0	0	0	0	0	0	0	0	0	0	0	0	0
Campylobacter coli 76339	Bacteria	Proteobacteria	0	0	0	0	0	0	0	0	0	0	0	0	0	0	0	0	0	0	0	0	2	0	0	0	0	0	0	0	0	0	0	0	0	0	0	0	0	0	0	0	0	0	0	0	0	0	0
Campylobacter concisus 13826	Bacteria	Proteobacteria	0	0	1	0	0	0	0	0	0	0	0	0	0	0	0	0	0	0	0	0	2	0	0	0	0	0	0	0	0	0	0	0	0	0	0	0	0	0	0	0	0	0	0	0	0	0	0
Campylobacter corcagiensis LMG 27932	Bacteria	Proteobacteria	0	0	0	0	0	0	0	0	0	0	0	0	0	0	0	0	0	0	0	0	3	0	0	0	0	0	0	0	0	0	0	0	0	0	0	0	0	0	0	0	0	0	0	0	0	0	0
Campylobacter cuniculorum LMG 24588	Bacteria	Proteobacteria	0	0	0	0	0	0	0	0	0	0	0	0	0	0	0	0	0	0	0	0	2	0	0	0	0	0	0	0	0	0	0	0	0	0	0	0	0	0	0	0	0	0	0	0	0	0	0
Campylobacter curvus 525.92	Bacteria	Proteobacteria	0	0	1	0	0	0	0	0	0	0	0	0	0	0	0	0	0	0	0	0	2	0	0	0	0	0	0	0	0	0	0	0	0	0	0	0	0	0	0	0	0	0	0	0	0	0	0
Campylobacter fetus subsp. fetus NCTC10842	Bacteria	Proteobacteria	0	0	1	0	0	0	0	0	0	0	0	0	0	0	0	0	0	0	0	0	2	0	0	0	0	0	0	0	0	0	0	0	0	0	0	0	0	0	0	0	0	0	0	0	0	0	0
Campylobacter geochelonis LMG 29375	Bacteria	Proteobacteria	0	0	0	0	0	0	0	0	0	0	0	0	0	0	0	0	0	0	0	0	3	0	0	0	0	0	0	0	0	0	0	0	0	0	0	0	0	0	0	0	0	0	0	0	0	0	0
Campylobacter gracilis ATCC 33236	Bacteria	Proteobacteria	0	0	0	0	0	0	0	0	0	0	0	0	0	0	0	0	0	0	0	0	3	2	0	0	0	0	0	0	0	0	0	0	0	0	0	0	0	0	0	0	0	0	0	0	0	0	0
Campylobacter helveticus 2013D-9613	Bacteria	Proteobacteria	0	0	0	0	0	0	0	0	0	0	0	0	0	0	0	0	0	0	0	0	4	0	0	0	0	0	0	0	0	0	0	0	0	0	0	0	0	0	0	0	0	0	0	0	0	0	0
Campylobacter hepaticus HV10	Bacteria	Proteobacteria	0	0	0	0	0	0	0	0	0	0	0	0	0	0	0	0	0	0	0	0	2	0	0	0	0	0	0	0	0	0	0	0	0	0	0	0	0	0	0	0	0	0	0	0	0	0	0
Campylobacter hominis ATCC BAA-381	Bacteria	Proteobacteria	0	0	0	0	0	0	0	0	0	0	0	0	0	0	0	0	0	0	0	0	4	0	0	0	0	0	0	0	0	0	0	0	0	0	0	0	0	0	0	0	0	0	0	0	0	0	0
Campylobacter hyointestinalis subsp. hyointestinalis LMG 9260	Bacteria	Proteobacteria	0	0	1	0	0	0	0	0	0	0	0	0	0	0	0	0	0	0	0	0	2	0	0	0	0	0	0	0	0	0	0	0	0	0	0	0	0	0	0	0	0	0	0	0	0	0	0
Campylobacter iguaniorum 1485E	Bacteria	Proteobacteria	0	0	1	0	0	0	0	0	0	0	0	0	0	0	0	0	0	0	0	0	3	0	0	0	0	0	0	0	0	0	0	0	0	0	0	0	0	0	0	0	0	0	0	0	0	0	0
Campylobacter insulaenigrae NCTC 12927	Bacteria	Proteobacteria	0	0	0	0	0	0	0	0	0	0	0	0	0	0	0	0	0	0	0	0	2	0	0	0	0	0	0	0	0	0	0	0	0	0	0	0	0	0	0	0	0	0	0	0	0	0	0
Campylobacter jejuni BCW_6920	Bacteria	Proteobacteria	0	0	0	0	0	0	0	0	0	0	0	0	0	0	0	0	0	0	0	0	2	0	0	0	0	0	0	0	0	0	0	0	0	0	0	0	0	0	0	0	0	0	0	0	0	0	0
Campylobacter lanienae NCTC 13004	Bacteria	Proteobacteria	0	0	1	0	0	0	0	0	0	0	0	0	0	0	0	0	0	0	0	0	2	0	0	0	0	0	0	0	0	0	0	0	0	0	0	0	0	0	0	0	0	0	0	0	0	0	0
Campylobacter lari CCUG 22395	Bacteria	Proteobacteria	0	0	0	0	0	0	0	0	0	0	0	0	0	0	0	0	0	0	0	0	3	0	0	0	0	0	0	0	0	0	0	0	0	0	0	0	0	0	0	0	0	0	0	0	0	0	0
Campylobacter mucosalis CCUG 21559	Bacteria	Proteobacteria	0	0	1	0	0	0	0	0	0	0	0	0	0	0	0	0	0	0	0	0	2	0	0	0	0	0	0	0	0	0	0	0	0	0	0	0	0	0	0	0	0	0	0	0	0	0	0
Campylobacter ornithocola LMG 29815	Bacteria	Proteobacteria	0	0	0	0	0	0	0	0	0	0	0	0	0	0	0	0	0	0	0	0	3	0	0	0	0	0	0	0	0	0	0	0	0	0	0	0	0	0	0	0	0	0	0	0	0	0	0
Campylobacter peloridis LMG 23910	Bacteria	Proteobacteria	0	0	0	0	0	0	0	0	0	0	0	0	0	0	0	0	0	0	0	0	3	0	0	0	0	0	0	0	0	0	0	0	0	0	0	0	0	0	0	0	0	0	0	0	0	0	0
Campylobacter pinnipediorum subsp. caledonicus RM18021	Bacteria	Proteobacteria	0	0	1	0	0	0	0	0	0	0	0	0	0	0	0	0	0	0	0	0	2	0	0	0	0	0	0	0	0	0	0	0	0	0	0	0	0	0	0	0	0	0	0	0	0	0	0
Campylobacter rectus ATCC 33238	Bacteria	Proteobacteria	0	0	1	0	0	0	0	0	0	0	0	0	0	0	0	0	0	0	0	0	2	0	0	0	0	0	0	0	0	0	0	0	0	0	0	0	0	0	0	0	0	0	0	0	0	0	0
Campylobacter showae ATCC 51146	Bacteria	Proteobacteria	0	0	1	0	0	0	0	0	0	0	0	0	0	0	0	0	0	0	0	0	2	0	0	0	0	0	0	0	0	0	0	0	0	0	0	0	0	0	0	0	0	0	0	0	0	0	0
Campylobacter sp. CFSAN093224	Bacteria	Proteobacteria	0	0	0	0	0	0	0	0	0	0	0	0	0	0	0	0	0	0	0	0	2	0	0	0	0	0	0	0	0	0	0	0	0	0	0	0	0	0	0	0	0	0	0	0	0	0	0
Campylobacter sputorum biovar sputorum LMG 7795	Bacteria	Proteobacteria	0	0	1	0	0	0	0	0	0	0	0	0	0	0	0	0	0	0	0	0	3	0	0	0	0	0	0	0	0	0	0	0	0	0	0	0	0	0	0	0	0	0	0	0	0	0	0
Campylobacter subantarcticus LMG 24374	Bacteria	Proteobacteria	0	0	0	0	0	0	0	0	0	0	0	0	0	0	0	0	0	0	0	0	3	0	0	0	0	0	0	0	0	0	0	0	0	0	0	0	0	0	0	0	0	0	0	0	0	0	0
Campylobacter upsaliensis NCTC11541	Bacteria	Proteobacteria	0	0	0	0	0	0	0	0	0	0	0	0	0	0	0	0	0	0	0	0	2	0	0	0	0	0	0	0	0	0	0	0	0	0	0	0	0	0	0	0	0	0	0	0	0	0	0
Campylobacter ureolyticus FDAARGOS_673	Bacteria	Proteobacteria	0	0	0	0	0	0	0	0	0	0	0	0	0	0	0	0	0	0	0	0	3	0	0	0	0	0	0	0	0	0	0	0	0	0	0	0	0	0	0	0	0	0	0	0	0	0	0
Campylobacter volucris 2014D-0083	Bacteria	Proteobacteria	0	0	0	0	0	0	0	0	0	0	0	0	0	0	0	0	0	0	0	0	3	0	0	0	0	0	0	0	0	0	0	0	0	0	0	0	0	0	0	0	0	0	0	0	0	0	0
candidate division Kazan bacterium GW2011_GWA1_50_15	Bacteria	unclassified Bacteria	0	0	0	0	0	0	0	0	0	0	0	0	0	0	0	0	0	0	0	0	1	0	0	0	0	0	0	0	0	0	0	0	0	0	0	0	0	0	0	0	0	0	0	0	0	0	0
candidate division SR1 bacterium Aalborg_AAW-1	Bacteria	unclassified Bacteria	0	0	0	0	0	0	0	0	0	0	0	0	0	0	0	0	0	0	0	0	0	0	0	1	0	0	0	1	0	0	0	0	0	0	0	0	0	0	0	0	0	0	0	0	0	0	0
candidate division TM6 bacterium GW2011_GWF2_28_16	Bacteria	Dependentiae	0	0	1	0	0	0	0	0	0	0	0	0	0	0	0	0	1	0	0	0	0	0	0	0	0	0	0	0	0	0	0	0	0	0	0	1	0	0	0	0	0	0	0	0	0	0	0
candidate division WWE3 bacterium RAAC2_WWE3_1	Bacteria	unclassified Bacteria	1	0	0	0	0	0	0	0	0	0	0	0	0	0	0	0	1	0	0	0	0	0	0	0	0	0	0	0	0	0	0	0	0	0	0	0	0	0	0	0	0	0	0	0	0	0	0
Candidatus Accumulibacter phosphatis clade IIA str. UW-1	Bacteria	Proteobacteria	0	0	2	0	0	0	0	0	0	0	0	7	0	0	0	0	0	0	0	0	8	2	0	0	0	0	0	0	1	0	0	0	0	0	0	0	0	0	0	0	0	0	0	0	0	0	0
Candidatus Amoebophilus asiaticus 5a2	Bacteria	Bacteroidetes	0	0	1	0	0	0	0	0	0	0	0	0	0	0	0	0	0	0	0	0	1	1	0	0	0	0	0	0	0	0	0	0	0	0	0	0	0	0	0	0	0	0	0	0	0	0	0
Candidatus Arsenophonus lipoptenae CB	Bacteria	Proteobacteria	0	0	0	0	0	0	0	0	0	0	0	0	0	0	0	0	0	0	0	0	1	0	0	0	0	0	0	0	0	0	0	0	0	0	0	0	0	0	0	0	0	0	0	0	0	0	0
Candidatus Arthromitus sp. SFB-mouse-Japan	Bacteria	Firmicutes	2	1	1	1	0	0	0	0	0	0	0	0	0	0	0	0	0	0	0	0	2	0	0	0	0	0	0	0	1	0	0	0	0	0	1	0	0	0	0	0	0	0	0	0	0	0	0
Candidatus Atelocyanobacterium thalassa isolate ALOHA	Bacteria	Cyanobacteria	0	0	1	0	0	0	0	0	0	0	0	0	0	0	0	0	0	0	0	0	1	0	0	0	0	0	0	0	0	0	0	0	0	0	1	0	0	0	0	0	0	0	0	0	0	0	0
Candidatus Azobacteroides pseudotrichonymphae genomovar. CFP2	Bacteria	Bacteroidetes	0	0	0	0	0	0	0	0	0	0	0	2	0	0	0	0	0	0	0	0	0	0	0	0	0	0	0	0	0	0	0	0	0	0	0	0	0	0	0	0	0	0	0	0	0	0	0
Candidatus Babela massiliensis BABL1	Bacteria	Dependentiae	2	0	0	0	0	0	0	0	0	0	0	0	0	0	0	0	0	0	0	0	0	0	0	0	0	0	0	0	0	0	0	0	0	0	0	0	0	0	0	0	0	0	0	0	0	0	0
Candidatus Baumannia cicadellinicola BGSS	Bacteria	Proteobacteria	0	0	0	0	0	0	0	0	0	0	0	0	0	0	0	0	0	0	0	0	1	0	0	0	0	0	0	0	0	0	0	0	0	0	0	0	0	0	0	0	0	0	0	0	0	0	0
Candidatus Beckwithbacteria bacterium GW2011_GWC1_49_16	Bacteria	Beckwithbacteria	0	0	0	0	0	0	0	0	0	0	0	0	0	0	1	0	0	0	0	0	0	0	0	0	0	0	0	0	0	0	0	0	0	0	0	0	0	0	0	0	0	0	0	0	0	0	0
Candidatus Bipolaricaulis anaerobius	Bacteria	Bipolaricaulota	0	0	0	0	0	0	0	0	0	0	0	2	0	0	0	0	0	0	0	0	1	0	0	0	0	0	0	0	1	0	0	0	0	0	0	0	0	0	0	0	0	0	0	0	0	0	0
Candidatus Bipolaricaulis sibiricus Ch78	Bacteria	Bipolaricaulota	0	0	0	0	0	0	0	0	0	0	0	2	0	0	0	0	0	0	0	0	1	0	0	0	0	0	0	0	1	0	0	0	0	0	0	0	0	0	0	0	0	0	0	0	0	0	0
Candidatus Blochmannia floridanus	Bacteria	Proteobacteria	0	0	0	0	0	0	0	0	0	0	0	0	0	0	0	0	0	0	0	0	1	0	0	0	0	0	0	0	0	0	0	0	0	0	0	0	0	0	0	0	0	0	0	0	0	0	0
Candidatus Blochmannia pennsylvanicus str. BPEN	Bacteria	Proteobacteria	0	0	0	0	0	0	0	0	0	0	0	0	0	0	0	0	0	0	0	0	1	0	0	0	0	0	0	0	0	0	0	0	0	0	0	0	0	0	0	0	0	0	0	0	0	0	0
Candidatus Blochmannia vafer str. BVAF	Bacteria	Proteobacteria	0	0	0	0	0	0	0	0	0	0	0	0	0	0	0	0	0	0	0	0	1	0	0	0	0	0	0	0	0	0	0	0	0	0	0	0	0	0	0	0	0	0	0	0	0	0	0
Candidatus Borrelia tachyglossi Bc-F10-1268	Bacteria	Spirochaetes	0	0	2	1	0	0	0	0	0	0	0	0	0	0	0	0	0	0	0	0	1	0	0	0	0	0	0	0	0	0	0	0	0	0	0	0	0	0	0	0	0	0	0	0	0	0	0
Candidatus Caldiarchaeum subterraneum	Archaea	Thaumarchaeota	0	0	0	0	0	0	0	0	0	0	0	0	0	0	0	0	0	0	0	0	0	0	0	0	0	0	0	0	0	0	0	0	0	0	0	0	0	0	0	0	0	0	0	0	0	0	0
Candidatus Campbellbacteria bacterium GW2011_OD1_34_28	Bacteria	Campbellbacteria	0	0	0	0	0	0	0	0	0	0	0	0	0	0	0	0	0	0	0	0	0	0	0	0	0	0	0	0	0	0	0	0	0	0	0	0	0	0	0	0	0	0	0	0	0	0	0
Candidatus Cardinium hertigii cHgTN10	Bacteria	Bacteroidetes	0	0	0	0	0	0	0	0	0	0	0	0	0	0	0	0	0	0	0	0	1	0	0	0	0	0	0	0	0	0	0	0	0	0	0	0	0	0	0	0	0	0	0	0	0	0	0
Candidatus Cloacimonas acidaminovorans str. Evry	Bacteria	Cloacimonetes	0	0	0	0	0	0	0	0	0	0	0	1	0	0	0	0	0	0	0	0	1	2	0	0	0	0	0	0	0	0	0	0	0	0	0	0	0	0	0	0	0	0	0	0	0	0	0
Candidatus Cyclonatronum proteinivorum Omega	Bacteria	Balneolaeota	0	0	4	0	0	0	0	0	0	0	0	13	0	0	1	3	0	0	0	0	4	0	0	0	0	0	0	0	1	0	0	0	0	1	0	0	0	0	0	0	0	0	0	0	0	0	0
Candidatus Cytomitobacter indipagum	Bacteria	Proteobacteria	0	0	0	0	0	0	0	0	0	0	0	0	0	0	0	0	0	0	0	0	0	0	0	0	0	0	0	0	0	0	0	0	0	0	0	0	0	0	0	0	0	0	0	0	0	0	0
Candidatus Cytomitobacter primus	Bacteria	Proteobacteria	0	0	0	0	0	0	0	0	0	0	0	0	0	0	0	0	0	0	0	0	0	0	0	0	0	0	0	0	0	0	0	0	0	0	0	0	0	0	0	0	0	0	0	0	0	0	0
Candidatus Deianiraea vastatrix	Bacteria	Proteobacteria	0	0	1	0	0	0	0	0	0	0	0	0	0	0	0	0	0	0	0	0	1	1	0	0	0	0	0	0	0	0	0	0	0	0	0	0	0	0	0	0	0	0	0	0	0	0	0
Candidatus Dependentiae bacterium (ex Spumella elongata CCAP 955/1) SeV1	Bacteria	Dependentiae	1	0	0	0	0	0	0	0	0	0	0	0	0	0	0	0	1	0	0	0	0	0	0	0	0	0	0	0	0	0	0	0	0	0	0	0	0	0	0	0	0	0	0	0	0	0	0
Candidatus Desulfofervidus auxilii HS1	Bacteria	Proteobacteria	0	0	0	0	0	0	0	0	0	0	0	2	0	0	0	0	0	0	0	0	4	0	0	0	0	0	0	0	0	0	0	0	0	0	0	0	0	0	0	0	0	0	0	0	0	0	0
Candidatus Desulforudis audaxviator MP104C	Bacteria	Firmicutes	0	0	0	0	0	0	0	0	0	0	0	1	0	1	0	0	0	0	0	0	2	0	0	0	0	0	0	0	1	0	0	0	0	0	0	0	0	0	0	0	0	0	0	0	0	0	0
Candidatus Desulfovibrio trichonymphae Rs-N31	Bacteria	Proteobacteria	0	0	0	0	0	0	0	0	0	0	0	1	0	0	0	0	0	0	0	0	0	0	0	0	0	0	0	0	0	0	0	0	0	0	0	0	0	0	0	0	0	0	0	0	0	0	0
Candidatus Doolittlea endobia	Bacteria	Proteobacteria	0	0	0	0	0	0	0	0	0	0	0	0	0	0	0	0	0	0	0	0	0	0	0	0	0	0	0	0	0	0	0	0	0	0	0	0	0	0	0	0	0	0	0	0	0	0	0
Candidatus Endolissoclinum faulkneri L2	Bacteria	Proteobacteria	0	0	0	0	0	0	0	0	0	0	0	0	0	0	0	0	0	0	0	0	0	0	0	0	0	0	0	0	0	0	0	0	0	0	0	0	0	0	0	0	0	0	0	0	0	0	0
Candidatus Enterovibrio luxaltus	Bacteria	Proteobacteria	0	0	0	0	0	0	0	0	0	0	0	0	0	0	0	0	0	0	0	0	2	0	0	0	0	0	0	0	0	0	0	0	0	0	0	0	0	0	0	0	0	0	0	0	0	0	0
Candidatus Erwinia haradaeae ErCicuneomaculata	Bacteria	Proteobacteria	0	0	0	0	0	0	0	0	0	0	0	0	0	0	0	0	0	0	0	0	1	0	0	0	0	0	0	0	0	0	0	0	0	0	0	0	0	0	0	0	0	0	0	0	0	0	0
Candidatus Filomicrobium marinum strain W	Bacteria	Proteobacteria	0	0	1	0	0	0	0	0	0	0	0	0	0	1	0	0	1	0	0	0	2	0	0	0	0	0	0	0	0	0	0	0	0	0	0	1	0	0	0	0	0	0	0	0	0	0	0
Candidatus Fluviicola riflensis	Bacteria	Bacteroidetes	0	1	3	0	0	0	0	0	0	0	0	0	0	0	0	0	0	0	1	0	4	0	1	0	0	0	1	0	0	0	0	0	0	0	0	0	0	0	1	0	0	0	0	0	0	0	0
Candidatus Fokinia solitaria	Bacteria	Proteobacteria	0	0	0	0	0	0	0	0	0	0	0	0	0	0	0	0	0	0	0	0	1	0	0	0	0	0	0	0	0	0	0	0	0	0	0	0	0	0	0	0	0	0	0	0	0	0	0
Candidatus Fukatsuia symbiotica 5D	Bacteria	Proteobacteria	0	0	1	0	0	0	0	0	0	0	0	0	0	0	0	0	0	0	0	0	6	6	0	0	0	0	0	0	0	0	0	0	0	0	0	0	0	0	0	0	0	0	0	0	0	0	0
Candidatus Gracilibacteria bacterium 28_42_T64	Bacteria	Gracilibacteria	0	0	0	0	0	0	0	0	0	0	0	0	0	0	0	0	0	0	0	0	0	0	0	0	0	0	0	0	0	0	0	0	0	0	0	0	0	0	0	0	0	0	0	0	0	0	0
Candidatus Gullanella endobia	Bacteria	Proteobacteria	0	0	0	0	0	0	0	0	0	0	0	0	0	0	0	0	0	0	0	0	2	0	0	0	0	0	0	0	0	0	0	0	0	0	0	0	0	0	0	0	0	0	0	0	0	0	0
Candidatus Hamiltonella defensa (Bemisia tabaci) MEAM1	Bacteria	Proteobacteria	0	0	0	0	0	0	0	0	0	0	0	0	0	0	0	0	0	0	0	0	2	6	0	0	0	0	0	0	0	0	0	0	0	0	0	0	0	0	0	0	0	0	0	0	0	0	0
Candidatus Hepatoplasma crinochetorum Av	Bacteria	Tenericutes	0	0	0	0	0	0	0	0	0	0	0	1	0	0	0	0	0	0	0	0	0	0	0	0	0	0	0	0	0	0	0	0	0	0	0	0	0	0	0	0	0	0	0	0	0	0	0
Candidatus Hoaglandella endobia	Bacteria	Proteobacteria	0	0	0	0	0	0	0	0	0	0	0	0	0	0	0	0	0	0	0	0	2	0	0	0	0	0	0	0	0	0	0	0	0	0	0	0	0	0	0	0	0	0	0	0	0	0	0
Candidatus Izimaplasma sp. HR1	Bacteria	Tenericutes	0	1	0	0	0	0	0	0	0	0	0	10	0	0	0	0	0	0	0	0	0	0	0	0	0	0	0	0	0	0	0	0	0	0	1	0	0	0	0	0	0	0	0	0	0	0	0
Candidatus Kinetoplastibacterium blastocrithidii (ex Strigomonas culicis)	Bacteria	Proteobacteria	0	0	0	0	0	0	0	0	0	0	0	0	0	0	0	0	0	0	0	0	1	0	0	0	0	0	0	0	0	0	0	0	0	0	0	0	0	0	0	0	0	0	0	0	0	0	0
Candidatus Kinetoplastibacterium crithidii (ex Angomonas deanei ATCC 30255)	Bacteria	Proteobacteria	0	0	0	0	0	0	0	0	0	0	0	0	0	0	0	0	0	0	0	0	1	0	0	0	0	0	0	0	0	0	0	0	0	0	0	0	0	0	0	0	0	0	0	0	0	0	0
Candidatus Kinetoplastibacterium desouzaii TCC079E	Bacteria	Proteobacteria	0	0	0	0	0	0	0	0	0	0	0	0	0	0	0	0	0	0	0	0	1	0	0	0	0	0	0	0	0	0	0	0	0	0	0	0	0	0	0	0	0	0	0	0	0	0	0
Candidatus Kinetoplastibacterium galatii TCC219	Bacteria	Proteobacteria	0	0	0	0	0	0	0	0	0	0	0	0	0	0	0	0	0	0	0	0	1	0	0	0	0	0	0	0	0	0	0	0	0	0	0	0	0	0	0	0	0	0	0	0	0	0	0
Candidatus Kinetoplastibacterium oncopeltii TCC290E	Bacteria	Proteobacteria	0	0	0	0	0	0	0	0	0	0	0	0	0	0	0	0	0	0	0	0	1	0	0	0	0	0	0	0	0	0	0	0	0	0	0	0	0	0	0	0	0	0	0	0	0	0	0
Candidatus Kinetoplastibacterium sorsogonicusi MF-08	Bacteria	Proteobacteria	0	0	0	0	0	0	0	0	0	0	0	0	0	0	0	0	0	0	0	0	0	0	0	0	0	0	0	0	0	0	0	0	0	0	0	0	0	0	0	0	0	0	0	0	0	0	0
Candidatus Korarchaeum cryptofilum OPF8	Archaea	Korarchaeota	0	0	0	0	0	0	0	0	0	0	0	0	0	0	0	0	1	0	0	0	0	0	0	0	0	0	0	0	0	0	0	0	0	0	0	0	0	0	0	0	0	0	0	0	0	0	0
Candidatus Koribacter versatilis Ellin345	Bacteria	Acidobacteria	1	4	8	0	2	0	0	1	0	0	0	11	0	2	1	0	2	0	2	0	5	0	0	0	2	0	1	1	4	1	0	0	2	1	1	0	1	0	1	0	0	0	0	0	0	2	0
Candidatus Kuenenia stuttgartiensis	Bacteria	Planctomycetes	0	0	0	0	0	0	1	0	0	0	0	6	0	2	0	0	0	0	0	0	0	0	0	0	0	0	0	0	0	0	0	0	0	0	0	1	0	0	0	0	0	0	0	0	0	0	0
Candidatus Liberibacter africanus PTSAPSY	Bacteria	Proteobacteria	0	0	1	0	0	0	0	0	0	0	0	0	0	0	0	0	0	0	0	0	0	1	0	0	0	0	0	0	0	0	0	0	0	0	0	0	0	0	0	0	0	0	0	0	0	0	0
Candidatus Liberibacter americanus str. Sao Paulo	Bacteria	Proteobacteria	0	0	0	0	0	0	0	0	0	0	0	0	0	0	0	0	0	0	0	0	0	4	0	0	0	0	0	0	0	0	0	0	0	0	0	0	0	0	0	0	0	0	0	0	0	0	0
Candidatus Liberibacter asiaticus JXGC	Bacteria	Proteobacteria	0	0	0	0	0	0	0	0	0	0	0	0	0	0	0	0	0	0	0	0	0	1	0	0	0	0	0	0	0	0	0	0	0	0	0	0	0	0	0	0	0	0	0	0	0	0	0
Candidatus Liberibacter solanacearum CLso-ZC1	Bacteria	Proteobacteria	0	0	0	0	0	0	0	0	0	0	0	0	0	0	0	0	0	0	0	0	0	7	0	0	0	0	0	0	0	0	0	0	0	0	0	0	0	0	0	0	0	0	0	0	0	0	0
Candidatus Magnetococcus massalia MO-1	Bacteria	Proteobacteria	0	0	1	0	0	0	0	0	0	0	0	5	0	0	0	0	0	0	0	0	6	0	0	0	0	0	0	0	0	0	0	0	0	0	0	0	0	0	0	0	1	0	0	0	0	0	0
Candidatus Mancarchaeum acidiphilum Mia14	Archaea	unclassified Archaea	0	0	0	0	0	0	0	0	0	0	0	0	0	1	0	0	0	0	0	0	0	0	0	0	0	0	0	0	0	0	0	0	0	0	0	0	0	0	0	0	0	0	0	0	0	0	0
Candidatus Melainabacteria bacterium MEL.A1	Bacteria	Melainabacteria	0	0	2	0	0	0	0	0	0	0	0	2	0	0	0	0	0	0	0	0	6	0	0	0	0	0	0	0	0	0	0	0	0	0	2	0	0	0	0	0	0	0	0	0	0	0	0
Candidatus Methanomassiliicoccus intestinalis Issoire-Mx1	Archaea	Euryarchaeota	0	0	0	0	0	0	0	0	0	0	0	0	0	0	0	0	0	0	0	0	0	0	0	0	0	0	0	0	0	0	0	0	0	0	0	0	0	0	0	0	0	0	0	0	0	0	0
Candidatus Methanomethylophilus alvus Mx-05	Archaea	Euryarchaeota	0	0	0	0	0	0	0	0	0	0	0	0	0	0	0	0	0	0	0	0	0	0	0	0	0	0	0	0	0	0	0	0	0	0	0	0	0	0	0	0	0	0	0	0	0	0	0
Candidatus Methanoplasma termitum Mpt1	Archaea	Euryarchaeota	0	0	0	0	0	0	0	0	0	0	0	0	0	0	0	0	0	0	0	0	0	0	0	0	0	0	0	0	0	0	0	0	0	0	0	0	0	0	0	0	0	0	0	0	0	0	0
Candidatus Methylomirabilis oxyfera	Bacteria	unclassified Bacteria	0	0	1	0	0	0	1	0	0	0	0	1	0	0	0	0	0	0	0	0	3	0	0	0	0	0	0	0	0	0	0	0	0	0	0	0	0	0	1	0	0	0	0	0	0	0	0
Candidatus Methylopumilus planktonicus MMS-10A-171	Bacteria	Proteobacteria	0	0	1	0	0	0	0	0	0	0	0	0	0	0	0	0	0	0	0	0	1	0	0	0	0	0	0	0	0	0	0	0	0	0	0	0	0	0	0	0	0	0	0	0	0	0	0
Candidatus Methylopumilus rimovensis MMS-RI-1	Bacteria	Proteobacteria	0	0	1	0	0	0	0	0	0	0	0	0	0	0	0	0	0	0	0	0	1	0	0	0	0	0	0	0	0	0	0	0	0	0	0	0	0	0	0	0	0	0	0	0	0	0	0
Candidatus Methylopumilus turicensis MMS-10A-171	Bacteria	Proteobacteria	0	0	1	0	0	0	0	0	0	0	0	0	0	0	0	2	0	0	0	0	5	0	0	0	0	0	0	0	0	0	0	0	0	0	0	0	0	0	0	0	0	0	0	0	0	0	0
Candidatus Methylopumilus universalis MMS-RII-56	Bacteria	Proteobacteria	0	0	1	0	0	0	0	0	0	0	0	0	0	0	0	0	0	0	0	0	0	0	0	0	0	0	0	0	0	0	0	0	0	0	0	0	0	0	0	0	0	0	0	0	0	0	0
Candidatus Methylospira mobilis Shm1	Bacteria	Proteobacteria	2	0	1	0	1	0	1	0	0	0	0	8	0	0	0	0	1	3	0	0	6	2	0	0	0	0	0	0	0	0	1	0	0	0	0	0	0	0	0	0	0	0	0	0	0	0	0
Candidatus Microgenomates bacterium	Bacteria	Microgenomates	0	0	0	0	0	0	0	0	0	0	0	1	0	0	0	0	1	0	0	0	0	0	0	0	0	0	0	0	0	0	0	0	0	0	0	1	0	0	0	0	0	0	0	0	0	0	0
Candidatus Midichloria mitochondrii IricVA	Bacteria	Proteobacteria	0	0	1	0	1	0	0	0	0	0	0	0	0	0	0	0	0	0	0	0	2	0	0	0	0	0	0	0	0	0	0	0	0	0	0	0	0	0	0	0	0	0	0	0	0	0	0
Candidatus Moanabacter tarae TARA_B100001123	Bacteria	Verrucomicrobia	0	0	0	1	0	0	0	0	0	0	0	0	0	0	0	0	0	0	0	0	0	0	0	0	0	0	0	0	0	7	3	0	0	0	0	0	1	0	0	0	0	0	0	0	0	0	0
Candidatus Moranella endobia PCIT	Bacteria	Proteobacteria	0	0	0	0	0	0	0	0	0	0	0	0	0	0	0	0	0	0	0	0	1	0	0	0	0	0	0	0	0	0	0	0	0	0	0	0	0	0	0	0	0	0	0	0	0	0	0
Candidatus Mycoplasma girerdii VCU_M1	Bacteria	Tenericutes	0	0	0	0	0	0	0	0	0	0	0	0	0	0	0	0	0	0	0	0	0	0	0	0	0	0	0	0	0	0	0	0	0	0	0	0	0	0	0	0	0	0	0	0	0	0	0
Candidatus Nanopelagicus abundans	Bacteria	Actinobacteria	0	0	0	0	0	0	0	0	0	0	0	0	0	0	0	0	1	0	0	0	1	0	1	0	0	0	0	0	0	0	0	0	0	0	0	0	0	0	0	0	0	0	0	0	0	0	0
Candidatus Nanopelagicus hibericus	Bacteria	Actinobacteria	0	0	0	0	0	0	0	0	0	0	0	0	0	0	0	0	1	0	0	0	1	0	1	0	0	0	0	0	0	0	0	0	0	0	0	0	0	0	0	0	0	0	0	0	0	0	0
Candidatus Nanopelagicus limnes	Bacteria	Actinobacteria	0	0	0	0	0	0	0	0	0	0	0	0	0	0	0	0	1	0	0	0	1	0	1	0	0	0	0	0	0	0	0	0	0	0	0	0	0	0	0	0	0	0	0	0	0	0	0
Candidatus Nanopusillus acidilobi 7A	Archaea	unclassified Archaea	1	0	0	0	0	0	0	0	0	0	0	0	0	0	0	0	0	0	0	0	0	0	0	0	0	0	0	0	0	0	0	0	0	0	0	0	0	0	0	0	0	0	0	0	0	0	0
Candidatus Nesciobacter abundans	Bacteria	Proteobacteria	0	0	0	0	0	0	0	0	0	0	0	0	0	0	0	0	0	0	0	0	0	0	0	0	0	0	0	0	0	0	0	0	0	0	0	0	0	0	0	0	0	0	0	0	0	0	0
Candidatus Nitrosocosmicus franklandus	Archaea	Thaumarchaeota	0	0	1	0	0	0	0	0	0	0	0	0	0	0	0	0	0	0	0	0	0	0	0	1	0	0	0	0	0	0	0	0	0	0	1	0	0	0	0	0	0	0	0	0	0	0	0
Candidatus Nitrosocosmicus oleophilus MY3	Archaea	Thaumarchaeota	0	0	0	0	1	0	0	0	0	0	0	0	0	0	0	0	0	0	0	0	0	0	0	0	0	0	0	0	0	0	0	0	0	0	1	0	0	0	0	0	0	0	0	0	0	0	0
Candidatus Nitrosoglobus terrae TAO100	Bacteria	Proteobacteria	0	0	1	0	0	0	0	0	0	0	0	7	0	1	0	0	0	0	0	0	1	0	0	0	0	0	0	0	0	0	0	0	0	0	0	0	0	0	0	0	0	0	0	0	0	0	0
Candidatus Nitrosomarinus catalina SPOT01	Archaea	Thaumarchaeota	0	0	0	0	0	0	0	0	0	0	0	0	0	0	0	0	0	0	0	0	0	0	0	0	0	0	0	0	0	0	0	0	0	0	0	0	0	0	0	0	0	0	0	0	0	0	0
Candidatus Nitrosopelagicus brevis	Archaea	Thaumarchaeota	0	0	0	0	0	0	0	0	0	0	0	0	0	0	0	0	0	0	0	0	0	0	0	0	0	0	0	0	0	0	0	0	0	0	0	0	0	0	0	0	0	0	0	0	0	0	0
Candidatus Nitrosopumilus koreensis AR1	Archaea	Thaumarchaeota	0	0	0	0	0	0	0	0	0	0	0	0	0	0	0	0	0	0	0	0	0	0	0	0	0	0	0	0	0	0	0	0	0	0	0	0	0	0	0	0	0	0	0	0	0	0	0
Candidatus Nitrosopumilus sediminis AR2	Archaea	Thaumarchaeota	0	0	0	0	0	0	0	0	0	0	0	0	0	0	0	0	0	0	0	0	0	0	0	0	0	0	0	0	0	0	0	0	0	0	0	0	0	0	0	0	0	0	0	0	0	0	0
Candidatus Nitrosopumilus sp. SW	Archaea	Thaumarchaeota	0	0	0	0	0	0	0	0	0	0	0	0	0	0	0	0	0	0	0	0	0	0	0	0	0	0	0	0	0	0	0	0	0	0	0	0	0	0	0	0	0	0	0	0	0	0	0
Candidatus Nitrososphaera evergladensis SR1	Archaea	Thaumarchaeota	0	0	0	0	0	0	0	0	0	0	0	0	0	0	0	0	0	0	0	0	0	0	0	0	0	0	0	0	0	0	0	0	0	0	0	0	0	0	0	0	0	0	0	0	0	0	0
Candidatus Nitrososphaera gargensis Ga9.2	Archaea	Thaumarchaeota	0	0	0	0	0	0	0	0	0	0	0	0	0	0	0	0	0	0	0	0	1	0	0	0	0	0	0	0	0	0	0	0	0	0	0	0	0	0	0	0	0	0	0	0	0	0	0
Candidatus Nitrosotalea devanaterra	Archaea	Thaumarchaeota	0	0	0	0	0	0	0	0	0	0	0	0	0	0	0	0	0	0	0	0	0	0	0	0	0	0	0	0	0	0	0	0	0	0	0	0	0	0	0	0	0	0	0	0	0	0	0
Candidatus Nitrosotalea okcheonensis CS	Archaea	Thaumarchaeota	0	0	0	0	0	0	0	0	0	0	0	0	0	0	0	0	0	0	0	0	0	0	0	0	0	0	0	0	0	0	0	0	0	0	0	0	0	0	0	0	0	0	0	0	0	0	0
Candidatus Nitrosotenuis cloacae SAT1	Archaea	Thaumarchaeota	0	0	0	0	0	0	0	0	0	0	0	0	0	0	0	0	0	0	0	0	0	0	0	0	0	0	0	0	0	0	0	0	0	0	0	0	0	0	0	0	0	0	0	0	0	0	0
Candidatus Nitrospira inopinata ENR4	Bacteria	Nitrospirae	0	0	1	0	0	0	0	0	0	0	0	5	0	2	0	0	0	0	0	0	4	0	0	0	0	0	0	0	0	0	0	0	0	0	0	0	0	0	0	0	0	0	0	0	0	0	0
Candidatus Nitrotoga sp. AM1P	Bacteria	Proteobacteria	0	0	2	0	0	0	1	0	0	0	0	3	0	1	0	0	0	0	0	0	4	0	0	0	0	0	0	0	0	0	0	0	0	0	0	0	0	0	0	0	1	0	0	0	0	0	0
Candidatus Nucleicultrix amoebiphila FS5	Bacteria	Proteobacteria	0	0	1	0	0	0	0	0	0	0	0	0	0	0	0	0	0	0	0	0	0	0	0	0	0	0	0	0	0	0	0	0	0	0	0	0	0	0	0	0	0	0	0	0	0	0	0
Candidatus Pantoea carbekii	Bacteria	Proteobacteria	0	0	0	0	0	0	0	0	0	0	0	0	0	0	0	0	0	0	0	0	0	0	0	0	0	0	0	0	0	0	0	0	0	1	0	0	0	0	0	0	0	0	0	0	0	0	0
Candidatus Paracaedibacter acanthamoebae	Bacteria	Proteobacteria	0	0	0	0	0	0	0	0	0	0	0	0	0	0	0	0	0	0	0	0	2	0	0	0	0	0	0	0	0	0	0	0	0	0	0	0	0	0	0	0	0	0	0	0	0	0	0
Candidatus Paracaedimonas acanthamoebae	Bacteria	Proteobacteria	0	0	0	0	0	0	0	0	0	0	0	0	0	0	0	0	0	0	0	0	1	0	0	0	0	0	0	0	0	0	0	0	0	0	0	0	0	0	0	0	0	0	0	0	0	0	0
Candidatus Pelagibacter giovannonii NP1	Bacteria	Proteobacteria	0	0	1	0	0	0	0	0	0	0	0	0	0	0	0	0	0	0	0	0	2	0	0	0	0	0	0	0	0	0	0	0	0	0	0	0	0	0	0	0	0	0	0	0	0	0	0
Candidatus Pelagibacter sp. HIMB1321	Bacteria	Proteobacteria	0	0	1	0	0	0	0	0	0	0	0	0	0	0	0	0	0	0	0	0	2	0	0	0	0	0	0	0	0	0	0	0	0	0	0	0	0	0	0	0	0	0	0	0	0	0	0
Candidatus Pelagibacter ubique HTCC1062	Bacteria	Proteobacteria	0	0	1	0	0	0	0	0	0	0	0	0	0	0	0	0	0	0	0	0	2	0	0	0	0	0	0	0	0	0	0	0	0	0	0	0	0	0	0	0	0	0	0	0	0	0	0
Candidatus Peribacter riflensis RIFOXYB2_FULL_PER-ii_58_14	Bacteria	Peregrinibacteria	0	0	0	0	0	0	0	0	0	0	0	0	0	2	0	0	0	0	0	0	0	0	0	0	0	0	0	0	0	0	0	0	0	0	0	0	0	0	0	0	0	0	0	0	0	0	0
Candidatus Phaeomarinobacter ectocarpi Ec32	Bacteria	Proteobacteria	0	0	1	0	1	0	0	0	0	0	0	1	0	1	0	0	0	0	0	0	4	0	0	0	0	0	1	0	0	0	0	0	0	0	0	0	0	0	0	0	1	0	0	0	0	0	0
Candidatus Phycorickettsia trachydisci	Bacteria	Proteobacteria	0	0	1	0	0	0	0	0	0	0	0	0	0	0	0	0	0	0	0	0	2	1	0	0	0	0	0	0	0	0	0	0	0	0	0	0	0	0	0	0	0	0	0	0	0	0	0
Candidatus Phytoplasma mali	Bacteria	Tenericutes	0	0	0	0	0	0	0	0	0	0	0	0	0	0	0	0	0	0	0	0	0	0	0	0	0	0	0	0	0	0	0	0	0	0	0	0	0	0	0	0	0	0	0	0	0	0	0
Candidatus Planktophila limnetica	Bacteria	Actinobacteria	0	0	0	0	0	0	0	0	0	0	0	0	0	0	0	0	1	0	0	0	1	0	1	0	0	0	0	0	0	0	0	0	0	0	0	0	0	0	0	0	0	0	0	0	0	0	0
Candidatus Planktophila sulfonica	Bacteria	Actinobacteria	1	2	0	0	0	0	0	0	0	0	0	4	0	0	0	0	1	0	1	0	1	0	1	0	0	0	0	0	0	1	0	0	1	0	0	0	0	0	0	0	0	0	0	0	0	0	0
Candidatus Planktophila vernalis	Bacteria	Actinobacteria	1	1	0	0	1	0	0	0	0	0	0	6	0	0	0	0	1	0	0	0	1	0	1	0	0	0	0	0	0	0	0	0	1	0	0	0	0	0	0	0	0	0	0	0	0	0	0
Candidatus Prometheoarchaeum syntrophicum MK-D1	Archaea	unclassified Archaea	0	4	1	0	0	0	0	0	0	0	0	3	0	0	0	0	0	0	1	0	0	0	0	0	0	0	0	0	0	0	0	1	1	0	3	0	0	0	0	0	0	0	0	0	0	0	0
Candidatus Protochlamydia amoebophila UWE25	Bacteria	Chlamydiae	0	0	1	0	0	0	0	0	0	0	0	3	0	0	0	0	0	0	0	0	0	0	0	0	0	0	0	0	0	0	0	0	0	0	0	0	0	0	0	0	0	0	0	0	0	0	0
Candidatus Protochlamydia naegleriophila KNic	Bacteria	Chlamydiae	1	0	1	0	0	0	0	0	0	0	0	7	0	0	0	0	0	0	0	0	0	0	0	0	0	0	0	0	0	0	0	0	0	0	0	0	0	0	0	0	0	0	0	0	0	0	0
Candidatus Pseudomonas adelgestsugas	Bacteria	Proteobacteria	0	0	0	0	0	0	0	0	0	0	0	0	0	0	0	0	0	0	0	0	1	0	0	0	0	0	0	0	0	0	0	0	0	0	0	0	0	0	0	0	0	0	0	0	0	0	0
Candidatus Puniceispirillum marinum IMCC1322	Bacteria	Proteobacteria	0	0	0	1	0	0	0	0	0	0	0	0	0	0	0	0	0	0	0	0	3	1	0	0	0	0	0	0	0	1	0	0	0	0	0	0	1	0	0	0	0	0	0	0	0	0	0
Candidatus Reidiella endopervernicosa isolate Santa_Monica_outfall	Bacteria	Proteobacteria	0	0	1	0	0	0	0	0	0	0	0	1	0	0	0	0	0	0	0	0	7	0	0	0	0	0	0	0	0	0	0	0	0	0	0	0	0	0	0	0	0	0	0	0	0	0	0
Candidatus Rhodoluna planktonica MWH-Dar1	Bacteria	Actinobacteria	0	0	0	0	0	0	0	0	0	0	0	8	0	0	0	0	0	0	0	0	1	0	0	0	0	0	0	0	0	1	0	0	1	0	0	0	1	0	0	0	0	0	0	0	0	0	0
Candidatus Rickettsiella viridis Ap-RA04	Bacteria	Proteobacteria	0	0	1	0	0	0	0	0	0	0	0	0	0	0	0	0	0	1	0	0	2	0	0	0	0	0	0	0	0	0	0	0	0	0	0	0	0	0	0	0	0	0	0	0	0	0	0
Candidatus Riesia pediculicola HHAC	Bacteria	Proteobacteria	0	0	0	0	0	0	0	0	0	0	0	0	0	0	0	0	0	0	0	0	0	0	0	0	0	0	0	0	0	0	0	0	0	0	0	0	0	0	0	0	0	0	0	0	0	0	0
Candidatus Riesia pediculischaeffi PTSK	Bacteria	Proteobacteria	0	0	0	0	0	0	0	0	0	0	0	0	0	0	0	0	0	0	0	0	0	0	0	0	0	0	0	0	0	0	0	0	0	0	0	0	0	0	0	0	0	0	0	0	0	0	0
Candidatus Riesia pthiripubis HPNA	Bacteria	Proteobacteria	0	0	0	0	0	0	0	0	0	0	0	0	0	0	0	0	0	0	0	0	0	0	0	0	0	0	0	0	0	0	0	0	0	0	0	0	0	0	0	0	0	0	0	0	0	0	0
Candidatus Riesia sp. GBBU	Bacteria	Proteobacteria	0	0	0	0	0	0	0	0	0	0	0	0	0	0	0	0	0	0	0	0	0	0	0	0	0	0	0	0	0	0	0	0	0	0	0	0	0	0	0	0	0	0	0	0	0	0	0
Candidatus Ruthia endofausta isolate JDF_Ridge	Bacteria	Proteobacteria	0	0	1	0	0	0	0	0	0	0	0	0	0	0	0	0	0	0	0	0	1	0	0	0	0	0	0	0	0	0	0	0	0	0	0	0	0	0	0	0	0	0	0	0	0	0	0
Candidatus Ruthia magnifica str. Cm (Calyptogena magnifica)	Bacteria	Proteobacteria	0	0	1	0	0	0	0	0	0	0	0	0	0	0	0	0	0	0	0	0	2	0	0	0	0	0	0	0	0	0	0	0	0	0	0	0	0	0	0	0	0	0	0	0	0	0	0
Candidatus Saccharibacteria bacterium FS14P	Bacteria	Saccharibacteria	1	0	0	0	0	0	0	0	0	0	0	3	0	1	0	0	0	0	0	0	1	0	0	0	0	0	0	0	0	0	0	0	0	1	0	0	0	0	0	0	0	0	0	0	0	0	0
Candidatus Saccharibacteria oral taxon TM7x	Bacteria	Saccharibacteria	0	0	0	0	1	0	0	0	0	0	0	2	0	0	1	0	0	0	0	0	1	0	0	0	0	0	0	0	0	0	0	0	0	0	0	0	0	0	0	0	0	0	0	0	0	0	0
Candidatus Saccharimonas aalborgensis	Bacteria	Saccharibacteria	1	0	0	0	1	0	0	0	0	0	0	3	0	1	0	0	0	0	0	0	0	0	0	0	0	0	0	0	0	0	0	0	0	1	0	0	0	0	0	0	0	0	0	0	0	0	0
Candidatus Sneabacter namystus	Bacteria	Proteobacteria	0	0	1	0	0	0	0	0	0	0	0	0	0	0	0	0	0	0	0	0	1	1	0	0	0	0	0	0	0	0	0	0	0	0	0	0	0	0	0	0	0	0	0	0	0	0	0
Candidatus Sodalis pierantonius str. SOPE	Bacteria	Proteobacteria	0	0	1	0	0	0	0	0	0	0	0	0	0	0	0	0	0	0	0	0	3	1	0	0	0	0	0	0	0	0	0	0	0	0	0	0	0	0	0	0	0	0	0	0	0	0	0
Candidatus Solibacter usitatus Ellin6076	Bacteria	Acidobacteria	1	9	5	1	2	0	0	2	3	0	0	8	0	2	2	0	2	0	2	0	9	0	0	0	4	11	6	1	2	1	3	0	3	0	0	1	2	4	0	0	0	0	0	0	1	8	0
Candidatus Sulfuricurvum sp. RIFRC-1	Bacteria	Proteobacteria	0	0	0	0	0	0	0	0	0	0	0	1	0	0	0	0	0	0	0	0	3	0	0	0	0	0	0	0	0	0	0	0	0	0	0	0	0	0	0	0	0	0	0	0	0	0	0
Candidatus Sumerlaea chitinovorans	Bacteria	Sumerlaeota	0	0	2	1	0	0	0	0	0	0	0	4	0	0	0	0	2	0	1	0	0	0	0	0	0	0	0	0	1	0	0	0	0	0	1	0	0	0	0	0	0	0	0	0	0	0	0
Candidatus Symbiobacter mobilis CR	Bacteria	Proteobacteria	0	0	2	0	0	0	0	0	0	0	0	2	0	0	1	1	2	0	0	0	4	0	0	0	0	0	0	0	0	0	0	0	0	0	0	1	0	0	0	0	0	0	0	0	0	0	0
Candidatus Syntrophocurvum alkaliphilum	Bacteria	Firmicutes	0	0	0	0	0	0	0	0	0	0	0	0	0	0	0	0	2	0	0	0	1	0	0	0	0	0	0	0	0	0	0	0	0	0	0	0	0	0	0	0	0	0	0	0	0	0	0
Candidatus Tachikawaea gelatinosa	Bacteria	Proteobacteria	0	0	0	0	0	0	0	0	0	0	0	0	0	0	0	0	0	0	0	0	1	0	0	0	0	0	0	0	0	0	0	0	0	1	0	0	0	0	0	0	0	0	0	0	0	0	0
Candidatus Tenderia electrophaga NRL1	Bacteria	Proteobacteria	0	0	1	0	0	0	0	0	0	0	0	9	0	1	0	0	0	0	0	0	3	0	0	0	0	0	0	0	1	0	0	0	0	0	0	0	0	0	0	0	0	0	0	0	0	0	0
Candidatus Thiodictyon syntrophicum Cad16T	Bacteria	Proteobacteria	2	0	1	0	1	0	0	0	0	0	0	6	0	1	0	0	0	0	0	0	7	0	0	0	0	0	0	0	1	0	0	0	0	0	0	0	0	0	1	0	0	0	0	0	0	0	0
Candidatus Thioglobus autotrophicus EF1	Bacteria	Proteobacteria	0	0	1	0	0	0	0	0	0	0	0	0	0	0	0	0	0	0	0	0	2	0	0	0	0	0	0	0	0	0	0	0	0	0	0	0	0	0	0	0	0	0	0	0	0	0	0
Candidatus Thioglobus singularis PS1	Bacteria	Proteobacteria	0	0	0	0	0	0	0	0	0	0	0	0	0	0	0	0	0	0	1	0	2	0	0	0	0	0	0	0	0	0	0	0	1	0	0	0	1	0	0	0	0	0	0	0	0	0	0
Candidatus Tokpelaia hoelldoblerii	Bacteria	Proteobacteria	0	0	1	0	0	0	0	0	0	0	0	0	0	0	0	0	0	0	0	0	6	1	1	0	0	0	0	0	0	0	0	0	0	0	0	0	0	0	0	0	0	0	0	0	0	0	0
Candidatus Uzinura diaspidicola str. ASNER	Bacteria	Bacteroidetes	0	0	0	0	0	0	0	0	0	0	0	0	0	0	0	0	0	0	0	0	0	0	0	0	0	0	0	0	0	0	0	0	0	0	0	0	0	0	0	0	0	0	0	0	0	0	0
Candidatus Vesicomyosocius okutanii HA	Bacteria	Proteobacteria	0	0	0	0	0	0	0	0	0	0	0	0	0	0	0	0	0	0	0	0	1	0	0	0	0	0	0	0	0	0	0	0	0	0	0	0	0	0	0	0	0	0	0	0	0	0	0
Candidatus Woesebacteria bacterium GW2011_GWF1_31_35	Bacteria	Woesebacteria	0	0	0	0	0	0	0	0	0	0	0	0	0	0	0	0	0	0	0	0	0	0	0	0	0	0	0	0	0	0	0	0	0	0	0	0	0	0	0	0	0	0	0	0	0	0	0
Candidatus Wolfebacteria bacterium GW2011_GWB1_47_1	Bacteria	Wolfebacteria	0	0	0	0	0	0	0	0	0	0	0	0	0	0	0	0	0	0	0	0	0	0	0	0	0	0	0	0	0	0	0	0	0	0	0	0	0	0	0	0	0	0	0	0	0	0	0
Candidatus Xiphinematobacter sp. Idaho Grape	Bacteria	Verrucomicrobia	0	0	0	0	0	0	0	0	0	0	0	4	0	0	0	0	0	0	0	0	0	0	0	0	0	0	0	0	0	0	0	0	0	0	0	0	0	0	0	0	0	0	0	0	0	0	0
Capnocytophaga canimorsus Cc5	Bacteria	Bacteroidetes	0	3	2	0	0	0	0	0	0	0	0	5	0	0	0	0	1	0	4	0	2	0	0	0	0	0	3	1	1	0	1	0	0	0	0	0	0	0	0	0	0	0	0	0	0	0	0
Capnocytophaga cynodegmi G7591	Bacteria	Bacteroidetes	0	4	3	0	0	0	0	0	0	0	0	3	0	0	1	0	2	0	6	0	2	0	1	1	0	1	3	1	0	1	1	0	1	0	0	0	0	0	0	0	0	0	0	0	0	0	0
Capnocytophaga gingivalis H1496	Bacteria	Bacteroidetes	0	1	2	0	0	1	0	0	0	0	0	2	0	0	1	0	0	0	0	0	3	0	0	0	0	0	0	0	0	1	0	0	0	0	0	0	0	0	0	0	0	0	0	0	0	0	0
Capnocytophaga haemolytica CCUG 32990	Bacteria	Bacteroidetes	0	3	3	0	1	3	0	0	0	0	0	4	0	0	3	0	2	0	3	0	2	1	1	0	0	0	1	1	1	2	1	0	0	0	0	0	0	2	0	0	0	0	0	0	0	0	0
Capnocytophaga leadbetteri H6253	Bacteria	Bacteroidetes	0	3	1	0	0	0	0	0	0	0	0	4	0	0	1	0	1	0	4	0	2	0	1	0	0	0	1	0	1	1	1	0	0	0	0	0	0	0	0	0	0	0	0	0	0	0	0
Capnocytophaga ochracea DSM 7271	Bacteria	Bacteroidetes	0	5	4	0	1	3	0	0	0	0	0	4	0	0	4	0	1	0	5	0	2	0	1	0	0	0	1	1	1	2	1	0	0	0	0	0	0	0	0	0	0	0	0	0	0	0	0
Capnocytophaga sp. H2931	Bacteria	Bacteroidetes	0	3	1	0	0	0	0	0	0	0	0	4	0	0	1	0	0	0	5	0	2	0	1	0	1	0	3	0	0	0	1	0	0	0	0	0	0	0	0	0	0	0	0	0	0	0	0
Capnocytophaga sputigena D1179	Bacteria	Bacteroidetes	0	5	3	0	1	1	0	0	0	0	0	3	0	0	3	0	3	0	5	0	2	0	1	0	0	0	1	1	1	2	1	0	0	0	0	0	0	0	0	0	0	0	0	0	0	0	0
Capnocytophaga stomatis H2177	Bacteria	Bacteroidetes	0	4	2	0	0	0	0	0	0	0	0	3	0	0	0	0	3	0	6	0	2	0	1	1	0	0	3	1	0	1	1	0	0	0	0	0	0	0	0	0	0	0	0	0	0	0	0
Caproiciproducens galactitolivorans BS-1	Bacteria	Firmicutes	1	1	0	0	0	0	0	1	0	0	0	2	0	0	0	0	2	0	0	0	2	1	3	0	0	3	1	0	3	0	0	0	0	0	0	0	0	1	0	0	0	0	0	0	0	0	0
Caproiciproducens sp. NJN-50	Bacteria	Firmicutes	1	0	2	0	0	0	0	0	0	0	0	2	0	0	0	0	1	0	0	0	2	0	4	0	0	0	0	0	0	0	0	0	0	0	0	0	0	0	0	0	0	0	0	0	0	0	0
Carboxydocella thermautotrophica 019	Bacteria	Firmicutes	0	0	0	0	0	0	0	0	0	0	0	1	0	1	0	0	1	0	0	0	2	0	0	0	0	0	0	0	0	0	0	0	0	0	0	0	0	0	0	0	0	0	0	0	0	0	0
Carboxydothermus hydrogenoformans Z-2901	Bacteria	Firmicutes	0	0	0	0	0	0	0	0	0	0	0	0	0	1	0	0	0	0	0	0	3	0	0	0	0	0	0	0	0	0	0	0	0	0	0	0	0	0	0	0	0	0	0	0	0	0	0
Cardinium endosymbiont cEper1 of Encarsia pergandiella	Bacteria	Bacteroidetes	0	0	0	0	0	0	0	0	0	0	0	0	0	0	0	0	0	0	0	0	1	0	1	0	0	0	0	0	0	0	0	0	0	0	0	0	0	0	0	0	0	0	0	0	0	0	0
Cardiobacterium hominis NCTC10426	Bacteria	Proteobacteria	0	0	1	0	0	0	0	0	0	0	0	3	0	0	3	0	0	0	1	0	6	2	0	2	0	0	0	0	1	1	0	0	0	0	0	1	0	0	0	0	0	0	0	0	0	0	0
Carnobacterium inhibens subsp. gilichinskyi WN1359	Bacteria	Firmicutes	9	1	2	2	0	0	0	0	0	0	0	9	0	0	0	0	0	0	0	0	2	0	0	0	0	0	0	0	0	1	0	0	2	0	0	0	0	0	0	0	0	0	0	0	0	0	0
Carnobacterium maltaromaticum LMA28	Bacteria	Firmicutes	15	0	6	3	0	0	0	0	0	0	0	4	0	0	0	0	3	0	0	0	1	2	4	0	0	0	0	0	0	3	0	0	0	0	4	0	0	0	0	0	0	0	0	0	0	0	0
Carnobacterium sp. PL12RED10	Bacteria	Firmicutes	1	0	0	1	0	0	0	0	0	0	0	6	0	0	0	0	0	0	0	0	0	0	0	0	0	0	0	0	0	1	0	0	0	0	0	0	0	0	0	0	0	0	0	0	0	0	0
Castellaniella defragrans 65Phen	Bacteria	Proteobacteria	0	0	1	0	0	0	1	0	0	0	0	6	0	0	0	0	0	0	0	0	5	0	0	0	0	0	0	0	2	0	0	0	0	0	0	0	0	0	0	0	0	0	0	0	0	0	0
Catenovulum sp. CCB-QB4	Bacteria	Proteobacteria	1	16	1	0	3	0	0	0	0	0	0	13	0	0	11	0	0	1	1	0	5	0	0	1	5	2	5	1	1	1	0	0	0	0	0	0	0	17	0	0	0	0	0	3	7	0	0
Catenulispora acidiphila DSM 44928	Bacteria	Actinobacteria	3	7	19	2	8	4	1	2	4	3	2	11	0	5	5	0	17	2	5	0	6	0	5	0	12	4	4	8	4	0	0	3	1	0	4	6	3	3	0	0	0	0	1	0	0	6	0
Caulobacter flavus RHGG3	Bacteria	Proteobacteria	1	8	12	0	3	0	1	2	2	0	0	6	0	2	2	0	1	0	2	0	8	1	0	0	2	3	1	1	2	0	0	3	0	1	0	1	0	9	0	0	0	0	0	0	0	1	0
Caulobacter henricii CB4	Bacteria	Proteobacteria	1	1	5	0	0	0	0	1	2	0	0	4	0	1	1	0	0	0	1	0	5	1	0	0	0	0	0	0	1	0	0	1	0	0	0	0	0	3	0	0	0	0	0	0	0	0	0
Caulobacter mirabilis FWC 38	Bacteria	Proteobacteria	0	0	1	1	2	0	0	1	4	0	0	1	0	1	0	0	0	0	2	0	3	2	0	0	0	0	1	0	0	0	0	0	0	0	0	0	0	0	0	0	0	0	0	0	0	0	0
Caulobacter segnis ATCC 21756	Bacteria	Proteobacteria	1	2	8	0	2	0	1	0	1	0	0	2	0	2	1	0	1	0	1	0	4	1	0	0	2	1	1	1	3	0	0	2	0	0	0	0	0	5	0	0	0	1	0	0	0	2	0
Caulobacter sp. FWC26	Bacteria	Proteobacteria	2	1	10	0	1	0	0	1	2	0	0	3	0	2	1	0	1	0	1	0	8	1	0	0	0	0	0	1	1	0	0	1	0	0	0	0	0	5	0	0	0	0	0	0	0	1	0
Caulobacter vibrioides CB13b1a	Bacteria	Proteobacteria	1	1	8	0	1	0	0	1	2	0	0	3	0	2	1	0	0	0	1	0	3	1	0	0	0	0	1	1	1	0	0	2	0	0	0	1	0	5	0	0	0	0	0	0	0	1	0
Caulobacteraceae bacterium OTSz_A_272	Bacteria	Proteobacteria	1	0	1	0	1	0	0	0	0	0	0	1	0	1	0	0	0	1	0	0	4	1	1	0	0	0	0	0	0	0	0	0	0	0	0	0	0	0	0	0	0	0	0	0	0	0	0
Cedecea lapagei NCTC11466	Bacteria	Proteobacteria	5	1	2	2	0	0	1	0	0	0	0	5	0	0	0	0	1	1	1	0	8	3	0	0	0	0	0	0	1	0	0	0	1	1	1	0	0	0	0	0	0	0	0	0	0	0	0
Cedecea neteri ND02	Bacteria	Proteobacteria	1	1	2	1	0	0	1	0	0	0	0	4	0	1	0	0	0	1	1	0	5	4	0	0	0	0	0	0	1	0	1	0	0	2	0	0	0	1	0	0	0	0	0	0	0	0	0
Cedecea sp. FDAARGOS_727	Bacteria	Proteobacteria	7	1	3	4	1	0	3	0	0	0	0	6	0	0	0	0	1	0	1	0	10	3	0	0	0	0	0	0	1	2	0	0	1	1	1	0	0	0	0	0	1	0	0	0	0	0	0
Celeribacter baekdonensis LH4	Bacteria	Proteobacteria	1	1	1	0	0	0	0	0	0	0	0	4	0	0	0	0	0	0	0	0	12	0	0	1	0	0	0	0	0	0	0	0	0	0	0	0	0	0	0	0	0	0	0	0	0	0	0
Celeribacter ethanolicus TSPH2	Bacteria	Proteobacteria	1	1	1	0	0	0	0	0	0	0	0	4	0	0	0	0	0	1	0	0	10	0	0	1	0	0	0	0	0	0	0	0	0	0	0	0	0	0	0	0	0	0	0	0	0	0	0
Celeribacter indicus P73	Bacteria	Proteobacteria	1	0	1	0	0	0	0	0	0	0	0	6	0	0	1	0	0	0	0	0	13	2	0	0	0	0	0	0	0	0	0	0	0	0	0	0	0	0	0	0	0	0	0	0	0	0	0
Celeribacter manganoxidans DY25	Bacteria	Proteobacteria	1	0	1	0	0	0	1	0	0	0	0	8	0	0	0	0	0	0	0	0	8	0	0	0	0	0	0	0	0	0	0	0	0	0	0	0	0	0	0	0	0	0	0	0	0	0	0
Celeribacter marinus IMCC 12053	Bacteria	Proteobacteria	1	1	1	0	0	0	0	0	0	0	0	2	0	0	0	0	0	0	0	0	6	0	0	0	0	1	0	0	0	0	0	0	0	0	0	0	0	1	0	0	0	0	0	0	0	1	0
Cellulomonas fimi ATCC 484	Bacteria	Actinobacteria	1	2	11	0	2	4	0	5	5	1	0	18	0	3	3	0	1	0	1	0	3	0	0	3	2	0	0	1	1	0	0	3	2	0	0	3	6	7	0	0	0	0	1	0	0	4	0
Cellulomonas flavigena DSM 20109	Bacteria	Actinobacteria	1	0	3	0	3	3	0	5	16	3	0	14	0	3	0	0	0	0	1	0	3	0	0	3	2	0	0	0	1	3	0	0	1	0	0	2	2	5	0	0	0	0	1	0	0	1	0
Cellulomonas gilvus ATCC 13127	Bacteria	Actinobacteria	2	1	6	0	2	4	0	2	6	1	0	17	0	2	0	0	1	0	1	0	3	0	0	1	1	0	0	2	1	1	0	1	1	0	0	0	2	7	0	0	0	0	1	0	0	2	0
Cellulomonas shaoxiangyii Z28	Bacteria	Actinobacteria	1	2	8	0	6	3	0	3	8	1	0	13	0	3	1	0	1	0	2	0	3	0	0	2	2	0	0	2	3	0	0	3	1	0	0	3	5	8	0	0	0	0	1	0	0	4	0
Cellulomonas sp. PSBB021	Bacteria	Actinobacteria	2	2	4	0	3	4	0	2	7	2	1	15	0	2	0	0	1	0	1	0	3	0	0	2	1	0	0	1	1	1	0	0	0	0	0	0	2	5	0	0	0	0	1	0	0	2	0
Cellulophaga algicola DSM 14237	Bacteria	Bacteroidetes	1	5	4	0	4	0	0	0	4	1	0	6	0	2	8	0	0	0	1	0	2	0	0	2	0	2	5	0	1	0	0	0	1	1	0	0	0	3	0	0	0	0	0	0	0	0	0
Cellulophaga baltica NN016038	Bacteria	Bacteroidetes	1	5	6	0	2	0	0	0	0	0	0	7	0	1	9	0	0	0	1	0	2	0	0	0	0	2	5	0	1	1	0	0	0	1	0	1	0	0	0	0	0	0	0	0	0	0	0
Cellulophaga lytica DSM 7489	Bacteria	Bacteroidetes	0	4	5	0	3	0	0	0	0	0	0	3	0	1	8	0	0	0	2	0	2	0	0	0	0	1	3	0	0	0	0	0	0	0	0	0	0	1	0	0	0	0	0	0	0	0	0
Cellulosilyticum lentocellum DSM 5427	Bacteria	Firmicutes	2	4	5	2	8	0	1	6	4	0	0	16	0	0	3	0	3	0	0	0	0	0	0	2	0	1	0	1	3	1	0	1	3	0	0	0	1	3	0	0	0	0	1	0	0	1	0
Cellulosilyticum sp. WCF-2	Bacteria	Firmicutes	2	4	5	2	8	0	1	6	4	0	0	15	0	0	2	0	3	0	1	0	0	0	0	3	0	2	0	1	3	1	0	1	3	0	0	0	1	3	0	0	0	0	1	0	0	1	0
Cellulosimicrobium cellulans NEB113	Bacteria	Actinobacteria	3	1	8	0	0	0	0	0	0	0	0	14	0	1	1	0	5	3	2	0	3	0	0	0	0	0	0	1	1	0	1	0	0	0	0	0	1	5	0	0	0	0	0	0	0	1	0
Cellulosimicrobium sp. TH-20	Bacteria	Actinobacteria	3	1	8	0	0	0	0	0	0	0	0	16	0	1	1	0	5	3	1	0	3	0	0	0	0	0	0	1	1	0	1	0	0	0	0	0	1	5	0	0	0	0	0	0	0	2	0
Cellvibrio japonicus ADPT1-KOJIBIOSE	Bacteria	Proteobacteria	0	3	4	1	15	1	0	3	4	2	0	17	0	1	8	0	4	1	2	0	5	0	0	3	1	1	0	2	3	0	0	1	0	2	0	1	0	14	0	1	1	0	0	0	0	1	0
Cellvibrio sp. PSBB023	Bacteria	Proteobacteria	0	1	3	0	10	1	0	4	3	3	0	9	0	1	6	0	4	0	3	0	8	0	0	3	1	2	0	2	0	1	0	1	0	0	0	0	0	13	0	0	0	0	0	0	0	3	0
Cetia pacifica TB6	Bacteria	Proteobacteria	0	0	0	0	0	0	0	0	0	0	0	0	0	0	0	0	0	0	0	0	3	0	0	0	0	0	0	0	0	0	0	0	0	0	0	0	0	0	0	0	0	0	0	0	0	0	0
Chamaesiphon minutus PCC 6605	Bacteria	Cyanobacteria	0	1	1	0	0	0	0	1	1	0	0	7	0	0	0	0	0	0	0	0	0	0	1	0	0	0	0	0	0	1	0	0	0	1	1	0	0	0	0	0	0	0	0	0	0	0	0
Chania multitudinisentens RB-25	Bacteria	Proteobacteria	3	1	5	2	0	0	2	0	0	0	0	6	0	0	0	0	4	0	2	0	9	1	0	0	0	3	0	0	2	1	1	0	1	0	0	0	0	0	0	0	0	0	0	0	0	0	0
Chelativorans sp. BNC1	Bacteria	Proteobacteria	0	1	1	0	0	0	0	0	0	0	0	9	0	1	2	0	0	1	0	0	13	0	2	0	0	0	0	0	0	0	0	0	0	0	0	0	0	0	0	0	0	0	0	0	0	0	0
Chelatococcus daeguensis TAD1	Bacteria	Proteobacteria	0	1	1	0	1	0	0	0	0	0	0	0	0	1	0	0	0	0	0	0	4	0	1	0	0	0	0	0	1	0	0	0	0	0	0	0	0	0	0	0	0	0	0	0	0	1	0
Chelatococcus sp. CO-6	Bacteria	Proteobacteria	0	0	1	0	2	0	0	0	0	0	0	8	0	1	0	0	0	0	0	0	4	1	1	0	0	0	0	0	0	0	0	0	0	1	0	0	0	0	0	0	0	0	0	0	0	0	0
Chitinimonas sp. R3-44	Bacteria	Actinobacteria	0	0	1	0	1	0	0	0	0	0	0	7	0	0	0	0	2	3	1	0	7	5	0	0	0	0	0	0	0	0	0	0	0	1	0	0	0	0	0	0	0	0	0	0	0	0	0
Chitinophaga caeni	Bacteria	Bacteroidetes	1	5	1	0	2	0	0	2	0	0	0	1	0	0	1	0	4	0	6	0	1	0	1	2	0	0	7	3	4	0	1	1	1	0	0	0	0	1	0	0	0	0	0	0	0	0	0
Chitinophaga pinensis DSM 2588	Bacteria	Bacteroidetes	1	18	4	0	8	0	0	2	1	0	0	9	0	2	7	0	6	3	6	0	2	1	1	2	1	2	9	5	2	1	2	3	3	1	1	2	0	17	0	0	0	1	0	0	0	5	0
Chitinophaga sp. T22	Bacteria	Bacteroidetes	0	1	2	0	0	0	0	2	0	0	0	1	0	0	0	0	1	0	4	0	1	0	1	0	0	1	3	0	1	0	3	0	0	0	0	0	0	2	0	0	0	0	0	0	0	0	0
Chlamydia abortus GN6	Bacteria	Chlamydiae	0	0	0	0	0	0	0	0	0	0	0	2	0	0	0	0	0	0	0	0	0	0	0	0	0	0	0	0	0	0	0	0	0	0	0	0	0	0	0	0	0	0	0	0	0	0	0
Chlamydia avium 10DC88	Bacteria	Chlamydiae	0	0	0	0	0	0	0	0	0	0	0	2	0	0	0	0	0	0	0	0	0	0	0	0	0	0	0	0	0	0	0	0	0	0	0	0	0	0	0	0	0	0	0	0	0	0	0
Chlamydia caviae GPIC	Bacteria	Chlamydiae	0	0	0	0	0	0	0	0	0	0	0	2	0	0	0	0	0	0	0	0	0	0	0	0	0	0	0	0	0	0	0	0	0	0	0	0	0	0	0	0	0	0	0	0	0	0	0
Chlamydia felis Fe/C-56	Bacteria	Chlamydiae	0	0	0	0	0	0	0	0	0	0	0	2	0	0	0	0	0	0	0	0	0	0	0	0	0	0	0	0	0	0	0	0	0	0	0	0	0	0	0	0	0	0	0	0	0	0	0
Chlamydia gallinacea 08-1274/3	Bacteria	Chlamydiae	0	0	0	0	0	0	0	0	0	0	0	2	0	0	0	0	0	0	0	0	0	0	0	0	0	0	0	0	0	0	0	0	0	0	0	0	0	0	0	0	0	0	0	0	0	0	0
Chlamydia muridarum Nigg3	Bacteria	Chlamydiae	0	0	0	0	0	0	0	0	0	0	0	2	0	0	0	0	0	0	0	0	0	0	0	0	0	0	0	0	0	0	0	0	0	0	0	0	0	0	0	0	0	0	0	0	0	0	0
Chlamydia pecorum E58	Bacteria	Chlamydiae	0	0	0	0	0	0	0	0	0	0	0	2	0	0	0	0	0	0	0	0	0	0	0	0	0	0	0	0	0	0	0	0	0	0	0	0	0	0	0	0	0	0	0	0	0	0	0
Chlamydia pneumoniae AR39	Bacteria	Chlamydiae	0	0	0	0	0	0	0	0	0	0	0	2	0	0	0	0	0	0	0	0	0	0	0	0	0	0	0	0	0	0	0	0	0	0	0	0	0	0	0	0	0	0	0	0	0	0	0
Chlamydia psittaci 01DC11	Bacteria	Chlamydiae	0	0	0	0	0	0	0	0	0	0	0	2	0	0	0	0	0	0	0	0	0	0	0	0	0	0	0	0	0	0	1	0	0	0	0	0	0	0	0	0	0	0	0	0	0	0	0
Chlamydia sp. 2742-308	Bacteria	Chlamydiae	0	0	0	0	0	0	0	0	0	0	0	2	0	0	0	0	0	0	0	0	0	0	0	0	0	0	0	0	0	0	0	0	0	0	0	0	0	0	0	0	0	0	0	0	0	0	0
Chlamydia trachomatis F/1-93	Bacteria	Chlamydiae	0	0	0	0	0	0	0	0	0	0	0	2	0	0	0	0	0	0	0	0	0	0	0	0	0	0	0	0	0	0	0	0	0	0	0	0	0	0	0	0	0	0	0	0	0	0	0
Chloracidobacterium thermophilum	Bacteria	Acidobacteria	0	0	0	0	0	0	0	0	0	0	0	0	0	0	0	0	0	0	0	0	1	0	0	0	0	0	0	0	0	0	0	0	0	0	0	0	0	0	0	0	0	0	0	0	0	0	0
Chlorobaculum limnaeum DSM 1677	Bacteria	Chlorobi	0	0	2	0	0	0	0	0	0	0	0	6	0	0	0	0	0	1	0	0	1	0	0	0	0	0	0	0	0	0	0	0	0	0	0	0	0	0	0	0	0	0	0	0	0	0	0
Chlorobaculum parvum NCIB 8327	Bacteria	Chlorobi	0	0	2	0	0	0	0	0	0	0	0	5	0	1	0	0	0	0	0	0	1	0	0	0	0	0	0	0	0	0	0	0	0	0	0	0	0	0	0	0	0	0	0	0	0	0	0
Chlorobaculum tepidum TLS	Bacteria	Chlorobi	0	0	2	0	0	0	0	0	0	0	0	6	0	1	0	0	0	0	0	0	1	0	0	0	0	0	0	0	0	0	0	0	0	0	0	0	0	0	0	0	0	0	0	0	0	0	0
Chlorobium chlorochromatii CaD3	Bacteria	Chlorobi	0	0	2	0	0	0	1	0	0	0	0	5	0	0	0	0	0	0	0	0	1	1	0	0	0	0	0	0	0	0	0	0	0	0	0	0	0	0	0	0	0	0	0	0	0	0	0
Chlorobium limicola DSM 245	Bacteria	Chlorobi	0	0	2	0	0	0	0	0	0	0	0	6	0	0	0	0	0	0	0	0	1	0	0	0	0	0	0	0	0	0	0	0	0	0	0	0	0	0	0	0	0	0	0	0	0	0	0
Chlorobium phaeobacteroides BS1	Bacteria	Chlorobi	0	0	2	0	0	0	0	0	0	0	0	7	0	1	0	0	0	0	0	0	1	0	0	0	0	0	0	0	0	0	0	0	0	0	0	0	0	0	0	0	0	0	0	0	0	0	0
Chlorobium phaeovibrioides DSM 265	Bacteria	Chlorobi	0	0	2	0	0	0	0	0	0	0	0	5	0	0	0	0	0	0	0	0	2	0	0	0	0	0	0	0	0	0	0	0	0	0	0	0	0	0	0	0	0	0	0	0	0	0	0
Chloroflexus aggregans DSM 9485	Bacteria	Chloroflexi	1	1	3	0	1	0	0	1	0	0	0	14	0	1	1	0	1	0	0	0	1	0	0	0	0	0	0	0	2	1	0	2	0	0	0	7	0	0	0	0	0	0	0	0	0	1	0
Chloroflexus aurantiacus J-10-fl	Bacteria	Chloroflexi	2	1	5	0	1	0	0	0	0	0	0	16	0	0	1	0	1	0	0	0	1	0	0	0	0	0	0	0	2	1	0	2	0	0	1	7	0	0	0	0	0	0	0	0	0	1	0
Chloroherpeton thalassium ATCC 35110	Bacteria	Chlorobi	0	0	2	0	0	0	0	0	0	0	0	6	0	0	0	0	0	0	0	0	3	0	0	0	0	0	0	0	0	0	0	0	0	0	0	0	0	0	0	0	0	0	0	0	0	0	0
Chondrocystis sp. NIES-4102	Bacteria	Cyanobacteria	0	0	1	0	0	0	0	4	2	0	0	4	0	0	0	0	0	0	0	0	2	1	0	0	0	0	0	0	0	0	0	0	0	0	1	0	0	0	0	0	0	0	0	0	0	0	0
Chondromyces crocatus Cm c5	Bacteria	Proteobacteria	1	0	1	0	5	0	0	0	0	0	0	19	0	2	2	0	3	6	0	0	6	0	1	0	0	0	0	0	1	0	0	1	0	0	0	0	0	0	0	0	0	0	0	0	0	0	0
Christensenella minuta DSM 22607	Bacteria	Firmicutes	0	0	4	2	0	0	0	0	0	0	0	4	0	0	0	0	0	0	0	0	2	0	0	1	0	0	0	0	0	0	0	0	0	0	0	0	0	0	0	0	0	0	0	0	0	0	0
Chromatiaceae bacterium No.7	Bacteria	Proteobacteria	1	0	1	0	0	0	2	0	0	0	0	4	0	0	0	1	1	0	0	0	5	0	0	1	0	0	0	0	0	0	0	0	0	0	0	0	0	0	0	0	0	0	0	0	0	0	0
Chromobacterium haemolyticum CH06-BL	Bacteria	Proteobacteria	1	0	3	0	0	0	0	1	0	0	0	1	0	1	1	0	4	2	1	0	5	2	0	0	0	0	0	0	0	0	0	0	0	0	0	1	0	0	0	0	1	0	0	0	0	0	0
Chromobacterium rhizoryzae JP2-74	Bacteria	Proteobacteria	1	0	3	0	0	0	0	1	0	0	0	1	0	1	1	0	4	3	1	0	5	2	0	0	1	0	0	0	0	0	0	0	0	0	0	1	0	0	0	0	1	0	0	0	0	0	0
Chromobacterium sp. 257-1	Bacteria	Proteobacteria	0	0	2	0	0	0	1	1	0	0	0	2	0	1	0	0	4	1	1	0	3	2	0	0	0	0	0	0	0	0	0	0	0	0	0	0	0	0	0	0	0	0	0	0	0	0	0
Chromobacterium vaccinii 21-1	Bacteria	Proteobacteria	0	0	2	0	0	0	1	1	0	0	0	1	0	1	0	0	6	1	1	0	7	0	0	0	0	0	0	0	0	0	0	0	0	0	0	0	0	0	0	0	1	0	0	0	0	0	0
Chromobacterium violaceum CV1192	Bacteria	Proteobacteria	1	0	2	0	0	0	1	1	0	0	0	1	0	1	1	0	5	2	1	0	5	1	0	0	0	0	0	0	0	0	0	0	0	0	0	0	0	0	0	0	1	0	0	0	0	0	0
Chromohalobacter salexigens DSM 3043	Bacteria	Proteobacteria	0	0	1	0	0	0	0	0	0	0	0	2	0	1	0	0	0	0	0	0	3	1	0	0	0	0	0	0	0	0	0	0	0	0	0	0	0	1	0	0	0	0	0	0	0	0	0
Chroococcidiopsis thermalis PCC 7203	Bacteria	Cyanobacteria	0	0	1	0	2	0	0	0	2	0	0	14	0	0	3	0	0	0	0	0	1	0	0	0	0	0	0	0	2	0	0	0	0	0	1	4	0	0	0	0	0	0	0	0	0	0	0
Chryseobacterium antarcticum NCTC13489	Bacteria	Bacteroidetes	0	0	2	0	0	0	0	0	0	0	0	7	0	0	0	0	0	0	0	0	1	0	1	0	0	0	0	0	0	0	0	0	0	0	0	0	0	0	0	0	0	0	0	0	0	0	0
Chryseobacterium arthrosphaerae FDAARGOS_519	Bacteria	Bacteroidetes	0	1	4	0	2	0	0	0	1	0	0	7	0	0	1	0	3	1	1	0	1	1	1	0	0	0	2	3	0	0	0	1	0	1	0	0	0	5	0	0	0	0	0	0	0	1	0
Chryseobacterium balustinum KC_1863	Bacteria	Bacteroidetes	0	2	5	0	0	0	0	0	0	0	0	5	0	0	1	0	0	0	1	0	1	0	1	0	0	3	1	2	0	0	0	0	0	0	0	1	0	2	0	0	0	0	0	0	0	0	0
Chryseobacterium bernardetii H4638	Bacteria	Bacteroidetes	0	1	5	0	2	0	0	0	1	0	0	7	0	0	1	0	2	2	1	0	1	1	1	0	0	0	1	3	1	0	0	0	0	1	0	0	0	6	0	0	0	0	0	0	0	1	0
Chryseobacterium carnipullorum F9942	Bacteria	Bacteroidetes	0	0	4	0	0	0	0	0	0	0	0	6	0	0	1	0	3	1	1	0	1	0	1	0	0	1	1	1	0	0	0	0	0	1	0	0	0	2	0	0	0	0	0	0	0	0	0
Chryseobacterium carnis G0081	Bacteria	Bacteroidetes	0	0	1	0	0	0	0	0	0	0	0	7	0	0	0	0	0	0	0	0	1	0	1	0	0	0	0	0	0	0	0	0	0	0	0	0	0	0	0	0	0	0	0	0	0	0	0
Chryseobacterium gallinarum DSM 27622	Bacteria	Bacteroidetes	0	1	3	0	1	0	0	0	0	0	0	6	0	0	1	0	1	0	1	0	1	0	1	0	0	0	2	2	0	0	0	1	0	1	0	0	0	1	0	0	0	0	0	0	0	0	0
Chryseobacterium glaciei IHBB 10212	Bacteria	Bacteroidetes	0	2	7	0	1	0	0	0	1	0	0	4	0	0	0	0	1	2	1	0	1	1	1	0	0	3	2	2	0	0	0	1	0	1	0	0	0	4	0	0	0	0	0	0	0	0	0
Chryseobacterium gleum 3012STDY6944375	Bacteria	Bacteroidetes	0	1	4	0	1	0	0	0	0	0	0	7	0	0	1	3	0	0	1	0	0	0	1	0	0	0	0	2	0	0	0	0	0	1	0	0	0	1	0	0	0	0	0	0	0	0	0
Chryseobacterium haifense G0079	Bacteria	Bacteroidetes	0	0	1	0	0	0	0	0	0	0	0	4	0	0	0	0	0	0	0	0	0	0	1	0	0	0	0	0	0	0	0	0	0	0	0	0	0	0	0	0	0	0	0	0	0	0	0
Chryseobacterium indologenes FDAARGOS_510	Bacteria	Bacteroidetes	0	1	3	0	1	0	0	0	0	0	0	5	0	0	1	0	4	1	1	0	1	0	1	0	0	0	2	2	0	0	0	1	0	1	0	0	0	1	0	0	0	0	0	0	0	0	0
Chryseobacterium indoltheticum G0211	Bacteria	Bacteroidetes	0	2	5	0	1	0	0	0	0	0	0	4	0	0	1	0	0	1	1	0	1	2	1	0	0	3	1	2	0	0	0	0	0	0	0	0	0	3	0	0	0	0	0	0	0	0	0
Chryseobacterium jeonii NCTC13459	Bacteria	Bacteroidetes	0	0	2	0	0	0	0	0	0	0	0	7	0	0	0	0	1	2	0	0	1	1	1	0	0	0	0	0	0	0	0	0	0	0	0	0	0	0	0	0	0	0	0	0	0	0	0
Chryseobacterium joostei DSM 16927	Bacteria	Bacteroidetes	0	1	3	0	1	0	0	0	0	0	0	5	0	0	0	0	3	1	1	0	4	0	1	0	0	0	0	2	0	0	0	0	0	1	0	0	0	1	0	0	0	0	0	0	0	0	0
Chryseobacterium lactis G0197	Bacteria	Bacteroidetes	0	1	4	0	1	0	0	0	0	0	0	4	0	0	2	0	3	0	1	0	1	0	1	0	0	0	5	2	0	0	0	1	1	1	0	0	0	1	0	0	0	0	0	0	0	0	0
Chryseobacterium nakagawai G0041	Bacteria	Bacteroidetes	0	1	4	0	1	0	0	0	0	0	0	6	0	0	1	0	3	5	1	0	1	1	1	0	0	0	1	2	0	0	0	0	0	1	0	0	0	0	0	0	0	0	0	0	0	0	0
Chryseobacterium piperi ATCC BAA-1782	Bacteria	Bacteroidetes	0	4	4	0	1	0	0	0	0	0	0	6	0	0	0	0	3	0	2	0	1	0	1	0	0	0	5	1	1	0	0	1	0	1	0	0	0	0	0	0	0	0	0	0	0	0	0
Chryseobacterium shandongense G0207	Bacteria	Bacteroidetes	0	0	5	0	1	0	0	0	1	0	0	8	0	0	1	0	0	2	1	0	2	1	1	0	0	3	0	3	0	0	0	0	0	1	0	0	0	8	0	0	0	0	0	0	0	1	0
Chryseobacterium sp. SNU WT5	Bacteria	Bacteroidetes	0	0	1	0	0	0	0	0	0	0	0	3	0	0	0	0	0	0	0	0	1	0	1	0	0	0	0	0	0	0	0	0	0	0	0	0	0	0	0	0	0	0	0	0	0	0	0
Chryseobacterium taklimakanense NCTC13490	Bacteria	Bacteroidetes	0	0	2	0	0	0	0	0	0	0	0	7	0	0	0	0	0	2	0	0	1	0	1	0	0	0	0	0	0	0	0	0	0	0	0	0	0	0	0	0	0	0	0	0	0	0	0
Chryseolinea soli KIS68-18	Bacteria	Bacteroidetes	1	5	5	0	5	0	0	4	1	0	0	12	0	1	2	0	3	0	6	0	4	0	0	1	0	0	7	3	4	1	2	3	1	0	0	2	1	4	0	0	0	0	0	0	0	4	0
Chthonomonas calidirosea T49	Bacteria	Armatimonadetes	0	4	1	0	3	0	0	0	1	0	0	2	0	1	1	0	1	0	1	0	2	0	1	0	2	1	2	1	0	0	0	1	0	0	4	3	1	0	1	0	0	0	0	0	3	4	0
Citricoccus sp. SGAir0253	Bacteria	Actinobacteria	0	0	1	0	0	0	0	0	0	0	0	9	0	2	0	0	2	0	0	0	3	0	0	0	0	0	0	0	0	0	0	0	0	0	0	0	0	0	0	0	0	0	0	0	0	0	0
Citrobacter amalonaticus 133355-SW-C4-Cam	Bacteria	Proteobacteria	4	1	2	2	0	0	1	0	0	0	0	7	0	0	0	0	0	0	0	0	7	1	0	0	0	0	0	0	3	0	0	0	0	2	1	0	0	2	0	0	0	0	0	0	0	0	0
Citrobacter braakii FDAARGOS_290	Bacteria	Proteobacteria	4	2	2	4	0	0	0	0	0	0	0	8	0	0	0	0	3	1	0	0	5	2	0	0	0	0	0	0	1	0	0	0	0	2	2	0	0	1	0	0	0	0	0	0	0	0	0
Citrobacter farmeri AUSMDU00008141	Bacteria	Proteobacteria	4	2	2	4	1	0	1	0	0	0	0	8	0	0	0	0	1	1	0	0	9	2	0	0	0	1	0	0	2	1	0	0	0	2	0	0	0	1	0	0	0	0	0	0	0	0	0
Citrobacter freundii CFNIH1	Bacteria	Proteobacteria	4	1	2	1	0	0	0	0	0	0	0	6	0	0	0	0	4	2	0	0	6	3	0	0	0	0	0	0	4	0	0	0	0	2	0	0	0	1	0	0	0	0	0	0	0	0	0
Citrobacter koseri AR_0024	Bacteria	Proteobacteria	3	2	2	2	0	0	1	0	0	0	0	7	0	0	0	0	0	1	0	0	8	3	0	0	0	0	0	0	2	0	0	0	0	2	2	0	0	1	0	0	0	0	0	0	0	0	0
Citrobacter pasteurii UMH17	Bacteria	Proteobacteria	4	1	2	1	0	0	0	0	0	0	0	6	0	0	0	0	1	0	0	0	5	3	0	0	0	0	0	0	3	0	0	0	0	2	0	0	0	1	0	0	0	0	0	0	0	0	0
Citrobacter portucalensis WCHCP085039	Bacteria	Proteobacteria	5	2	2	2	0	0	0	0	0	0	0	6	0	0	0	0	1	0	0	0	7	2	0	0	0	0	0	0	2	1	0	0	0	2	0	0	0	1	0	0	0	0	0	0	0	0	0
Citrobacter rodentium DBS100	Bacteria	Proteobacteria	2	1	3	3	1	0	1	0	0	0	0	10	0	0	0	0	6	0	0	0	9	2	0	0	0	0	0	0	3	0	1	0	0	2	0	0	0	1	0	0	0	0	0	0	0	0	0
Citrobacter sp. 86	Bacteria	Proteobacteria	4	2	2	2	0	0	1	0	0	0	0	6	0	0	0	0	1	0	0	0	8	2	0	0	0	0	0	0	3	0	0	0	0	2	1	0	0	2	0	0	0	0	0	0	0	0	0
Citrobacter werkmanii UMH18	Bacteria	Proteobacteria	3	1	2	1	0	0	0	0	0	0	0	7	0	0	0	0	5	0	0	0	7	2	0	0	0	0	0	0	3	0	0	0	0	2	0	0	0	1	0	0	0	0	0	0	0	0	0
Citrobacter youngae L6	Bacteria	Proteobacteria	4	2	2	2	0	0	0	0	0	0	0	6	0	0	0	0	1	0	0	0	5	2	0	0	0	0	0	0	2	1	0	0	0	2	0	0	0	1	0	0	0	0	0	0	0	0	0
Citromicrobium sp. JL477	Bacteria	Proteobacteria	0	0	1	0	0	0	0	0	0	0	0	3	0	1	0	0	0	0	0	0	5	2	1	0	0	0	0	0	0	0	0	0	0	0	0	0	0	0	0	0	0	0	0	0	0	0	0
Clavibacter michiganensis subsp. nebraskensis 61-1	Bacteria	Actinobacteria	2	3	3	1	1	0	0	0	3	0	0	12	0	2	0	0	1	0	0	0	1	0	0	2	0	1	0	0	0	4	0	1	1	0	2	0	0	0	0	0	0	0	0	0	0	1	0
Cloacibacillus porcorum CL-84	Bacteria	Synergistetes	0	0	0	0	0	0	0	0	0	0	0	1	0	0	0	0	1	0	0	0	2	0	0	0	0	0	0	0	0	0	0	0	0	0	0	0	0	0	0	0	0	0	0	0	0	0	0
Cloacibacterium normanense NRS-1	Bacteria	Bacteroidetes	0	0	4	0	0	0	0	0	0	0	0	7	0	0	0	0	0	0	0	0	0	0	1	0	1	0	0	1	2	0	0	0	0	0	0	0	0	1	0	0	0	0	0	0	0	0	0
Clostridiaceae bacterium 14S0207	Bacteria	Firmicutes	0	1	0	0	0	0	0	0	0	0	0	0	0	0	0	0	0	0	0	0	3	0	1	0	0	0	0	0	0	0	0	0	0	0	0	0	0	0	0	0	0	0	0	0	0	0	0
Clostridioides difficile 020474	Bacteria	Firmicutes	6	0	0	4	2	0	0	0	0	0	0	4	0	0	0	0	1	0	0	0	4	0	0	0	0	0	0	0	0	1	0	0	0	0	2	0	0	0	0	0	0	0	0	0	0	0	0
Clostridium aceticum DSM 1496	Bacteria	Firmicutes	0	0	1	0	0	0	0	0	0	0	0	2	0	0	0	0	2	0	0	0	2	0	0	1	0	0	0	0	0	0	0	0	0	0	0	0	0	0	0	0	0	0	0	0	0	0	0
Clostridium acetobutylicum ATCC 824	Bacteria	Firmicutes	7	0	2	2	6	0	0	4	2	0	0	4	0	1	1	0	2	0	0	0	3	1	4	5	0	2	0	2	3	4	0	1	0	0	0	1	0	6	1	0	0	0	1	0	0	1	0
Clostridium argentinense 89G	Bacteria	Firmicutes	0	0	1	1	0	0	0	0	0	0	0	0	0	0	0	0	1	0	0	0	3	0	1	0	0	0	0	0	0	0	0	0	0	0	0	0	0	0	0	0	0	0	0	0	0	0	0
Clostridium autoethanogenum DSM 10061	Bacteria	Firmicutes	0	0	0	0	0	0	0	0	0	0	0	0	0	0	0	0	2	0	0	0	4	0	2	0	0	1	0	0	0	0	0	0	0	0	0	0	0	0	0	0	0	0	0	0	0	1	0
Clostridium baratii CDC51267	Bacteria	Firmicutes	8	2	4	2	0	0	0	0	0	0	0	4	0	0	0	0	5	0	1	0	2	0	2	0	0	0	0	0	1	1	0	2	1	0	2	0	0	0	0	0	0	0	0	0	0	0	0
Clostridium beijerinckii NRRL B-598	Bacteria	Firmicutes	10	2	5	7	0	0	0	0	0	1	0	9	0	0	1	0	3	1	0	0	4	0	9	0	0	0	0	1	7	4	0	0	2	0	0	0	1	3	0	0	1	0	0	0	0	2	0
Clostridium bornimense M2/40	Bacteria	Firmicutes	2	0	1	0	4	0	0	1	1	0	0	17	0	0	0	0	5	0	0	0	2	1	1	0	0	0	0	1	0	0	0	0	0	0	0	0	0	1	3	0	0	0	1	0	0	0	0
Clostridium botulinum Mfbjulcb5	Bacteria	Firmicutes	0	0	0	4	0	0	0	0	0	0	0	2	0	0	0	0	5	0	0	0	4	0	0	0	0	0	0	0	0	0	0	0	0	0	0	0	0	0	0	0	0	0	0	0	0	0	0
Clostridium bovifaecis BXX	Bacteria	Firmicutes	1	0	1	1	0	0	0	0	0	0	0	2	0	0	0	0	1	0	0	0	2	0	0	0	0	0	0	0	0	0	0	0	0	0	0	0	0	0	0	0	0	0	0	0	0	0	0
Clostridium butyricum 29-1	Bacteria	Firmicutes	8	0	0	3	3	0	0	0	0	0	0	15	0	0	3	0	1	0	0	0	2	1	4	0	0	0	0	1	1	1	0	0	1	0	1	2	2	1	0	0	0	0	0	0	0	0	0
Clostridium carboxidivorans P7	Bacteria	Firmicutes	2	0	0	2	0	0	0	0	0	0	0	3	0	0	0	0	5	0	0	0	3	0	1	0	0	1	0	0	0	1	0	0	0	0	0	0	0	0	0	0	0	0	0	0	0	0	0
Clostridium cellulovorans 743B	Bacteria	Firmicutes	6	4	4	2	15	0	1	14	1	1	0	6	0	0	3	0	2	0	0	0	2	0	2	7	1	1	0	0	4	0	0	0	3	0	0	1	3	11	1	0	0	0	1	0	0	3	0
Clostridium chauvoei DSM 7528	Bacteria	Firmicutes	1	3	0	0	0	0	0	0	0	0	0	3	0	0	0	0	0	0	2	0	2	0	2	0	0	0	1	0	0	1	1	0	0	0	1	0	1	0	0	0	0	0	0	0	0	0	0
Clostridium cochlearium NCTC13027	Bacteria	Firmicutes	0	0	1	0	0	0	0	0	0	0	0	0	0	0	0	0	1	0	0	0	2	0	0	0	0	0	0	0	0	0	0	0	0	0	0	0	0	0	0	0	0	0	0	0	0	0	0
Clostridium diolis DSM 15410	Bacteria	Firmicutes	14	1	5	7	0	0	0	0	0	0	0	9	0	0	1	0	1	1	0	0	4	0	7	0	0	0	0	1	8	4	0	0	2	0	0	0	1	3	0	0	1	0	0	0	0	1	0
Clostridium drakei SL1	Bacteria	Firmicutes	2	0	0	0	0	0	0	0	0	0	0	3	0	0	0	0	5	0	0	0	3	0	2	0	0	0	0	0	0	0	0	0	0	0	0	0	0	0	0	0	0	0	0	0	0	0	0
Clostridium estertheticum subsp. estertheticum DSM 8809	Bacteria	Firmicutes	2	1	2	2	1	0	1	0	1	1	0	5	0	0	0	0	1	0	1	0	1	0	0	0	1	1	0	0	2	1	0	0	1	0	0	1	1	7	0	0	0	0	0	0	0	1	0
Clostridium formicaceticum ATCC 27076	Bacteria	Firmicutes	0	0	1	0	0	0	0	0	0	0	0	2	0	0	0	0	4	0	0	0	2	0	0	1	0	1	0	0	0	0	0	0	0	0	0	0	0	0	0	0	0	0	0	0	0	0	0
Clostridium isatidis DSM 15098	Bacteria	Firmicutes	8	0	1	7	0	0	0	0	0	0	0	6	0	0	0	0	0	0	1	0	2	0	1	0	0	0	0	0	0	1	0	0	0	0	0	0	0	0	0	0	0	0	0	0	0	0	0
Clostridium kluyveri DSM 555	Bacteria	Firmicutes	0	0	0	0	0	0	0	0	0	0	0	4	0	0	0	0	1	0	0	0	5	0	3	0	0	0	0	0	0	0	0	0	0	0	0	0	0	0	0	0	0	0	0	0	0	0	0
Clostridium ljungdahlii DSM 13528	Bacteria	Firmicutes	0	0	0	0	0	0	0	0	0	0	0	0	0	0	0	0	3	0	0	0	4	0	1	0	0	1	0	0	0	0	0	0	0	0	0	0	0	0	0	0	0	0	0	0	0	1	0
Clostridium novyi NT	Bacteria	Firmicutes	0	0	0	0	0	0	0	0	0	0	0	1	0	0	0	0	1	0	0	0	2	0	1	0	0	0	0	0	1	0	0	0	0	0	0	0	0	0	0	0	0	0	0	0	0	0	0
Clostridium pasteurianum M150B	Bacteria	Firmicutes	0	0	0	3	0	0	0	0	0	0	0	9	0	0	0	0	1	0	0	0	4	0	3	0	0	0	0	0	3	4	0	0	1	0	0	1	0	0	0	0	0	0	0	0	0	0	0
Clostridium perfringens SM101	Bacteria	Firmicutes	2	2	0	0	0	0	0	0	0	0	0	9	0	0	1	0	0	0	2	0	1	0	2	0	0	0	2	0	1	2	1	0	1	0	3	0	1	0	0	0	0	0	0	0	0	0	0
Clostridium saccharobutylicum BAS/B3/SW/136	Bacteria	Firmicutes	6	1	2	1	2	0	1	0	1	1	1	6	0	0	3	0	1	0	0	0	2	5	5	0	0	1	0	1	0	2	0	0	1	0	0	0	0	2	0	0	0	0	0	0	0	1	0
Clostridium saccharoperbutylacetonicum N1-504	Bacteria	Firmicutes	20	4	6	3	3	0	1	2	2	1	1	12	0	0	2	0	0	0	0	0	2	2	6	0	1	1	1	1	7	3	0	0	3	0	0	10	1	10	0	0	0	0	1	0	0	3	0
Clostridium scatologenes ATCC 25775	Bacteria	Firmicutes	3	0	1	0	0	0	0	0	0	0	0	3	0	0	0	0	5	0	0	0	4	0	4	0	0	0	0	0	0	0	0	0	0	0	0	0	0	0	0	0	0	0	0	0	0	0	0
Clostridium septicum VAT12	Bacteria	Firmicutes	1	6	1	2	0	0	0	0	0	0	0	3	0	0	1	0	0	0	3	0	2	0	2	0	0	0	1	0	0	1	2	0	0	0	1	0	0	0	0	0	0	0	0	0	0	0	0
Clostridium sp. JN500901	Bacteria	Firmicutes	0	0	0	0	0	0	0	0	0	0	0	2	0	0	0	0	1	0	0	0	3	0	0	0	0	0	0	0	0	0	0	0	0	0	0	0	0	0	0	0	0	0	0	0	0	0	0
Clostridium sporogenes DSM 795	Bacteria	Firmicutes	1	0	0	4	0	0	0	0	0	0	0	2	0	0	0	0	4	0	0	0	3	0	0	0	0	0	0	1	0	0	0	0	0	0	0	0	0	0	0	0	0	0	0	0	0	0	0
Clostridium taeniosporum 1/k	Bacteria	Firmicutes	1	0	0	2	0	0	1	0	0	0	0	10	1	0	0	0	1	0	0	0	2	2	1	0	0	0	0	0	0	0	0	0	0	1	0	0	0	0	0	0	0	0	0	0	0	0	0
Clostridium tetani 12124569	Bacteria	Firmicutes	0	0	1	0	0	0	0	0	0	0	0	0	0	0	0	0	1	0	0	0	2	0	0	0	0	0	0	0	0	0	0	0	0	0	0	0	0	0	0	0	0	0	0	0	0	0	0
Clostridium tyrobutyricum KCTC 5387	Bacteria	Firmicutes	0	0	0	1	0	0	0	0	0	0	0	2	0	0	0	0	1	0	0	0	3	0	3	0	0	0	0	0	0	0	0	0	0	0	0	0	0	0	0	0	0	0	0	0	0	0	0
Cnuibacter physcomitrellae XA(T)	Bacteria	Actinobacteria	3	1	6	0	1	1	0	0	0	0	0	10	0	3	1	0	1	0	0	0	5	0	0	1	0	0	1	0	0	0	0	0	0	0	0	1	0	0	0	0	0	0	0	0	0	0	0
Cobetia marina JCM 21022	Bacteria	Proteobacteria	0	0	1	0	0	0	0	0	0	0	0	5	0	0	0	0	0	0	0	0	4	0	0	0	0	0	0	0	0	0	0	0	1	0	0	0	1	0	0	0	0	0	0	0	0	0	0
Cobetia sp. ICG0124	Bacteria	Proteobacteria	0	0	1	0	0	0	0	0	0	0	0	3	0	0	0	0	0	0	0	0	4	0	0	0	0	0	0	0	0	0	0	0	1	0	0	0	0	0	0	0	0	0	0	0	0	0	0
Cohaesibacter sp. ES.047	Bacteria	Proteobacteria	1	3	4	0	2	0	0	0	0	0	0	6	0	0	0	0	0	0	1	0	3	0	0	0	0	0	0	0	1	1	1	0	0	0	1	0	0	0	0	0	0	0	0	0	0	1	0
Cohnella abietis HS21	Bacteria	Firmicutes	0	8	9	7	2	0	1	2	0	0	0	4	0	1	1	0	5	0	3	0	2	0	0	0	2	0	1	2	4	0	0	3	8	0	9	0	1	5	0	0	0	0	0	0	1	0	0
Cohnella sp. 18JY8-7	Bacteria	Firmicutes	4	12	8	5	6	0	0	0	2	0	0	9	0	2	3	0	6	0	2	0	2	0	0	1	1	0	1	3	4	8	1	2	7	0	3	0	4	13	1	0	0	0	0	0	0	2	1
Collimonas arenae Ter10	Bacteria	Proteobacteria	0	0	1	0	1	0	0	0	0	0	0	0	0	1	0	0	3	0	0	0	5	0	0	0	0	0	0	0	0	0	0	0	0	0	0	0	0	0	0	0	0	0	0	0	0	0	0
Collimonas fungivorans Ter331	Bacteria	Proteobacteria	0	0	2	0	1	0	0	0	0	0	0	0	0	1	0	0	2	1	0	0	6	0	0	0	0	1	0	0	1	0	0	1	0	1	0	0	1	0	0	0	0	0	0	0	0	0	0
Collimonas pratensis Ter91	Bacteria	Proteobacteria	0	0	2	0	1	1	0	0	0	0	0	0	0	1	0	0	4	1	0	0	6	0	0	0	1	0	0	0	1	0	0	1	1	1	0	0	1	0	0	0	1	0	0	0	0	0	0
Collinsella aerofaciens C11	Bacteria	Actinobacteria	8	1	0	2	1	0	0	0	0	0	0	5	0	0	0	0	0	0	0	0	1	0	1	0	0	0	0	0	0	2	0	0	0	0	0	0	0	0	0	0	0	0	0	0	0	0	0
Colwellia beringensis NB097-1	Bacteria	Proteobacteria	0	1	2	0	0	0	0	0	0	0	0	9	0	0	1	0	0	0	0	0	4	1	0	0	0	0	0	0	1	0	0	0	0	0	0	0	0	0	0	0	0	0	0	0	0	0	0
Colwellia psychrerythraea 34H	Bacteria	Proteobacteria	1	0	7	0	0	0	0	1	3	0	0	6	0	0	3	2	0	0	2	0	7	0	0	0	0	0	0	1	1	0	0	0	0	0	0	0	0	0	0	0	0	0	0	0	0	0	0
Colwellia sp. Arc7-D	Bacteria	Proteobacteria	0	0	2	0	0	0	0	0	0	0	0	7	0	0	1	0	0	0	0	0	4	1	0	0	0	0	0	0	1	0	0	0	0	0	0	0	0	0	0	0	0	0	0	0	0	0	0
Comamonas aquatica CJG	Bacteria	Proteobacteria	0	0	1	0	0	0	0	0	0	0	0	0	0	0	0	0	0	0	0	0	5	0	0	0	0	0	0	0	0	0	0	0	0	0	0	0	0	0	0	0	0	0	0	0	0	0	0
Comamonas kerstersii 8943	Bacteria	Proteobacteria	0	0	1	0	0	0	1	0	0	0	0	0	0	0	0	0	0	0	0	0	5	3	0	0	0	0	0	0	0	0	0	0	0	0	0	0	0	0	0	0	0	0	0	0	0	0	0
Comamonas serinivorans DSM 26136	Bacteria	Proteobacteria	0	0	1	0	0	0	0	0	0	0	0	0	0	0	0	0	0	0	0	0	5	2	0	0	0	0	0	0	0	0	0	0	0	0	0	0	0	0	0	0	0	0	0	0	0	0	0
Comamonas sp. NLF-7-7	Bacteria	Proteobacteria	0	0	1	0	0	0	0	0	0	0	0	0	0	0	0	0	0	0	0	0	6	0	0	0	0	0	0	0	0	0	0	0	0	0	0	0	0	0	0	0	0	0	0	0	0	0	0
Comamonas terrigena NBRC 13299	Bacteria	Proteobacteria	0	0	1	0	0	0	1	0	0	0	0	0	0	0	0	0	0	0	0	0	4	4	0	0	0	0	0	0	0	0	0	0	0	0	0	0	0	0	0	0	0	0	0	0	0	0	0
Comamonas testosteroni TK102	Bacteria	Proteobacteria	0	0	1	0	0	0	0	0	0	0	0	0	0	0	0	0	0	0	0	0	7	0	0	0	0	0	0	0	0	0	1	0	0	0	0	0	0	0	0	0	0	0	0	0	0	0	0
Commensalibacter sp. AMU001	Bacteria	Proteobacteria	0	0	0	0	0	0	0	0	0	0	0	0	0	0	0	0	0	1	0	0	5	0	0	0	0	0	0	0	0	1	0	0	0	0	0	0	0	0	0	0	0	0	0	0	0	0	0
Conexibacter woesei DSM 14684	Bacteria	Actinobacteria	1	1	3	4	2	2	0	0	0	0	0	0	0	3	0	0	3	0	0	0	6	1	0	0	0	0	0	1	0	0	0	0	0	0	0	3	1	0	1	0	0	0	0	0	0	0	0
Confluentimicrobium sp. EMB200-NS6	Bacteria	Proteobacteria	0	0	1	0	0	0	0	0	0	0	0	2	0	0	0	0	0	0	0	0	13	0	0	0	0	0	0	0	0	0	0	0	0	0	0	0	0	0	0	0	0	0	0	0	0	0	0
Coprococcus catus GD/7	Bacteria	Firmicutes	0	1	1	0	0	0	0	0	0	0	0	3	0	0	0	0	1	0	0	0	4	0	2	0	0	0	0	0	0	0	1	0	0	0	0	0	0	0	0	0	0	0	0	0	0	0	0
Coprococcus sp. ART55/1	Bacteria	Firmicutes	2	1	2	0	4	0	0	2	0	0	0	8	0	0	0	0	0	0	0	0	0	0	4	2	0	0	0	0	1	3	0	0	4	0	0	0	1	0	0	0	0	0	0	0	0	1	0
Coprothermobacter proteolyticus DSM 5265	Bacteria	Coprothermobacterota	0	0	1	0	0	0	0	0	0	0	0	2	0	0	0	0	0	0	0	0	3	0	0	0	0	0	0	0	0	0	0	0	0	0	0	0	0	0	0	0	0	0	0	0	0	0	0
Coraliomargarita akajimensis DSM 45221	Bacteria	Verrucomicrobia	0	6	0	0	0	0	0	0	0	0	0	3	0	0	18	0	0	0	1	0	0	0	0	0	0	1	11	0	0	0	0	0	0	0	0	0	0	1	0	0	0	0	0	0	1	0	0
Corallococcus coralloides B035	Bacteria	Proteobacteria	2	0	2	0	0	1	0	0	0	0	0	15	0	3	4	0	6	2	0	0	12	0	0	1	0	0	0	1	1	0	0	0	0	0	0	0	0	2	1	0	1	0	0	0	0	0	0
Coriobacteriaceae bacterium 68-1-3	Bacteria	Actinobacteria	0	0	0	0	0	0	0	0	0	0	0	0	0	0	0	0	0	0	0	0	0	0	1	0	0	0	0	0	0	0	1	0	0	0	0	0	0	0	0	0	0	0	0	0	0	0	0
Coriobacterium glomerans PW2	Bacteria	Actinobacteria	10	3	1	2	2	0	0	0	0	0	0	3	0	0	0	0	0	0	0	0	1	0	1	0	0	1	2	0	2	2	0	1	1	0	2	1	0	6	0	0	0	0	0	0	0	1	0
Corynebacterium ammoniagenes DSM 20306 DSM 20306 = 9.6	Bacteria	Actinobacteria	0	0	1	0	0	0	0	0	0	0	0	4	0	0	0	0	0	0	0	0	3	0	0	0	0	0	0	0	0	1	0	0	0	0	0	0	0	0	0	0	0	0	0	0	0	0	0
Corynebacterium aquilae DSM 44791 S-613	Bacteria	Actinobacteria	0	0	1	0	0	0	0	0	0	0	0	4	0	0	0	0	0	0	0	0	5	0	1	0	0	0	0	0	0	1	2	0	0	0	0	0	0	0	0	0	0	0	0	0	0	0	0
Corynebacterium argentoratense DSM 44202	Bacteria	Actinobacteria	0	0	1	0	0	0	0	0	0	0	0	4	0	0	0	0	0	0	0	0	4	0	1	0	0	0	0	0	0	1	0	0	0	0	0	0	0	0	0	0	0	0	0	0	0	0	0
Corynebacterium atypicum R2070	Bacteria	Actinobacteria	0	0	1	0	0	0	0	0	0	0	0	3	0	0	0	0	0	0	0	0	3	0	0	0	0	0	0	0	0	1	0	0	0	0	0	0	0	0	0	0	0	0	0	0	0	0	0
Corynebacterium aurimucosum ATCC 700975	Bacteria	Actinobacteria	0	0	1	0	0	0	0	0	0	0	0	4	0	0	0	0	0	0	0	0	1	0	2	0	0	0	0	0	0	2	0	0	0	0	0	0	0	0	0	0	0	0	0	0	0	0	0
Corynebacterium callunae DSM 20147	Bacteria	Actinobacteria	2	0	1	0	0	0	0	0	0	0	0	7	0	1	0	0	0	0	0	0	4	0	0	0	0	0	0	0	0	2	1	0	0	0	0	0	0	0	0	0	0	0	0	0	0	0	0
Corynebacterium camporealensis CIP 105508	Bacteria	Actinobacteria	0	0	1	0	0	0	0	0	0	0	0	3	0	0	0	0	0	0	0	0	4	0	0	0	0	0	0	0	0	1	0	0	0	0	0	0	0	0	0	0	0	0	0	0	0	0	0
Corynebacterium casei LMG S-19264	Bacteria	Actinobacteria	0	0	1	0	0	0	0	0	0	0	0	4	0	0	0	0	0	1	0	0	3	0	1	0	0	0	0	0	0	2	1	0	0	0	0	0	0	0	0	0	0	0	0	0	0	0	0
Corynebacterium choanis 200CH	Bacteria	Actinobacteria	1	0	1	0	0	0	0	0	0	0	0	9	0	0	0	0	0	0	0	0	3	0	1	0	0	0	0	0	0	2	1	0	0	0	0	0	1	0	0	0	0	0	0	0	0	0	0
Corynebacterium crudilactis JZ16	Bacteria	Actinobacteria	2	0	2	0	0	0	0	0	0	0	0	7	0	1	1	0	0	0	0	0	5	0	0	0	0	0	0	0	0	2	0	0	0	0	0	0	0	0	0	0	0	0	0	0	0	0	0
Corynebacterium cystitidis NCTC11863	Bacteria	Actinobacteria	0	0	4	0	0	0	0	0	1	0	0	7	0	1	0	0	0	0	0	0	4	0	1	0	0	0	0	0	0	1	0	0	0	0	0	0	0	0	0	0	0	0	0	0	0	0	0
Corynebacterium deserti GIMN1.010	Bacteria	Actinobacteria	1	0	1	0	0	0	0	0	0	0	0	7	0	1	0	0	0	0	0	0	4	0	0	0	0	0	0	0	0	2	1	0	0	0	0	0	0	0	0	0	0	0	0	0	0	0	0
Corynebacterium diphtheriae B-D-16-78	Bacteria	Actinobacteria	0	0	1	0	0	0	0	0	0	0	0	6	0	0	0	0	0	0	0	0	4	0	1	0	0	0	0	0	0	1	2	0	0	0	0	0	0	0	0	0	0	0	0	0	0	0	0
Corynebacterium doosanense CAU 212 = DSM 45436	Bacteria	Actinobacteria	0	0	2	0	0	0	0	0	0	0	0	7	0	1	0	0	0	0	0	0	3	0	0	0	0	0	0	0	0	1	0	0	0	0	0	0	0	0	0	0	0	0	0	0	0	0	0
Corynebacterium efficiens YS-314	Bacteria	Actinobacteria	0	1	2	0	0	0	0	0	0	0	0	7	0	1	0	0	0	0	0	0	1	0	0	0	0	0	0	0	0	1	0	0	0	0	0	0	0	0	0	0	0	0	0	0	0	0	0
Corynebacterium endometrii LMM-1653	Bacteria	Actinobacteria	0	0	1	0	0	0	0	0	0	0	0	4	0	0	0	0	0	0	0	0	3	0	1	0	0	0	0	0	0	1	0	0	0	0	0	0	0	0	0	0	0	0	0	0	0	0	0
Corynebacterium epidermidicanis DSM 45586	Bacteria	Actinobacteria	0	0	1	0	0	0	0	0	0	0	0	7	0	0	0	0	0	0	0	0	3	0	1	0	0	0	0	0	0	1	1	0	0	0	0	0	0	0	0	0	0	0	0	0	0	0	0
Corynebacterium falsenii DSM 44353 BL 8171	Bacteria	Actinobacteria	1	0	1	0	1	0	0	0	0	0	0	4	0	0	0	0	0	0	0	0	3	0	3	0	0	0	0	0	0	1	0	0	0	0	0	0	0	0	0	0	0	0	0	0	0	0	0
Corynebacterium flavescens OJ8	Bacteria	Actinobacteria	0	0	1	0	0	0	0	0	0	0	0	5	0	0	0	0	0	0	0	0	4	0	1	0	0	0	0	0	0	1	0	0	0	0	0	0	0	0	0	0	0	0	0	0	0	0	0
Corynebacterium frankenforstense DSM 45800 ST18	Bacteria	Actinobacteria	0	0	2	0	0	0	0	0	0	0	0	4	0	0	0	0	0	0	0	0	3	0	0	0	0	0	0	0	0	2	0	0	0	0	0	0	0	0	0	0	0	0	0	0	0	0	0
Corynebacterium geronticis W8	Bacteria	Actinobacteria	1	0	0	0	0	0	0	0	0	0	0	9	0	1	0	0	0	0	0	0	3	0	0	0	0	0	0	0	0	1	1	0	0	0	0	0	0	0	0	0	0	0	0	0	0	0	0
Corynebacterium glaucum DSM 30827	Bacteria	Actinobacteria	0	0	1	0	0	0	0	0	0	0	0	7	0	0	0	0	0	0	0	0	4	0	2	0	0	0	0	0	0	2	0	0	0	0	0	2	0	0	0	0	0	0	0	0	0	0	0
Corynebacterium glutamicum MB001	Bacteria	Actinobacteria	0	0	1	0	0	0	0	0	0	0	0	7	0	1	0	0	0	0	0	0	3	0	0	0	0	0	0	0	0	2	2	0	0	0	0	0	0	0	0	0	0	0	0	0	0	0	0
Corynebacterium glyciniphilum AJ 3170	Bacteria	Actinobacteria	1	0	2	0	0	0	0	0	0	0	0	0	0	0	0	0	0	0	0	0	3	0	2	0	0	0	0	0	0	2	0	0	0	0	0	0	0	0	0	0	0	0	0	0	0	0	0
Corynebacterium halotolerans YIM 70093 = DSM 44683	Bacteria	Actinobacteria	0	0	2	0	0	0	0	0	0	0	0	7	0	4	0	0	0	0	0	0	3	0	1	0	0	0	0	0	0	1	0	0	0	0	0	1	0	0	0	0	0	0	0	0	0	0	0
Corynebacterium humireducens NBRC 106098 = DSM 45392	Bacteria	Actinobacteria	0	0	1	0	0	0	0	0	0	0	0	7	0	1	0	0	0	0	0	0	4	0	1	0	0	0	0	0	0	1	0	0	0	0	0	0	0	0	0	0	0	0	0	0	0	0	0
Corynebacterium imitans DSM 44264	Bacteria	Actinobacteria	0	0	0	0	0	0	0	0	0	0	0	6	0	0	0	0	0	0	0	0	3	0	2	0	0	0	0	0	0	1	0	0	0	0	0	0	0	0	0	0	0	0	0	0	0	0	0
Corynebacterium jeikeium FDAARGOS_328	Bacteria	Actinobacteria	0	0	0	0	1	0	0	0	0	0	0	6	0	0	0	0	0	0	0	0	6	0	2	0	0	0	0	0	0	0	0	0	0	0	0	0	0	0	0	0	0	0	0	0	0	0	0
Corynebacterium kroppenstedtii DSM 44385	Bacteria	Actinobacteria	2	0	0	0	1	0	0	0	0	0	0	6	0	0	0	0	0	0	0	0	3	0	2	0	0	0	0	0	0	2	1	0	0	0	0	0	0	0	0	0	0	0	0	0	0	0	0
Corynebacterium kutscheri DSM 20755	Bacteria	Actinobacteria	1	0	1	0	0	0	0	0	0	0	0	6	0	1	0	0	0	0	0	0	3	0	0	0	0	0	0	0	0	2	0	0	0	0	0	0	0	0	0	0	0	0	0	0	0	0	0
Corynebacterium lactis RW2-5	Bacteria	Actinobacteria	1	0	0	0	0	0	0	0	0	0	0	7	0	0	0	0	0	0	0	0	7	0	2	0	0	0	0	0	0	0	0	0	0	0	0	0	0	0	0	0	0	0	0	0	0	0	0
Corynebacterium marinum DSM 44953	Bacteria	Actinobacteria	1	1	2	0	0	0	0	0	0	0	0	7	0	1	0	0	0	0	0	0	3	0	1	0	0	0	0	0	0	1	0	0	0	0	0	1	0	0	0	0	0	0	0	0	0	0	0
Corynebacterium maris DSM 45190	Bacteria	Actinobacteria	0	0	3	0	0	0	0	0	0	0	0	7	0	1	0	0	0	0	0	0	3	0	0	0	0	0	0	0	0	1	0	0	0	0	0	0	0	0	0	0	0	0	0	0	0	0	0
Corynebacterium matruchotii ATCC 14266	Bacteria	Actinobacteria	1	0	1	0	0	0	0	0	0	0	0	7	0	1	0	0	0	0	0	0	5	0	1	0	0	0	0	0	0	3	0	0	0	0	0	0	0	0	0	0	0	0	0	0	0	0	0
Corynebacterium minutissimum NCTC10288	Bacteria	Actinobacteria	0	0	1	0	0	0	0	0	0	0	0	4	0	0	0	0	0	0	0	0	3	0	1	0	0	0	0	0	0	2	0	0	0	0	0	0	0	0	0	0	0	0	0	0	0	0	0
Corynebacterium mustelae DSM 45274	Bacteria	Actinobacteria	1	0	1	0	0	0	0	0	0	0	0	6	0	1	0	0	1	0	0	0	6	0	1	0	0	0	1	0	0	2	2	0	0	0	0	0	0	0	0	0	0	0	0	0	0	0	0
Corynebacterium mycetoides DSM 20632	Bacteria	Actinobacteria	0	0	1	0	0	0	0	0	0	0	0	7	0	0	0	0	0	0	0	0	2	0	1	0	0	0	0	0	0	1	0	0	0	0	0	0	0	0	0	0	0	0	0	0	0	0	0
Corynebacterium pelargi 136/3	Bacteria	Actinobacteria	2	0	0	0	0	0	0	0	0	0	0	9	0	1	0	0	0	0	0	0	3	0	0	0	0	0	0	0	0	1	1	0	0	0	0	0	0	0	0	0	0	0	0	0	0	0	0
Corynebacterium phocae M408/89/1	Bacteria	Actinobacteria	0	0	1	0	0	0	0	0	0	0	0	5	0	0	0	0	0	0	0	0	3	0	0	0	0	0	0	0	0	1	1	0	0	0	0	0	0	0	0	0	0	0	0	0	0	0	0
Corynebacterium provencense 17KM38	Bacteria	Actinobacteria	0	0	2	0	0	0	0	0	0	0	0	2	0	0	0	0	0	0	0	0	3	0	1	0	0	0	0	0	0	1	0	0	0	0	0	0	0	0	0	0	0	0	0	0	0	0	0
Corynebacterium pseudopelargi 812CH	Bacteria	Actinobacteria	1	0	0	0	0	0	0	0	0	0	0	9	0	1	0	0	0	0	0	0	3	0	1	0	0	0	0	0	0	1	1	0	0	0	0	0	0	0	0	0	0	0	0	0	0	0	0
Corynebacterium pseudotuberculosis MB20	Bacteria	Actinobacteria	0	0	1	0	0	0	0	0	0	0	0	4	0	0	0	0	1	0	0	0	1	0	1	0	0	0	0	0	0	1	0	0	0	0	0	0	0	0	0	0	0	0	0	0	0	0	0
Corynebacterium renale NCTC11140	Bacteria	Actinobacteria	0	1	2	0	0	0	0	0	0	0	0	0	0	1	0	0	0	0	0	0	3	0	0	0	0	0	0	0	0	1	0	0	0	0	0	0	0	0	0	0	0	0	0	0	0	0	0
Corynebacterium resistens DSM 45100	Bacteria	Actinobacteria	1	0	1	0	0	0	0	0	0	0	0	5	0	0	0	0	0	0	0	0	4	0	1	0	0	0	0	0	0	1	0	0	0	0	0	0	0	0	0	0	0	0	0	0	0	0	0
Corynebacterium riegelii PUDD_83A45	Bacteria	Actinobacteria	0	0	1	0	0	0	0	0	0	0	0	7	0	0	0	0	0	0	0	0	3	0	1	0	0	0	0	0	0	1	0	0	0	0	0	0	0	0	0	0	0	0	0	0	0	0	0
Corynebacterium segmentosum NCTC934	Bacteria	Actinobacteria	0	0	1	0	0	0	0	0	0	0	0	1	0	0	0	0	0	0	0	0	4	0	1	0	0	0	0	0	0	1	0	0	0	0	0	0	0	0	0	0	0	0	0	0	0	0	0
Corynebacterium simulans Wattiau	Bacteria	Actinobacteria	0	0	1	0	0	0	0	0	0	0	0	4	0	0	0	0	0	0	0	0	4	0	1	0	0	0	0	0	0	2	0	0	0	0	0	0	0	0	0	0	0	0	0	0	0	0	0
Corynebacterium singulare IBS B52218	Bacteria	Actinobacteria	0	0	1	0	0	0	0	0	0	0	0	5	0	0	0	0	0	0	0	0	3	0	1	0	0	0	0	0	0	2	0	0	0	0	0	0	0	0	0	0	0	0	0	0	0	0	0
Corynebacterium sp. 2184	Bacteria	Actinobacteria	0	0	1	0	0	0	0	0	0	0	0	7	0	0	0	0	0	0	0	0	3	0	2	0	0	0	0	0	0	1	0	0	0	0	0	0	0	0	0	0	0	0	0	0	0	0	0
Corynebacterium sphenisci DSM 44792	Bacteria	Actinobacteria	1	0	0	0	0	0	0	0	0	0	0	6	0	0	0	0	0	0	0	0	3	0	0	0	0	0	0	0	0	0	0	0	0	0	0	0	0	0	0	0	0	0	0	0	0	0	0
Corynebacterium stationis ATCC 6872	Bacteria	Actinobacteria	0	0	1	0	0	0	0	0	0	0	0	4	0	0	0	0	0	0	0	0	4	0	0	0	0	0	0	0	0	1	0	0	0	0	0	0	0	0	0	0	0	0	0	0	0	0	0
Corynebacterium striatum 215	Bacteria	Actinobacteria	0	0	1	0	0	0	0	0	0	0	0	5	0	0	0	0	0	0	0	0	4	0	1	0	0	0	0	0	0	2	0	0	0	0	0	0	0	0	0	0	0	0	0	0	0	0	0
Corynebacterium terpenotabidum Y-11	Bacteria	Actinobacteria	0	0	2	0	0	0	0	0	0	0	0	3	0	0	0	0	0	0	0	0	3	0	1	0	0	0	0	0	0	1	0	0	0	0	0	0	0	0	0	0	0	0	0	0	0	0	0
Corynebacterium testudinoris DSM 44614	Bacteria	Actinobacteria	2	0	1	0	0	0	0	0	0	0	0	8	0	0	0	0	0	0	0	0	3	0	0	0	0	0	0	0	0	2	1	0	0	0	0	0	0	0	0	0	0	0	0	0	0	0	0
Corynebacterium timonense DSM 45434	Bacteria	Actinobacteria	1	0	1	0	0	0	0	0	0	0	0	7	0	0	0	0	0	0	0	0	3	0	2	0	0	0	0	0	0	2	0	0	0	0	0	0	0	0	0	0	0	0	0	0	0	0	0
Corynebacterium ulcerans NCTC10285	Bacteria	Actinobacteria	0	0	1	0	0	0	0	0	0	0	0	4	0	0	0	0	0	0	0	0	3	0	1	0	0	0	0	0	0	2	0	0	0	0	0	0	0	0	0	0	0	0	0	0	0	0	0
Corynebacterium urealyticum DSM 7109	Bacteria	Actinobacteria	1	0	1	0	0	0	0	0	0	0	0	0	0	0	0	0	0	0	0	0	1	0	1	0	0	0	0	0	0	1	0	0	0	0	0	0	0	0	0	0	0	0	0	0	0	0	0
Corynebacterium ureicelerivorans IMMIB RIV-2301	Bacteria	Actinobacteria	0	0	1	0	0	0	0	0	0	0	0	4	0	0	0	0	0	0	0	0	2	0	2	0	0	0	0	0	0	1	0	0	0	0	0	0	0	0	0	0	0	0	0	0	0	0	0
Corynebacterium uterequi DSM 45634	Bacteria	Actinobacteria	0	1	3	0	0	0	0	0	0	0	0	9	0	0	0	0	0	0	0	0	3	0	0	0	0	0	0	0	0	1	3	0	0	0	0	0	0	0	0	0	0	0	0	0	0	0	0
Corynebacterium variabile DSM 44702	Bacteria	Actinobacteria	0	0	2	0	0	0	0	0	0	0	0	3	0	0	0	0	0	1	0	0	3	0	2	0	0	0	0	0	0	1	0	0	0	0	0	1	0	0	0	0	0	0	0	0	0	0	0
Corynebacterium vitaeruminis DSM 20294	Bacteria	Actinobacteria	1	0	1	0	0	0	0	0	0	0	0	6	0	1	0	0	0	0	0	0	5	0	1	0	0	0	0	0	0	2	0	0	0	0	0	0	0	0	0	0	0	0	0	0	0	0	0
Corynebacterium xerosis FDAARGOS_674	Bacteria	Actinobacteria	1	0	0	0	0	0	0	0	0	0	0	8	0	0	0	0	0	0	0	0	3	0	1	0	0	0	0	0	0	1	0	0	0	0	0	0	0	0	0	0	0	0	0	0	0	0	0
Coxiella burnetii RSA 331	Bacteria	Proteobacteria	0	0	1	0	0	0	0	0	0	0	0	0	0	0	0	0	2	0	0	0	2	1	0	0	0	0	0	0	0	0	0	0	0	0	0	0	0	0	0	0	0	0	0	0	0	0	0
Coxiella endosymbiont of Amblyomma americanum	Bacteria	Proteobacteria	0	0	0	0	0	0	0	0	0	0	0	0	0	0	0	0	0	0	0	0	0	0	0	0	0	0	0	0	0	0	0	0	0	0	0	0	0	0	0	0	0	0	0	0	0	0	0
Coxiella-like endosymbiont of Amblyomma americanum	Bacteria	Proteobacteria	0	0	0	0	0	0	0	0	0	0	0	0	0	0	0	0	0	0	0	0	0	0	0	0	0	0	0	0	0	0	0	0	0	0	0	0	0	0	0	0	0	0	0	0	0	0	0
Crassaminicella sp. SY095	Bacteria	Firmicutes	0	0	0	1	0	0	0	0	0	0	0	2	0	0	0	0	3	0	0	0	1	0	0	0	0	0	0	0	1	0	0	0	0	0	0	0	0	0	0	0	0	0	0	0	0	0	0
Crateriforma conspicua Mal65	Bacteria	Planctomycetes	0	11	1	0	3	0	0	0	4	0	0	7	0	0	7	0	0	0	0	0	0	0	0	2	2	0	10	0	0	1	2	0	0	0	0	0	0	2	0	0	0	0	0	1	1	3	0
Crenobacter cavernae K1W11S-77	Bacteria	Proteobacteria	0	0	1	0	0	0	0	0	0	0	0	0	0	0	0	0	0	0	0	0	4	0	0	0	0	0	0	0	0	0	0	0	0	0	0	0	0	0	0	0	0	0	0	0	0	0	0
Crinalium epipsammum PCC 9333	Bacteria	Cyanobacteria	0	1	1	0	0	0	0	0	0	0	0	12	0	0	0	0	0	0	0	0	0	0	1	1	0	0	0	0	2	0	0	0	0	0	1	0	0	1	0	0	0	0	0	0	0	0	0
Croceibacter atlanticus HTCC2559	Bacteria	Bacteroidetes	0	0	1	0	0	0	0	0	0	0	0	5	0	0	0	0	0	0	0	0	2	0	0	0	0	0	0	0	0	0	0	0	0	0	0	0	0	0	0	0	0	0	0	0	0	0	0
Croceicoccus marinus E4A9	Bacteria	Proteobacteria	0	1	9	0	2	0	1	0	1	0	0	7	0	3	0	0	0	0	0	0	4	1	1	0	2	0	1	0	2	0	0	1	0	0	0	1	0	8	0	0	0	0	0	0	0	2	0
Croceicoccus naphthovorans PQ-2	Bacteria	Proteobacteria	0	0	2	0	0	0	0	0	0	0	0	3	0	1	1	0	0	0	0	0	7	1	1	0	0	0	0	0	0	0	0	0	0	0	0	0	0	0	0	0	0	0	0	0	0	0	0
Crocosphaera subtropica ATCC 51142	Bacteria	Cyanobacteria	0	0	1	0	0	0	0	0	0	0	0	15	0	0	0	0	0	2	0	0	1	0	0	0	0	0	0	0	0	0	0	0	0	0	1	0	0	0	0	0	0	0	0	0	1	0	0
Cronobacter condimenti 1330 LMG 26250	Bacteria	Proteobacteria	7	2	3	2	0	0	1	0	0	0	0	12	0	1	0	0	1	0	1	0	5	2	0	0	0	0	0	0	3	1	0	0	1	2	0	0	1	2	0	0	0	0	0	0	0	1	0
Cronobacter dublinensis subsp. dublinensis LMG 23823	Bacteria	Proteobacteria	7	2	3	3	0	0	1	0	0	0	0	12	0	1	0	0	1	5	1	0	5	1	0	0	0	0	0	0	2	1	0	0	1	2	0	0	1	1	0	0	0	0	0	0	0	1	0
Cronobacter malonaticus LMG 23826	Bacteria	Proteobacteria	7	2	3	3	0	0	1	0	0	0	0	12	0	1	0	0	1	2	1	0	5	3	0	0	0	0	0	0	2	1	0	0	1	2	0	0	1	1	0	0	0	0	0	0	0	1	0
Cronobacter muytjensii ATCC 51329	Bacteria	Proteobacteria	6	2	3	3	1	0	1	0	0	0	0	9	0	1	0	0	1	2	1	0	5	2	0	0	0	0	0	0	3	1	0	0	1	2	0	0	1	1	0	0	0	0	0	0	0	1	0
Cronobacter sakazakii CMCC 45402	Bacteria	Proteobacteria	7	3	3	3	0	0	1	0	0	0	0	12	0	1	0	0	1	2	1	0	6	4	0	0	0	0	0	0	2	1	0	0	1	2	0	0	1	1	0	0	0	0	0	0	0	1	0
Cronobacter sp. JZ38	Bacteria	Proteobacteria	7	2	3	3	1	0	1	0	0	0	0	12	0	1	0	0	1	2	1	0	6	2	0	0	0	0	0	0	3	1	0	0	1	2	0	0	1	1	0	0	0	0	0	0	0	1	0
Cronobacter turicensis z3032	Bacteria	Proteobacteria	6	2	3	3	0	0	1	0	0	0	0	12	0	1	0	0	1	3	1	0	5	3	0	0	0	0	0	0	3	1	0	0	1	2	1	0	1	1	0	0	0	0	0	0	0	1	0
Cronobacter universalis NCTC 9529	Bacteria	Proteobacteria	5	2	3	3	0	0	1	0	0	0	0	12	0	1	0	0	1	2	1	0	5	1	0	0	0	0	0	0	3	1	0	0	1	2	0	0	1	1	0	0	0	0	0	0	0	1	0
Cryobacterium arcticum PAMC 27867	Bacteria	Actinobacteria	5	2	4	0	1	1	0	0	1	0	0	12	0	2	0	0	3	0	0	0	4	0	0	0	0	0	0	1	2	3	0	1	3	0	1	0	7	4	0	0	0	0	0	0	0	2	0
Cryobacterium sp. LW097	Bacteria	Actinobacteria	7	2	3	0	0	1	0	0	0	0	0	12	0	0	0	0	1	0	0	0	2	0	2	0	1	0	0	0	1	2	0	1	1	0	1	1	3	3	0	0	0	0	0	0	0	2	0
Cryptobacterium curtum DSM 15641	Bacteria	Actinobacteria	0	0	0	0	0	0	0	0	0	0	0	0	0	0	0	0	0	0	0	0	0	0	2	0	0	0	0	0	0	0	0	0	0	0	0	0	0	0	0	0	0	0	0	0	0	0	0
Cuniculiplasma divulgatum PM4 (=JCM 30641; =VKM B-2940)	Archaea	Euryarchaeota	3	0	1	0	0	0	0	0	0	0	2	7	0	3	0	0	0	0	0	0	0	0	0	0	0	0	0	0	3	0	0	0	1	0	1	0	0	0	0	0	0	0	0	0	0	0	0
Cupriavidus basilensis 4G11	Bacteria	Proteobacteria	0	1	3	0	0	0	1	0	0	0	0	0	0	1	0	0	0	3	0	0	7	0	1	0	0	0	0	0	0	0	0	0	0	1	0	0	0	0	0	0	0	0	0	0	0	0	0
Cupriavidus gilardii CR3	Bacteria	Proteobacteria	0	1	2	0	0	0	1	0	0	0	0	9	0	2	0	0	0	0	0	0	4	4	0	0	0	0	0	0	0	0	0	0	0	0	0	0	0	0	0	0	0	0	0	0	0	0	0
Cupriavidus malaysiensis USMAA1020	Bacteria	Proteobacteria	0	1	3	0	0	0	1	0	0	0	0	6	0	2	0	0	0	0	0	0	9	3	0	0	0	0	0	0	0	0	1	0	0	0	0	0	0	0	0	0	0	0	0	0	0	0	0
Cupriavidus metallidurans CH34	Bacteria	Proteobacteria	0	1	2	0	0	0	1	0	0	0	0	0	0	1	0	0	0	0	0	0	10	0	0	0	0	0	0	0	0	0	0	0	0	0	0	0	0	0	0	0	0	0	0	0	0	0	0
Cupriavidus nantongensis X1	Bacteria	Proteobacteria	0	0	2	0	0	0	0	0	0	0	0	16	0	4	0	0	0	0	0	0	24	2	0	0	0	0	0	0	0	0	0	0	0	2	0	0	0	0	0	0	0	0	0	0	0	0	0
Cupriavidus necator H16	Bacteria	Proteobacteria	0	1	1	0	0	0	0	0	0	0	0	6	0	1	0	0	0	0	0	0	9	0	0	0	0	0	0	0	0	0	0	0	0	1	0	0	0	0	0	0	0	0	0	0	0	0	0
Cupriavidus oxalaticus T2	Bacteria	Proteobacteria	0	0	1	0	0	0	2	0	0	0	0	6	0	2	0	0	0	0	0	0	8	0	0	0	0	0	0	0	0	0	0	0	0	1	0	0	0	0	0	0	0	0	0	0	0	0	0
Cupriavidus pauculus FDAARGOS_664	Bacteria	Proteobacteria	0	1	2	0	0	0	1	0	0	0	0	7	0	1	0	0	1	2	0	0	11	0	0	0	0	0	0	0	0	0	0	0	0	1	0	0	0	0	0	0	0	0	0	0	0	0	0
Cupriavidus pinatubonensis JMP134	Bacteria	Proteobacteria	0	2	1	0	0	0	1	0	0	0	0	6	0	2	0	0	0	0	0	0	7	0	0	0	0	0	0	0	0	0	0	0	0	0	0	0	0	0	0	0	0	0	0	0	0	0	0
Cupriavidus sp. USMAA2-4	Bacteria	Proteobacteria	0	1	3	0	0	0	1	0	0	0	0	5	0	2	0	0	0	0	0	0	16	2	0	0	0	0	0	0	0	0	1	0	0	0	0	0	0	0	0	0	0	0	0	0	0	0	0
Cupriavidus taiwanensis LMG 19424	Bacteria	Proteobacteria	0	0	1	0	0	0	1	0	0	0	1	6	0	1	0	0	0	1	0	0	8	0	0	0	0	0	0	0	0	0	0	0	0	1	0	1	0	0	0	0	0	0	0	0	0	0	0
Curtobacterium flaccumfaciens pv. flaccumfaciens P990	Bacteria	Actinobacteria	2	4	2	0	1	1	1	0	1	0	2	10	0	2	5	0	2	0	2	0	3	0	1	1	0	0	0	0	2	1	0	1	3	0	2	0	3	1	0	0	0	0	0	0	0	1	0
Curtobacterium sp. MR_MD2014	Bacteria	Actinobacteria	1	1	1	2	1	2	0	0	1	0	0	10	0	2	1	0	3	0	1	0	3	0	0	1	0	0	1	0	0	0	0	1	2	0	2	0	0	0	0	0	0	0	0	0	0	1	0
Curvibacter putative symbiont of Hydra magnipapillata	Bacteria	Proteobacteria	1	1	1	0	0	0	0	0	0	0	0	4	0	0	0	0	0	0	0	0	5	0	0	0	0	0	0	0	0	0	1	0	1	0	0	0	0	0	0	0	0	0	0	0	0	0	0
Curvibacter sp. AEP1-3	Bacteria	Proteobacteria	1	1	1	0	1	0	0	0	0	0	0	4	0	0	0	0	0	0	0	0	7	0	0	0	0	0	0	0	0	0	1	0	1	0	0	0	0	0	0	0	0	0	0	0	0	0	0
Cutibacterium acnes ATCC 6919	Bacteria	Actinobacteria	1	3	2	1	3	0	0	0	0	0	0	9	0	0	0	0	2	0	2	0	0	0	1	0	0	0	1	0	0	0	3	1	0	0	2	0	0	0	0	0	0	0	0	0	0	0	0
Cutibacterium avidum 44067	Bacteria	Actinobacteria	0	2	2	1	2	0	0	0	0	0	0	10	0	0	0	0	0	0	1	0	0	0	0	0	0	0	0	0	1	0	0	0	0	0	2	0	0	0	0	0	0	0	0	0	0	2	0
Cutibacterium granulosum NCTC11865	Bacteria	Actinobacteria	0	0	0	0	0	0	0	0	0	0	0	7	0	0	0	0	0	0	0	0	0	0	0	0	0	0	0	0	0	0	0	0	0	0	0	0	0	0	0	0	0	0	0	0	0	0	0
Cyanobacterium aponinum PCC 10605	Bacteria	Cyanobacteria	0	0	1	0	1	0	0	0	0	0	0	6	0	0	0	0	0	0	0	0	1	1	0	0	0	0	0	0	0	0	0	0	0	0	1	0	0	0	0	0	0	0	0	0	0	0	0
cyanobacterium endosymbiont of Epithemia turgida isolate ETSB Lake Yunoko	Bacteria	Cyanobacteria	0	0	1	0	0	0	0	0	0	0	0	4	0	0	0	0	0	0	0	0	1	0	0	0	0	0	0	0	0	0	0	0	0	0	1	0	0	0	0	0	0	0	0	0	0	0	0
Cyanobacterium sp. HL-69	Bacteria	Cyanobacteria	0	0	1	0	0	0	0	0	0	0	0	4	0	0	0	0	0	1	0	0	1	1	0	0	0	0	0	0	0	0	0	0	0	0	1	0	0	0	0	0	0	0	0	0	0	0	0
Cyanobacterium stanieri PCC 7202	Bacteria	Cyanobacteria	0	0	1	0	0	0	0	0	0	0	0	4	0	0	0	0	0	0	0	0	1	0	0	0	0	0	0	0	0	0	0	0	0	0	1	0	0	0	0	0	0	0	0	0	0	0	0
Cyanobium gracile PCC 6307	Bacteria	Cyanobacteria	0	0	2	0	0	0	0	1	1	0	0	7	0	0	0	0	0	0	0	0	2	1	0	0	0	0	0	0	0	0	0	0	0	0	1	0	0	0	0	0	0	0	0	0	0	0	0
Cyanobium sp. NIES-981	Bacteria	Cyanobacteria	0	0	2	0	0	0	0	0	0	0	0	4	0	0	0	0	0	1	0	0	2	0	0	0	0	0	0	0	0	0	0	0	0	0	1	0	0	0	0	0	0	0	0	0	0	0	0
Cyanothece sp. PCC 7425	Bacteria	Cyanobacteria	1	1	1	0	0	0	0	0	1	0	0	4	0	0	0	0	0	0	0	0	1	0	0	1	0	0	0	0	0	0	0	0	0	0	1	0	0	1	0	0	0	0	0	0	0	0	0
Cyclobacterium amurskyense KCTC 12363	Bacteria	Bacteroidetes	0	1	2	0	1	0	0	0	1	0	0	3	0	1	0	0	0	0	4	0	4	0	0	1	0	0	4	0	3	1	11	0	1	0	0	0	0	2	0	0	0	0	0	0	0	0	0
Cyclobacterium marinum DSM 745	Bacteria	Bacteroidetes	0	1	2	0	1	0	0	0	1	0	0	2	0	1	0	0	1	0	3	0	4	1	0	0	0	0	3	0	2	1	9	0	1	0	0	1	0	1	0	0	0	0	0	0	0	0	0
Cycloclasticus sp. P1 MCCC 1A01040	Bacteria	Proteobacteria	0	0	1	0	0	0	0	0	0	0	0	0	0	0	0	0	0	0	0	0	5	0	0	0	0	0	0	0	0	0	0	0	0	0	0	0	0	0	0	0	0	0	0	0	0	0	0
Cycloclasticus zancles 78-ME	Bacteria	Proteobacteria	0	0	1	0	0	0	0	0	0	0	0	0	0	0	0	0	0	0	0	0	6	0	0	0	0	0	0	0	0	0	0	0	0	0	0	0	0	0	0	0	0	0	0	0	0	0	0
Cylindrospermum sp. NIES-4074	Bacteria	Cyanobacteria	0	1	1	0	0	0	0	0	1	0	0	7	0	0	0	0	0	0	0	0	1	3	0	0	0	0	1	0	0	0	0	0	0	0	1	0	0	1	0	0	1	0	0	0	0	0	0
Cylindrospermum stagnale PCC 7417	Bacteria	Cyanobacteria	0	1	1	0	0	0	0	0	0	0	0	8	0	0	0	0	1	0	0	0	1	0	0	0	0	0	1	0	1	0	0	0	0	0	1	0	0	0	1	0	0	0	0	0	0	0	0
Cystobacter fuscus DSM 52655	Bacteria	Proteobacteria	4	5	11	0	8	2	1	2	1	1	0	20	0	5	8	0	10	4	1	0	14	0	1	3	0	0	0	4	4	1	0	1	0	2	0	0	0	14	3	0	2	0	1	0	0	1	0
Cytophaga hutchinsonii ATCC 33406	Bacteria	Bacteroidetes	1	0	6	0	5	0	6	7	3	1	0	4	0	1	2	0	0	0	0	0	4	0	0	1	0	0	0	1	1	0	0	0	0	0	0	0	0	2	0	0	0	0	0	0	0	0	0
Cytophagales bacterium TFI 002	Bacteria	Bacteroidetes	0	2	3	0	4	0	0	0	2	0	0	6	0	1	3	0	1	0	7	0	3	0	2	1	0	4	4	2	0	2	3	0	0	1	0	0	0	3	0	0	0	0	0	0	0	0	0
Dactylococcopsis salina PCC 8305	Bacteria	Cyanobacteria	0	0	1	0	0	0	0	0	0	0	0	8	0	0	0	0	0	0	0	0	1	0	0	0	0	0	0	0	0	0	0	0	0	0	1	0	0	0	0	0	0	0	0	0	0	0	0
Dechloromonas aromatica RCB	Bacteria	Proteobacteria	0	0	1	0	0	0	0	0	0	0	0	1	0	0	0	0	0	0	0	0	9	0	0	0	0	0	0	0	0	0	1	0	0	0	0	0	0	0	0	0	1	0	0	0	0	0	0
Dechloromonas sp.	Bacteria	Proteobacteria	0	0	2	0	0	0	0	0	0	0	0	0	0	0	0	0	0	1	0	0	7	0	0	0	0	0	0	0	0	0	1	0	0	0	0	0	0	0	0	0	0	0	0	0	0	0	0
Deefgea sp. D17	Bacteria	Proteobacteria	0	0	2	0	0	0	0	1	0	0	0	4	0	0	0	0	7	2	2	0	6	0	0	0	0	0	0	0	1	0	0	0	0	0	0	0	0	0	0	0	0	0	0	0	0	0	0
Deferribacter desulfuricans SSM1	Bacteria	Deferribacteres	0	0	0	0	0	0	0	0	0	0	0	1	0	0	0	0	0	0	0	0	3	0	0	0	0	0	0	0	0	0	0	0	0	0	0	0	0	0	0	0	0	0	0	0	0	0	0
Defluviimonas alba cai42	Bacteria	Proteobacteria	1	0	1	0	0	0	3	0	0	0	0	7	0	0	0	0	0	0	0	0	13	0	1	0	0	1	0	0	0	0	0	0	0	0	0	0	0	0	0	0	0	0	0	0	0	0	0
Defluviitoga tunisiensis	Bacteria	Thermotogae	2	1	6	2	1	0	0	0	1	0	0	14	0	0	1	0	2	0	1	0	2	0	0	0	0	0	0	0	1	0	1	0	1	0	1	0	1	0	0	0	0	0	0	0	0	1	0
Dehalobacter restrictus 12DCA	Bacteria	Firmicutes	0	0	0	0	0	0	0	0	0	0	0	0	0	0	0	0	4	0	0	0	2	0	0	0	0	0	0	0	0	0	0	0	0	0	0	0	0	0	0	0	0	0	0	0	2	0	0
Dehalobacter sp. CF	Bacteria	Firmicutes	0	0	0	0	0	0	0	0	0	0	0	0	0	0	0	0	4	0	0	0	2	0	0	0	0	0	0	0	0	0	0	0	0	0	0	0	0	0	0	0	0	0	0	0	0	0	0
Dehalococcoides mccartyi 11a5	Bacteria	Chloroflexi	0	0	0	0	0	0	0	0	0	0	0	0	0	0	0	0	0	0	0	0	0	0	0	0	0	0	0	0	0	0	0	0	0	0	0	0	0	0	0	0	0	0	0	0	0	0	0
Dehalococcoides sp. UCH007	Bacteria	Chloroflexi	0	0	0	0	0	0	0	0	0	0	0	0	0	0	0	0	0	0	0	0	0	0	0	0	0	0	0	0	0	0	0	0	0	0	0	0	0	0	0	0	0	0	0	0	0	0	0
Dehalogenimonas formicexedens NSZ-14	Bacteria	Chloroflexi	0	0	0	0	0	0	0	0	0	0	0	1	0	1	0	0	0	0	0	0	0	0	0	1	0	0	0	0	0	0	0	0	0	0	1	0	0	0	0	0	0	0	0	0	0	0	0
Dehalogenimonas lykanthroporepellens BL-DC-9	Bacteria	Chloroflexi	0	0	0	0	0	0	0	0	0	0	0	1	0	1	0	0	0	0	0	0	0	0	0	0	0	0	0	0	0	0	0	0	0	0	1	0	0	0	0	0	0	0	0	0	0	0	0
Dehalogenimonas sp. WBC-2	Bacteria	Chloroflexi	0	0	0	0	0	0	0	0	0	0	0	0	0	0	0	0	0	0	0	0	0	0	0	0	0	0	0	0	0	0	0	0	0	0	1	0	0	0	0	0	0	0	0	0	0	0	0
Deinococcus actinosclerus BM2	Bacteria	Deinococcus-Thermus	2	0	2	0	0	0	0	0	0	0	0	13	0	0	2	0	0	0	1	0	0	0	0	1	0	0	0	0	1	1	0	0	1	0	0	0	1	1	0	0	0	0	0	0	0	0	0
Deinococcus deserti VCD115	Bacteria	Deinococcus-Thermus	1	3	1	0	0	0	0	0	0	0	0	15	0	0	3	0	0	0	1	0	0	0	0	1	0	0	0	0	0	1	0	0	0	0	2	0	0	3	0	0	0	0	0	0	0	0	0
Deinococcus ficus CC-FR2-10	Bacteria	Deinococcus-Thermus	1	1	2	0	0	0	0	0	0	0	0	14	0	0	2	0	0	1	1	0	1	0	0	1	0	0	0	0	0	1	0	0	2	0	0	0	1	2	0	0	0	0	0	0	0	0	0
Deinococcus geothermalis DSM 11300	Bacteria	Deinococcus-Thermus	1	2	2	0	1	0	1	0	0	0	0	12	0	1	0	0	0	0	1	0	1	0	0	1	0	0	0	0	0	0	0	0	1	0	0	0	1	2	0	0	0	0	0	0	0	0	1
Deinococcus gobiensis I-0	Bacteria	Deinococcus-Thermus	1	1	4	1	0	0	0	0	0	0	0	13	0	1	2	0	1	1	1	0	0	0	0	1	0	0	0	0	0	1	0	0	1	0	1	0	3	3	0	0	0	0	0	0	0	0	0
Deinococcus grandis ATCC 43672	Bacteria	Deinococcus-Thermus	4	0	8	0	2	0	0	0	2	0	0	26	0	0	6	0	2	0	2	0	0	0	0	2	0	0	0	0	2	0	0	0	2	0	0	0	4	2	0	0	0	0	0	0	0	0	0
Deinococcus irradiatisoli 17bor-2	Bacteria	Deinococcus-Thermus	2	2	2	1	1	0	0	0	0	0	0	12	0	2	1	0	1	0	1	0	0	0	0	0	0	0	0	0	0	0	0	0	0	0	3	0	0	2	0	0	0	0	0	0	0	0	0
Deinococcus maricopensis DSM 21211	Bacteria	Deinococcus-Thermus	1	2	2	0	0	0	0	0	0	0	0	13	0	1	3	0	3	0	0	0	0	0	0	1	0	0	0	2	1	0	0	0	0	0	0	0	0	6	0	0	0	0	0	0	0	1	0
Deinococcus metallilatus MA1002	Bacteria	Deinococcus-Thermus	0	2	1	0	0	0	0	0	0	0	0	11	0	1	0	0	1	0	1	0	1	0	0	0	0	0	1	0	0	0	1	1	1	0	1	0	0	2	0	0	0	0	0	0	0	0	0
Deinococcus peraridilitoris DSM 19664	Bacteria	Deinococcus-Thermus	2	7	4	2	0	0	0	0	0	0	0	15	0	2	1	0	1	1	0	0	0	0	0	1	1	0	0	0	1	0	0	0	0	0	4	0	1	7	0	0	0	0	0	0	0	2	1
Deinococcus proteolyticus MRP	Bacteria	Deinococcus-Thermus	1	0	1	0	0	0	0	0	0	0	0	4	0	0	0	0	0	0	0	0	3	0	0	0	0	0	0	0	0	1	0	0	0	0	0	0	0	0	0	0	0	0	0	0	0	0	0
Deinococcus puniceus DY1	Bacteria	Deinococcus-Thermus	1	0	1	0	0	0	0	0	0	0	0	12	0	0	0	0	0	0	1	0	0	0	0	0	0	0	0	0	1	0	0	0	0	0	0	0	0	1	0	0	0	0	0	0	0	0	0
Deinococcus radiodurans BNK-50	Bacteria	Deinococcus-Thermus	0	0	1	0	0	0	0	0	0	0	0	10	0	0	0	0	0	1	0	0	0	0	0	0	0	0	0	0	0	0	0	0	0	0	0	0	0	0	0	0	0	0	0	0	0	0	0
Deinococcus soli Cha et al. 2016 N5	Bacteria	Deinococcus-Thermus	2	0	3	0	0	0	0	1	0	0	0	13	0	0	4	0	0	0	1	0	0	0	0	1	0	0	0	0	1	0	0	0	1	0	0	0	1	1	0	0	0	0	0	0	0	0	0
Deinococcus sp. AJ005	Bacteria	Deinococcus-Thermus	1	2	4	1	0	0	0	1	1	0	0	9	0	2	1	0	0	0	1	0	0	0	0	1	0	0	0	0	1	0	0	0	1	0	1	0	1	1	0	0	0	0	0	0	0	0	0
Deinococcus swuensis DY59	Bacteria	Deinococcus-Thermus	1	0	2	1	0	0	0	0	0	0	0	10	0	0	0	0	0	0	1	0	0	0	0	0	0	0	0	0	0	0	0	0	1	0	1	0	1	3	0	0	0	0	0	0	0	0	0
Deinococcus wulumuqiensis NEB 479	Bacteria	Deinococcus-Thermus	0	0	1	0	0	0	0	0	0	0	0	12	0	0	0	0	0	0	1	0	0	0	0	0	0	0	0	0	0	0	0	0	0	0	0	0	0	0	0	0	0	0	0	0	0	0	0
Delftia acidovorans RAY209	Bacteria	Proteobacteria	0	0	1	0	0	0	0	0	0	0	0	0	0	0	0	0	0	0	0	0	5	3	0	0	0	0	0	0	0	0	0	0	0	0	0	0	0	0	0	0	0	0	0	0	0	0	0
Delftia sp. Cs1-4	Bacteria	Proteobacteria	0	0	1	0	0	0	0	0	0	0	0	0	0	0	0	0	0	0	0	0	6	4	0	0	0	0	0	0	0	0	0	0	0	0	0	0	0	0	0	0	0	0	0	0	0	0	0
Delftia tsuruhatensis TR1180	Bacteria	Proteobacteria	0	0	1	0	0	0	0	0	0	0	0	0	0	0	0	0	1	0	0	0	5	4	0	0	0	0	0	0	0	0	0	0	0	0	0	0	0	0	0	0	0	0	0	0	0	0	0
Denitratisoma sp. DHT3	Bacteria	Proteobacteria	0	0	1	0	0	0	0	0	0	0	0	1	0	1	0	0	0	0	0	0	6	0	0	0	0	0	0	0	0	0	1	0	0	0	0	0	0	0	0	0	0	0	0	0	0	0	0
Denitrobacterium detoxificans NPOH1	Bacteria	Actinobacteria	0	0	0	0	0	0	0	0	0	0	0	0	0	0	0	0	0	0	0	0	0	0	1	0	0	0	0	0	0	0	0	0	0	0	0	0	0	0	0	0	0	0	0	0	0	0	0
Denitrovibrio acetiphilus DSM 12809	Bacteria	Deferribacteres	0	0	0	0	0	0	0	0	0	0	0	0	0	0	0	0	0	0	0	0	4	1	0	0	0	0	0	0	0	0	0	0	0	0	0	0	0	0	0	0	0	0	0	0	0	0	0
Dermabacter jinjuensis 32T	Bacteria	Actinobacteria	0	1	2	1	1	0	0	0	0	0	0	10	0	1	0	0	0	0	2	0	0	0	1	0	0	0	0	0	1	1	2	0	1	0	1	0	0	0	0	0	0	0	0	0	0	0	0
Dermabacter vaginalis FDAARGOS_640	Bacteria	Actinobacteria	0	1	2	1	1	0	0	0	0	0	0	12	0	1	0	0	1	0	3	0	0	0	1	0	0	0	0	0	2	0	0	0	1	0	2	0	0	0	0	0	0	0	0	0	0	0	0
Dermacoccus abyssi HZAU 226	Bacteria	Actinobacteria	0	0	1	0	0	0	0	0	0	0	0	9	0	1	0	0	0	0	0	0	7	0	1	0	0	0	0	0	0	0	0	0	0	0	0	0	0	0	0	0	0	0	0	0	0	0	0
Dermacoccus nishinomiyaensis M25	Bacteria	Actinobacteria	0	0	1	0	0	0	0	0	0	0	0	7	0	1	0	0	0	0	0	0	1	0	0	0	0	0	0	0	0	0	0	0	0	0	0	0	0	0	0	0	0	0	0	0	0	0	0
Dermatophilus congolensis NCTC13039	Bacteria	Actinobacteria	0	0	1	0	0	0	0	0	0	0	0	9	0	0	1	0	0	0	0	0	3	0	0	2	0	0	0	0	0	0	0	0	0	0	0	1	0	0	0	0	0	0	0	0	0	0	0
Desulfallas gibsoniae DSM 7213	Bacteria	Firmicutes	0	0	0	0	0	0	0	0	0	0	0	2	0	0	0	0	2	0	0	0	2	0	0	0	0	0	0	0	0	0	0	0	0	0	0	0	0	0	0	0	0	0	0	0	0	0	0
Desulfarculus baarsii DSM 2075	Bacteria	Proteobacteria	0	0	1	0	0	0	0	0	0	0	0	1	0	0	0	0	0	0	0	0	6	0	0	0	0	0	0	0	0	0	0	0	0	0	0	0	0	0	0	0	0	0	0	0	0	0	0
Desulfatibacillum alkenivorans AK-01	Bacteria	Proteobacteria	0	0	1	0	0	0	0	0	0	0	0	3	0	0	0	0	0	0	0	0	6	0	0	0	0	0	0	0	0	0	0	0	0	0	0	0	0	0	0	0	0	0	0	0	0	0	0
Desulfitobacterium dehalogenans ATCC 51507	Bacteria	Firmicutes	0	0	1	0	1	0	0	0	0	0	0	2	0	0	0	0	4	0	0	0	2	0	0	0	0	0	0	0	0	0	0	0	0	0	0	0	0	0	0	0	0	0	0	0	0	0	0
Desulfitobacterium dichloroeliminans LMG P-21439	Bacteria	Firmicutes	0	0	1	0	0	0	0	0	0	0	0	2	0	0	0	0	3	0	0	0	2	0	0	0	0	0	0	0	0	0	0	0	0	0	0	0	0	0	0	0	0	0	0	0	0	0	0
Desulfitobacterium hafniense DCB-2	Bacteria	Firmicutes	0	0	1	0	0	0	0	0	0	0	0	2	0	0	0	0	3	0	0	0	2	0	0	0	0	0	0	0	0	0	0	0	0	0	0	0	0	0	0	0	0	0	0	0	0	0	0
Desulfitobacterium metallireducens DSM 15288 853-15A	Bacteria	Firmicutes	0	0	0	0	0	0	0	0	0	0	0	2	0	0	0	0	5	0	0	0	3	0	0	0	0	0	0	0	0	0	0	0	0	0	0	0	0	0	0	0	0	0	0	0	0	0	0
Desulfobacca acetoxidans DSM 11109	Bacteria	Proteobacteria	0	0	1	0	0	0	1	0	0	0	0	5	0	1	0	0	0	1	0	0	9	0	0	0	0	0	0	0	0	0	0	0	0	0	0	0	0	0	0	0	0	0	0	0	0	1	0
Desulfobacter hydrogenophilus AcRS1	Bacteria	Proteobacteria	0	0	1	0	0	0	0	0	0	0	0	5	0	0	0	0	0	0	0	0	6	1	0	0	0	0	0	0	0	0	0	0	0	0	0	0	0	0	0	0	0	0	0	0	0	0	0
Desulfobacterium autotrophicum HRM2	Bacteria	Proteobacteria	0	0	1	0	0	0	0	0	0	0	0	3	0	0	0	0	0	0	0	0	4	0	0	0	0	0	0	0	0	0	0	0	0	0	0	0	0	0	0	0	0	0	0	0	0	0	0
Desulfobacula toluolica Tol2	Bacteria	Proteobacteria	0	0	1	0	0	0	0	0	0	0	0	2	0	0	0	0	0	0	0	0	6	3	0	0	0	0	0	0	0	0	0	0	0	0	0	0	0	0	0	0	0	0	0	0	0	0	0
Desulfobulbus oralis ORNL	Bacteria	Proteobacteria	0	0	1	0	0	0	0	0	0	0	0	2	0	0	0	1	0	0	0	0	5	0	0	0	0	0	0	0	0	0	0	0	0	0	0	0	0	0	0	0	0	0	0	0	0	0	0
Desulfobulbus propionicus DSM 2032	Bacteria	Proteobacteria	1	0	1	0	1	0	0	0	0	0	0	2	0	0	0	1	1	0	0	0	6	0	0	1	0	0	0	0	0	0	0	0	0	0	0	0	0	0	0	0	0	0	0	0	0	0	0
Desulfocapsa sulfexigens DSM 10523	Bacteria	Proteobacteria	0	0	1	0	0	0	1	0	0	0	0	3	0	0	0	1	0	0	0	0	5	0	0	0	0	0	0	0	0	0	0	0	0	0	0	0	0	0	0	0	0	0	0	0	0	0	0
Desulfococcus multivorans DSM 2059	Bacteria	Proteobacteria	0	0	1	0	0	0	0	0	0	0	0	4	0	0	0	0	0	0	0	0	6	1	0	0	0	0	0	0	0	0	0	0	0	0	0	0	0	0	0	0	0	0	0	0	0	0	0
Desulfococcus oleovorans Hxd3	Bacteria	Proteobacteria	0	0	1	0	0	0	0	0	0	0	0	4	0	0	0	0	0	0	0	0	5	0	0	0	0	0	0	0	1	0	0	0	0	0	0	0	0	0	0	0	0	0	0	0	0	0	0
Desulfocurvibacter africanus subsp. africanus str. Walvis Bay	Bacteria	Proteobacteria	0	0	1	0	0	0	0	0	0	0	0	7	0	1	0	0	0	0	0	0	2	0	0	0	0	0	0	0	0	0	0	0	0	0	0	0	0	0	0	0	0	0	0	0	0	0	0
Desulfofarcimen acetoxidans DSM 771	Bacteria	Firmicutes	0	0	0	0	0	0	0	0	0	0	0	1	0	2	0	0	2	0	0	0	3	0	0	0	0	0	0	0	0	0	0	0	0	0	0	0	0	0	0	0	0	0	0	0	0	0	0
Desulfofundulus kuznetsovii DSM 6115	Bacteria	Firmicutes	0	0	0	0	0	0	0	0	0	0	0	2	0	1	0	0	1	0	0	0	4	0	0	0	0	0	0	0	0	0	0	0	0	0	0	0	0	0	0	0	0	0	0	0	0	0	0
Desulfoglaeba alkanexedens ALDC	Bacteria	Proteobacteria	0	0	1	0	0	0	0	0	0	0	0	7	0	0	0	1	0	0	0	0	3	0	0	0	0	0	0	0	0	0	0	0	0	0	0	1	0	0	0	0	0	0	0	0	0	0	0
Desulfohalobium retbaense DSM 5692	Bacteria	Proteobacteria	0	0	1	0	0	0	0	0	0	0	0	6	0	1	0	0	0	0	0	0	4	0	0	1	0	0	0	0	0	0	0	0	0	0	0	0	0	0	0	0	0	0	0	0	0	0	0
Desulfomicrobium baculatum DSM 4028	Bacteria	Proteobacteria	0	0	1	0	0	0	0	0	0	0	0	2	0	0	0	0	0	0	0	0	4	0	0	0	0	0	0	0	0	0	0	0	0	0	0	0	0	0	0	0	0	0	0	0	0	0	0
Desulfomicrobium orale DSM 12838	Bacteria	Proteobacteria	0	0	0	0	0	0	0	0	0	0	0	2	0	0	0	0	0	0	0	0	3	0	0	0	0	0	0	0	0	0	0	0	0	0	0	0	0	0	0	0	0	0	0	0	0	0	0
Desulfomonile tiedjei DSM 6799	Bacteria	Proteobacteria	0	0	2	0	0	0	0	0	0	0	0	4	0	1	0	0	0	0	0	0	6	0	0	0	0	0	0	0	0	0	0	0	0	0	0	0	0	0	0	0	0	0	0	0	0	0	0
Desulfonatronum thiodismutans MLF-1	Bacteria	Proteobacteria	0	0	0	0	0	0	0	0	0	0	0	4	0	0	0	0	0	0	0	0	3	0	0	0	0	0	0	0	0	0	0	0	0	0	0	0	0	0	0	0	0	0	0	0	0	0	0
Desulfosarcina alkanivorans PL12	Bacteria	Proteobacteria	0	0	1	0	0	0	0	0	0	0	0	4	0	0	0	0	0	0	0	0	8	0	0	0	0	0	0	0	0	0	1	0	0	0	0	0	0	0	0	0	0	0	0	0	0	0	0
Desulfosarcina ovata oXyS1	Bacteria	Proteobacteria	0	0	1	0	1	0	0	0	0	0	0	5	0	0	0	2	0	0	0	0	10	0	0	0	0	0	0	0	0	0	1	0	0	0	0	0	0	0	0	0	0	0	0	0	0	0	0
Desulfosarcina widdelii PP31	Bacteria	Proteobacteria	0	0	1	0	0	0	0	0	0	0	0	4	0	0	0	1	0	0	0	0	9	1	0	0	0	0	0	0	0	0	1	0	0	0	0	0	0	0	0	0	0	0	0	0	0	0	0
Desulfosporosinus acidiphilus SJ4	Bacteria	Firmicutes	0	0	0	0	0	0	1	0	0	0	0	3	0	0	0	0	7	0	0	0	2	0	0	0	0	0	0	0	0	0	0	0	0	0	0	0	0	0	0	0	0	0	0	0	0	0	0
Desulfosporosinus meridiei DSM 13257	Bacteria	Firmicutes	0	0	1	0	0	0	0	0	0	0	0	0	0	0	0	0	6	0	0	0	2	0	0	0	0	0	0	0	0	0	0	0	0	0	0	0	0	0	0	0	0	0	0	0	0	0	0
Desulfosporosinus orientis DSM 765	Bacteria	Firmicutes	0	0	0	0	0	0	0	0	0	0	0	2	0	0	0	0	7	0	0	0	2	0	0	0	0	0	0	0	0	0	0	0	0	0	0	0	0	0	0	0	0	0	0	0	0	0	0
Desulfotalea psychrophila LSv54	Bacteria	Proteobacteria	1	0	1	0	0	0	0	0	0	0	0	0	0	0	0	0	0	0	0	0	7	0	0	0	0	0	0	0	0	0	0	0	0	0	0	0	0	0	0	0	0	0	0	0	0	0	0
Desulfotomaculum ferrireducens GSS09	Bacteria	Firmicutes	0	0	0	0	0	0	0	0	0	0	0	2	0	0	0	0	4	0	0	0	2	0	0	1	0	0	0	0	0	0	0	0	0	0	0	0	0	0	0	0	0	0	0	0	0	0	0
Desulfotomaculum nigrificans CO-1-SRB	Bacteria	Firmicutes	0	0	0	0	0	0	0	0	0	0	0	2	0	0	0	0	1	0	0	0	2	0	0	1	0	0	0	0	0	0	0	0	0	0	0	0	0	0	0	0	0	0	0	0	0	0	0
Desulfotomaculum reducens MI-1	Bacteria	Firmicutes	0	0	0	0	0	0	0	0	0	0	0	2	0	0	0	0	2	0	0	0	4	0	0	0	0	0	0	0	0	0	0	0	0	0	0	0	0	0	0	0	0	0	0	0	0	0	0
Desulfotomaculum ruminis DSM 2154	Bacteria	Firmicutes	0	0	0	0	0	0	0	0	0	0	0	2	0	0	0	0	2	0	0	0	4	0	0	1	0	0	0	0	0	0	0	0	0	0	0	0	0	0	0	0	0	0	0	0	0	0	0
Desulfovibrio alaskensis G20	Bacteria	Proteobacteria	0	0	1	0	0	0	0	0	0	0	0	4	0	0	0	0	0	0	0	0	4	1	0	0	0	0	0	0	0	0	0	0	0	0	0	0	0	0	0	0	0	0	0	0	0	0	0
Desulfovibrio carbinolicus DSM 3852	Bacteria	Proteobacteria	0	1	1	0	0	0	0	0	0	0	0	4	0	0	0	0	1	0	0	0	8	1	0	0	0	0	0	0	0	0	0	0	0	0	0	0	0	0	0	0	0	0	0	0	1	1	0
Desulfovibrio desulfuricans ATCC 27774	Bacteria	Proteobacteria	0	0	0	0	0	0	0	0	0	0	0	1	0	0	0	0	0	0	0	0	2	0	0	0	0	0	0	0	0	0	0	0	0	0	0	0	0	0	0	0	0	0	0	0	0	0	0
Desulfovibrio fairfieldensis CCUG 45958	Bacteria	Proteobacteria	0	0	1	0	0	0	0	0	0	0	0	2	0	0	0	0	0	0	0	0	5	1	0	0	0	0	0	0	0	0	0	0	0	0	0	0	0	0	0	0	0	0	0	0	0	0	0
Desulfovibrio gigas DSM 1382 = ATCC 19364	Bacteria	Proteobacteria	0	0	1	0	0	0	0	0	0	0	0	2	0	0	0	0	0	1	0	0	3	0	0	0	0	0	0	0	0	0	0	0	0	0	0	1	0	0	0	0	0	0	0	0	0	0	0
Desulfovibrio hydrothermalis sp nov AM13	Bacteria	Proteobacteria	0	0	1	0	0	0	0	0	0	0	0	2	0	0	0	0	0	0	0	0	3	0	0	0	0	0	0	0	0	0	0	0	0	0	0	0	0	0	0	0	0	0	0	0	0	0	0
Desulfovibrio magneticus RS-1	Bacteria	Proteobacteria	0	1	1	0	0	0	0	0	0	0	0	2	0	0	0	0	1	0	0	0	5	0	0	0	0	0	0	0	0	0	0	0	0	0	0	0	0	0	0	0	0	0	0	0	1	1	0
Desulfovibrio marinus CS1	Bacteria	Proteobacteria	0	0	1	0	0	0	0	0	0	0	0	9	0	2	0	0	0	0	0	0	6	0	0	0	0	0	0	0	0	0	0	0	0	0	0	0	0	0	0	0	0	0	0	0	0	0	0
Desulfovibrio salexigens DSM 2638	Bacteria	Proteobacteria	0	0	1	0	0	0	0	0	0	0	0	2	0	0	0	0	0	0	0	0	3	0	0	0	0	0	0	0	0	0	0	0	0	0	0	0	0	0	0	0	0	0	0	0	0	0	0
Desulfovibrio sp. G11	Bacteria	Proteobacteria	0	0	0	0	0	0	0	0	0	0	0	2	0	0	0	0	0	0	0	0	3	0	0	0	0	0	0	0	0	0	0	0	0	0	0	0	0	0	0	0	0	0	0	0	0	0	0
Desulfovibrio vulgaris DP4	Bacteria	Proteobacteria	0	0	1	0	0	0	0	0	0	0	0	2	0	0	0	0	0	0	0	0	7	0	0	0	0	0	0	0	0	0	0	0	0	0	0	0	0	0	0	0	0	0	0	0	0	0	0
Desulfurella acetivorans A63	Bacteria	Proteobacteria	1	0	0	0	0	0	0	0	0	0	0	0	0	0	0	0	1	0	0	0	2	0	0	0	0	0	0	0	0	0	0	0	0	0	0	0	0	0	0	0	0	0	0	0	0	0	0
Desulfurispirillum indicum S5	Bacteria	Chrysiogenetes	0	0	1	0	0	0	0	0	0	0	0	0	0	0	0	0	0	0	0	0	4	0	0	0	0	0	0	0	0	0	0	0	0	0	0	0	0	0	0	0	0	0	0	0	0	0	0
Desulfurivibrio alkaliphilus AHT 2	Bacteria	Proteobacteria	0	0	1	0	1	0	0	0	0	0	0	6	0	0	0	0	0	0	0	0	3	0	0	0	0	0	0	0	0	0	0	0	0	0	0	0	0	0	0	0	0	0	0	0	0	0	0
Desulfurobacterium thermolithotrophum DSM 11699	Bacteria	Aquificae	0	0	0	0	0	0	0	0	0	0	0	0	0	0	0	0	0	0	0	0	3	0	0	0	0	0	0	0	0	0	0	0	0	0	0	0	0	0	0	0	0	0	0	0	0	0	0
Desulfurococcus amylolyticus 1221n	Archaea	Crenarchaeota	1	0	0	0	0	0	0	0	0	0	0	1	0	0	0	0	0	0	0	0	0	0	0	0	0	0	0	0	0	0	0	1	1	0	0	0	0	0	0	0	0	0	0	0	0	0	0
Desulfurococcus mucosus DSM 2162	Archaea	Crenarchaeota	0	0	0	0	0	0	0	0	0	0	0	2	0	0	0	0	0	0	0	0	0	0	0	0	0	0	0	0	0	0	0	0	0	0	0	0	0	0	0	0	0	0	0	0	0	0	0
Desulfuromonas soudanensis	Bacteria	Proteobacteria	0	0	0	0	0	0	0	0	0	0	0	6	0	0	0	1	0	0	0	0	2	0	0	0	0	0	0	0	0	0	0	0	0	0	0	0	0	0	0	0	0	0	0	0	0	0	0
Desulfuromonas sp. DDH964	Bacteria	Proteobacteria	0	0	0	0	0	0	0	0	0	0	0	2	0	1	0	0	0	0	0	0	3	0	0	0	0	0	0	0	0	0	0	0	0	0	0	0	0	0	0	0	0	0	0	0	0	0	0
Devosia sp. I507	Bacteria	Proteobacteria	1	3	4	2	0	0	0	0	1	0	0	4	0	0	0	0	0	0	1	0	2	0	1	0	0	0	1	0	0	3	0	0	0	0	2	0	1	2	0	0	0	0	0	0	0	2	0
Dialister hominis 5BBH33	Bacteria	Firmicutes	0	0	0	0	0	0	0	0	0	0	0	0	0	0	0	0	1	0	0	0	1	0	3	0	0	0	0	0	0	0	0	0	0	0	0	0	0	0	0	0	0	0	0	0	0	0	0
Dialister pneumosintes F0677	Bacteria	Firmicutes	0	0	0	0	0	0	0	0	0	0	0	0	0	0	0	0	0	0	0	0	1	0	1	0	0	0	0	0	0	0	0	0	0	0	0	0	0	0	0	0	0	0	0	0	0	0	0
Diaphorobacter polyhydroxybutyrativorans SL-205	Bacteria	Proteobacteria	0	0	1	0	0	0	0	0	0	0	0	0	0	1	0	0	0	0	0	0	6	2	0	0	0	0	0	0	0	0	0	0	0	0	0	0	0	0	0	0	0	0	0	0	0	0	0
Diaphorobacter sp. HDW4A	Bacteria	Proteobacteria	0	0	1	0	0	0	0	0	0	0	0	0	0	1	0	0	0	0	0	0	9	3	0	0	0	0	0	0	0	0	0	0	0	0	0	0	0	0	0	0	0	0	0	0	0	0	0
Dichelobacter nodosus VCS1703A	Bacteria	Proteobacteria	0	0	1	0	0	0	0	0	0	0	0	0	0	0	0	0	0	0	0	0	4	0	0	0	0	0	0	0	0	0	0	0	0	0	0	0	0	0	0	0	0	0	0	0	0	0	0
Dickeya aquatica 174/2	Bacteria	Proteobacteria	4	1	3	0	1	0	1	0	0	0	0	2	0	0	0	0	0	2	0	0	4	0	0	0	0	2	0	0	1	1	1	0	2	0	0	0	1	1	0	0	0	0	0	0	0	0	0
Dickeya chrysanthemi Ech1591	Bacteria	Proteobacteria	5	1	3	0	1	0	1	0	0	0	0	2	0	0	0	0	0	1	0	0	6	1	0	0	0	4	0	0	1	1	1	0	1	0	0	0	1	2	0	0	0	0	0	0	0	0	0
Dickeya dadantii 3937	Bacteria	Proteobacteria	5	1	3	0	1	0	1	0	0	0	0	2	0	0	0	0	0	3	0	0	5	1	0	1	0	5	0	1	1	1	2	0	1	0	0	0	1	1	0	0	0	0	0	0	0	0	0
Dickeya dianthicola RNS04.9	Bacteria	Proteobacteria	5	1	3	0	2	0	1	0	0	0	0	2	0	0	0	0	0	1	0	0	7	0	0	0	0	3	0	0	1	2	1	0	1	0	0	0	1	1	0	0	0	0	0	0	0	0	0
Dickeya fangzhongdai DSM 101947	Bacteria	Proteobacteria	5	1	3	0	1	0	1	0	0	0	0	2	0	0	0	0	0	2	0	0	6	1	0	0	0	3	0	1	1	1	2	0	1	0	0	0	1	1	0	0	0	0	0	0	0	0	0
Dickeya paradisiaca Ech703	Bacteria	Proteobacteria	7	1	3	0	1	0	1	0	0	0	0	2	0	0	0	0	0	1	0	0	4	1	0	0	0	2	0	1	1	1	2	0	1	0	1	0	0	0	0	0	0	0	0	0	0	0	0
Dickeya solani IFB0417	Bacteria	Proteobacteria	0	0	0	0	0	0	0	0	0	0	0	0	0	0	0	0	0	0	0	0	0	0	0	0	0	0	0	0	0	0	0	0	0	0	0	0	0	0	0	0	0	0	0	0	0	0	0
Dickeya sp. NCPPB 569	Bacteria	Proteobacteria	3	1	3	0	0	0	1	0	0	0	0	2	0	0	0	0	0	0	0	0	7	1	0	0	0	1	0	0	1	1	2	0	1	0	0	0	0	0	0	0	0	0	0	0	0	0	0
Dickeya zeae MS2	Bacteria	Proteobacteria	3	1	3	0	1	0	1	0	0	0	0	2	0	0	0	0	0	1	0	0	6	0	0	0	0	3	0	1	1	1	2	0	1	0	0	0	0	0	0	0	0	0	0	0	0	0	0
Dictyoglomus thermophilum H-6-12	Bacteria	Dictyoglomi	2	4	5	6	5	0	0	0	1	1	1	1	0	0	1	0	1	0	1	0	0	0	0	2	0	1	1	0	3	1	0	0	1	0	0	1	1	2	1	0	0	0	0	0	0	2	0
Dictyoglomus turgidum DSM 6724	Bacteria	Dictyoglomi	2	3	5	5	5	0	0	0	2	1	1	2	0	0	1	0	1	0	1	0	0	0	0	2	0	1	1	0	4	1	0	0	1	0	1	1	1	1	1	0	0	0	0	0	0	2	0
Dietzia lutea YIM 80766	Bacteria	Actinobacteria	1	0	1	0	0	0	0	0	0	0	0	7	0	1	1	0	0	0	0	0	5	0	1	0	0	0	1	0	0	0	0	0	0	0	0	0	0	1	0	0	0	0	0	0	0	0	0
Dietzia psychralcaliphila ILA-1	Bacteria	Actinobacteria	2	0	0	0	0	0	0	0	0	0	0	7	0	0	0	0	0	0	0	0	5	0	1	1	0	0	0	0	0	0	0	0	0	0	0	0	0	1	0	0	0	0	0	0	0	0	0
Dietzia sp. oral taxon 368 W5195	Bacteria	Actinobacteria	0	0	1	0	0	0	0	0	0	0	0	7	0	1	0	0	0	0	0	0	7	0	1	0	0	0	0	0	0	0	0	0	0	0	0	0	0	1	0	0	0	0	0	0	0	0	0
Dietzia timorensis ID05-A0528	Bacteria	Actinobacteria	0	0	3	0	0	0	0	0	0	0	0	2	0	0	0	0	0	0	0	0	6	0	1	0	0	0	0	0	1	0	0	0	0	0	0	2	0	0	0	0	0	0	0	0	0	0	0
Dinoroseobacter shibae DFL 12 = DSM 16493	Bacteria	Proteobacteria	1	0	1	1	0	0	0	0	0	0	0	3	0	0	0	0	0	0	0	0	8	0	1	0	0	0	0	0	0	0	0	0	0	0	1	0	1	0	0	0	0	0	0	0	0	0	0
Dokdonella koreensis DS-123	Bacteria	Proteobacteria	0	0	1	0	0	0	0	0	0	0	0	0	0	1	0	1	0	0	0	0	4	0	0	0	0	0	0	0	0	0	0	0	0	0	0	0	0	0	0	0	0	0	0	0	0	0	0
Dokdonia donghaensis DSW-1	Bacteria	Bacteroidetes	0	0	1	0	2	0	0	0	0	0	0	4	0	0	1	0	0	0	1	0	2	0	0	0	0	0	0	0	1	1	0	0	1	1	0	0	0	0	0	0	0	0	0	0	0	0	0
Dokdonia sp. 4H-3-7-5	Bacteria	Bacteroidetes	0	0	1	0	1	0	0	0	0	0	0	5	0	0	1	0	0	0	1	0	2	0	0	0	0	0	0	0	1	1	0	0	0	1	0	0	0	0	0	0	0	0	0	0	0	0	0
Dolichospermum compactum NIES-806	Bacteria	Cyanobacteria	0	0	1	0	0	0	0	0	0	0	0	3	0	0	0	0	0	0	0	0	1	1	0	0	0	0	0	0	0	0	0	0	0	0	1	0	0	0	0	0	0	0	0	0	0	0	0
Dolichospermum flos-aquae CCAP 1403/13F	Bacteria	Cyanobacteria	0	0	1	0	1	0	0	0	0	0	0	4	0	0	0	0	0	0	0	0	1	2	0	0	0	0	0	0	0	0	0	0	0	0	1	0	0	0	0	0	0	0	0	0	0	0	0
Dolichospermum sp. UHCC 0315A	Bacteria	Cyanobacteria	0	0	1	0	1	0	0	0	0	0	0	4	0	0	0	0	2	0	0	0	1	1	0	0	0	0	0	0	0	0	0	0	0	0	1	0	0	0	0	0	0	0	0	0	0	0	0
Dolosigranulum pigrum KPL1914	Bacteria	Firmicutes	5	1	1	0	0	0	0	0	0	0	0	6	0	0	0	0	0	0	1	0	0	0	0	0	0	0	2	0	0	1	2	0	0	0	1	0	0	0	0	0	0	0	0	0	0	0	0
DPANN group archaeon LC1Nh	Archaea	unclassified Archaea	1	0	0	0	0	0	0	0	0	0	0	0	0	1	0	0	0	0	0	0	0	0	0	0	0	0	0	0	0	0	0	0	0	0	0	0	0	0	0	0	0	0	0	0	0	0	0
Draconibacterium orientale FH5	Bacteria	Bacteroidetes	0	14	14	0	7	0	1	3	2	0	0	6	0	1	3	0	2	0	4	0	3	0	0	3	1	2	9	4	1	3	2	1	3	0	0	0	0	32	0	0	0	0	0	0	0	5	0
Draconibacterium sp. M1	Bacteria	Bacteroidetes	0	10	12	0	3	0	1	2	2	0	0	12	0	1	4	0	1	0	1	0	3	0	0	0	1	1	7	1	1	5	0	0	1	0	0	0	1	21	0	0	0	0	0	0	0	4	0
Duganella sp. AF9R3	Bacteria	Proteobacteria	4	3	5	0	4	0	0	1	1	0	0	7	0	0	1	0	1	0	1	0	4	0	0	1	1	2	0	1	3	0	1	4	1	0	0	1	0	9	0	0	0	0	0	0	0	1	0
Duncaniella sp. C9	Bacteria	Bacteroidetes	0	5	5	0	5	0	0	0	1	0	0	4	0	0	1	0	0	0	0	0	3	3	1	2	1	7	0	0	4	1	1	1	2	0	0	0	0	9	0	0	0	0	0	0	0	1	0
Dyadobacter fermentans DSM 18053	Bacteria	Bacteroidetes	1	3	2	0	2	0	0	3	1	0	0	15	0	0	2	0	1	0	3	0	3	0	1	3	0	3	3	3	1	1	3	0	2	1	0	1	0	12	1	0	0	0	0	0	0	0	0
Dyella japonica A8	Bacteria	Proteobacteria	1	2	4	0	0	0	1	1	0	0	0	2	0	1	0	2	3	0	4	0	3	0	0	0	2	0	3	0	1	0	0	0	1	1	0	1	1	0	0	0	0	0	0	0	1	0	0
Dyella jiangningensis SBZ 3-12	Bacteria	Proteobacteria	1	4	5	0	1	0	0	1	1	0	0	7	0	1	0	2	3	2	3	0	5	1	0	0	1	0	3	1	1	0	0	1	1	1	0	1	0	5	0	0	0	0	0	0	1	0	0
Dyella sp. M7H15-1	Bacteria	Proteobacteria	0	0	2	0	0	0	0	0	0	0	0	5	0	0	1	2	1	0	0	0	7	2	0	0	0	0	0	0	0	0	0	0	0	1	0	0	0	0	0	0	0	0	0	0	0	0	0
Dyella thiooxydans ATSB10	Bacteria	Proteobacteria	1	1	6	0	1	0	0	0	0	0	0	6	0	1	2	2	2	0	1	0	6	0	0	0	1	0	2	1	3	0	0	1	0	2	0	0	1	4	0	0	0	0	0	0	0	0	0
Dysgonomonas sp. HDW5A	Bacteria	Bacteroidetes	0	17	12	0	6	0	0	1	1	0	0	4	0	0	2	0	1	2	6	0	3	0	2	3	1	8	7	3	3	2	2	1	0	0	0	0	1	13	0	0	0	0	0	0	0	2	0
Dysosmobacter welbionis J115	Bacteria	Firmicutes	0	0	1	1	0	0	0	0	0	0	0	2	0	0	0	0	3	0	0	0	1	0	1	0	0	0	0	0	0	0	0	0	0	0	0	0	0	0	0	0	0	0	0	0	0	0	0
Echinicola sp. LN3S3	Bacteria	Bacteroidetes	0	15	5	0	4	0	0	2	3	0	0	1	0	1	4	0	0	0	8	0	4	0	0	0	0	7	8	2	4	2	3	0	0	0	0	0	0	30	0	0	0	0	0	0	0	2	0
Echinicola strongylocentroti MEBiC08714	Bacteria	Bacteroidetes	0	20	6	0	3	0	0	2	3	0	0	1	0	1	4	0	0	0	7	0	4	1	0	0	0	8	15	1	4	2	2	0	0	0	0	1	0	21	0	0	0	0	0	0	0	2	0
Echinicola vietnamensis DSM 17526	Bacteria	Bacteroidetes	0	14	6	0	5	0	0	2	3	0	0	1	0	1	4	0	0	0	7	0	4	0	0	0	0	8	5	1	4	2	3	0	0	0	0	0	0	30	0	0	0	0	0	0	0	2	0
Ectothiorhodospira sp. BSL-9	Bacteria	Proteobacteria	0	0	1	0	0	0	0	0	0	0	0	4	0	1	0	0	0	0	0	0	4	0	0	0	0	0	0	0	0	0	0	0	0	0	0	0	0	0	0	0	0	0	0	0	0	0	0
Ectothiorhodospiraceae bacterium BW-2	Bacteria	Proteobacteria	0	0	1	0	0	0	0	0	0	0	0	3	0	0	0	0	0	0	0	0	6	0	0	0	0	0	0	0	0	0	0	0	0	0	0	0	0	0	0	0	0	0	0	0	0	0	0
Edaphobacter sp. 12200R-103	Bacteria	Acidobacteria	1	3	4	0	2	0	0	0	0	0	0	4	0	2	1	0	4	0	3	0	3	1	0	1	2	6	7	1	2	1	3	3	2	1	3	3	1	2	0	0	0	0	0	0	0	4	0
Edwardsiella anguillarum ET080813	Bacteria	Proteobacteria	1	2	4	2	0	0	1	0	0	0	0	4	0	0	0	0	1	0	1	0	10	1	0	0	0	0	0	0	0	0	1	0	0	0	0	0	0	0	0	0	0	0	0	0	0	0	0
Edwardsiella hoshinae ATCC 35051	Bacteria	Proteobacteria	1	1	4	2	0	0	1	0	0	0	0	6	0	0	0	0	0	0	1	0	5	0	0	0	0	0	0	0	0	1	1	0	0	0	1	0	0	0	0	0	0	0	0	0	0	0	0
Edwardsiella ictaluri 93-146	Bacteria	Proteobacteria	0	1	3	2	0	0	1	0	0	0	0	4	0	0	0	0	2	0	1	0	7	0	0	0	0	0	0	0	0	0	0	0	0	0	0	0	0	0	0	0	0	0	0	0	0	0	0
Edwardsiella piscicida CK41	Bacteria	Proteobacteria	1	1	4	2	0	0	1	0	0	0	0	4	0	0	0	0	0	0	1	0	6	0	0	0	0	0	0	0	0	0	1	0	0	0	0	0	0	0	0	0	0	0	0	0	0	0	0
Edwardsiella sp. EA181011	Bacteria	Proteobacteria	1	1	3	1	0	0	1	0	0	0	0	3	0	0	0	0	0	0	1	0	7	1	0	0	0	0	0	0	0	0	0	0	0	0	0	0	0	0	0	0	0	0	0	0	0	0	0
Edwardsiella tarda EIB202	Bacteria	Proteobacteria	2	2	4	2	0	0	1	0	0	0	0	4	0	0	0	0	0	0	1	0	7	0	0	0	0	0	0	0	0	0	1	0	0	0	0	0	0	0	0	0	0	0	0	0	0	0	0
Eggerthella lenta DSM 2243	Bacteria	Actinobacteria	0	1	0	0	0	0	0	0	0	0	0	0	0	0	0	0	0	0	0	0	0	0	1	0	0	0	0	0	0	0	0	0	0	0	0	0	0	0	0	0	0	0	0	0	0	0	0
Eggerthella sp. YY7918	Bacteria	Actinobacteria	0	1	1	0	0	0	0	0	0	0	0	0	0	0	0	0	0	0	0	0	0	0	2	0	0	0	0	1	0	0	0	0	0	0	0	0	0	0	0	0	0	0	0	0	0	0	0
Eggerthellaceae bacterium zg-1050	Bacteria	Actinobacteria	0	0	0	0	0	0	0	0	0	0	0	0	0	0	0	0	0	0	0	0	0	0	1	0	0	0	0	0	0	0	0	0	0	0	0	0	0	0	0	0	0	0	0	0	0	0	0
Egibacter rhizosphaerae EGI 80759	Bacteria	Actinobacteria	1	0	5	0	0	0	0	0	1	0	0	9	0	0	0	0	0	0	0	0	6	0	0	0	0	0	0	0	0	0	0	0	0	0	1	0	0	1	0	0	0	0	0	0	0	1	0
Ehrlichia ruminantium str. Gardel	Bacteria	Proteobacteria	0	0	0	0	0	0	0	0	0	0	0	0	0	0	0	0	0	0	0	0	0	0	0	0	0	0	0	0	0	0	0	0	0	0	0	0	0	0	0	0	0	0	0	0	0	0	0
Eikenella corrodens KCOM 3110	Bacteria	Proteobacteria	0	0	1	0	0	0	0	0	0	0	0	0	0	0	0	0	0	0	0	0	3	0	0	0	0	0	0	0	0	0	0	0	0	0	0	0	0	0	0	0	0	0	0	0	0	0	0
Eikenella exigua PXX	Bacteria	Proteobacteria	0	0	1	0	0	0	0	0	0	0	0	0	0	0	0	0	0	0	0	0	4	0	0	0	0	0	0	0	0	0	0	0	0	0	0	0	0	0	0	0	0	0	0	0	0	0	0
Elizabethkingia anophelis 0422	Bacteria	Bacteroidetes	1	4	6	0	1	0	0	0	0	0	0	3	0	0	1	0	6	1	4	0	1	0	1	0	1	0	6	0	1	0	0	1	1	1	0	0	0	1	0	0	0	0	0	0	0	0	0
Elizabethkingia bruuniana ATCC 33958	Bacteria	Bacteroidetes	0	1	2	0	0	0	0	0	0	0	0	3	0	0	1	0	4	1	2	0	1	0	1	0	1	0	1	0	0	0	1	1	0	1	0	0	0	1	0	0	0	0	0	0	0	0	0
Elizabethkingia endophytica JM-87	Bacteria	Bacteroidetes	1	4	5	0	1	0	0	0	0	0	0	3	0	0	0	0	5	1	4	0	1	0	1	0	1	0	7	0	1	0	0	1	1	1	0	0	0	1	0	0	0	0	0	0	0	0	0
Elizabethkingia meningoseptica G4076	Bacteria	Bacteroidetes	0	4	4	0	0	0	0	0	0	0	0	4	0	0	1	0	5	1	4	0	1	0	1	0	1	0	6	1	1	0	1	1	1	1	0	0	0	1	0	0	0	0	0	0	0	0	0
Elizabethkingia miricola EM798-26	Bacteria	Bacteroidetes	1	4	5	0	1	0	0	0	0	0	0	3	0	0	1	0	5	2	5	0	1	0	1	0	1	0	7	0	1	0	0	0	1	1	0	0	0	1	0	0	0	0	0	0	0	0	0
Elizabethkingia sp. JS20170427COW	Bacteria	Bacteroidetes	0	6	1	0	0	0	0	0	0	0	0	1	0	0	1	0	0	0	5	0	0	0	1	0	1	0	4	0	1	0	1	0	0	1	0	0	0	0	0	0	0	0	0	0	0	0	0
Elizabethkingia ursingii G4123	Bacteria	Bacteroidetes	1	4	5	0	1	0	0	0	0	0	0	3	0	0	1	0	5	1	4	0	1	0	1	0	1	0	6	0	1	0	0	1	1	1	0	0	0	2	0	0	0	0	0	0	0	0	0
Elusimicrobium minutum Pei191	Bacteria	Elusimicrobia	0	0	2	0	0	0	0	0	0	0	0	1	0	0	0	0	0	0	0	0	0	0	0	0	0	0	0	0	0	0	0	0	0	0	0	0	0	0	0	0	0	0	0	0	0	0	0
Emcibacter congregatus ZYLT	Bacteria	Proteobacteria	1	0	5	0	0	0	0	0	0	0	0	2	0	1	0	0	0	0	1	0	2	0	0	0	0	0	0	0	0	0	0	0	0	0	0	0	0	0	0	0	0	0	0	0	0	0	0
Empedobacter brevis SE1-3	Bacteria	Bacteroidetes	0	0	2	0	0	0	0	0	0	0	1	4	0	0	0	0	0	0	0	0	0	2	1	0	0	0	0	1	0	0	0	0	0	0	0	0	0	0	0	0	0	0	0	0	0	0	0
Emticicia oligotrophica DSM 17448	Bacteria	Bacteroidetes	0	1	4	0	0	0	0	1	2	0	0	7	0	0	2	0	1	2	3	0	3	0	1	0	2	1	3	2	0	1	3	0	1	2	0	1	0	7	0	0	0	0	0	0	0	2	0
Endomicrobium proavitum Rsa215	Bacteria	Elusimicrobia	0	0	0	0	0	0	0	0	0	0	0	1	0	0	0	0	0	0	0	0	1	0	0	1	0	0	0	0	0	0	0	0	0	0	0	0	0	0	0	0	0	0	0	0	0	0	0
endosymbiont of Acanthamoeba sp. UWC8	Bacteria	Proteobacteria	0	0	2	0	0	0	0	0	0	0	0	0	0	0	0	0	0	0	0	0	2	1	0	0	0	0	0	0	0	0	0	0	0	0	0	0	0	0	0	0	0	0	0	0	0	0	0
endosymbiont TC1 of Trimyema compressum	Bacteria	Firmicutes	0	0	0	0	0	0	0	0	0	0	0	0	0	0	0	0	0	0	0	0	1	0	2	0	0	0	0	0	0	0	0	0	0	0	0	0	0	0	0	0	0	0	0	0	0	0	0
Endozoicomonas montiporae CL-33	Bacteria	Proteobacteria	0	1	4	1	0	0	0	0	0	0	0	9	0	0	0	0	1	1	0	0	4	2	0	0	0	0	0	0	0	0	2	0	1	0	0	0	0	0	0	0	0	0	0	0	0	0	0
Ensifer adhaerens OV14	Bacteria	Proteobacteria	1	2	2	3	0	0	1	0	0	0	0	4	0	0	3	0	0	0	2	0	7	2	3	2	0	1	0	0	0	1	1	0	0	0	0	0	0	1	0	0	0	0	0	0	0	0	0
Ensifer alkalisoli YIC4027	Bacteria	Proteobacteria	1	2	1	2	0	0	0	0	0	0	1	7	0	0	2	0	0	1	1	0	10	0	3	1	0	1	0	0	0	4	0	0	0	0	0	0	1	1	0	0	0	0	0	0	0	1	0
Ensifer sojae CCBAU 05684	Bacteria	Proteobacteria	1	2	1	2	0	0	0	0	0	0	1	7	0	1	4	0	0	0	0	0	6	2	3	1	0	1	0	0	0	1	1	0	0	0	0	0	0	1	0	0	0	0	0	0	0	1	0
Enterobacter asburiae ATCC 35953	Bacteria	Proteobacteria	6	2	3	3	0	0	2	0	0	0	0	10	0	0	0	0	0	3	1	0	7	6	0	0	0	0	0	0	2	1	0	0	1	2	0	0	0	2	0	0	0	0	0	0	0	0	0
Enterobacter bugandensis 220	Bacteria	Proteobacteria	7	2	3	3	1	0	1	0	0	0	0	11	0	0	0	0	4	2	1	0	8	4	0	0	0	0	0	0	3	2	0	0	2	2	2	0	0	2	0	0	0	0	0	0	0	0	0
Enterobacter cancerogenus CR-Eb1	Bacteria	Proteobacteria	7	1	2	3	1	0	1	0	0	0	0	11	0	1	0	0	2	3	1	0	6	1	0	0	0	0	0	0	4	0	0	0	0	2	2	0	0	2	0	0	0	0	0	0	0	0	0
Enterobacter chengduensis WCHECl-C4 = WCHECh050004	Bacteria	Proteobacteria	5	2	3	3	2	0	2	0	0	0	0	11	0	0	0	0	2	2	1	0	7	3	0	0	0	0	1	0	3	2	1	0	1	2	0	0	1	1	0	0	0	0	0	0	0	0	0
Enterobacter cloacae complex sp. N13-01531	Bacteria	Proteobacteria	6	2	3	3	0	0	2	0	0	0	0	11	0	0	0	0	0	0	1	0	5	3	0	0	0	0	0	0	2	2	0	0	2	2	1	0	0	2	0	0	0	0	0	0	0	0	0
Enterobacter hormaechei C126	Bacteria	Proteobacteria	0	0	0	0	0	0	0	0	0	0	0	1	0	0	0	0	0	0	0	0	4	0	0	0	0	0	0	0	0	0	0	0	0	0	0	0	0	0	0	0	0	0	0	0	0	0	0
Enterobacter kobei DSM 13645	Bacteria	Proteobacteria	5	1	3	3	1	0	3	0	0	0	0	12	0	0	0	0	1	2	1	0	7	6	0	0	0	0	0	0	3	1	0	0	1	2	2	0	0	2	0	0	0	0	0	0	0	0	0
Enterobacter ludwigii JP6	Bacteria	Proteobacteria	6	1	3	3	1	0	2	0	0	0	0	11	0	0	0	0	2	1	1	0	5	2	0	1	0	0	0	0	3	2	0	0	0	2	2	0	1	1	0	0	0	0	0	0	0	0	0
Enterobacter roggenkampii FDAARGOS_523	Bacteria	Proteobacteria	6	2	3	3	0	0	2	0	0	0	0	11	0	0	0	0	2	3	1	0	10	2	0	0	0	0	0	0	3	3	0	0	1	2	1	0	0	2	0	0	0	0	0	0	0	0	0
Enterobacter sp. EA-1	Bacteria	Proteobacteria	2	0	0	0	0	0	0	0	0	0	0	0	0	0	0	0	0	0	0	0	0	0	0	0	0	2	0	0	0	0	0	0	0	1	0	0	0	0	0	0	0	0	0	0	0	0	0
Enterobacteriaceae bacterium ENNIH1	Bacteria	Proteobacteria	9	1	2	3	0	0	4	0	0	0	0	11	0	1	0	0	0	0	0	0	7	3	0	0	0	1	0	0	2	1	2	0	0	2	0	0	1	2	0	0	0	0	0	0	0	0	0
Enterocloster bolteae ATCC BAA-613	Bacteria	Firmicutes	4	2	2	3	0	0	0	0	0	0	0	10	0	0	0	0	3	0	0	0	2	1	4	1	0	1	0	0	3	2	0	0	2	0	1	0	0	1	0	0	0	0	0	0	0	1	0
Enterocloster clostridioformis FDAARGOS_739	Bacteria	Firmicutes	3	4	3	2	0	0	0	0	0	0	0	9	0	0	0	0	2	0	0	0	2	1	2	1	0	3	0	0	3	3	1	0	3	0	0	0	3	1	0	0	0	0	0	0	0	0	0
Enterococcus avium FDAARGOS_184	Bacteria	Firmicutes	9	0	1	3	0	0	1	1	0	0	0	8	0	0	0	0	0	0	0	0	4	0	2	0	0	1	0	0	2	4	1	2	0	0	1	0	0	0	0	0	0	0	0	0	0	0	0
Enterococcus casseliflavus EC-369	Bacteria	Firmicutes	24	3	4	6	1	0	0	0	0	0	0	5	0	0	0	0	0	0	2	0	4	0	0	0	1	3	3	0	1	2	0	2	2	0	4	0	5	8	0	0	0	0	0	0	0	2	0
Enterococcus cecorum NCTC12421	Bacteria	Firmicutes	12	1	1	0	0	0	0	0	0	0	0	7	0	0	0	0	0	0	1	0	2	0	1	0	0	0	0	0	0	2	1	1	1	0	1	0	0	0	0	0	0	0	0	0	0	0	0
Enterococcus durans KLDS 6.0930	Bacteria	Firmicutes	5	1	1	1	0	0	0	0	0	0	0	4	0	0	0	0	4	0	0	0	1	0	0	0	0	0	0	0	0	0	0	0	1	0	1	0	2	1	0	0	0	0	0	0	0	0	0
Enterococcus faecalis LD33	Bacteria	Firmicutes	18	2	2	4	0	0	0	0	0	0	0	8	0	0	0	0	6	0	2	0	4	0	6	0	0	0	0	0	0	2	0	4	0	0	2	0	0	0	0	0	0	0	0	0	0	0	0
Enterococcus faecium Com15	Bacteria	Firmicutes	6	1	0	1	0	0	0	0	0	0	0	4	0	0	0	0	0	0	0	0	2	0	0	0	0	1	0	0	0	0	0	0	1	0	1	0	0	2	0	0	0	0	0	0	0	1	0
Enterococcus gallinarum FDAARGOS_163	Bacteria	Firmicutes	26	2	8	7	0	0	0	0	0	0	0	4	0	0	0	0	0	0	2	0	1	0	0	0	1	3	4	0	3	2	0	2	2	0	4	0	6	9	0	0	0	0	0	0	0	2	0
Enterococcus gilvus CR1	Bacteria	Firmicutes	13	1	2	4	0	0	1	0	0	0	0	7	0	0	0	0	0	0	0	0	5	0	2	0	0	0	0	0	0	3	0	1	2	0	1	0	0	0	0	0	0	0	0	0	0	0	0
Enterococcus hirae CQP3-9	Bacteria	Firmicutes	8	1	2	1	0	0	0	0	0	0	0	4	0	0	0	0	3	0	1	0	2	0	2	0	0	0	2	0	0	1	0	0	1	0	1	0	0	0	0	0	0	0	0	0	0	0	0
Enterococcus mundtii Pe161	Bacteria	Firmicutes	8	1	0	2	0	0	0	0	0	0	0	4	0	0	0	0	3	0	1	0	4	0	1	0	0	0	0	0	1	1	0	1	2	0	2	0	1	2	0	0	0	0	0	0	0	2	0
Enterococcus rotai LMG 26678	Bacteria	Firmicutes	19	0	4	4	0	0	0	0	0	0	0	6	0	0	0	0	3	0	1	0	2	0	1	0	0	0	0	0	0	4	0	2	1	0	2	0	0	0	0	0	0	0	0	0	0	0	0
Enterococcus saigonensis VE80	Bacteria	Firmicutes	11	4	4	2	0	0	1	0	0	0	0	11	0	0	0	0	0	0	1	0	2	0	2	0	0	0	0	0	0	0	0	1	1	0	1	0	0	0	0	0	0	0	0	0	0	0	0
Enterococcus silesiacus LMG 23085	Bacteria	Firmicutes	24	0	5	5	0	0	0	0	0	0	0	6	0	0	0	0	3	0	1	0	3	0	1	0	0	0	0	0	1	1	0	2	1	0	2	0	0	1	0	0	0	0	0	0	0	0	0
Enterococcus sp. 7L76	Bacteria	Firmicutes	9	0	1	2	0	0	0	0	0	0	0	4	0	0	0	0	3	0	1	0	2	0	1	0	0	0	0	0	0	1	0	1	0	0	1	0	0	0	0	0	0	0	0	0	0	0	0
Enterococcus thailandicus a523	Bacteria	Firmicutes	11	2	3	3	0	0	0	0	0	0	0	6	0	0	1	0	4	0	1	0	5	0	0	0	0	0	0	0	0	1	0	2	0	0	3	0	1	0	0	0	0	0	0	0	0	0	0
Entomoplasma freundtii BARC 318	Bacteria	Tenericutes	2	0	0	0	0	0	0	0	0	0	0	0	0	0	0	0	1	0	0	0	0	0	0	0	0	0	1	0	0	2	0	0	0	0	2	0	0	0	0	0	0	0	0	0	0	0	0
Entomoplasma luminosum PIMN-1	Bacteria	Tenericutes	7	0	0	0	0	0	0	0	0	0	0	0	0	0	0	0	0	0	0	0	0	0	0	0	0	0	0	0	0	0	0	0	0	0	0	0	0	0	0	0	0	0	0	0	0	0	0
Entomoplasma melaleucae M1	Bacteria	Tenericutes	0	0	0	0	0	0	0	0	0	0	0	0	0	0	0	0	0	0	0	0	0	0	0	0	0	0	0	0	0	0	0	0	0	0	0	0	0	0	0	0	0	0	0	0	0	0	0
Entomoplasma somnilux PYAN-1	Bacteria	Tenericutes	6	0	0	0	0	0	0	0	0	0	0	0	0	0	0	0	1	0	0	0	0	0	0	0	0	0	0	0	0	0	0	0	0	0	0	0	0	0	0	0	0	0	0	0	0	0	0
Ephemeroptericola cinctiostellae F02	Bacteria	Proteobacteria	0	0	2	0	0	0	0	0	0	0	0	4	0	0	0	0	0	0	0	0	7	0	0	0	0	0	0	0	0	0	0	0	0	0	0	0	1	0	0	0	0	0	0	0	0	0	0
Epibacterium mobile F1926	Bacteria	Proteobacteria	1	0	1	0	0	0	0	0	0	0	0	2	0	0	0	0	1	0	1	0	6	3	1	1	0	0	0	0	0	0	0	0	0	0	0	0	0	0	0	0	0	0	0	0	0	0	0
Epidermidibacterium keratini EPI-7	Bacteria	Actinobacteria	0	0	1	0	0	0	0	0	0	0	0	4	0	1	0	0	0	0	0	0	3	0	0	0	0	0	0	0	0	0	0	0	0	0	0	0	0	0	0	0	0	0	0	0	0	0	0
Ereboglobus luteus Ho45	Bacteria	Verrucomicrobia	1	13	3	0	0	0	0	0	1	0	0	2	0	0	1	0	0	0	1	0	1	0	0	0	1	14	3	1	2	1	8	1	3	0	2	3	0	15	0	0	0	0	0	0	2	1	0
Erwinia amylovora ATCC 49946	Bacteria	Proteobacteria	2	1	2	0	0	0	1	0	0	0	0	5	0	1	0	0	0	1	1	0	8	0	0	0	0	1	0	0	0	1	0	0	0	2	0	0	0	3	0	0	0	0	0	0	0	0	0
Erwinia billingiae Eb661	Bacteria	Proteobacteria	4	1	3	1	0	0	1	0	0	0	0	8	0	1	0	0	0	0	2	0	7	5	0	0	0	1	0	0	2	0	0	0	0	2	0	0	1	0	0	0	0	0	0	0	0	0	0
Erwinia gerundensis EM595	Bacteria	Proteobacteria	4	2	3	1	1	0	1	0	0	0	0	10	0	2	0	0	0	0	0	0	6	3	0	0	0	0	0	0	1	2	0	0	0	1	0	0	1	1	0	0	0	0	0	0	0	0	0
Erwinia persicina B64	Bacteria	Proteobacteria	6	1	2	2	0	0	1	0	0	0	0	8	0	1	0	0	0	0	0	0	7	4	0	0	0	1	0	0	0	2	0	0	0	2	0	0	1	1	0	0	0	0	0	0	0	0	0
Erwinia pyrifoliae EpK1/15	Bacteria	Proteobacteria	0	0	2	0	0	0	1	0	0	0	0	4	0	0	0	0	0	1	1	0	6	1	0	0	0	1	0	0	0	2	0	0	0	2	0	0	0	1	0	0	0	0	0	0	0	0	0
Erwinia sp. Ejp617	Bacteria	Proteobacteria	1	1	2	0	0	0	1	0	0	0	0	5	0	0	0	0	0	1	1	0	8	1	0	0	0	1	0	0	0	2	0	0	0	2	0	0	0	1	0	0	0	0	0	0	0	0	0
Erwinia tasmaniensis Et1/99	Bacteria	Proteobacteria	1	1	2	1	0	0	1	0	0	0	0	5	0	0	0	0	0	0	0	0	7	1	0	0	0	1	0	0	0	3	0	0	0	2	0	0	0	1	0	0	0	0	0	0	0	0	0
Erwinia tracheiphila MDcuke	Bacteria	Proteobacteria	2	1	2	0	1	1	0	0	0	0	0	1	0	0	0	0	0	1	1	0	10	6	0	0	0	0	0	0	0	1	1	0	0	2	0	0	0	0	0	0	0	0	0	0	0	0	0
Erysipelothrix larvae LV19	Bacteria	Firmicutes	16	1	2	4	0	0	0	0	0	0	0	5	0	0	0	0	1	0	0	0	0	0	1	0	0	0	0	0	0	1	0	0	0	0	0	0	0	0	0	0	0	0	0	0	0	0	0
Erysipelothrix rhusiopathiae G4T10	Bacteria	Firmicutes	1	1	0	1	0	0	0	0	0	0	0	0	0	0	1	0	0	0	3	0	0	0	0	0	0	0	0	0	0	0	1	0	0	0	1	0	0	0	0	0	0	0	0	0	0	0	0
Erysipelothrix sp. HDW6A	Bacteria	Firmicutes	11	1	0	7	0	0	0	0	0	0	0	5	0	0	0	0	0	0	0	0	0	0	0	0	0	0	0	0	0	0	0	0	0	0	0	0	0	0	0	0	0	0	0	0	0	0	0
Erysipelotrichaceae bacterium I46	Bacteria	Firmicutes	21	0	1	3	0	0	0	0	0	0	0	5	0	0	0	0	0	0	0	0	3	0	2	0	0	0	0	0	0	1	0	0	0	0	2	0	0	1	0	0	0	0	0	0	0	0	0
Erythrobacter atlanticus s21-N3	Bacteria	Proteobacteria	0	0	1	0	0	0	0	0	0	0	0	0	0	1	0	0	0	0	0	0	7	2	1	0	0	0	0	0	0	0	0	0	0	0	0	0	0	0	0	0	0	0	0	0	0	0	0
Erythrobacter aureus YH-07	Bacteria	Proteobacteria	0	0	2	0	0	0	0	0	0	0	0	0	0	1	0	0	0	0	0	0	7	1	1	0	0	0	0	0	0	0	0	0	0	0	0	0	0	0	0	0	0	0	0	0	0	0	0
Erythrobacter flavus 21-3	Bacteria	Proteobacteria	0	0	3	0	0	0	0	0	0	0	0	2	0	1	0	0	0	0	0	0	5	2	1	0	0	0	0	0	0	0	0	0	0	0	0	0	0	1	0	0	0	0	0	0	0	0	0
Erythrobacter gangjinensis CGMCC1.15024	Bacteria	Proteobacteria	0	2	2	0	0	0	0	0	0	0	0	3	0	1	2	0	0	0	0	0	3	2	1	0	0	2	0	0	0	0	0	0	0	0	0	0	0	0	0	0	0	0	0	0	0	0	0
Erythrobacter litoralis DSM 8509	Bacteria	Proteobacteria	0	0	1	0	0	0	0	0	0	0	0	0	0	1	0	0	0	0	0	0	4	2	1	0	0	0	0	0	0	0	0	0	0	0	0	0	0	0	0	0	0	0	0	0	0	0	0
Erythrobacter sp. HL-111	Bacteria	Proteobacteria	0	0	1	0	0	0	0	0	0	0	0	8	0	1	0	0	0	0	0	0	4	1	1	0	0	0	0	0	0	0	0	0	0	0	0	0	0	0	0	0	0	0	0	0	0	0	0
Escherichia albertii KF1	Bacteria	Proteobacteria	2	2	2	3	0	0	0	0	0	0	0	5	0	0	0	0	0	0	0	0	7	3	1	0	0	0	0	0	0	0	0	0	0	2	0	0	0	0	0	0	0	0	0	0	0	0	0
Escherichia coli P225M	Bacteria	Proteobacteria	0	0	0	0	0	0	0	0	0	0	0	0	0	0	0	0	0	0	0	0	0	0	0	0	0	0	0	0	0	0	0	0	0	0	0	0	0	0	0	0	0	0	0	0	0	0	0
Escherichia fergusonii 40A	Bacteria	Proteobacteria	1	0	2	0	0	0	0	0	0	0	0	2	0	0	0	0	0	0	0	0	3	1	0	0	0	0	0	0	0	0	0	0	0	1	1	0	0	0	0	0	0	0	0	0	0	0	0
Escherichia marmotae HT073016	Bacteria	Proteobacteria	1	3	2	2	0	0	1	0	0	0	0	6	0	0	0	0	0	0	0	0	8	3	2	0	0	0	0	0	0	0	0	0	0	2	0	0	1	0	0	0	0	0	0	0	0	0	0
Escherichia sp. E4742	Bacteria	Proteobacteria	2	3	2	3	0	0	1	0	0	0	0	5	0	0	0	0	0	0	0	0	10	1	2	0	0	0	0	0	0	0	0	0	0	2	0	0	1	0	0	0	0	0	0	0	0	0	0
Ethanoligenens harbinense B49	Bacteria	Firmicutes	4	2	0	0	0	0	1	0	0	0	0	6	0	0	0	0	2	0	0	0	2	2	6	0	0	0	0	0	1	1	0	1	2	0	0	0	0	0	0	0	0	0	0	0	0	0	0
Eubacterium limosum ATCC 8486	Bacteria	Firmicutes	0	0	2	1	0	0	0	0	0	0	0	7	0	0	0	0	0	0	0	0	2	0	3	0	0	0	0	0	0	0	0	0	0	0	0	0	0	0	0	0	0	0	0	0	0	0	0
Eubacterium maltosivorans YI	Bacteria	Firmicutes	0	0	2	1	0	0	0	0	0	0	0	7	0	0	0	0	0	0	0	0	2	0	5	0	0	0	0	0	0	0	0	0	0	0	0	0	0	0	0	0	0	0	0	0	0	0	0
Eubacterium minutum ATCC 700079	Bacteria	Firmicutes	0	0	0	0	0	0	0	0	0	0	0	0	0	0	0	0	0	0	0	0	0	0	1	0	0	0	0	0	0	0	0	0	0	0	0	0	0	0	0	0	0	0	0	0	0	0	0
Eubacterium sulci ATCC 35585	Bacteria	Firmicutes	0	0	0	0	0	0	0	0	0	0	0	0	0	0	0	0	0	0	0	0	0	0	0	0	0	0	0	0	0	0	0	0	0	0	0	0	0	0	0	0	0	0	0	0	0	0	0
Euhalothece natronophila Z-M001	Bacteria	Cyanobacteria	0	0	1	0	0	0	0	0	0	0	0	7	0	0	0	0	0	0	0	0	1	0	0	0	0	0	0	0	0	0	0	0	0	0	1	0	0	0	0	0	0	0	0	0	0	0	0
Euzebya sp. DY32-46	Bacteria	Actinobacteria	2	0	2	0	0	0	0	0	0	0	0	12	0	1	1	0	1	0	0	0	8	0	0	0	0	0	0	0	2	0	0	0	1	0	0	0	1	0	0	0	0	0	0	0	0	0	0
Euzebyella marina RN62	Bacteria	Bacteroidetes	1	2	4	0	1	0	0	0	1	0	0	8	0	1	1	0	0	0	3	0	2	0	0	0	0	3	3	0	2	2	2	0	0	0	0	0	0	7	0	0	0	0	0	0	0	1	0
Exiguobacterium antarcticum B7 Eab7	Bacteria	Firmicutes	2	0	3	0	0	0	0	0	0	0	0	12	0	0	1	0	0	0	0	0	1	0	0	0	0	0	0	0	1	1	0	0	1	0	0	0	1	0	0	0	0	0	0	0	0	0	0
Exiguobacterium oxidotolerans N4-1P	Bacteria	Firmicutes	4	0	3	0	0	0	0	0	0	0	0	12	0	0	1	0	0	0	0	0	2	0	0	0	0	0	0	0	1	1	0	0	2	0	1	0	1	0	0	0	0	0	0	0	0	0	0
Exiguobacterium sibiricum 255-15	Bacteria	Firmicutes	1	0	3	0	0	0	0	0	0	0	0	12	0	0	0	0	0	0	0	0	1	0	0	0	0	0	0	0	1	1	0	0	1	0	0	0	2	0	0	0	0	0	0	0	0	0	0
Exiguobacterium sp. AT1b	Bacteria	Firmicutes	7	0	2	1	1	0	0	0	0	0	0	14	0	0	1	0	0	0	0	0	1	0	0	0	0	0	0	0	1	2	0	0	0	0	0	0	0	0	0	0	0	0	0	0	0	0	0
Fabibacter pacificus 9dcg1	Bacteria	Bacteroidetes	0	1	5	0	3	0	0	0	0	0	0	7	0	1	2	0	1	0	2	0	4	0	0	1	0	1	0	0	2	0	0	0	0	1	0	0	0	1	0	0	0	0	0	0	0	0	0
Faecalibacterium prausnitzii 942/30-2	Bacteria	Firmicutes	1	4	3	0	0	0	0	0	0	0	0	6	0	0	0	0	0	0	0	0	1	0	1	0	0	1	0	0	1	1	0	0	0	0	0	0	0	0	0	0	0	0	0	0	0	0	0
Faecalibaculum rodentium Alo17	Bacteria	Firmicutes	6	1	0	1	2	0	0	0	0	0	0	7	0	0	0	0	0	0	1	0	1	0	0	0	0	0	0	0	0	4	0	0	2	0	1	0	0	0	0	0	0	0	0	0	0	0	0
Faecalitalea cylindroides T2-87	Bacteria	Firmicutes	3	0	0	0	0	0	0	0	0	0	0	1	0	0	0	0	0	0	0	0	2	0	0	0	0	0	0	0	0	0	0	0	0	0	0	0	0	0	0	0	0	0	0	0	0	0	0
Fastidiosipila sanguinis CCUG 47711	Bacteria	Firmicutes	0	6	4	0	1	0	0	0	0	0	0	9	0	0	2	0	4	0	1	0	0	0	0	0	0	0	3	2	3	1	2	0	3	0	1	0	1	1	0	0	0	0	0	0	0	0	0
Fermentimonas caenicola	Bacteria	Bacteroidetes	0	6	5	0	2	0	0	1	0	0	0	5	0	1	4	0	0	2	4	0	3	0	0	2	0	0	4	1	1	3	2	0	0	0	0	0	1	6	0	0	0	0	0	0	0	0	0
Ferrimonas balearica DSM 9799	Bacteria	Proteobacteria	0	0	1	0	0	0	0	0	0	0	0	4	0	0	0	0	1	0	1	0	8	0	0	0	0	0	0	0	1	0	0	0	0	0	0	0	0	0	0	0	0	0	0	0	0	0	0
Ferrimonas sp. S7	Bacteria	Proteobacteria	0	0	1	0	0	0	0	0	0	0	0	1	0	0	0	0	0	0	0	0	8	0	0	0	0	0	0	0	0	0	0	0	0	0	0	0	0	0	0	0	0	0	0	0	0	0	0
Ferriphaselus amnicola OYT1	Bacteria	Proteobacteria	0	0	2	0	1	0	1	0	0	0	0	1	0	0	0	0	0	0	1	0	4	0	0	0	0	0	0	0	0	0	1	0	0	0	0	0	0	0	0	0	0	0	0	0	0	0	0
Ferroglobus placidus DSM 10642	Archaea	Euryarchaeota	0	0	0	0	0	0	0	0	0	0	0	0	0	0	0	0	0	0	0	0	0	0	0	0	0	0	0	0	0	0	0	0	0	0	0	0	0	0	0	0	0	0	0	0	0	0	0
Ferroplasma acidarmanus fer1	Archaea	Euryarchaeota	2	0	0	0	0	0	0	0	0	0	0	0	0	3	0	0	0	0	0	0	0	0	0	0	0	0	0	0	0	0	0	0	0	0	0	0	0	0	0	0	0	0	0	0	0	0	0
Ferroplasma acidiphilum Y	Archaea	Euryarchaeota	1	0	0	0	0	0	0	0	0	0	0	0	0	3	0	0	0	0	0	0	0	0	0	0	0	0	0	0	1	0	0	0	0	0	1	0	0	0	0	0	0	0	0	0	0	0	0
Ferrovibrio terrae K5	Bacteria	Proteobacteria	0	0	1	0	0	0	0	0	0	0	0	0	0	1	0	2	0	0	0	0	3	0	0	0	0	0	0	0	0	0	0	0	0	0	0	0	0	0	0	0	0	0	0	0	0	0	0
Ferrovum myxofaciens	Bacteria	Proteobacteria	2	0	2	0	0	0	1	0	0	0	0	14	0	0	0	0	0	0	0	0	9	0	0	0	0	0	0	0	0	0	0	0	0	0	0	0	0	0	0	0	0	0	0	0	0	0	0
Fervidicoccus fontis Kam940	Archaea	Crenarchaeota	0	0	0	0	0	0	0	0	0	0	0	0	0	0	0	0	0	0	0	0	0	0	0	0	0	0	0	0	0	0	0	0	0	0	0	0	0	0	0	0	0	0	0	0	0	0	0
Fervidobacterium changbaicum CBS-1	Bacteria	Thermotogae	2	0	5	1	1	0	0	0	0	0	0	7	0	0	1	0	0	0	1	0	2	0	0	0	0	0	0	1	2	0	0	2	1	0	1	0	1	0	0	0	0	0	0	0	0	0	0
Fervidobacterium islandicum AW-1	Bacteria	Thermotogae	2	0	4	1	1	0	0	0	0	0	0	7	0	0	1	0	0	0	1	0	2	0	0	0	0	0	0	1	1	0	0	1	0	0	1	0	1	0	0	0	0	0	0	0	0	0	0
Fervidobacterium nodosum Rt17-B1	Bacteria	Thermotogae	2	0	2	1	1	0	0	0	0	0	0	7	0	0	2	0	0	0	1	0	2	0	0	0	0	0	0	1	1	0	0	0	1	0	1	0	1	0	0	0	0	0	0	0	0	0	0
Fervidobacterium pennivorans DYC	Bacteria	Thermotogae	2	0	2	1	1	0	0	0	0	0	0	7	0	0	1	0	0	0	1	0	2	0	0	0	0	0	0	1	1	0	0	1	1	0	1	0	1	0	0	0	0	0	0	0	0	0	0
Fibrella aestuarina BUZ 2	Bacteria	Bacteroidetes	1	2	4	0	5	0	1	1	5	0	0	15	0	0	3	0	3	1	5	0	7	0	1	3	1	2	8	2	0	2	1	0	2	1	0	3	0	12	0	0	0	0	0	0	0	1	0
Fibrella sp. ES10-3-2-2	Bacteria	Bacteroidetes	3	5	4	0	3	0	1	2	6	0	0	15	0	0	4	0	1	2	5	0	8	0	1	3	0	2	3	3	0	1	1	1	1	1	0	1	0	17	0	0	0	0	0	0	0	2	0
Fibrobacter succinogenes subsp. succinogenes S85	Bacteria	Fibrobacteres	0	2	3	0	12	0	6	9	8	4	0	3	0	0	4	0	2	0	0	0	3	0	0	5	1	0	0	4	0	0	0	0	0	0	0	1	0	14	1	4	0	0	0	0	0	2	0
Fictibacillus arsenicus G25-54	Bacteria	Firmicutes	0	0	3	0	0	0	0	0	0	0	0	7	0	1	0	0	4	0	0	0	1	0	0	0	0	0	0	0	2	0	0	2	0	0	1	0	0	0	0	0	0	0	0	0	0	0	0
Fictibacillus phosphorivorans G25-29	Bacteria	Firmicutes	1	0	2	0	0	0	0	0	0	0	0	8	0	1	1	0	2	0	0	0	2	0	0	0	0	0	0	0	3	4	0	2	0	0	2	0	0	0	0	0	0	0	0	0	0	0	0
Filifactor alocis ATCC 35896	Bacteria	Firmicutes	0	0	0	0	0	0	0	0	0	0	0	0	0	0	0	0	0	0	0	0	3	0	0	0	0	0	0	0	0	0	0	0	0	0	0	0	0	0	0	0	0	0	0	0	0	0	0
Filimonas lacunae NBRC 104114	Bacteria	Bacteroidetes	1	19	10	0	4	0	0	0	2	0	1	8	0	1	3	0	2	0	1	0	2	0	2	1	3	12	5	3	5	0	2	5	2	1	0	2	0	23	0	0	0	0	0	0	0	5	0
Fimbriimonas ginsengisoli Gsoil 348	Bacteria	Armatimonadetes	2	9	2	2	10	0	0	3	1	0	0	5	0	0	2	0	4	0	5	0	3	0	1	4	2	1	11	1	5	1	0	2	5	0	5	1	2	9	3	0	0	0	0	0	1	6	1
Finegoldia magna ATCC 29328	Bacteria	Firmicutes	0	0	0	0	0	0	0	0	0	0	0	3	0	0	0	0	0	0	0	0	1	0	1	0	0	0	0	0	0	0	0	0	0	0	0	0	0	0	0	0	0	0	0	0	0	0	0
Firmicutes bacterium R50	Bacteria	Firmicutes	3	0	1	0	0	0	0	0	0	0	0	1	0	4	0	0	5	0	0	0	4	0	1	0	0	0	0	0	1	0	0	0	0	0	0	0	0	0	0	0	0	0	0	0	0	0	0
Fischerella sp. NIES-3754	Bacteria	Cyanobacteria	0	0	1	0	1	0	0	0	2	0	0	8	0	0	0	0	0	0	0	0	1	0	0	0	0	0	0	0	1	0	0	0	0	0	1	0	0	0	0	0	0	0	0	0	0	0	0
Flagellimonas maritima HME9304	Bacteria	Bacteroidetes	0	4	7	0	0	0	0	0	0	0	0	7	0	1	2	2	0	0	1	0	2	0	0	0	0	1	0	2	1	1	0	0	0	1	1	0	0	3	0	0	0	0	0	0	0	0	0
Flammeovirga pectinis L12M1	Bacteria	Bacteroidetes	0	20	10	0	8	0	1	3	1	0	0	13	2	1	16	0	4	2	2	0	4	0	2	1	0	0	3	3	2	0	0	0	0	0	0	0	0	3	0	0	0	1	1	0	3	3	0
Flammeovirga sp. MY04	Bacteria	Bacteroidetes	0	29	19	0	6	0	1	1	3	1	0	15	2	1	17	0	3	1	3	0	4	0	1	6	1	2	9	5	2	0	0	0	2	0	2	0	0	8	0	0	0	1	1	0	1	2	0
Flammeovirgaceae bacterium 311	Bacteria	Bacteroidetes	1	4	8	0	6	0	1	3	4	0	0	11	0	3	2	0	0	0	1	0	4	0	0	5	1	2	0	3	4	0	0	0	2	3	0	0	0	17	0	0	0	0	0	0	0	4	0
Flaviflexus salsibiostraticola KCTC 33148	Bacteria	Actinobacteria	0	0	0	1	0	0	0	0	0	0	0	9	0	2	0	0	0	0	0	0	3	0	0	0	0	0	0	0	0	0	0	0	0	0	0	0	0	0	0	0	0	0	0	0	0	0	0
Flaviflexus sp. H23T48	Bacteria	Actinobacteria	0	0	1	1	0	0	0	0	0	0	0	10	0	0	0	0	1	0	0	0	3	0	0	0	0	0	0	0	0	0	1	0	0	0	0	0	0	0	0	0	0	0	0	0	0	0	0
Flavihumibacter sp. SB-02	Bacteria	Bacteroidetes	0	6	5	0	0	0	0	1	0	0	0	9	0	0	2	0	1	0	2	0	1	0	2	0	1	2	5	2	2	0	2	1	0	1	0	0	0	5	0	0	0	0	0	0	0	2	0
Flavisolibacter ginsenosidimutans Gsoil 636	Bacteria	Bacteroidetes	1	17	5	0	1	0	0	1	1	0	0	10	0	1	2	0	1	1	5	0	3	0	1	0	3	10	5	3	2	1	3	1	3	1	0	0	0	17	0	0	0	0	0	0	0	2	0
Flavisolibacter tropicus LCS9	Bacteria	Bacteroidetes	0	5	4	0	3	0	0	1	0	0	0	11	0	0	2	0	2	0	5	0	3	1	1	0	0	2	3	2	0	1	1	0	0	2	0	0	0	4	0	0	0	0	0	0	0	0	0
Flavivirga eckloniae ECD14	Bacteria	Bacteroidetes	1	10	10	0	4	0	1	0	1	0	0	5	0	0	10	2	0	0	3	0	2	0	0	0	1	2	17	1	7	0	0	0	0	1	0	0	0	7	0	0	0	0	1	0	0	0	0
Flavobacteriaceae bacterium AU392	Bacteria	Bacteroidetes	0	1	1	0	1	0	0	0	0	0	0	0	0	0	0	0	0	0	1	0	2	0	0	0	0	0	0	0	0	0	0	0	0	0	0	0	0	0	0	0	0	0	0	0	0	0	0
Flavobacterium album HYN0059	Bacteria	Bacteroidetes	1	0	5	0	4	0	0	0	0	0	0	9	0	1	4	0	0	1	0	0	2	0	1	2	1	0	0	3	1	2	0	0	0	0	0	0	0	1	0	0	0	0	0	0	0	0	0
Flavobacterium arcticum SM1502	Bacteria	Bacteroidetes	0	0	4	0	3	0	0	0	0	0	0	7	0	0	2	0	0	0	0	0	2	0	1	2	1	0	0	0	1	0	0	0	0	1	0	0	0	1	0	0	0	0	0	0	0	0	0
Flavobacterium branchiophilum FL-15	Bacteria	Bacteroidetes	0	0	3	0	0	0	0	1	0	0	0	4	0	0	1	0	0	0	0	0	2	0	1	0	0	1	0	2	1	1	0	0	0	1	0	0	0	0	0	0	0	0	0	0	0	0	0
Flavobacterium columnare TC 1691	Bacteria	Bacteroidetes	0	0	1	0	1	0	0	0	0	0	0	1	0	0	0	0	0	1	0	0	2	0	0	0	0	0	0	0	0	0	0	0	0	0	0	0	0	0	0	0	0	0	0	0	0	0	0
Flavobacterium commune PK15	Bacteria	Bacteroidetes	0	16	5	0	1	0	1	0	1	0	0	4	0	0	3	0	1	0	1	0	1	0	1	0	2	14	3	3	3	3	2	3	1	0	0	1	1	29	0	0	0	0	0	0	0	3	0
Flavobacterium crocinum HYN0056	Bacteria	Bacteroidetes	1	15	9	0	4	0	1	1	3	0	0	5	0	0	2	0	1	1	3	0	1	0	1	3	2	11	2	6	2	2	2	2	0	0	0	1	1	20	0	0	0	0	0	0	1	3	0
Flavobacterium faecale WV33	Bacteria	Bacteroidetes	0	16	10	0	1	0	0	0	5	0	1	7	0	1	14	0	0	0	0	0	1	0	1	0	0	3	6	0	1	0	0	0	1	0	0	0	0	5	0	0	0	0	0	0	0	0	0
Flavobacterium gilvum EM1308	Bacteria	Bacteroidetes	0	15	12	0	0	0	0	0	0	0	0	7	0	0	0	0	2	0	8	0	2	0	1	0	1	8	11	0	2	0	2	4	1	0	0	0	1	13	0	0	0	0	0	0	0	3	0
Flavobacterium indicum GPTSA100-9 = DSM 17447	Bacteria	Bacteroidetes	0	1	1	0	0	0	0	0	0	0	0	3	0	0	0	0	0	2	1	0	2	0	1	0	0	0	0	0	0	0	0	0	0	0	0	0	0	0	0	0	0	0	0	0	0	0	0
Flavobacterium johnsoniae UW101	Bacteria	Bacteroidetes	1	14	13	0	4	0	2	0	3	0	0	8	0	0	4	0	5	2	4	0	1	0	1	3	3	7	2	4	3	0	2	0	0	1	0	1	0	11	0	0	0	0	0	0	1	2	0
Flavobacterium magnum HYN0048	Bacteria	Bacteroidetes	1	1	3	0	2	0	0	0	0	0	0	6	0	0	2	0	0	0	1	0	2	0	1	0	0	0	0	2	2	0	0	0	0	0	0	0	0	1	0	0	0	0	0	0	0	0	0
Flavobacterium nackdongense	Bacteria	Bacteroidetes	0	12	10	0	8	0	0	1	2	0	0	6	0	0	5	3	0	0	3	0	1	0	1	3	4	2	4	3	3	0	0	0	1	0	0	1	0	14	0	0	0	0	0	3	2	1	0
Flavobacterium pallidum HYN0049	Bacteria	Bacteroidetes	1	1	4	0	2	0	0	0	0	0	0	6	0	0	2	0	0	0	1	0	2	0	1	0	0	0	0	2	2	0	0	0	0	0	0	0	0	1	0	0	0	0	0	0	0	0	0
Flavobacterium psychrophilum 3	Bacteria	Bacteroidetes	0	0	1	0	1	0	0	0	0	0	0	1	0	0	0	0	0	0	0	0	2	0	1	0	0	0	0	0	0	0	0	0	0	0	0	0	0	0	0	0	0	0	0	0	0	0	0
Flavobacterium sangjuense GS03	Bacteria	Bacteroidetes	0	2	1	0	0	0	0	0	0	0	0	7	0	0	1	2	0	0	1	0	2	0	0	0	0	2	0	1	2	1	0	0	0	0	0	0	0	1	0	0	0	0	0	0	0	0	0
Flavobacterium sediminis MEBiC07310	Bacteria	Bacteroidetes	0	0	3	0	2	0	0	1	0	0	0	3	0	0	0	0	0	0	0	0	2	0	1	1	0	1	0	0	0	0	0	0	0	0	0	0	0	1	0	0	0	0	0	0	0	0	0
Flavobacterium sp. AJ004	Bacteria	Bacteroidetes	0	0	8	0	3	0	0	0	0	0	0	7	0	1	2	0	0	0	0	0	2	0	1	1	1	0	0	2	1	0	0	0	0	0	0	0	0	1	0	0	0	0	0	0	0	0	0
Flavonifractor plautii JCM 32125	Bacteria	Firmicutes	0	0	0	0	0	0	0	0	0	0	0	0	0	0	0	0	0	0	0	0	0	0	0	0	0	0	0	0	0	0	0	0	0	0	0	0	0	0	0	0	0	0	0	0	0	0	0
Flexistipes sinusarabici DSM 4947	Bacteria	Deferribacteres	0	0	1	0	0	0	0	0	0	0	0	1	0	0	0	0	0	0	0	0	4	0	0	0	0	0	0	0	0	0	0	0	0	0	0	0	0	0	0	0	0	0	0	0	0	0	0
Fluviibacterium aquatile SC52	Bacteria	Proteobacteria	1	0	1	1	0	0	0	0	0	0	0	3	0	0	0	0	0	0	0	0	5	0	1	0	0	0	0	0	0	0	0	0	0	0	0	0	1	0	0	0	0	0	0	0	0	0	0
Fluviicola taffensis DSM 16823	Bacteria	Bacteroidetes	0	1	3	0	1	0	0	0	0	0	0	0	0	0	2	0	0	0	1	0	3	0	1	0	0	0	1	0	0	0	0	0	0	0	0	0	0	0	0	0	0	0	0	0	0	0	0
Formosa agariphila KMM 3901	Bacteria	Bacteroidetes	1	14	7	0	3	0	0	0	0	0	0	5	0	1	9	2	0	0	1	0	2	0	1	3	0	2	5	2	3	0	0	0	0	0	0	3	0	2	0	0	0	0	0	0	0	0	0
Formosa sediminum PS13	Bacteria	Bacteroidetes	1	0	6	0	2	0	0	0	0	0	0	6	0	1	1	0	0	0	3	0	2	0	1	0	0	0	2	4	3	0	0	0	0	0	0	2	0	2	0	0	0	0	0	0	0	0	0
Formosa sp. Hel1_33_131	Bacteria	Bacteroidetes	0	0	2	0	1	0	0	0	0	0	0	0	0	0	3	3	3	0	0	0	2	0	0	0	0	0	0	1	0	0	0	0	0	0	0	0	0	0	0	0	0	0	0	0	0	0	0
Francisella adeliensis FDC440	Bacteria	Proteobacteria	0	0	2	0	0	0	0	0	0	0	0	2	0	0	0	0	5	1	0	0	3	0	0	0	0	0	0	0	1	1	0	0	0	1	0	0	1	0	0	0	0	0	0	0	0	0	0
Francisella cf. novicida Fx1	Bacteria	Proteobacteria	0	0	2	0	0	0	0	0	0	0	0	2	0	0	0	0	3	0	0	0	3	0	0	0	0	0	0	0	2	1	1	0	0	1	0	0	1	0	0	0	0	0	0	0	0	0	0
Francisella frigiditurris CA97-1460	Bacteria	Proteobacteria	0	1	2	0	0	0	0	0	0	0	0	2	0	0	0	0	2	1	0	0	3	0	0	0	0	0	0	0	1	0	1	0	0	1	0	0	0	0	0	0	0	0	0	0	0	0	0
Francisella hispaniensis FSC454 CCUG 58020	Bacteria	Proteobacteria	0	0	1	0	0	0	0	0	0	0	0	2	0	0	0	0	3	0	0	0	3	0	0	0	0	0	0	0	2	1	1	0	0	1	0	0	0	0	0	0	0	0	0	0	0	0	0
Francisella marina E95-16	Bacteria	Proteobacteria	0	0	1	0	0	0	0	0	0	0	0	2	0	0	0	0	5	2	0	0	4	0	0	0	0	0	0	0	1	1	0	0	0	1	0	0	0	0	0	0	0	0	0	0	0	0	0
Francisella noatunensis subsp. orientalis FNO364	Bacteria	Proteobacteria	0	0	1	0	0	0	0	0	0	0	0	2	0	0	0	0	0	0	0	0	2	0	0	0	0	0	0	0	0	0	0	0	0	0	0	0	0	0	0	0	0	0	0	0	0	0	0
Francisella opportunistica PA05-1188	Bacteria	Proteobacteria	0	0	1	0	0	0	0	0	0	0	0	2	0	0	0	0	3	0	0	0	2	0	0	0	0	0	0	0	0	0	1	0	0	1	0	0	0	0	0	0	0	0	0	0	0	0	0
Francisella persica ATCC VR-331 FSC845	Bacteria	Proteobacteria	0	0	1	0	0	0	0	0	0	0	0	2	0	0	0	0	1	0	0	0	2	0	0	0	0	0	0	0	0	0	1	0	0	0	0	0	0	0	0	0	0	0	0	0	0	0	0
Francisella philomiragia O#319-036 [FSC 153]	Bacteria	Proteobacteria	0	0	1	0	0	0	0	0	0	0	0	2	0	0	0	0	8	1	1	0	4	0	0	0	0	0	0	0	0	1	0	0	0	1	0	0	0	0	0	0	0	0	0	0	0	0	0
Francisella salina TX077308	Bacteria	Proteobacteria	0	0	1	0	0	0	0	0	0	0	0	2	0	0	0	0	6	1	1	0	3	0	0	0	0	0	0	0	1	1	0	0	0	1	0	0	0	0	0	0	0	0	0	0	0	0	0
Francisella sp. 14-2155	Bacteria	Proteobacteria	0	0	1	0	0	0	0	0	0	0	0	2	0	0	0	0	3	0	0	0	2	0	0	0	0	0	0	0	0	0	1	0	0	1	0	0	0	0	0	0	0	0	0	0	0	0	0
Francisella tularensis subsp. holarctica OSU18	Bacteria	Proteobacteria	0	0	2	0	0	0	0	0	0	0	0	2	0	0	0	0	4	0	0	0	3	0	0	0	0	0	0	0	0	0	1	0	0	0	0	0	0	0	0	0	0	0	0	0	0	0	0
Francisella uliginis TX077310	Bacteria	Proteobacteria	0	0	2	0	0	0	0	0	0	0	0	2	0	0	0	0	5	2	0	0	5	0	0	0	0	0	0	0	1	1	1	0	0	1	0	0	1	0	0	0	0	0	0	0	0	0	0
Frankia alni ACN14a	Bacteria	Actinobacteria	0	0	2	0	0	2	0	0	0	0	0	10	0	5	2	0	0	0	0	0	4	0	1	0	1	0	0	2	0	0	0	0	0	0	0	0	0	1	0	0	0	0	0	0	0	0	0
Frankia casuarinae sp. CcI3	Bacteria	Actinobacteria	0	0	0	0	0	0	0	0	0	0	0	8	0	4	1	0	1	0	0	0	5	0	1	1	0	0	0	0	0	0	0	0	0	0	0	0	0	1	0	0	0	0	0	0	0	0	0
Frankia inefficax EuI1c	Bacteria	Actinobacteria	3	5	3	1	0	0	0	0	0	0	0	9	0	4	5	0	1	0	0	0	10	0	2	1	0	0	0	0	0	0	0	1	0	0	0	0	0	2	0	0	0	0	0	0	0	0	0
Frankia sp. EAN1pec	Bacteria	Actinobacteria	3	8	9	0	0	2	0	0	0	0	0	10	0	3	1	0	1	0	0	0	11	0	1	0	0	0	0	0	0	4	0	0	0	0	0	0	0	7	0	0	0	0	0	0	0	0	0
Frankia symbiont of Datisca glomerata 4085684	Bacteria	Actinobacteria	0	0	0	0	1	3	0	0	0	0	0	8	0	2	1	0	0	0	0	0	8	0	1	0	0	0	0	0	0	0	0	0	0	0	0	0	0	0	0	0	0	0	0	0	0	0	0
Frankineae bacterium MT45	Bacteria	Actinobacteria	2	1	8	1	0	0	0	0	0	0	0	10	0	4	6	0	0	0	0	0	7	0	0	2	0	0	0	0	0	0	0	0	1	0	0	0	0	0	0	0	0	0	0	0	0	0	0
Frateuria aurantia DSM 6220	Bacteria	Proteobacteria	0	0	1	0	0	0	3	0	0	0	0	0	0	2	0	0	0	0	0	0	4	1	0	0	1	2	0	0	0	2	0	1	0	0	0	1	0	0	0	0	0	0	0	0	0	0	0
Frederiksenia canicola HPA 21	Bacteria	Proteobacteria	0	0	1	0	0	0	0	0	0	0	0	3	0	0	0	0	0	0	0	0	3	1	0	0	0	0	0	0	0	1	2	1	0	0	0	0	0	0	0	0	0	0	0	0	0	0	0
Fremyella diplosiphon NIES-3275	Bacteria	Cyanobacteria	0	0	1	0	0	0	0	0	1	0	0	10	0	0	0	0	1	1	0	0	1	1	1	0	0	1	0	0	1	0	0	0	0	1	1	0	0	0	0	0	0	0	0	0	0	0	0
Fretibacterium fastidiosum SGP1	Bacteria	Synergistetes	0	0	0	0	0	0	0	0	0	0	0	1	0	0	0	0	0	0	0	0	1	0	0	0	0	0	0	0	0	0	0	0	0	0	0	0	0	0	0	0	0	0	0	0	0	0	0
Friedmanniella luteola DSM 21741	Bacteria	Actinobacteria	1	3	6	3	2	0	1	0	0	0	0	13	0	4	4	0	0	0	1	0	4	1	1	0	0	0	3	0	0	1	1	1	2	0	2	0	1	4	0	0	0	0	0	0	0	4	0
Friedmanniella sagamiharensis DSM 21743	Bacteria	Actinobacteria	3	5	6	3	2	1	1	0	3	0	0	16	0	4	0	0	0	0	1	0	4	0	2	0	0	0	1	0	1	1	1	0	2	0	1	0	1	3	0	0	0	0	0	0	0	3	0
Frischella perrara PEB0191	Bacteria	Proteobacteria	3	0	1	0	0	0	0	0	0	0	0	1	0	0	0	0	0	0	1	0	5	3	0	0	0	0	0	0	0	1	0	0	0	0	0	0	0	0	0	0	0	0	0	0	0	0	0
Frondihabitans sp. 762G35	Bacteria	Actinobacteria	1	4	3	0	0	2	1	0	0	0	0	12	0	3	2	0	2	0	1	0	4	0	2	1	1	0	2	0	0	1	0	1	2	0	1	2	1	0	0	0	0	0	0	0	0	2	0
Fuerstia marisgermanicae NH11	Bacteria	Planctomycetes	0	1	0	0	1	0	0	0	2	0	0	6	0	0	1	0	0	0	0	0	0	0	0	1	0	0	0	0	0	1	8	0	0	0	0	0	0	1	0	0	0	0	0	0	0	0	0
Fulvimarina pelagi DSM 15513	Bacteria	Proteobacteria	0	0	1	0	0	0	1	0	0	0	0	2	0	1	0	0	0	0	0	0	2	0	0	0	0	0	0	0	0	0	0	0	0	0	0	0	0	0	0	0	0	0	0	0	0	0	0
Fusobacterium gonidiaformans ATCC 25563	Bacteria	Fusobacteria	0	0	0	0	0	0	0	0	0	0	0	1	0	0	0	0	0	0	0	0	0	0	0	0	0	0	0	0	0	0	0	0	0	0	0	0	0	0	0	0	0	0	0	0	0	0	0
Fusobacterium hwasookii ChDC F206	Bacteria	Fusobacteria	0	0	0	0	0	0	0	0	0	0	0	2	0	0	0	0	0	0	0	0	0	0	0	0	0	0	0	0	0	0	0	0	0	0	0	0	0	0	0	0	0	0	0	0	0	0	0
Fusobacterium mortiferum ATCC 9817	Bacteria	Fusobacteria	1	1	0	5	0	0	0	1	0	0	0	2	0	0	1	0	0	0	0	0	0	0	0	0	0	1	0	0	0	2	2	0	2	0	1	0	1	0	0	0	0	0	0	0	0	0	0
Fusobacterium necrophorum subsp. funduliforme 1_1_36S	Bacteria	Fusobacteria	0	0	0	0	0	0	0	0	0	0	0	2	0	0	0	0	0	0	0	0	0	0	0	0	0	0	0	0	0	0	0	0	0	0	0	0	0	0	0	0	0	0	0	0	0	0	0
Fusobacterium nucleatum subsp. animalis 4_8	Bacteria	Fusobacteria	0	0	0	0	0	0	0	0	0	0	0	2	0	0	0	0	0	0	0	0	0	0	0	0	0	0	0	0	0	0	0	0	0	0	0	0	0	0	0	0	0	0	0	0	0	0	0
Fusobacterium periodonticum 2_1_31	Bacteria	Fusobacteria	0	0	0	0	0	0	0	0	0	0	0	2	0	0	0	0	0	0	0	0	0	0	0	0	0	0	0	0	0	0	0	0	0	0	0	0	0	0	0	0	0	0	0	0	0	0	0
Fusobacterium sp. oral taxon 203 W7671	Bacteria	Fusobacteria	0	0	0	0	0	0	0	0	0	0	0	2	0	0	0	0	0	0	0	0	0	0	0	0	0	0	0	0	0	0	0	0	0	0	0	0	0	0	0	0	0	0	0	0	0	0	0
Fusobacterium ulcerans ATCC 49185	Bacteria	Fusobacteria	2	0	0	2	0	0	0	0	0	0	0	2	0	0	0	0	0	0	0	0	0	0	0	0	0	0	0	0	0	0	0	0	0	0	0	0	0	0	0	0	0	0	0	0	0	0	0
Fusobacterium varium ATCC 27725	Bacteria	Fusobacteria	1	0	0	2	0	0	0	0	0	0	0	2	0	0	0	0	0	0	0	0	0	1	0	0	0	0	0	0	0	0	0	0	0	0	0	0	0	0	0	0	0	0	0	0	0	0	0
Gallibacterium anatis UMN179	Bacteria	Proteobacteria	0	1	1	0	0	0	0	0	0	0	0	3	0	0	0	0	0	0	0	0	4	2	0	0	0	0	0	0	1	1	0	0	0	0	0	0	0	0	0	0	0	0	0	0	0	0	0
Gallionella capsiferriformans ES-2	Bacteria	Proteobacteria	0	0	1	0	0	0	2	0	0	0	0	1	0	0	0	0	0	0	0	0	4	0	0	0	0	0	0	0	0	0	1	0	0	0	0	0	0	0	0	0	0	0	0	0	0	0	0
gamma proteobacterium HdN1	Bacteria	Proteobacteria	0	0	1	0	2	0	0	0	0	0	0	0	0	0	0	0	0	0	0	0	7	0	0	0	0	0	0	0	0	0	0	0	0	0	0	2	0	0	0	0	0	0	0	0	0	0	0
Gammaproteobacteria bacterium ESL0073	Bacteria	Proteobacteria	0	0	1	0	0	0	0	0	0	0	0	0	0	0	0	1	0	0	0	0	4	0	0	0	0	0	0	0	0	0	0	0	0	0	0	1	0	0	0	0	0	0	0	0	1	0	0
Gardnerella vaginalis 409-05	Bacteria	Actinobacteria	0	0	0	0	0	0	0	0	0	0	0	10	0	0	0	0	0	0	0	0	2	0	2	0	0	0	0	0	1	0	0	0	0	0	1	0	0	0	0	0	0	0	0	0	0	0	0
Geitlerinema sp. PCC 7407	Bacteria	Cyanobacteria	0	0	1	0	0	0	0	0	0	0	0	6	0	0	0	0	0	0	0	0	1	0	0	0	0	0	0	0	1	0	0	0	0	1	1	0	0	0	0	0	0	0	0	0	0	0	0
Gemella haemolysans FDAARGOS_740	Bacteria	Firmicutes	0	0	0	0	0	0	0	0	0	0	0	2	0	0	0	0	0	0	0	0	1	0	0	0	0	0	0	0	0	1	0	0	0	0	0	0	0	0	0	0	0	0	0	0	0	0	0
Gemella morbillorum FDAARGOS_741	Bacteria	Firmicutes	0	0	0	0	0	0	0	0	0	0	0	2	0	0	0	0	0	0	0	0	2	0	0	0	0	0	0	0	0	1	0	0	0	0	0	0	0	0	0	0	0	0	0	0	0	0	0
Gemella sanguinis FDAARGOS_742	Bacteria	Firmicutes	0	0	0	0	0	0	0	0	0	0	0	2	0	0	0	0	0	0	0	0	1	0	0	0	0	0	0	0	0	1	0	0	0	0	0	0	0	0	0	0	0	0	0	0	0	0	0
Gemella sp. ND 6198	Bacteria	Firmicutes	0	0	0	0	0	0	0	0	0	0	0	2	0	0	0	0	0	0	0	0	1	0	0	0	0	0	0	0	0	0	0	0	0	0	0	0	0	0	0	0	0	0	0	0	0	0	0
Geminocystis sp. NIES-3708	Bacteria	Cyanobacteria	0	0	1	0	0	0	0	0	0	0	0	6	0	0	0	0	0	1	0	0	1	0	0	0	0	0	0	0	0	0	0	0	0	0	1	0	0	0	0	0	0	0	0	0	0	0	0
Gemmata massiliana	Bacteria	Planctomycetes	0	1	0	0	0	0	0	0	0	0	0	14	0	1	1	0	0	0	0	0	0	0	0	0	0	0	0	0	0	1	3	0	0	1	0	1	0	0	0	0	0	0	0	0	0	0	0
Gemmata obscuriglobus DSM 5831	Bacteria	Planctomycetes	0	2	0	0	0	0	0	0	1	0	0	8	0	2	1	0	0	0	0	0	0	1	0	0	0	0	0	0	0	1	3	0	0	1	0	0	0	0	0	0	0	0	0	0	0	0	0
Gemmata sp. SH-PL17	Bacteria	Planctomycetes	0	1	0	0	0	0	0	0	0	0	0	9	0	0	1	0	0	0	0	0	0	0	0	0	0	0	0	0	0	1	3	0	0	1	0	0	0	0	0	0	0	0	0	0	0	0	0
Gemmataceae bacterium PL17	Bacteria	Planctomycetes	0	1	0	0	1	0	0	0	0	0	0	11	0	2	1	0	0	0	0	0	0	0	0	0	0	0	0	0	0	1	1	0	0	1	0	1	0	0	0	0	0	0	0	0	0	0	0
Gemmatimonas aurantiaca T-27	Bacteria	Gemmatimonadetes	0	0	2	0	0	0	0	1	0	0	0	1	0	0	0	0	2	0	1	0	2	0	0	0	0	0	0	0	0	0	0	0	0	0	1	0	0	0	0	0	0	0	0	0	0	0	0
Gemmatimonas phototrophica AP64	Bacteria	Gemmatimonadetes	0	0	3	0	0	0	0	0	0	0	0	1	0	0	1	0	2	0	2	0	1	0	0	0	0	0	1	1	0	0	1	0	0	1	1	0	0	0	0	0	0	0	0	0	0	0	0
Gemmatimonas sp. TET16	Bacteria	Gemmatimonadetes	0	0	5	0	0	0	0	1	0	0	0	1	0	0	1	0	1	0	2	0	3	0	0	1	0	0	1	0	0	0	0	0	0	0	1	0	0	0	0	0	0	0	0	0	0	0	0
Gemmatirosa kalamazoonesis KBS708	Bacteria	Gemmatimonadetes	1	6	8	0	1	0	0	3	2	0	0	14	0	1	2	0	6	0	4	0	6	1	0	1	3	6	4	0	4	0	1	0	1	2	1	1	0	10	1	0	0	0	0	0	0	4	0
Gemmobacter sp. HYN0069	Bacteria	Proteobacteria	1	1	1	0	0	0	0	0	0	0	0	6	0	0	4	0	0	0	0	0	9	1	1	0	0	0	0	0	0	0	0	0	1	0	0	0	1	0	0	0	0	0	0	0	0	0	0
Geoalkalibacter subterraneus Red1	Bacteria	Proteobacteria	0	0	1	0	0	0	0	0	0	0	0	6	0	0	0	0	0	0	0	0	3	0	0	0	0	0	0	0	0	0	0	0	0	0	0	0	0	0	0	0	0	0	0	0	0	0	0
Geobacillus genomosp. 3 JF8	Bacteria	Firmicutes	4	1	2	1	1	0	0	0	1	0	0	7	0	0	0	0	4	0	0	0	1	0	0	0	0	0	0	0	0	1	0	0	0	0	0	0	0	1	0	0	0	0	0	0	0	1	1
Geobacillus kaustophilus HTA426	Bacteria	Firmicutes	3	0	0	1	0	0	0	0	0	0	0	7	0	0	0	0	3	0	0	0	1	0	0	0	0	0	0	0	0	1	0	0	1	1	1	0	0	0	0	0	0	0	0	0	0	0	0
Geobacillus lituanicus N-3	Bacteria	Firmicutes	3	0	1	1	0	0	0	0	0	0	0	8	0	0	0	0	1	0	0	0	1	0	0	0	0	0	0	0	0	1	0	0	0	0	0	0	0	0	0	0	0	0	0	0	0	0	0
Geobacillus sp. LC300	Bacteria	Firmicutes	2	0	0	1	0	0	0	0	0	0	0	7	0	0	0	0	2	0	0	0	1	0	0	0	0	0	0	0	0	1	0	0	0	0	0	0	0	0	0	0	0	0	0	0	0	0	0
Geobacillus stearothermophilus DSM 458	Bacteria	Firmicutes	3	0	0	1	0	0	0	0	0	0	0	5	0	0	0	0	3	0	0	0	1	0	0	0	0	0	0	0	0	0	0	0	0	1	1	0	0	0	0	0	0	0	0	0	0	0	0
Geobacillus subterraneus CPW16	Bacteria	Firmicutes	2	0	0	1	0	0	0	0	0	0	0	6	0	0	0	0	4	0	0	0	1	0	0	0	0	0	0	0	0	1	0	0	0	0	1	0	0	0	0	0	0	0	0	0	0	0	0
Geobacillus thermocatenulatus KCTC 3921	Bacteria	Firmicutes	3	0	0	1	0	0	0	0	0	0	0	6	0	0	0	0	2	0	0	0	1	0	0	0	0	0	0	0	0	0	0	0	1	1	0	0	0	0	0	0	0	0	0	0	0	0	0
Geobacillus thermodenitrificans KCTC3902	Bacteria	Firmicutes	4	1	2	1	0	0	0	0	1	0	0	7	0	0	0	0	3	0	0	0	1	0	0	0	0	0	0	0	0	0	0	0	1	0	3	1	0	1	0	0	0	0	0	0	0	1	1
Geobacillus thermoleovorans ARTRW1	Bacteria	Firmicutes	4	0	0	1	0	0	0	0	0	0	0	5	0	0	0	0	3	0	0	0	1	0	0	0	0	0	0	0	0	0	0	0	1	1	0	0	1	0	0	0	0	0	0	0	0	0	0
Geobacter anodireducens SD-1	Bacteria	Proteobacteria	0	0	0	0	0	0	0	0	0	0	0	4	0	0	0	0	0	0	0	0	5	0	0	0	0	0	0	0	0	0	0	0	0	0	0	0	0	0	0	0	0	0	0	0	0	0	0
Geobacter bemidjiensis Bem	Bacteria	Proteobacteria	0	1	0	0	0	0	0	0	0	0	0	8	0	1	0	0	0	0	0	0	5	0	0	0	0	0	0	0	0	0	0	0	0	0	0	1	0	0	0	0	0	0	0	0	0	0	0
Geobacter daltonii FRC-32	Bacteria	Proteobacteria	0	0	0	0	0	0	0	0	0	0	0	6	0	1	0	0	0	0	0	0	4	0	0	0	0	0	0	0	0	0	0	0	0	0	0	1	0	0	0	0	0	0	0	0	0	0	0
Geobacter lovleyi SZ	Bacteria	Proteobacteria	0	0	2	0	0	0	0	0	0	0	0	2	0	1	0	0	0	0	0	0	7	0	0	0	0	0	0	0	0	0	0	0	0	0	0	0	0	0	0	0	0	0	0	0	0	0	0
Geobacter metallireducens GS-15	Bacteria	Proteobacteria	0	0	0	0	0	0	0	0	0	0	0	5	0	0	0	0	0	0	0	0	4	0	0	0	0	0	0	0	0	0	0	0	0	0	0	0	0	0	0	0	0	0	0	0	0	0	0
Geobacter pickeringii G13	Bacteria	Proteobacteria	0	0	0	0	0	0	0	0	0	0	0	2	0	0	0	0	0	0	0	0	3	0	0	0	0	0	0	0	0	0	0	0	0	0	0	0	0	0	0	0	0	0	0	0	0	0	0
Geobacter sp. FeAm09	Bacteria	Proteobacteria	0	0	0	0	0	0	0	0	0	0	0	1	0	0	1	0	0	0	0	0	7	0	0	0	0	0	0	0	0	0	0	0	0	0	0	0	0	0	0	0	0	0	0	0	0	0	0
Geobacter sulfurreducens KN400	Bacteria	Proteobacteria	0	0	0	0	0	0	0	0	0	0	0	5	0	0	0	0	0	0	0	0	4	0	0	0	0	0	0	0	0	0	0	0	0	0	0	0	0	0	0	0	0	0	0	0	0	0	0
Geobacter uraniireducens Rf4	Bacteria	Proteobacteria	0	0	0	0	0	0	0	0	0	0	0	3	0	0	0	0	0	0	2	0	4	0	0	0	0	0	0	0	0	0	0	0	0	0	0	0	0	0	0	0	0	0	0	0	0	0	0
Geodermatophilus obscurus DSM 43160	Bacteria	Actinobacteria	0	1	1	0	0	1	2	0	0	0	0	14	1	1	2	0	0	0	0	0	6	0	0	0	0	0	0	1	0	0	0	0	0	0	0	0	0	0	0	0	0	0	0	0	0	0	0
Geoglobus acetivorans SBH6	Archaea	Euryarchaeota	0	0	0	0	0	0	0	0	0	0	0	0	0	0	0	0	0	0	0	0	0	0	0	0	0	0	0	0	0	0	0	0	0	0	0	0	0	0	0	0	0	0	0	0	0	0	0
Geoglobus ahangari 234	Archaea	Euryarchaeota	0	0	0	0	0	0	0	0	0	0	0	0	0	0	0	0	0	0	0	0	0	0	0	0	0	0	0	0	0	0	0	0	0	0	0	0	0	0	0	0	0	0	0	0	0	0	0
Georgenia sp. Z443	Bacteria	Actinobacteria	1	1	4	1	0	0	0	0	0	0	0	11	0	4	0	0	0	0	0	0	3	0	0	0	0	0	0	0	0	0	0	0	0	0	0	0	0	1	0	0	0	0	0	0	0	0	0
Georhizobium profundi WS11	Bacteria	Proteobacteria	1	0	1	0	0	0	1	0	0	0	0	2	0	0	1	0	2	0	0	0	7	1	1	0	0	0	0	0	0	0	0	0	0	0	0	0	0	0	0	0	0	0	0	0	0	0	0
Geosporobacter ferrireducens IRF9	Bacteria	Firmicutes	0	0	2	0	0	0	0	0	0	0	0	2	0	0	0	0	5	0	0	0	4	0	0	0	0	0	0	0	1	0	0	0	0	0	0	0	1	0	0	0	0	0	0	0	0	0	0
Geovibrio thiophilus DSM 11263	Bacteria	Deferribacteres	0	0	1	0	0	0	0	0	0	0	0	0	0	0	0	0	0	0	0	0	4	0	0	0	0	0	0	0	0	0	0	0	0	0	0	0	0	0	0	0	0	0	0	0	0	0	0
Gibbsiella quercinecans FRB97	Bacteria	Proteobacteria	5	1	3	0	0	0	1	0	0	0	0	9	0	0	0	0	0	0	1	0	7	0	0	0	0	1	0	1	2	2	0	0	1	0	0	0	1	0	0	0	0	0	0	0	0	0	0
Gilliamella apicola wkB1	Bacteria	Proteobacteria	5	1	3	1	0	0	0	0	0	0	0	1	0	0	0	0	0	0	1	0	3	0	0	0	0	2	0	0	1	2	0	0	1	0	1	0	0	1	0	0	0	0	0	0	0	0	0
Gillisia sp. Hel1_33_143	Bacteria	Bacteroidetes	0	0	4	0	1	0	0	0	0	0	0	3	0	1	3	0	0	0	0	0	2	0	0	0	0	0	0	0	1	0	0	0	0	1	0	0	0	0	0	0	0	0	0	0	0	0	0
Gilvibacter sp. SZ-19	Bacteria	Bacteroidetes	0	0	2	0	0	0	0	0	0	0	0	4	0	0	2	0	0	0	1	0	2	0	0	0	0	0	0	0	1	1	0	0	0	1	0	0	0	0	0	0	0	0	0	0	0	0	0
Gimesia maris DSM 8797	Bacteria	Planctomycetes	0	0	0	0	1	0	1	0	0	0	0	6	0	0	0	0	0	0	0	0	0	0	0	0	0	0	0	0	0	0	9	0	0	0	0	0	0	0	0	0	0	0	0	0	0	0	0
Gimesia sp. E7	Bacteria	Planctomycetes	0	0	0	0	1	0	1	0	0	0	0	7	0	0	0	0	0	0	0	0	0	0	0	0	0	0	0	0	0	0	6	0	0	0	0	0	0	1	0	0	0	0	0	0	0	0	0
Glaciecola nitratireducens FR1064	Bacteria	Proteobacteria	0	1	3	0	0	0	0	0	0	0	0	8	0	0	3	3	0	0	0	0	4	0	0	0	0	0	0	0	1	0	0	0	0	0	0	0	0	0	0	0	0	0	0	0	0	0	0
Glaciecola sp. 4H-3-7+YE-5	Bacteria	Proteobacteria	1	5	5	0	1	0	1	0	1	0	0	11	0	0	6	0	0	0	0	0	4	1	0	1	0	0	2	0	2	0	0	0	1	1	0	0	1	2	0	0	0	0	0	0	4	0	0
Glaesserella parasuis SC1401	Bacteria	Proteobacteria	0	1	1	0	0	0	0	0	0	0	0	2	0	0	0	0	0	0	0	0	3	2	0	0	0	0	1	0	0	1	0	1	0	0	0	0	0	0	0	0	0	0	0	0	0	0	0
Glaesserella sp. 15-184	Bacteria	Proteobacteria	0	1	1	0	0	0	0	0	0	0	0	4	0	0	0	0	0	0	0	0	4	1	0	0	0	0	0	0	0	1	0	1	0	0	0	0	0	0	0	0	0	0	0	0	0	0	0
Gloeobacter kilaueensis JS1	Bacteria	Cyanobacteria	1	0	2	0	0	0	0	0	0	0	0	7	0	1	0	0	0	0	0	0	1	0	0	0	0	0	0	0	1	0	0	0	0	0	1	1	0	0	0	0	0	0	0	0	0	0	0
Gloeobacter violaceus PCC 7421	Bacteria	Cyanobacteria	1	0	2	0	0	0	0	0	0	0	0	7	0	0	0	0	0	0	0	0	1	0	0	0	0	0	0	0	2	0	0	0	0	0	1	0	0	0	0	0	0	0	0	0	0	0	0
Gloeocapsa sp. PCC 7428	Bacteria	Cyanobacteria	2	1	1	0	5	0	1	0	2	0	0	4	0	0	0	0	0	0	0	0	1	0	0	2	0	0	0	0	1	0	0	0	0	1	1	0	0	0	0	0	0	0	0	0	0	0	0
Gloeomargarita lithophora Alchichica-D10	Bacteria	Cyanobacteria	0	0	1	0	1	0	0	0	0	0	0	2	0	1	0	0	0	0	0	0	1	0	0	0	0	0	0	0	0	0	0	0	0	0	1	0	0	0	0	0	0	0	0	0	0	0	0
Gloeothece citriformis PCC 7424	Bacteria	Cyanobacteria	0	0	1	0	1	0	0	0	0	0	0	19	0	0	0	0	0	1	0	0	1	0	0	0	0	0	1	0	2	0	0	0	0	0	1	0	0	0	0	0	0	0	0	0	0	0	0
Gloeothece verrucosa PCC 7822	Bacteria	Cyanobacteria	1	1	1	0	1	0	0	0	1	0	0	16	0	3	0	0	0	3	0	0	1	0	0	0	0	0	0	0	1	0	0	0	0	0	1	0	0	1	0	0	0	0	0	0	0	0	0
Gluconacetobacter diazotrophicus PA1 5	Bacteria	Proteobacteria	0	0	1	0	1	0	0	0	0	0	0	4	0	1	1	0	0	0	1	0	16	0	0	0	0	0	0	0	0	2	0	0	0	1	0	0	0	0	0	0	0	0	0	0	0	0	0
Gluconobacter albidus TMW2.1191	Bacteria	Proteobacteria	0	0	1	0	0	0	0	0	0	0	0	0	0	0	0	0	0	0	1	0	9	1	0	0	0	1	0	0	0	2	0	0	0	0	0	0	0	0	0	0	0	0	0	0	0	0	0
Gluconobacter oxydans 621H	Bacteria	Proteobacteria	0	0	0	0	0	0	0	0	0	0	0	0	0	0	0	0	0	0	1	0	8	0	0	0	0	0	0	0	1	1	0	0	0	0	0	0	0	0	0	0	0	0	0	0	0	0	0
Gluconobacter thailandicus HD924	Bacteria	Proteobacteria	0	0	1	0	0	0	1	0	0	0	0	4	0	0	0	0	0	0	1	0	8	0	0	0	0	0	0	0	0	1	0	1	0	0	0	0	0	0	0	0	0	0	0	0	0	0	0
Glutamicibacter arilaitensis Re117	Bacteria	Actinobacteria	1	1	2	0	0	0	0	0	0	0	0	3	0	0	0	0	0	0	0	0	4	0	0	0	0	0	0	0	0	2	0	0	0	0	1	0	0	0	0	0	0	0	0	0	0	0	0
Glutamicibacter creatinolyticus LGCM 259	Bacteria	Actinobacteria	0	0	1	0	0	0	0	0	0	0	0	1	0	1	0	0	1	0	0	0	3	0	0	1	0	0	0	0	0	0	0	0	0	0	0	0	0	0	0	0	0	0	0	0	0	0	0
Glutamicibacter halophytocola DR408	Bacteria	Actinobacteria	2	1	3	0	0	0	0	0	0	0	0	6	0	0	0	0	0	0	0	0	3	0	0	1	0	0	0	1	0	6	1	0	2	0	1	0	1	1	0	0	0	0	0	0	0	1	0
Glutamicibacter mishrai S5-52	Bacteria	Actinobacteria	1	1	3	0	0	0	0	0	0	0	0	7	0	0	0	0	0	0	0	0	3	0	0	0	0	0	0	0	0	7	2	0	1	0	1	0	1	0	0	0	0	0	0	0	0	0	0
Glutamicibacter sp. ZJUTW	Bacteria	Actinobacteria	1	0	2	0	0	0	0	0	0	0	0	4	0	0	0	0	0	0	0	0	3	0	1	0	0	0	0	0	0	0	1	0	0	0	1	0	0	0	0	0	0	0	0	0	0	0	0
Glycocaulis alkaliphilus 6B-8	Bacteria	Proteobacteria	0	0	1	0	0	0	0	0	0	0	0	0	0	0	0	0	0	0	0	0	4	3	0	0	0	0	0	0	0	0	0	0	0	0	0	0	0	0	0	0	0	0	0	0	0	0	0
Gordonia alkanivorans YC-RL2	Bacteria	Actinobacteria	1	0	1	0	0	0	0	0	0	0	0	6	0	1	0	0	0	0	0	0	6	0	0	1	0	0	0	0	0	0	0	0	0	0	0	1	0	1	0	0	0	0	0	0	0	0	0
Gordonia bronchialis FDAARGOS_676	Bacteria	Actinobacteria	2	1	0	0	0	1	0	0	0	0	0	7	0	1	3	0	0	0	0	0	9	0	1	0	1	0	0	0	0	0	0	0	0	0	0	0	0	0	0	0	0	0	0	0	0	0	0
Gordonia insulae MMS17-SY073	Bacteria	Actinobacteria	1	0	2	0	0	0	0	0	0	0	0	7	0	3	3	0	0	0	0	0	7	0	1	0	1	0	0	0	0	0	0	0	0	0	0	1	0	1	0	0	0	0	0	0	0	0	0
Gordonia iterans Co17	Bacteria	Actinobacteria	2	0	1	0	0	0	0	0	0	0	0	3	0	0	2	0	0	0	0	0	5	0	0	0	0	0	0	0	0	0	0	0	0	0	0	0	0	1	0	0	0	0	0	0	0	0	0
Gordonia phthalatica QH-11	Bacteria	Actinobacteria	2	0	1	0	0	0	0	0	0	0	0	3	0	0	0	0	0	0	0	0	6	0	0	0	0	0	0	0	0	0	0	0	0	0	0	1	0	0	0	0	0	0	0	0	0	0	0
Gordonia polyisoprenivorans VH2	Bacteria	Actinobacteria	1	0	2	0	0	0	0	0	0	0	0	9	0	1	2	0	0	0	0	0	6	0	1	1	1	0	0	0	0	0	0	0	0	0	0	0	0	1	0	0	0	0	0	0	0	0	0
Gordonia rubripertincta CWB2	Bacteria	Actinobacteria	1	0	1	0	0	0	0	0	0	0	0	6	0	1	1	0	0	0	0	0	7	0	0	2	0	0	0	0	0	0	0	0	0	0	0	0	0	1	0	0	0	0	0	0	0	0	0
Gordonia sp. YC-JH1	Bacteria	Actinobacteria	1	0	1	0	0	0	0	0	0	0	0	3	0	0	0	0	0	0	0	0	9	0	0	0	0	0	0	0	0	0	0	0	0	0	0	0	0	0	0	0	0	0	0	0	0	0	0
Gordonia terrae JH63	Bacteria	Actinobacteria	1	0	2	0	0	0	0	0	0	0	0	6	0	2	3	0	0	0	0	0	9	0	0	1	0	0	0	0	0	0	0	0	0	0	0	2	0	0	0	0	0	0	0	0	0	0	0
Gordonibacter pamelaeae 7-10-1-b	Bacteria	Actinobacteria	0	0	0	0	0	0	0	0	0	0	0	0	0	0	0	0	0	0	0	0	0	0	0	0	0	0	0	0	0	0	0	0	0	0	0	0	0	0	0	0	0	0	0	0	0	0	0
Gottschalkia acidurici 9a	Bacteria	Firmicutes	0	0	1	0	0	0	0	0	0	0	0	2	0	0	0	0	3	0	0	0	1	0	0	1	0	0	0	0	0	0	0	0	0	0	0	0	0	0	0	0	0	0	0	0	0	0	0
Gracilibacillus sp. SCU50	Bacteria	Firmicutes	4	12	6	2	1	0	1	0	3	1	0	9	0	0	0	0	2	0	1	0	4	0	0	1	1	2	2	3	4	10	0	2	3	0	6	0	4	29	0	0	0	0	0	0	0	3	0
Gramella flava JLT2011	Bacteria	Bacteroidetes	0	7	5	0	4	0	0	0	3	0	0	8	0	1	3	0	1	0	2	0	2	0	0	1	1	4	0	2	1	1	0	0	0	1	0	0	0	12	0	0	0	0	0	0	0	3	0
Gramella forsetii KT0803	Bacteria	Bacteroidetes	0	6	3	0	0	0	0	0	0	0	0	4	0	1	7	0	0	0	0	0	3	0	0	0	0	0	1	0	1	1	0	0	0	1	0	0	0	5	0	0	0	0	0	0	0	1	0
Gramella fulva SH35	Bacteria	Bacteroidetes	0	14	8	0	3	0	0	1	0	0	0	6	0	1	4	0	1	0	3	0	2	1	1	3	2	5	1	1	3	1	1	1	0	1	0	0	0	13	0	0	0	0	0	0	0	2	0
Gramella salexigens LPB0144	Bacteria	Bacteroidetes	0	0	3	0	0	0	0	0	0	0	0	5	0	1	2	0	0	0	0	0	2	0	0	1	0	0	0	0	1	4	0	0	0	1	0	0	0	1	0	0	0	0	0	0	0	0	0
Gramella sp. MAR_2010_147	Bacteria	Bacteroidetes	0	2	4	0	0	0	0	0	0	0	0	5	0	1	3	0	0	0	1	0	2	0	0	0	0	3	0	0	1	1	0	0	0	1	0	0	0	2	0	0	0	0	0	0	0	0	0
Granulibacter bethesdensis CGDNIH1	Bacteria	Proteobacteria	0	0	1	0	0	0	0	0	0	0	0	7	0	1	0	0	0	0	0	0	6	0	0	0	0	0	0	0	0	0	0	0	0	0	0	0	0	0	0	0	0	0	0	0	0	0	0
Granulicella mallensis MP5ACTX8	Bacteria	Acidobacteria	3	16	12	0	3	0	1	1	0	0	1	11	0	2	2	0	8	0	5	0	3	2	0	0	8	8	5	1	5	0	0	4	7	1	3	4	1	5	0	0	0	0	0	0	0	1	0
Granulicella sp. WH15	Bacteria	Acidobacteria	1	1	5	0	0	0	3	0	1	0	0	10	0	2	1	0	2	0	1	0	3	0	0	0	2	4	3	0	2	0	2	0	1	0	2	1	3	1	0	0	0	0	0	0	0	2	0
Granulicella tundricola MP5ACTX9	Bacteria	Acidobacteria	1	6	6	0	4	0	1	0	1	0	0	16	0	2	1	0	1	0	2	0	3	1	0	0	4	10	4	1	3	1	0	2	0	1	1	3	1	4	0	0	0	0	0	0	0	6	0
Granulosicoccus antarcticus IMCC3135	Bacteria	Proteobacteria	1	1	1	0	0	0	0	0	2	0	0	6	0	0	15	1	0	0	1	0	4	0	0	1	0	0	0	0	0	0	0	0	1	1	1	0	1	0	0	0	0	0	0	0	0	0	0
Grimontia hollisae ATCC 33564	Bacteria	Proteobacteria	1	2	1	0	0	0	0	1	0	0	0	2	0	0	0	0	2	0	1	0	6	0	0	0	0	0	0	0	0	0	0	0	0	0	0	0	0	1	0	0	0	0	0	0	0	0	0
Gryllotalpicola sp. 2DFW10M-5	Bacteria	Actinobacteria	2	2	6	0	3	1	0	0	4	1	0	7	0	1	0	0	0	0	2	0	1	0	2	1	0	0	1	0	0	0	0	1	1	0	0	0	1	0	0	0	0	0	0	0	0	1	0
Guyparkeria halophila sp2	Bacteria	Proteobacteria	0	0	1	0	0	0	0	0	0	0	0	1	0	0	0	0	0	0	0	0	5	0	0	0	0	0	0	0	0	0	0	0	0	0	0	0	0	0	0	0	0	0	0	0	0	0	0
Gynuella sunshinyii YC6258	Bacteria	Proteobacteria	2	2	4	1	8	2	0	3	4	0	0	9	1	0	1	0	3	0	0	0	5	1	0	0	1	2	0	1	3	0	0	0	1	0	1	1	0	13	0	0	1	0	0	0	0	1	0
Haematobacter massiliensis OT1	Bacteria	Proteobacteria	0	0	2	0	0	0	0	0	0	0	0	0	0	1	0	0	0	0	0	0	12	0	1	0	0	0	0	0	0	0	0	0	0	0	0	0	0	0	0	0	0	0	0	0	0	0	0
Haematospirillum jordaniae H5569	Bacteria	Proteobacteria	0	0	1	0	0	0	0	0	0	0	0	0	0	0	0	2	0	0	0	0	3	1	0	0	0	0	0	0	0	0	0	0	0	0	0	0	0	0	0	0	0	0	0	0	0	0	0
Haemophilus aegyptius NCTC8134	Bacteria	Proteobacteria	0	0	1	0	0	0	0	0	0	0	0	0	0	0	0	0	0	2	0	0	3	1	0	0	0	0	0	0	0	0	0	0	0	0	0	0	0	0	0	0	0	0	0	0	0	0	0
Haemophilus haemolyticus NCTC10839	Bacteria	Proteobacteria	0	0	1	0	0	0	0	0	0	0	0	2	0	0	0	0	0	1	0	0	3	0	0	0	0	0	0	0	0	0	0	0	0	0	0	0	0	0	0	0	0	0	0	0	0	0	0
Haemophilus influenzae 84P36H1	Bacteria	Proteobacteria	0	0	1	0	0	0	0	0	0	0	0	0	0	0	0	0	0	0	0	0	2	1	0	0	0	0	0	0	0	0	0	0	0	0	0	0	0	0	0	0	0	0	0	0	0	0	0
Haemophilus parahaemolyticus NEB129	Bacteria	Proteobacteria	0	0	1	0	0	0	0	0	0	0	0	2	0	0	0	0	0	0	0	0	3	2	0	0	0	0	0	0	0	1	0	0	0	0	0	0	0	0	0	0	0	0	0	0	0	0	0
Haemophilus parainfluenzae LC_1315_18	Bacteria	Proteobacteria	0	0	1	0	0	0	0	0	0	0	0	2	0	0	0	0	0	0	0	0	3	1	0	0	0	0	0	0	0	1	0	0	0	0	0	0	0	0	0	0	0	0	0	0	0	0	0
Haemophilus pittmaniae NCTC13334	Bacteria	Proteobacteria	0	1	1	0	0	0	0	0	0	0	0	2	0	0	0	0	0	0	1	0	3	1	0	0	0	0	0	0	0	1	0	0	0	0	0	0	0	0	0	0	0	0	0	0	0	0	0
Haemophilus sp. oral taxon 036 F0629	Bacteria	Proteobacteria	0	0	1	0	0	0	0	0	0	0	0	2	0	0	0	0	0	0	0	0	3	0	0	0	0	0	0	0	0	1	0	0	0	0	0	0	0	0	0	0	0	0	0	0	0	0	0
Hafnia alvei CBA7135	Bacteria	Proteobacteria	3	1	2	3	0	0	2	0	0	0	0	5	0	0	0	0	0	0	1	0	7	0	0	0	0	0	0	0	1	1	0	0	0	0	0	0	0	1	0	0	0	0	0	0	0	0	0
Hahella chejuensis KCTC 2396	Bacteria	Proteobacteria	1	0	2	0	4	1	1	3	0	0	0	11	0	0	3	0	7	3	1	0	4	0	0	0	0	1	0	0	0	0	0	0	0	0	0	0	0	0	0	0	0	0	1	0	0	0	0
Hahella sp. KA22	Bacteria	Proteobacteria	1	0	2	0	4	1	1	3	0	0	0	11	0	0	3	0	6	3	1	0	5	0	0	0	0	1	0	0	0	0	1	0	0	0	0	0	1	0	0	0	0	0	1	0	0	0	0
Halalkaliarchaeum desulfuricum AArc-Sl	Archaea	Euryarchaeota	0	0	0	0	0	0	0	0	0	0	0	5	0	3	0	0	0	0	0	0	0	0	0	0	0	0	0	0	0	1	0	0	0	0	0	0	0	0	0	0	0	0	0	0	0	0	0
Halalkalicoccus jeotgali B3	Archaea	Euryarchaeota	0	3	2	0	0	0	0	0	0	0	0	1	0	0	0	0	0	0	0	0	0	0	0	1	0	0	0	0	0	1	0	0	0	1	0	0	0	0	0	0	0	0	0	0	0	0	0
Halanaeroarchaeum sulfurireducens HSR2	Archaea	Euryarchaeota	0	0	0	0	0	0	0	0	0	0	0	0	0	0	0	0	0	0	0	0	0	0	0	0	0	0	0	0	0	0	0	0	0	0	0	0	0	0	0	0	0	0	0	0	0	0	0
Halanaerobium hydrogeniformans	Bacteria	Firmicutes	1	2	1	1	0	0	0	0	0	0	0	6	0	0	0	0	0	0	0	0	1	0	0	0	0	0	0	0	0	0	1	0	0	0	0	1	0	0	0	0	0	0	0	0	0	0	0
Halanaerobium praevalens DSM 2228	Bacteria	Firmicutes	0	2	2	0	0	0	0	0	0	0	0	5	0	0	0	0	0	0	1	0	1	0	0	0	0	0	0	0	1	0	0	0	0	0	1	0	0	0	0	0	0	0	0	0	0	0	0
Halapricum salinum CBA1105	Archaea	Euryarchaeota	0	0	0	0	0	0	0	0	0	0	0	23	0	3	0	0	0	0	0	0	0	0	0	0	0	0	0	0	2	0	0	0	0	0	0	0	0	0	0	0	0	0	0	0	0	0	0
Halarcobacter bivalviorum LMG 26154	Bacteria	Proteobacteria	0	0	0	0	0	0	0	0	0	0	0	0	0	0	0	0	0	0	0	0	2	0	0	0	0	0	0	0	0	0	0	0	0	0	0	0	0	0	0	0	0	0	0	0	0	0	0
Halarcobacter ebronensis LMG 27922	Bacteria	Proteobacteria	0	0	0	0	0	0	0	0	0	0	0	1	0	0	0	2	0	0	0	0	2	1	0	0	0	0	0	0	0	0	0	0	0	0	0	0	0	0	0	0	0	0	0	0	0	0	0
Haliangium ochraceum DSM 14365	Bacteria	Proteobacteria	2	0	4	0	2	0	0	0	0	0	0	15	0	1	4	0	1	0	1	0	4	0	0	0	0	0	0	1	0	0	0	0	1	0	0	0	0	0	0	0	1	0	0	0	0	0	0
Halieaceae bacterium IMCC3088	Bacteria	Proteobacteria	0	0	3	0	0	0	0	0	0	0	0	7	0	0	1	0	0	0	0	0	3	0	0	0	0	1	0	0	1	0	0	0	0	0	0	0	0	1	0	0	0	0	0	0	0	0	0
Halioglobus japonicus NBRC 107739	Bacteria	Proteobacteria	0	1	1	0	0	0	0	0	0	0	0	1	0	0	0	0	0	0	2	0	8	0	0	0	0	0	1	1	0	0	0	0	0	0	0	0	0	0	0	0	0	0	0	0	0	0	0
Halioglobus maricola IMCC14385	Bacteria	Proteobacteria	1	0	2	0	1	0	0	0	0	0	0	1	0	0	0	0	0	0	1	0	6	0	0	1	0	0	0	0	0	0	1	0	0	0	0	0	0	0	0	0	0	0	0	0	0	0	0
Haliscomenobacter hydrossis DSM 1100	Bacteria	Bacteroidetes	1	5	6	0	1	0	0	3	6	0	0	7	0	0	3	1	1	0	2	0	4	0	1	1	2	3	2	2	2	1	4	0	1	1	0	1	0	9	0	0	0	0	0	0	0	2	0
haloarchaeon 3A1-DGR	Archaea	Euryarchaeota	0	0	0	0	0	0	0	0	0	0	0	0	0	0	0	0	0	0	0	0	0	0	0	0	0	0	0	0	0	0	0	0	0	0	0	0	0	0	0	0	0	0	0	0	0	0	0
haloarchaeon HTSR1	Archaea	Euryarchaeota	0	0	0	0	0	0	0	0	0	0	0	0	0	0	0	0	0	0	0	0	0	0	0	0	0	0	0	0	0	0	0	0	0	0	0	0	0	0	0	0	0	0	0	0	0	0	0
Haloarcula hispanica ATCC 33960 CGMCC 1.2049	Archaea	Euryarchaeota	0	0	3	0	0	0	0	0	0	0	0	4	0	3	0	0	0	0	0	0	0	0	0	0	0	0	0	0	0	1	0	0	0	0	0	0	0	0	0	0	0	0	0	0	0	0	0
Haloarcula marismortui ATCC 43049	Archaea	Euryarchaeota	0	0	2	0	0	0	0	0	0	0	0	3	0	3	0	0	0	0	0	0	0	0	0	0	0	0	0	0	0	1	0	0	0	0	0	0	0	0	0	0	0	0	0	0	0	0	0
Haloarcula sp. CBA1115	Archaea	Euryarchaeota	0	0	3	0	0	0	0	0	0	0	0	4	0	2	0	0	0	0	0	0	0	0	0	0	0	0	0	0	0	1	0	0	0	0	0	0	0	0	0	0	0	0	0	0	0	0	0
Haloarcula taiwanensis	Archaea	Euryarchaeota	0	0	1	0	0	0	0	0	0	0	0	5	0	3	0	0	0	0	0	0	0	0	0	0	0	0	0	0	0	1	0	0	0	0	0	0	0	0	0	0	0	0	0	0	0	0	0
Haloarculaceae archaeon HArcel1	Archaea	Euryarchaeota	0	2	6	0	25	0	0	3	5	1	4	1	0	3	0	0	1	0	0	0	0	0	0	1	0	0	0	0	0	0	0	0	0	0	0	1	0	2	0	0	0	0	0	0	0	0	0
Halobacillus halophilus DSM 2266	Bacteria	Firmicutes	1	1	2	1	0	0	0	0	0	0	0	10	0	0	1	0	2	0	0	0	6	0	0	0	0	0	0	2	0	2	0	0	1	0	0	0	1	1	0	0	0	0	0	0	0	0	0
Halobacillus litoralis ERB 031	Bacteria	Firmicutes	0	0	3	0	0	0	0	0	0	0	0	6	0	0	0	0	2	0	0	0	6	0	0	0	0	0	0	0	0	1	0	0	0	0	2	0	0	2	0	0	0	0	0	0	0	0	0
Halobacillus mangrovi KTB 131	Bacteria	Firmicutes	1	1	3	1	0	0	0	0	0	0	0	15	0	0	1	0	2	0	0	0	2	0	0	0	1	0	0	0	3	5	0	2	2	0	2	0	1	0	0	0	0	0	0	0	0	0	0
Halobacteriovorax marinus BE01	Bacteria	Proteobacteria	0	0	2	0	0	0	0	0	0	0	0	0	2	0	0	0	0	0	0	0	7	0	1	0	0	0	0	0	0	0	0	0	0	0	0	0	0	0	0	0	0	0	0	0	0	0	0
Halobacteriovorax sp. BALOs_7	Bacteria	Proteobacteria	0	0	2	0	0	0	0	0	0	0	0	0	2	0	0	0	0	0	0	0	12	0	0	0	0	0	0	0	0	0	0	0	0	0	0	0	0	0	0	0	0	0	0	0	0	0	0
Halobacterium hubeiense JI20-1	Archaea	Euryarchaeota	0	0	2	0	0	0	0	0	0	0	0	0	0	1	0	0	0	0	0	0	0	0	0	0	0	0	0	0	0	0	0	0	0	0	0	0	0	0	0	0	0	0	0	0	0	1	0
Halobacterium salinarum 91-R6	Archaea	Euryarchaeota	0	0	0	0	0	0	0	0	0	0	0	0	0	0	0	0	2	0	0	0	0	0	0	0	0	0	0	0	0	0	0	0	0	0	0	0	0	0	0	0	0	0	0	0	0	0	0
Halobacterium sp. DL1	Archaea	Euryarchaeota	0	0	0	0	0	0	0	0	0	0	0	0	0	0	0	0	0	0	0	0	0	0	0	0	0	0	0	0	0	0	0	0	0	0	0	0	0	0	0	0	0	0	0	0	0	0	0
Halobacteroides halobius DSM 5150	Bacteria	Firmicutes	2	2	1	3	0	0	0	0	0	0	0	9	0	0	2	0	0	0	0	0	2	0	0	0	0	0	0	1	1	1	0	1	2	0	0	1	1	6	0	0	0	0	0	0	0	2	0
Halobellus limi CGMCC 1.10331	Archaea	Euryarchaeota	0	0	0	0	0	0	0	0	0	0	0	5	0	3	0	0	0	0	0	0	0	0	0	0	0	0	0	0	0	1	0	0	1	0	0	0	1	0	0	0	0	0	0	0	0	0	0
Halobiforma lacisalsi AJ5	Archaea	Euryarchaeota	0	1	0	0	0	0	0	0	0	0	0	2	0	3	0	0	0	0	0	0	0	0	0	0	0	0	0	0	0	0	0	0	0	0	0	0	0	0	0	0	0	0	0	0	0	0	0
Halocella sp. SP3-1	Bacteria	Firmicutes	4	2	3	0	0	0	1	1	0	0	1	5	0	0	1	0	2	0	0	0	1	0	0	0	0	1	0	0	4	1	0	0	1	0	0	1	0	1	0	0	0	0	0	0	0	1	0
Halocynthiibacter arcticus PAMC 20958	Bacteria	Proteobacteria	0	1	1	0	0	0	0	0	0	0	0	2	0	0	0	0	0	0	1	0	5	1	0	0	0	0	0	0	0	1	0	0	1	0	0	0	2	0	0	0	0	0	0	0	0	0	0
Halodesulfurarchaeum formicicum HSR6	Archaea	Euryarchaeota	0	0	0	0	0	0	0	0	0	0	0	0	0	0	0	0	0	0	0	0	0	0	0	0	0	0	0	0	0	0	0	0	0	0	0	0	0	0	0	0	0	0	0	0	0	0	0
Haloferax alexandrinus wsp1	Archaea	Euryarchaeota	0	0	2	0	0	0	0	0	0	0	0	2	0	3	0	0	0	0	0	0	0	0	0	0	0	1	0	0	0	0	0	0	0	0	0	0	1	1	0	0	0	0	0	0	0	1	0
Haloferax gibbonsii ARA6	Archaea	Euryarchaeota	0	1	4	1	0	0	0	0	0	0	0	4	0	4	0	0	0	0	0	0	0	0	0	0	0	2	0	0	0	1	0	0	0	0	0	0	0	3	0	0	0	0	0	0	0	1	0
Haloferax mediterranei ATCC 33500	Archaea	Euryarchaeota	0	0	1	0	0	0	0	0	0	0	0	4	0	3	0	0	4	0	0	0	0	0	0	0	0	0	0	0	1	0	0	0	0	0	0	0	0	0	0	0	0	0	0	0	0	0	0
Haloferax volcanii DS2	Archaea	Euryarchaeota	0	0	2	1	0	0	0	0	0	0	0	2	0	4	0	0	0	0	0	0	0	0	0	0	0	2	0	0	0	0	0	0	0	0	0	0	1	0	0	0	0	0	0	0	0	1	0
Halogeometricum borinquense wsp3	Archaea	Euryarchaeota	0	0	0	0	0	0	0	0	0	0	0	1	0	3	0	0	0	0	0	0	0	0	0	1	0	0	0	0	0	0	0	0	0	0	0	0	0	0	0	0	0	0	0	0	0	0	0
Halomicrobium mukohataei ZPS1	Archaea	Euryarchaeota	0	0	1	0	0	0	0	1	0	0	0	5	0	0	0	0	7	0	1	0	0	0	0	0	0	0	0	0	0	1	0	0	0	0	0	0	0	0	0	0	0	0	0	0	0	0	0
Halomicrobium sp. ZP60	Archaea	Euryarchaeota	0	1	1	0	0	0	0	1	0	0	0	5	0	0	0	0	7	0	1	0	0	0	0	0	0	0	0	0	0	1	0	0	0	0	0	0	0	0	0	0	0	0	0	0	0	0	0
Halomicronema hongdechloris C2206	Bacteria	Cyanobacteria	2	0	1	0	0	0	0	0	0	0	0	12	0	1	0	0	0	0	0	0	2	2	0	0	0	0	0	0	0	0	0	0	0	1	1	0	0	0	0	0	0	0	0	0	0	0	0
Halomonas aestuarii Hb3	Bacteria	Proteobacteria	1	0	1	0	0	0	0	0	0	0	0	2	0	0	0	0	0	0	0	0	6	0	0	0	0	0	0	1	0	0	0	0	0	0	0	0	0	0	0	0	0	0	0	0	0	0	0
Halomonas alkaliphila X3	Bacteria	Proteobacteria	0	0	1	0	0	0	0	0	0	0	0	3	0	0	0	0	0	0	1	0	4	0	0	0	0	0	0	0	0	1	0	0	0	0	0	0	0	0	0	0	0	0	0	0	0	0	0
Halomonas axialensis Althf1	Bacteria	Proteobacteria	0	0	1	0	0	0	0	0	0	0	0	15	0	0	0	0	0	0	0	0	7	0	0	0	0	0	0	0	0	3	0	0	0	0	0	0	0	0	0	0	0	0	0	0	0	0	0
Halomonas beimenensis NTU-111	Bacteria	Proteobacteria	0	0	1	0	0	0	0	0	0	0	0	3	0	0	0	0	0	0	0	0	5	0	0	0	0	0	0	0	1	0	0	0	0	0	0	0	0	0	0	0	0	0	0	0	0	0	0
Halomonas campaniensis LS21	Bacteria	Proteobacteria	0	0	1	0	0	0	0	0	0	0	0	3	0	0	0	0	0	0	1	0	4	0	0	0	0	0	0	0	0	1	0	0	0	0	0	0	0	0	0	0	0	0	0	0	0	0	0
Halomonas chromatireducens AGD 8-3	Bacteria	Proteobacteria	0	0	1	0	0	0	0	0	0	0	0	1	0	0	0	0	0	0	0	0	5	0	0	0	0	0	0	0	0	0	0	0	0	0	0	0	0	0	0	0	0	0	0	0	0	0	0
Halomonas elongata DSM 2581 type strain: DSM 2581	Bacteria	Proteobacteria	0	0	2	0	0	0	0	0	0	0	0	2	0	0	0	0	0	0	0	0	4	0	0	0	0	0	0	0	1	0	0	0	0	0	0	0	0	4	0	0	0	0	0	0	0	1	0
Halomonas huangheensis BJGMM-B45	Bacteria	Proteobacteria	0	0	1	0	0	0	0	0	0	0	0	1	0	0	0	0	0	0	0	0	5	0	0	0	0	0	0	0	0	0	0	0	0	0	0	0	0	1	0	0	0	0	0	0	0	0	0
Halomonas hydrothermalis Slthf2	Bacteria	Proteobacteria	0	0	1	0	0	0	0	0	0	0	0	4	0	0	0	0	0	0	0	0	4	0	0	0	0	0	0	0	0	1	0	0	0	0	0	0	0	0	0	0	0	0	0	0	0	0	0
Halomonas meridiana Eplume2	Bacteria	Proteobacteria	0	0	1	0	0	0	0	0	0	0	0	4	0	0	0	0	0	0	0	0	7	0	0	0	0	0	0	0	0	1	0	0	0	0	0	0	0	0	0	0	0	0	0	0	0	0	0
Halomonas olivaria TYRC17	Bacteria	Proteobacteria	0	2	2	0	0	0	2	0	0	0	0	7	0	0	0	0	0	0	0	0	7	0	0	0	0	0	0	0	1	0	0	0	0	0	0	0	0	2	0	0	0	0	0	0	0	0	0
Halomonas sp. GFAJ-1	Bacteria	Proteobacteria	0	0	1	0	0	0	0	0	0	0	0	3	0	0	0	0	0	0	0	0	5	0	0	0	0	0	0	0	0	0	0	0	0	0	0	0	0	0	0	0	0	0	0	0	0	0	0
Halomonas sulfidaeris ATCC BAA-803	Bacteria	Proteobacteria	0	0	2	0	0	0	0	0	0	0	0	19	0	5	0	0	0	0	0	0	7	1	0	0	0	0	0	0	0	0	0	0	0	0	0	0	0	0	0	0	0	0	0	0	0	0	0
Halomonas venusta MA-ZP17-13	Bacteria	Proteobacteria	0	0	1	0	0	0	0	0	0	0	0	3	0	0	0	0	0	0	1	0	3	1	0	0	0	0	0	0	0	0	0	0	0	0	0	0	0	0	0	0	0	0	0	0	0	0	0
halophilic archaeon DL31	Archaea	Euryarchaeota	0	0	0	0	0	0	0	0	0	0	0	0	0	0	0	0	0	0	0	0	0	0	0	0	0	0	0	0	0	0	0	0	0	0	0	0	0	0	0	0	0	0	0	0	0	0	0
Halopiger xanaduensis SH-6	Archaea	Euryarchaeota	0	3	8	4	0	0	0	0	2	1	0	1	0	3	0	0	0	0	0	0	0	0	0	0	0	2	0	0	1	0	0	0	0	0	0	0	1	2	0	0	0	0	0	0	0	3	0
Haloplanus aerogenes JCM 16430	Archaea	Euryarchaeota	0	0	0	0	0	0	0	0	0	0	0	0	0	0	0	0	0	0	0	0	0	0	0	0	0	0	0	0	0	0	0	0	0	0	0	0	0	0	0	0	0	0	0	0	0	0	0
Haloplanus rallus MBLA0036	Archaea	Euryarchaeota	0	0	0	0	0	0	0	0	0	0	0	0	0	0	0	0	0	0	0	0	0	0	0	0	0	0	0	0	0	0	0	0	0	0	0	0	0	0	0	0	0	0	0	0	0	0	0
Haloplanus sp. CBA1112	Archaea	Euryarchaeota	0	0	0	0	0	0	0	0	0	0	0	0	0	0	0	0	0	0	0	0	0	0	0	0	0	0	0	0	0	0	0	0	0	0	0	0	0	0	0	0	0	0	0	0	0	0	0
Haloquadratum walsbyi C23	Archaea	Euryarchaeota	0	0	0	0	0	0	0	0	0	0	0	2	0	2	0	0	0	0	0	0	0	0	0	0	0	0	0	0	1	0	0	0	0	0	0	0	0	0	0	0	0	0	0	0	0	0	0
Halorhabdus sp. CBA1104	Archaea	Euryarchaeota	0	1	3	0	0	0	0	0	0	0	0	8	0	0	0	0	0	0	0	0	0	0	0	0	0	0	0	0	1	1	0	0	0	0	0	0	0	0	0	0	0	0	0	0	0	0	0
Halorhabdus tiamatea SARL4B type strain: SARL4B	Archaea	Euryarchaeota	0	3	6	1	6	0	0	1	6	2	1	7	0	0	0	0	0	0	0	0	0	0	0	0	0	0	0	0	1	2	0	0	0	0	0	1	1	3	0	0	0	0	0	0	0	6	0
Halorhabdus utahensis DSM 12940	Archaea	Euryarchaeota	0	3	7	2	8	0	0	1	4	2	0	1	0	2	0	0	0	0	0	0	0	0	0	0	0	0	0	0	0	0	0	0	0	0	0	1	0	4	0	0	0	0	0	0	0	1	0
Halorhodospira halochloris str. A	Bacteria	Proteobacteria	0	0	0	0	0	0	0	0	0	0	0	4	0	1	0	0	0	0	0	0	6	0	0	0	0	0	0	0	0	0	0	0	0	0	0	0	0	0	0	0	0	0	0	0	0	0	0
Halorhodospira halophila SL1	Bacteria	Proteobacteria	0	0	1	0	0	0	0	0	0	0	0	1	0	1	0	0	0	0	0	0	5	0	0	1	0	0	0	0	0	0	0	0	0	0	0	0	0	0	0	0	0	0	0	0	0	0	0
Halorientalis sp. IM1011	Archaea	Euryarchaeota	0	1	0	0	0	0	0	0	0	0	0	0	0	0	0	0	0	0	0	0	0	0	0	1	0	0	0	0	0	0	0	0	0	0	0	0	0	0	0	0	0	0	0	0	0	0	0
Halorubrum ezzemoulense Fb21	Archaea	Euryarchaeota	0	0	1	0	0	0	0	0	0	0	0	3	0	3	0	0	0	0	0	0	0	0	0	0	0	0	0	0	1	1	0	0	1	0	0	0	1	0	0	0	0	0	0	0	0	0	0
Halorubrum lacusprofundi ATCC 49239	Archaea	Euryarchaeota	0	0	0	0	0	0	0	0	0	0	0	3	0	3	0	0	0	0	0	0	0	0	0	0	0	0	0	0	0	1	0	0	1	0	0	0	1	0	0	0	0	0	0	0	0	0	0
Halorubrum sp. RHB-C	Archaea	Euryarchaeota	0	0	0	0	0	0	0	0	0	0	0	2	0	4	0	0	0	0	0	0	0	0	0	0	0	0	0	0	0	0	0	0	0	1	0	0	0	0	0	0	0	0	0	0	0	0	0
Halostagnicola larsenii XH-48	Archaea	Euryarchaeota	0	5	3	3	1	0	0	0	0	0	0	1	0	1	0	0	0	0	0	0	0	0	0	0	0	3	1	0	2	0	0	0	0	0	0	0	1	2	0	0	0	0	0	0	0	3	0
Halotalea alkalilenta IHB B 13600	Bacteria	Proteobacteria	1	0	4	0	0	0	1	0	0	0	0	8	0	1	0	0	0	0	0	0	2	0	0	0	0	0	0	0	0	0	0	0	0	1	0	0	0	0	0	0	0	0	0	0	0	0	0
Haloterrigena daqingensis JX313	Archaea	Euryarchaeota	0	0	0	0	0	0	0	0	0	0	0	0	0	1	0	0	0	0	0	0	0	0	0	1	0	0	0	0	0	0	0	0	0	0	0	0	0	0	0	0	0	0	0	0	0	0	0
Haloterrigena jeotgali A29	Archaea	Euryarchaeota	0	1	0	0	0	0	0	0	0	0	0	0	0	1	0	0	0	0	0	0	0	0	0	0	0	0	0	0	0	0	0	0	0	0	0	0	0	0	0	0	0	0	0	0	0	0	0
Haloterrigena turkmenica DSM 5511	Archaea	Euryarchaeota	0	8	2	4	3	0	0	0	1	0	0	2	0	2	0	0	1	0	0	0	0	0	0	0	1	1	0	0	1	5	0	0	0	0	0	0	1	3	0	0	0	0	0	0	0	3	0
Halothece sp. PCC 7418	Bacteria	Cyanobacteria	0	0	1	0	0	0	0	0	0	0	0	6	1	0	0	0	0	0	0	0	1	0	0	0	0	0	0	0	0	0	0	0	0	0	1	0	0	0	0	0	0	0	0	0	0	0	0
Halothermothrix orenii H 168	Bacteria	Firmicutes	3	4	2	1	0	0	0	0	0	0	0	12	0	0	3	1	1	0	0	0	0	0	0	0	0	0	0	1	3	1	0	0	0	0	3	0	0	1	0	0	0	0	0	0	0	0	0
Halothiobacillus neapolitanus c2	Bacteria	Proteobacteria	0	0	1	0	0	0	0	0	0	0	0	1	0	0	0	0	0	0	0	0	5	0	0	0	0	0	0	0	0	0	0	0	0	0	0	0	0	0	0	0	0	0	0	0	0	0	0
Halothiobacillus sp. LS2	Bacteria	Proteobacteria	0	0	1	0	1	0	1	0	0	0	0	2	0	0	0	0	0	0	0	0	4	1	0	0	0	0	0	0	0	0	0	0	0	0	0	0	0	0	0	0	0	0	0	0	0	0	0
Halovivax ruber XH-70	Archaea	Euryarchaeota	0	0	1	0	0	0	0	0	0	0	0	0	0	0	0	0	0	0	0	0	0	0	0	0	0	0	0	0	0	0	0	0	0	0	0	0	0	0	0	0	0	0	0	0	0	0	0
Halovulum dunhuangense RR4-56	Bacteria	Proteobacteria	0	0	1	0	0	0	0	0	0	0	0	0	0	0	0	0	0	0	0	0	6	0	0	0	0	0	0	0	0	0	0	0	0	0	0	0	0	0	0	0	0	0	0	0	0	0	0
Hartmannibacter diazotrophicus type strain: E19	Bacteria	Proteobacteria	0	1	2	0	1	0	1	0	0	0	0	5	0	3	1	0	0	2	0	0	5	2	1	0	0	0	0	0	0	0	1	0	0	0	0	0	0	0	0	0	0	0	0	0	0	0	0
Hathewaya histolytica NCTC503	Bacteria	Firmicutes	0	0	0	0	0	0	0	0	0	0	0	0	0	0	0	0	1	0	0	0	3	0	0	0	0	0	0	0	0	0	0	0	0	0	0	0	1	0	0	0	0	0	0	0	0	0	0
Helicobacter acinonychis str. Sheeba	Bacteria	Proteobacteria	0	0	0	0	0	0	0	0	0	0	0	0	0	0	0	0	0	0	0	0	2	0	0	0	0	0	0	0	0	0	0	0	0	0	0	0	0	0	0	0	0	0	0	0	0	0	0
Helicobacter apodemus SNUVETPUB-15-01	Bacteria	Proteobacteria	0	0	0	0	0	0	0	0	0	0	0	0	0	0	0	0	0	0	0	0	3	0	0	0	0	0	0	0	0	0	0	0	0	0	0	0	0	0	0	0	0	0	0	0	0	0	0
Helicobacter bilis AAQJH	Bacteria	Proteobacteria	0	0	0	0	0	0	0	0	0	0	0	0	0	0	0	0	0	3	0	0	2	0	0	0	0	0	0	0	0	0	1	0	0	0	0	0	0	0	0	0	0	0	0	0	0	0	0
Helicobacter bizzozeronii CIII-1	Bacteria	Proteobacteria	0	0	0	0	0	0	0	0	0	0	0	0	0	0	0	0	0	0	0	0	2	0	0	0	0	0	0	0	0	0	1	0	0	0	0	0	0	0	0	0	0	0	0	0	0	0	0
Helicobacter cetorum MIT 00-7128	Bacteria	Proteobacteria	0	0	0	0	0	0	0	0	0	0	0	0	0	0	0	0	0	0	0	0	2	0	0	0	0	0	0	0	0	0	1	0	0	0	0	0	0	0	0	0	0	0	0	0	0	0	0
Helicobacter cholecystus NCTC13205	Bacteria	Proteobacteria	0	0	0	0	0	0	0	0	0	0	0	0	0	0	0	0	0	0	0	0	2	0	0	0	0	0	0	0	0	0	1	0	0	0	0	0	0	0	0	0	0	0	0	0	0	0	0
Helicobacter cinaedi CCUG 18818 = ATCC BAA-847	Bacteria	Proteobacteria	0	0	0	0	0	0	0	0	0	0	0	0	0	0	0	0	0	2	0	0	3	0	1	0	0	0	0	0	0	0	1	0	0	0	0	0	0	0	0	0	0	0	0	0	0	0	0
Helicobacter felis ATCC 49179	Bacteria	Proteobacteria	0	0	0	0	0	0	0	0	0	0	0	0	0	0	0	0	0	0	0	0	2	0	0	0	0	0	0	0	0	0	1	0	0	0	0	0	0	0	0	0	0	0	0	0	0	0	0
Helicobacter heilmannii ASB1.4	Bacteria	Proteobacteria	0	0	0	0	0	0	0	0	0	0	0	0	0	0	0	0	0	0	0	0	2	0	0	0	0	0	0	0	0	0	1	0	0	0	0	0	0	0	0	0	0	0	0	0	0	0	0
Helicobacter hepaticus ATCC 51449	Bacteria	Proteobacteria	0	0	0	0	0	0	0	0	0	0	0	0	0	0	0	0	0	0	0	0	3	0	1	0	0	0	0	0	0	0	0	0	0	0	0	0	0	0	0	0	0	0	0	0	0	0	0
Helicobacter mustelae 12198	Bacteria	Proteobacteria	0	0	0	0	0	0	0	0	0	0	0	0	0	0	0	0	0	0	0	0	2	0	0	0	0	0	0	0	0	0	0	0	0	0	0	0	0	0	0	0	0	0	0	0	0	0	0
Helicobacter pullorum NCTC13154	Bacteria	Proteobacteria	0	0	0	0	0	0	0	0	0	0	0	0	0	0	0	0	0	0	0	0	3	0	0	0	0	0	0	0	0	0	0	0	0	0	0	0	0	0	0	0	0	0	0	0	0	0	0
Helicobacter pylori 51	Bacteria	Proteobacteria	0	0	0	0	0	0	0	0	0	0	0	0	0	0	0	0	0	0	0	0	2	0	0	0	0	0	0	0	0	0	0	0	0	0	0	0	0	0	0	0	0	0	0	0	0	0	0
Helicobacter saguini 15-1416 (F2)	Bacteria	Proteobacteria	0	0	0	0	0	0	0	0	0	0	0	0	0	0	0	0	0	0	0	0	2	0	0	0	0	0	0	0	0	0	0	0	0	0	0	0	0	0	0	0	0	0	0	0	0	0	0
Helicobacter sp. MIT 01-6242	Bacteria	Proteobacteria	0	0	0	0	0	0	0	0	0	0	0	0	0	0	0	0	0	0	0	0	2	0	0	0	0	0	0	0	0	0	1	0	0	0	0	0	0	0	0	0	0	0	0	0	0	0	0
Helicobacter suis NHP19-0020	Bacteria	Proteobacteria	0	0	0	0	0	0	0	0	0	0	0	0	0	0	0	0	0	0	0	0	2	0	0	0	0	0	0	0	0	0	1	0	0	0	0	0	0	0	0	0	0	0	0	0	0	0	0
Helicobacter typhlonius	Bacteria	Proteobacteria	0	0	0	0	0	0	0	0	0	0	0	0	0	0	0	0	0	0	0	0	3	0	1	0	0	0	0	0	0	0	1	0	0	0	0	0	0	0	0	0	0	0	0	0	0	0	0
Heliobacterium modesticaldum Ice1	Bacteria	Firmicutes	0	0	0	0	0	0	0	0	0	0	0	1	0	0	0	0	3	0	0	0	2	0	0	0	0	0	0	0	0	0	0	0	0	0	0	0	0	0	0	0	0	0	0	0	0	0	0
Heliorestis convoluta HH	Bacteria	Firmicutes	0	0	0	0	0	0	0	0	0	0	0	1	0	0	0	0	3	0	0	0	3	0	0	0	0	0	0	0	0	0	0	0	0	0	0	0	0	0	0	0	0	0	0	0	0	0	0
Herbaspirillum hiltneri N3	Bacteria	Proteobacteria	0	0	1	0	0	0	0	0	0	0	0	6	0	1	0	0	0	0	0	0	6	0	0	0	0	0	0	0	0	0	0	0	0	0	0	0	0	0	0	0	0	0	0	0	0	0	0
Herbaspirillum huttiense NFYY 53159	Bacteria	Proteobacteria	0	0	2	0	0	0	1	0	0	0	0	4	0	1	0	0	0	1	0	0	4	0	0	0	0	0	0	0	1	0	0	0	0	0	0	0	1	0	0	0	0	0	0	0	0	0	0
Herbaspirillum rubrisubalbicans DSM 11543	Bacteria	Proteobacteria	0	0	2	0	0	0	1	0	0	0	0	4	0	1	0	0	0	2	0	0	7	0	0	0	0	1	0	0	1	0	0	0	0	0	0	0	1	0	0	0	0	0	0	0	0	0	0
Herbaspirillum seropedicae AU14040	Bacteria	Proteobacteria	0	0	2	0	0	0	0	0	0	0	0	7	0	1	0	0	0	0	0	0	4	0	0	0	0	0	0	0	2	0	0	0	0	0	0	0	1	0	0	0	0	0	0	0	0	0	0
Herbaspirillum sp. meg3	Bacteria	Proteobacteria	0	0	1	0	0	0	0	0	0	0	0	6	0	1	0	0	0	0	0	0	6	0	0	0	0	0	0	0	0	0	0	0	0	0	0	0	0	0	0	0	0	0	0	0	0	0	0
Herbiconiux sp. SALV-R1	Bacteria	Actinobacteria	5	5	6	2	3	1	1	0	1	0	0	16	1	2	1	0	1	0	0	0	5	0	0	1	0	0	0	0	1	0	0	1	0	0	0	1	3	1	0	0	0	0	0	0	0	1	0
Herbinix luporum SD1D	Bacteria	Firmicutes	0	1	4	1	5	0	1	5	5	3	0	2	0	0	0	0	5	0	0	0	1	0	1	0	0	0	0	0	0	0	0	0	0	0	0	0	0	4	0	0	0	0	2	0	0	1	0
Herminiimonas arsenicoxydans	Bacteria	Proteobacteria	0	0	1	0	0	0	0	0	0	0	0	0	0	0	0	0	0	0	0	0	6	1	0	0	0	0	0	0	0	0	0	0	0	0	0	0	0	0	0	0	0	0	0	0	0	0	0
Herpetosiphon aurantiacus DSM 785	Bacteria	Chloroflexi	2	2	2	0	6	2	3	3	1	0	0	11	0	0	3	0	4	1	1	0	1	0	0	2	1	0	1	0	3	0	0	1	0	1	0	6	1	1	0	0	0	0	1	0	0	1	0
Hippea maritima DSM 10411	Bacteria	Proteobacteria	0	0	0	0	0	0	0	0	0	0	0	1	0	0	0	0	0	0	0	0	2	0	0	0	0	0	0	0	0	0	0	0	0	0	0	0	0	0	0	0	0	0	0	0	0	0	0
Hirschia baltica ATCC 49814 ATCC 59814	Bacteria	Proteobacteria	0	0	8	0	1	0	0	1	2	0	0	7	0	0	1	0	0	0	0	0	3	1	0	0	0	2	0	0	0	0	0	1	0	0	0	0	0	5	0	0	0	0	0	0	0	1	0
Histophilus somni KLM-ASF-01	Bacteria	Proteobacteria	0	1	2	0	0	0	0	0	0	0	0	2	0	0	0	0	0	0	0	0	3	1	0	0	0	0	1	0	0	0	0	0	0	0	0	0	0	0	0	0	0	0	0	0	0	0	0
Hoeflea sp. IMCC20628	Bacteria	Proteobacteria	1	1	1	0	0	0	0	1	0	0	0	6	0	0	0	0	0	0	0	0	4	0	1	0	0	0	0	0	0	0	0	0	1	0	0	0	1	1	0	0	0	0	0	0	0	0	0
Hoyosella subflava DQS3-9A1	Bacteria	Actinobacteria	0	0	3	0	0	0	0	0	0	0	0	10	0	3	0	0	0	0	0	0	11	0	0	1	0	0	0	0	0	1	0	0	0	0	0	0	0	0	0	0	0	0	0	0	0	0	0
Humibacter sp. BT305	Bacteria	Actinobacteria	3	1	5	0	1	1	0	0	0	0	0	11	0	3	1	0	1	0	0	0	4	0	0	0	0	0	1	0	0	0	0	0	0	0	0	1	0	0	0	0	0	0	0	0	0	0	0
Hungateiclostridiaceae bacterium KB18	Bacteria	Firmicutes	0	6	6	1	2	0	0	0	0	0	0	5	0	0	0	0	2	0	0	0	4	0	4	0	1	1	2	0	1	5	0	2	1	0	0	0	2	1	0	0	0	0	0	0	0	3	0
Hungateiclostridium clariflavum DSM 19732	Bacteria	Firmicutes	1	0	2	1	4	0	1	13	7	6	0	2	0	1	1	0	6	0	0	0	3	0	0	3	0	0	0	2	0	0	0	0	0	0	0	1	0	7	1	0	0	0	2	0	0	1	0
Hungateiclostridium saccincola GGR1	Bacteria	Firmicutes	1	1	3	0	6	0	2	13	5	8	0	1	0	0	2	0	5	0	0	0	4	0	0	1	0	0	0	1	0	0	0	0	0	0	0	0	0	6	1	0	0	0	1	0	0	1	0
Hungateiclostridium thermocellum ATCC 27405	Bacteria	Firmicutes	2	1	2	0	10	0	1	16	5	1	0	2	0	1	2	0	4	0	0	0	2	0	0	3	0	0	0	2	0	0	0	0	0	0	0	1	0	6	1	0	0	0	2	0	0	1	0
Hydrocarboniclastica marina soil36-7	Bacteria	Proteobacteria	0	0	1	0	0	0	0	0	0	0	0	8	0	0	0	0	0	0	0	0	6	0	0	0	0	0	0	0	0	0	0	0	0	0	0	0	0	0	0	0	0	0	0	0	0	0	0
Hydrogenimonas sp. (isolate MAG)	Bacteria	Proteobacteria	0	0	0	0	0	0	0	0	0	0	0	1	0	0	0	0	0	0	0	0	2	0	0	0	0	0	0	0	0	0	0	0	0	0	0	0	0	0	0	0	0	0	0	0	0	0	0
Hydrogenobacter sp. T-8	Bacteria	Aquificae	0	0	0	0	0	0	0	0	0	0	0	1	0	0	0	0	0	0	0	0	5	0	0	0	0	0	0	0	0	0	0	0	0	0	0	0	0	0	0	0	0	0	0	0	0	0	0
Hydrogenobacter thermophilus TK-6	Bacteria	Aquificae	0	0	0	0	0	0	0	0	0	0	0	1	0	0	0	0	0	0	0	0	4	0	0	0	0	0	0	0	0	0	0	0	0	0	0	0	0	0	0	0	0	0	0	0	0	0	0
Hydrogenobaculum sp. 3684	Bacteria	Aquificae	0	0	0	0	0	0	0	0	0	0	0	1	0	0	0	0	0	0	0	0	5	0	0	0	0	0	0	0	0	0	0	0	0	0	0	0	0	0	0	0	0	0	0	0	0	0	0
Hydrogenophaga crassostreae LPB0072	Bacteria	Proteobacteria	1	0	1	0	0	0	0	0	0	0	0	1	0	0	0	0	0	1	0	0	9	1	0	0	0	0	0	0	0	0	0	0	1	0	0	0	1	0	0	0	0	0	0	0	0	0	0
Hydrogenophaga pseudoflava DSM 1084	Bacteria	Proteobacteria	1	0	1	0	0	0	0	0	0	0	0	3	0	0	1	0	0	0	0	0	10	0	0	0	0	0	0	0	0	0	0	0	0	0	0	0	0	0	0	0	0	0	0	0	0	0	0
Hydrogenophaga sp. BA0156	Bacteria	Proteobacteria	0	0	1	0	0	0	0	0	0	0	0	0	0	1	0	0	0	0	0	0	5	0	0	0	0	0	0	0	0	0	0	0	0	0	0	0	0	0	0	0	0	0	0	0	0	0	0
Hydrogenophilus thermoluteolus TH-1	Bacteria	Proteobacteria	0	0	1	0	1	0	0	0	0	0	0	1	0	1	0	2	0	0	0	0	2	1	0	0	0	0	0	0	0	0	0	0	0	0	0	0	0	0	0	0	0	0	0	0	0	0	0
Hydrogenovibrio crunogenus SP-41	Bacteria	Proteobacteria	0	0	1	0	0	0	0	0	0	0	0	3	0	0	0	0	0	0	0	0	6	0	0	0	0	0	0	0	0	0	0	0	0	0	0	0	0	0	0	0	0	0	0	0	0	0	0
Hydrogenovibrio marinus MH-110	Bacteria	Proteobacteria	0	0	1	0	0	0	0	0	0	0	0	3	0	0	0	1	0	0	0	0	6	1	0	0	0	0	0	0	0	0	0	0	0	0	0	0	0	0	0	0	0	0	0	0	0	0	0
Hydrogenovibrio thermophilus JR-2	Bacteria	Proteobacteria	0	0	1	0	0	0	0	0	0	0	0	3	0	0	0	1	0	0	0	0	6	0	0	0	0	0	0	0	0	0	0	0	0	0	0	0	0	0	0	0	0	0	0	0	0	0	0
Hylemonella gracilis NS1	Bacteria	Proteobacteria	0	0	1	0	0	0	0	0	0	0	0	0	0	0	0	0	0	0	0	0	6	0	0	0	0	0	0	0	0	0	0	0	0	0	0	0	0	0	0	0	0	0	0	0	0	0	0
Hymenobacter jejuensis 17J68-5	Bacteria	Bacteroidetes	1	8	8	0	2	0	1	0	1	0	0	10	0	1	2	0	0	0	1	0	2	0	1	0	2	5	0	4	2	1	0	2	1	1	0	1	2	24	0	0	0	0	0	0	0	2	0
Hymenobacter nivis NBRC 111535	Bacteria	Bacteroidetes	1	4	6	0	5	0	0	1	0	0	0	9	0	1	1	0	1	0	2	0	2	0	1	5	0	2	0	2	2	1	1	1	0	1	0	0	0	9	0	0	0	0	0	0	0	0	0
Hymenobacter oligotrophus sh-6	Bacteria	Bacteroidetes	0	1	2	0	0	0	0	0	0	0	0	10	0	1	0	0	0	0	1	0	2	0	1	0	0	0	0	0	2	0	0	0	0	0	0	0	0	2	0	0	0	0	0	0	0	0	0
Hymenobacter sedentarius DG5B	Bacteria	Bacteroidetes	0	6	5	0	1	0	0	0	1	0	0	13	0	1	4	0	0	0	1	0	2	0	1	0	0	2	0	1	2	1	0	3	1	2	0	0	0	19	0	0	0	0	0	0	0	2	0
Hymenobacter sp. DG25A	Bacteria	Bacteroidetes	0	1	3	0	0	0	0	0	0	0	0	10	0	1	1	0	0	0	1	0	1	0	1	1	0	0	0	2	1	0	0	0	0	1	0	0	0	1	0	0	0	0	0	0	0	0	0
Hymenobacter swuensis DY53	Bacteria	Bacteroidetes	1	3	6	0	5	0	0	0	3	0	0	14	0	1	4	0	1	0	2	0	2	0	1	0	1	1	0	3	1	1	0	0	0	1	0	0	0	17	0	0	0	0	0	0	1	2	0
Hypericibacter adhaerens R5959	Bacteria	Proteobacteria	0	0	1	0	0	0	0	0	1	0	0	0	0	1	0	2	0	0	0	0	5	1	0	0	0	0	0	0	0	0	0	0	0	0	0	0	0	0	0	0	0	0	0	0	0	0	0
Hypericibacter terrae R5913	Bacteria	Proteobacteria	1	0	1	0	0	0	0	0	1	0	0	0	0	1	0	2	0	0	0	0	4	1	0	0	0	0	0	0	0	0	0	0	0	0	0	1	0	0	0	0	0	0	0	0	0	0	0
Hyperthermus butylicus DSM 5456	Archaea	Crenarchaeota	0	0	0	0	0	0	0	0	0	0	0	0	0	0	0	0	0	0	0	0	0	0	0	0	0	0	0	0	0	0	0	0	0	0	0	0	0	0	0	0	0	0	0	0	0	0	0
Hyphomicrobium denitrificans 1NES1	Bacteria	Proteobacteria	0	0	2	0	0	0	0	0	0	0	0	0	0	2	0	0	0	0	0	0	3	1	0	0	0	0	0	0	0	0	1	0	0	0	0	0	0	0	0	0	0	0	0	0	0	0	0
Hyphomicrobium nitrativorans NL23	Bacteria	Proteobacteria	0	0	1	0	0	0	0	1	0	0	0	0	0	1	0	0	1	0	0	0	1	1	0	0	0	0	0	0	0	0	0	0	0	0	0	0	0	0	0	0	1	0	0	0	0	0	0
Hyphomicrobium sp. MC1	Bacteria	Proteobacteria	0	0	2	0	2	0	0	0	0	0	0	0	0	1	0	0	0	0	0	0	1	2	0	0	0	0	0	0	0	0	1	0	0	0	0	0	0	0	0	0	0	0	0	0	0	0	0
Hyphomonadaceae bacterium UKL13-1	Bacteria	Proteobacteria	1	1	4	0	1	0	0	0	0	0	0	3	0	0	1	0	0	0	0	0	6	0	0	0	0	0	0	0	0	0	0	0	1	0	0	0	1	1	0	0	0	0	0	0	0	0	0
Hyphomonas neptunium ATCC 15444	Bacteria	Proteobacteria	0	0	2	0	0	0	0	0	0	0	0	2	0	1	2	0	0	0	0	0	1	1	1	0	0	0	1	0	0	0	0	0	0	0	0	0	0	0	0	0	0	0	0	0	0	0	0
Hyphomonas sp. CACIAM 19H1	Bacteria	Proteobacteria	0	0	2	0	0	0	0	0	0	0	0	2	0	2	2	0	0	0	0	0	2	1	1	0	0	0	1	0	0	0	0	0	0	0	0	0	0	0	0	0	0	0	0	0	0	0	0
Iamiaceae bacterium SCSIO 58843	Bacteria	Actinobacteria	2	1	1	0	0	0	0	0	0	0	0	10	0	0	0	0	0	0	1	0	3	0	0	0	0	0	0	0	0	0	0	0	1	0	1	0	0	3	0	0	0	0	0	0	0	0	0
Ichthyobacterium seriolicida JBKA-6	Bacteria	Bacteroidetes	0	0	1	0	0	0	0	0	0	0	0	0	0	0	0	0	0	0	1	0	0	0	0	0	0	0	0	0	0	0	0	0	0	0	0	0	0	0	0	0	0	0	0	0	0	0	0
Idiomarina andamanensis W-5T	Bacteria	Proteobacteria	0	0	1	0	0	0	0	0	0	0	0	0	0	0	0	0	0	0	0	0	4	0	0	0	0	0	0	0	0	0	0	0	0	0	0	0	0	0	0	0	0	0	0	0	0	0	0
Idiomarina loihiensis GSL 199	Bacteria	Proteobacteria	0	0	1	0	0	0	0	0	0	0	0	0	0	0	0	0	0	0	0	0	5	0	0	0	0	0	0	0	0	0	0	0	0	0	0	0	0	1	0	0	0	0	0	0	0	0	0
Idiomarina sp. X4	Bacteria	Proteobacteria	0	0	1	0	0	0	0	0	0	0	0	0	0	0	0	0	0	0	0	0	5	0	0	0	0	0	0	0	0	0	0	0	0	0	0	0	0	0	0	0	0	0	0	0	0	0	0
Idiomarinaceae bacterium HL-53	Bacteria	Proteobacteria	1	0	2	0	0	0	0	0	0	0	0	0	0	0	1	0	0	0	0	0	5	0	0	0	0	0	0	0	0	0	0	0	0	0	0	0	0	0	0	0	0	0	0	0	0	0	0
Ignavibacteriae bacterium isolate IGN2	Bacteria	Ignavibacteriae	0	0	1	0	1	0	0	0	0	0	0	6	0	0	0	0	0	0	0	0	2	0	0	0	0	0	0	0	0	0	0	0	0	0	0	0	0	0	0	0	0	0	0	0	0	0	0
Ignavibacterium album JCM 16511	Bacteria	Ignavibacteriae	0	1	3	0	2	0	0	2	0	0	0	8	0	0	1	0	0	0	1	0	3	1	0	0	0	0	0	0	0	0	0	1	0	0	1	0	0	0	0	0	0	0	0	0	0	0	0
Ignicoccus hospitalis KIN4/I	Archaea	Crenarchaeota	0	0	0	0	0	0	0	0	0	0	0	0	0	0	0	0	0	0	0	0	0	0	0	0	0	0	0	0	0	0	0	0	0	0	0	0	0	0	0	0	0	0	0	0	0	0	0
Ignicoccus islandicus DSM 13165	Archaea	Crenarchaeota	0	0	0	0	0	0	0	0	0	0	0	0	0	0	0	0	0	0	0	0	0	0	0	0	0	0	0	0	0	0	0	0	0	0	0	0	0	0	0	0	0	0	0	0	0	0	0
Ignisphaera aggregans DSM 17230	Archaea	Crenarchaeota	2	1	3	1	3	0	0	0	0	0	5	0	0	0	0	0	0	0	1	0	0	0	0	0	0	0	1	0	1	0	0	1	1	0	0	0	0	0	0	0	0	0	0	0	0	1	0
Ilumatobacter coccineus YM16-304	Bacteria	Actinobacteria	1	3	2	0	0	0	0	0	0	0	0	4	0	1	0	0	1	0	0	0	0	0	0	0	0	0	1	0	1	1	0	0	1	0	2	0	0	0	0	0	0	0	0	0	0	1	0
Ilyobacter polytropus DSM 2926	Bacteria	Fusobacteria	0	0	0	1	0	0	0	0	0	0	0	3	0	0	0	0	0	0	0	0	2	1	0	0	0	0	0	0	0	1	0	0	0	0	1	0	0	0	0	0	0	0	0	0	0	0	0
Immundisolibacter cernigliae TR3.2	Bacteria	Proteobacteria	0	0	1	0	0	0	0	0	0	0	0	3	0	0	0	0	0	0	0	0	4	1	0	0	0	0	0	0	0	0	0	0	0	0	0	1	0	0	0	0	0	0	0	0	0	0	0
Intestinibaculum porci SG0102	Bacteria	Firmicutes	10	0	1	0	0	0	0	0	0	0	0	11	0	0	0	0	0	0	0	0	0	0	3	0	0	0	0	0	0	3	0	0	2	0	0	0	0	0	0	0	0	0	0	0	0	0	0
Intestinimonas butyriciproducens AF211	Bacteria	Firmicutes	0	1	2	0	0	0	0	0	0	0	0	2	0	0	0	0	2	0	1	0	0	0	2	0	0	0	0	0	0	0	1	0	0	0	0	0	0	0	0	0	0	0	0	0	0	0	0
Intrasporangium calvum DSM 43043	Bacteria	Actinobacteria	1	0	2	1	0	0	0	0	0	0	0	15	0	2	0	0	0	0	0	0	6	0	0	0	0	0	0	0	1	1	1	0	1	0	0	0	0	0	0	0	0	0	0	0	0	0	0
Iodobacter fluviatilis PCH194	Bacteria	Proteobacteria	0	0	0	0	0	0	0	0	0	0	0	7	0	0	0	0	5	2	1	0	8	1	0	0	0	0	0	0	0	0	1	0	0	0	0	2	0	0	0	0	0	0	0	0	0	0	0
Iodobacter sp. H11R3	Bacteria	Proteobacteria	0	0	3	0	0	0	0	1	0	0	0	6	0	0	0	0	3	1	2	0	6	0	0	0	0	0	0	0	0	1	1	0	0	0	0	1	0	0	0	0	0	0	0	0	0	0	0
Isoptericola dokdonensis DS-3	Bacteria	Actinobacteria	2	1	7	0	2	2	0	1	3	0	0	9	0	2	0	0	4	1	2	0	4	0	0	0	1	1	0	1	2	0	0	1	1	0	0	1	3	5	0	0	0	0	1	0	0	2	0
Isoptericola variabilis 225	Bacteria	Actinobacteria	2	0	4	0	0	1	0	0	2	0	0	15	0	1	0	0	0	0	1	0	3	0	0	0	1	0	0	0	2	3	0	1	1	0	0	2	3	4	0	0	0	0	0	0	0	2	0
Isosphaera pallida ATCC 43644	Bacteria	Planctomycetes	0	0	0	0	1	0	0	1	0	0	0	7	0	2	0	1	0	0	0	0	0	0	0	0	0	0	1	0	0	0	1	0	0	0	0	0	0	0	0	0	0	0	0	0	0	0	0
Izhakiella sp. KSNA2	Bacteria	Proteobacteria	2	1	3	0	0	0	1	0	0	0	0	1	0	0	0	0	1	0	2	0	5	4	0	0	0	0	0	0	2	0	1	0	0	2	0	0	0	2	0	0	0	0	0	0	0	0	0
Janibacter limosus P3-3-X1	Bacteria	Actinobacteria	0	0	1	0	0	0	0	0	0	0	0	5	0	1	0	0	0	0	0	0	5	0	1	0	0	0	0	0	0	0	0	0	0	0	0	0	0	0	0	0	0	0	0	0	0	0	0
Janibacter melonis M714	Bacteria	Actinobacteria	1	0	4	1	0	0	0	0	0	0	0	9	0	2	0	0	0	0	0	0	8	0	1	0	0	0	0	0	0	0	0	0	0	0	0	1	0	2	0	0	0	0	0	0	0	1	0
Janibacter terrae YFY001	Bacteria	Actinobacteria	0	0	2	0	0	0	0	0	0	0	0	5	0	2	0	0	0	0	0	0	5	0	1	0	0	0	0	0	0	0	0	0	0	0	0	0	0	0	0	0	0	0	0	0	0	0	0
Jannaschia sp. CCS1	Bacteria	Proteobacteria	1	0	1	0	0	0	0	0	0	0	0	4	0	0	0	0	0	0	0	0	5	1	0	0	0	0	0	0	0	0	0	0	1	0	1	0	1	0	0	0	0	0	0	0	0	0	0
Janthinobacterium agaricidamnosum BHSEK	Bacteria	Proteobacteria	1	1	2	0	0	0	0	0	0	0	0	3	0	1	0	0	3	4	0	0	4	0	0	0	0	0	0	0	1	0	0	0	0	0	0	0	0	3	0	0	0	0	0	0	0	1	0
Janthinobacterium sp. 17J80-10	Bacteria	Proteobacteria	0	0	1	0	0	0	0	0	0	0	0	8	0	0	0	0	0	0	0	0	7	0	0	0	0	0	0	0	0	0	0	0	0	0	0	0	0	0	0	0	0	0	0	0	0	0	0
Janthinobacterium svalbardensis PAMC 27463	Bacteria	Proteobacteria	1	0	3	0	1	0	0	0	0	0	0	3	0	1	0	0	3	1	0	0	4	0	0	0	0	0	0	0	1	0	0	0	0	0	0	0	0	4	0	0	0	0	0	0	0	1	0
Jatrophihabitans sp. GAS493	Bacteria	Actinobacteria	2	1	8	1	0	0	0	0	0	0	0	10	0	3	6	0	3	0	0	0	7	0	0	0	0	0	0	0	0	0	0	0	1	0	0	0	0	0	0	0	0	0	0	0	0	0	0
Jeongeupia sp. USM3	Bacteria	Proteobacteria	1	0	1	0	0	0	2	1	0	0	0	1	0	0	0	0	10	2	2	0	6	1	0	0	0	0	0	0	0	0	0	0	0	0	0	0	0	0	0	0	0	0	0	0	0	0	0
Jeotgalibaca arthritidis CECT 9157	Bacteria	Firmicutes	3	1	5	0	0	0	0	0	0	0	0	10	0	0	0	0	0	0	0	0	0	0	0	0	0	1	0	0	0	3	0	0	1	0	1	0	2	2	0	0	0	0	0	0	0	0	0
Jeotgalibaca ciconiae H21T32	Bacteria	Firmicutes	6	3	6	1	1	0	1	0	1	0	0	12	0	0	0	0	0	0	0	0	1	1	1	0	1	1	0	1	2	3	0	1	4	0	1	0	5	13	0	0	0	0	0	0	2	4	0
Jeotgalibaca dankookensis EX-07	Bacteria	Firmicutes	2	1	0	0	0	0	0	0	0	0	0	6	0	0	0	0	0	0	2	0	0	0	0	0	0	0	1	0	0	0	1	0	1	0	1	0	0	0	0	0	0	0	0	0	0	0	0
Jeotgalibaca porci CCUG 69148	Bacteria	Firmicutes	2	0	5	0	0	0	1	0	1	0	0	9	0	0	0	0	0	0	0	0	2	0	0	0	2	0	0	0	0	2	0	1	0	0	0	0	1	6	0	0	0	0	0	0	0	2	0
Jeotgalibaca sp. PTS2502	Bacteria	Firmicutes	3	0	1	0	0	0	0	0	0	0	0	12	0	0	0	0	0	0	0	0	1	0	0	0	0	0	0	0	0	2	0	0	1	0	2	0	1	0	0	0	0	0	0	0	0	0	0
Jeotgalibacillus malaysiensis D5	Bacteria	Firmicutes	1	1	0	0	0	0	0	0	0	0	0	11	0	0	1	0	1	0	0	0	3	0	0	0	0	0	0	0	0	3	0	0	1	0	0	0	0	1	0	0	0	0	0	0	0	0	1
Jiangella alkaliphila DSM 45079	Bacteria	Actinobacteria	4	4	6	1	5	0	0	0	0	0	0	15	0	5	3	0	3	0	2	0	4	0	1	1	0	0	2	0	3	2	18	0	6	1	3	2	3	3	0	0	0	0	0	0	0	3	0
Jiangella sp. DSM 45060	Bacteria	Actinobacteria	3	5	7	1	1	0	0	0	1	0	0	13	0	6	1	0	2	0	3	0	3	0	1	0	0	0	1	0	2	0	10	0	3	0	4	8	1	5	0	0	0	0	0	0	0	3	0
Jonesia denitrificans DSM 20603	Bacteria	Actinobacteria	2	1	6	0	3	2	0	0	4	1	0	8	0	2	0	0	1	0	1	0	4	0	0	0	1	0	0	0	1	0	0	1	1	0	0	1	4	6	0	0	0	0	1	0	0	2	0
Kangiella geojedonensis YCS-5	Bacteria	Proteobacteria	0	0	1	0	0	0	0	0	0	0	0	0	0	0	0	0	0	0	0	0	5	0	0	0	0	0	0	0	0	0	0	0	0	0	0	0	0	0	0	0	0	0	0	0	0	0	0
Kangiella koreensis DSM 16069	Bacteria	Proteobacteria	0	0	1	0	0	0	0	0	0	0	0	0	0	0	0	0	0	0	0	0	5	0	0	0	0	0	0	0	0	0	0	0	0	0	0	0	0	0	0	0	0	0	0	0	0	0	0
Kangiella profundi FT102	Bacteria	Proteobacteria	0	0	1	0	0	0	0	0	0	0	0	0	0	0	0	0	0	0	0	0	3	0	0	0	0	0	0	0	0	0	0	0	0	0	0	0	0	0	0	0	0	0	0	0	0	0	0
Kangiella sediminilitoris KCTC 23892	Bacteria	Proteobacteria	0	0	1	0	0	0	0	0	0	0	0	0	0	0	0	0	0	0	0	0	5	0	0	0	0	0	0	0	0	0	0	0	0	0	0	0	0	0	0	0	0	0	0	0	0	0	0
Kerstersia gyiorum SWMUKG01	Bacteria	Proteobacteria	0	0	1	0	0	0	1	0	0	0	0	0	0	0	0	0	0	0	0	0	3	0	0	0	0	0	0	0	1	1	0	0	0	0	0	0	0	0	0	0	0	0	0	0	0	0	0
Ketobacter alkanivorans GI5	Bacteria	Proteobacteria	0	0	1	0	1	0	0	0	0	0	0	2	0	0	0	0	0	0	0	0	6	0	0	0	0	0	0	0	0	0	0	0	0	0	0	0	0	0	0	0	0	0	0	0	0	0	0
Ketogulonicigenium robustum SPU_B003	Bacteria	Proteobacteria	1	0	4	1	0	0	0	0	0	0	0	2	0	0	0	0	0	2	0	0	4	0	0	0	0	0	1	0	0	0	0	0	0	0	0	0	0	0	0	0	0	0	0	0	0	0	0
Ketogulonicigenium vulgare SKV	Bacteria	Proteobacteria	1	0	5	0	0	0	0	0	0	0	0	4	0	1	0	0	0	2	0	0	5	1	0	0	0	0	0	0	0	0	0	0	0	0	0	0	0	0	0	0	0	0	0	0	0	0	0
Kibdelosporangium phytohabitans KLBMP1111	Bacteria	Actinobacteria	5	6	4	3	2	3	0	1	0	0	0	9	0	3	4	0	15	1	4	0	6	0	4	2	2	3	2	1	2	0	2	0	3	0	1	1	0	1	0	0	1	0	0	0	0	0	0
Kibdelosporangium sp. MJ126-NF4	Bacteria	Actinobacteria	4	7	4	3	3	1	0	1	0	0	0	10	0	5	2	0	16	1	6	0	9	0	2	2	4	4	5	1	1	0	1	2	3	0	1	0	0	1	0	0	1	0	0	0	0	0	0
Kineobactrum sp. M2	Bacteria	Proteobacteria	0	0	0	0	0	0	0	0	0	0	0	8	0	0	0	0	0	0	0	0	6	0	0	0	0	0	0	0	0	0	0	0	0	0	0	0	0	0	0	0	0	0	0	0	0	0	0
Kineococcus radiotolerans SRS30216 = ATCC BAA-149	Bacteria	Actinobacteria	2	3	7	1	1	1	0	1	3	0	0	12	0	3	1	0	0	0	1	0	8	0	0	2	1	0	1	0	1	0	0	1	1	0	0	1	2	3	0	0	0	0	0	0	0	3	0
Kingella kingae ATCC 23331	Bacteria	Proteobacteria	0	0	1	0	0	0	0	0	0	0	0	0	0	0	0	0	0	0	0	0	4	0	0	0	0	0	0	0	0	0	0	0	0	0	0	0	0	0	0	0	0	0	0	0	0	0	0
Kiritimatiella glycovorans L21-Fru-AB	Bacteria	Kiritimatiellaeota	0	3	1	0	3	0	0	1	0	0	0	5	0	0	0	0	0	0	1	0	0	0	0	0	0	0	0	0	1	4	0	0	0	0	1	6	0	1	1	0	0	0	0	0	0	0	0
Kiritimatiellaeota bacterium S-5007	Bacteria	Kiritimatiellaeota	0	7	6	1	0	0	0	0	2	0	0	6	0	0	2	0	4	0	2	0	0	0	0	0	0	0	2	0	0	0	2	0	0	0	6	1	0	0	0	0	0	0	0	0	2	5	0
Kitasatospora albolonga YIM 101047	Bacteria	Actinobacteria	5	0	6	2	2	4	0	0	0	0	0	13	0	2	3	0	8	1	3	0	12	0	0	0	0	0	1	1	1	0	0	1	0	0	0	0	0	0	0	0	0	0	0	0	0	0	0
Kitasatospora aureofaciens DM-1	Bacteria	Actinobacteria	0	0	3	1	2	1	0	0	1	0	0	12	0	3	2	0	6	2	1	0	16	0	0	1	2	1	0	1	0	1	0	1	1	0	0	0	0	0	0	0	1	0	0	0	0	0	0
Kitasatospora setae KM-6054	Bacteria	Actinobacteria	4	0	4	2	2	3	1	2	3	1	0	18	0	1	7	0	19	2	2	0	12	0	2	0	1	0	0	1	0	0	1	1	2	0	0	0	0	2	0	0	3	0	1	0	0	2	0
Kitasatospora sp. MMS16-BH015	Bacteria	Actinobacteria	4	1	6	1	5	3	1	1	3	1	2	14	0	3	8	0	15	1	2	0	11	0	1	2	8	1	1	1	3	0	0	1	5	0	0	3	2	2	0	0	1	1	1	0	0	2	0
Klebsiella aerogenes NCTC9652	Bacteria	Proteobacteria	13	2	3	10	1	0	2	0	0	0	0	14	0	0	0	0	1	0	0	0	7	0	0	0	0	0	0	0	2	3	0	0	2	3	0	0	2	3	0	0	0	0	0	0	0	0	0
Klebsiella huaxiensis WCHKl090001	Bacteria	Proteobacteria	10	2	5	4	2	0	2	0	0	0	0	8	0	0	0	0	1	0	0	0	7	1	0	0	0	1	0	0	3	2	1	0	2	2	0	1	3	2	0	0	0	0	0	0	0	0	0
Klebsiella michiganensis RC10	Bacteria	Proteobacteria	5	1	3	4	1	0	1	0	0	0	0	6	0	0	0	0	1	0	1	0	7	2	0	0	0	0	0	0	1	2	0	0	1	1	1	0	0	0	0	0	1	0	0	0	0	0	0
Klebsiella oxytoca P620	Bacteria	Proteobacteria	9	1	3	4	2	0	2	0	0	0	0	10	0	0	0	0	2	2	0	0	6	0	0	0	0	0	0	0	2	2	0	0	2	2	0	0	1	3	0	0	0	0	0	0	0	0	0
Klebsiella pneumoniae 721005	Bacteria	Proteobacteria	0	0	0	0	0	0	0	0	0	0	0	0	0	0	0	0	0	0	0	0	2	0	0	0	0	0	0	0	0	0	0	0	0	0	0	0	0	0	0	0	0	0	0	0	0	0	0
Klebsiella quasipneumoniae HKUOPA4	Bacteria	Proteobacteria	9	2	3	5	1	0	2	0	0	0	0	8	0	0	0	0	1	0	0	0	6	0	0	0	0	0	0	0	2	2	0	0	1	2	0	0	2	3	0	0	0	0	0	0	0	0	0
Klebsiella quasivariicola KPN1705	Bacteria	Proteobacteria	8	2	2	7	1	0	2	0	0	0	0	8	0	0	0	0	1	0	1	0	13	3	0	0	0	0	0	0	1	1	0	0	1	2	0	1	2	2	0	0	0	0	0	0	0	0	0
Klebsiella sp. G5	Bacteria	Proteobacteria	5	3	2	2	0	0	1	0	0	0	0	5	0	0	0	0	0	0	1	0	7	1	0	0	0	0	0	0	2	0	0	0	0	1	1	0	0	0	0	0	0	0	0	0	0	0	0
Klebsiella variicola HKUOPLA	Bacteria	Proteobacteria	9	2	3	5	1	0	2	0	0	0	0	8	0	0	0	0	1	0	0	0	6	0	0	0	0	0	0	0	2	2	0	0	1	2	0	0	2	3	0	0	0	0	0	0	0	0	0
Kluyvera georgiana YDC799	Bacteria	Proteobacteria	2	0	0	4	0	0	0	0	0	0	0	1	0	0	0	0	0	0	0	0	0	1	0	0	0	1	0	0	0	0	0	0	1	0	4	0	0	1	0	0	0	0	0	0	0	1	0
Kluyvera intermedia CAV1151	Bacteria	Proteobacteria	9	2	2	3	0	0	2	0	0	0	0	9	0	1	0	0	0	1	0	0	9	3	0	0	0	1	0	0	3	4	2	0	0	2	0	0	1	3	0	0	0	0	0	0	0	0	0
Kluyvera sp. PO2S7	Bacteria	Proteobacteria	10	1	4	8	2	0	1	0	0	0	0	6	0	0	0	0	3	1	0	0	7	2	0	0	0	3	0	0	3	2	0	0	4	0	4	0	3	4	0	0	0	0	0	0	0	2	0
Kocuria flava HO-9041	Bacteria	Actinobacteria	0	1	0	0	0	0	0	0	0	0	0	15	0	1	0	0	0	0	0	0	3	0	1	0	0	0	0	0	0	0	0	0	1	0	0	0	0	0	0	0	0	0	0	0	0	0	0
Kocuria indica CE7	Bacteria	Actinobacteria	0	1	0	0	0	0	0	0	0	0	0	9	0	3	0	0	0	0	0	0	2	0	1	0	0	0	0	0	0	0	0	0	0	0	0	0	0	0	0	0	0	0	0	0	0	0	0
Kocuria palustris MU14/1	Bacteria	Actinobacteria	0	0	0	0	0	0	0	0	0	0	0	10	0	2	0	0	0	0	0	0	4	0	1	0	0	0	0	0	0	1	0	0	0	0	0	0	0	0	0	0	0	0	0	0	0	0	0
Kocuria rhizophila DC2201	Bacteria	Actinobacteria	0	1	0	0	0	0	0	0	0	0	0	8	0	1	0	0	0	0	0	0	1	0	1	0	0	0	0	0	0	0	0	0	0	0	0	0	0	0	0	0	0	0	0	0	0	0	0
Kocuria rosea ATCC 186	Bacteria	Actinobacteria	1	0	2	0	0	0	1	0	1	0	0	12	0	2	0	0	1	0	0	0	3	0	1	3	0	0	0	0	1	2	0	0	0	0	0	0	0	0	0	0	0	0	0	0	0	0	0
Kocuria sp. KD4	Bacteria	Actinobacteria	0	2	0	0	0	0	0	0	0	0	0	9	0	3	0	0	0	0	0	0	2	0	1	0	0	0	0	0	0	0	0	0	1	0	0	0	0	0	0	0	0	0	0	0	0	0	0
Komagataeibacter europaeus SRCM101446	Bacteria	Proteobacteria	0	0	3	0	1	0	1	0	0	0	0	4	0	0	0	0	0	0	1	0	11	0	0	0	0	1	0	0	0	1	0	0	0	1	0	0	0	0	0	0	0	0	0	0	0	0	0
Komagataeibacter medellinensis NBRC 3288	Bacteria	Proteobacteria	0	0	2	0	1	0	1	0	0	0	0	5	0	0	0	0	0	0	1	0	10	0	0	0	0	0	0	0	0	1	0	0	0	1	0	0	0	0	0	0	0	0	0	0	0	0	0
Komagataeibacter nataicola RZS01	Bacteria	Proteobacteria	0	0	2	0	1	0	1	0	0	0	0	3	0	0	0	0	0	0	2	0	7	2	0	0	0	0	0	0	0	0	0	0	0	1	0	0	0	0	0	0	0	0	0	0	0	0	0
Komagataeibacter rhaeticus iGEM	Bacteria	Proteobacteria	0	0	3	0	1	0	1	0	0	0	0	9	0	0	0	0	0	0	1	0	7	0	0	0	0	0	0	0	0	2	0	0	0	1	0	0	0	0	0	0	0	0	0	0	0	0	0
Komagataeibacter saccharivorans CV1	Bacteria	Proteobacteria	0	0	2	0	0	0	1	0	0	0	0	4	0	0	0	0	0	0	1	0	10	0	0	0	0	0	0	0	0	1	0	0	0	1	0	0	0	0	0	0	0	0	0	0	0	0	0
Komagataeibacter xylinus DSM 2325	Bacteria	Proteobacteria	0	0	2	0	1	0	1	0	0	0	0	4	0	0	0	0	0	0	1	0	8	0	0	0	0	0	0	0	0	0	0	0	0	1	0	0	0	0	0	0	0	0	0	0	0	0	0
Kordia antarctica IMCC3317	Bacteria	Bacteroidetes	0	2	2	0	0	0	0	0	0	0	0	7	0	0	3	5	0	0	1	0	3	0	1	0	0	0	0	1	2	0	0	0	0	0	0	0	0	0	0	0	0	0	0	0	0	0	0
Kordia sp. SMS9	Bacteria	Bacteroidetes	0	1	4	0	2	0	1	1	0	0	0	7	0	0	3	3	0	0	1	0	3	0	1	1	0	0	0	4	2	0	0	0	0	0	0	0	0	0	0	0	0	0	0	0	0	0	0
Kosakonia cowanii FBS 223	Bacteria	Proteobacteria	10	2	3	3	0	0	2	0	0	0	0	8	0	2	0	0	2	0	0	0	7	4	0	0	0	0	0	0	2	2	0	0	0	2	0	0	2	1	0	0	0	0	0	0	0	0	0
Kosakonia oryzae D4	Bacteria	Proteobacteria	9	2	3	3	0	0	3	0	0	0	0	9	0	0	0	0	2	1	1	0	6	4	0	0	0	1	0	0	2	1	1	0	0	2	0	0	1	1	0	0	0	0	0	0	0	0	0
Kosakonia radicincitans DSM 107547	Bacteria	Proteobacteria	9	1	3	3	0	0	3	0	0	0	0	8	0	0	0	0	2	1	1	0	9	4	0	0	0	1	0	0	2	1	1	0	0	2	0	0	1	1	0	0	0	0	0	0	0	0	0
Kosakonia sacchari DSM 107661	Bacteria	Proteobacteria	9	2	3	3	0	0	3	0	0	0	0	9	0	1	0	0	1	0	2	0	5	7	0	0	0	1	0	0	1	1	0	0	0	2	0	0	1	1	0	0	0	0	0	0	0	0	0
Kosakonia sp. CCTCC M2018092	Bacteria	Proteobacteria	10	2	3	3	0	0	2	0	0	0	0	8	0	2	0	0	2	0	2	0	8	5	0	0	0	0	0	0	2	2	0	0	0	2	0	0	2	1	0	0	0	0	0	0	0	0	0
Kosmotoga olearia TBF 19.5.1	Bacteria	Thermotogae	2	0	2	0	0	0	0	0	0	0	0	9	0	1	0	0	0	0	0	0	0	0	0	0	0	0	0	0	2	0	0	0	1	0	1	0	0	0	0	0	0	0	0	0	0	0	0
Kosmotoga pacifica SLHLJ1	Bacteria	Thermotogae	2	1	0	0	1	0	0	0	0	0	0	8	0	1	0	0	0	0	0	0	2	0	0	0	0	0	0	0	2	0	0	0	1	0	1	0	0	0	0	0	0	0	0	0	0	1	0
Kozakia baliensis NBRC 16680	Bacteria	Proteobacteria	0	0	0	0	2	0	0	0	0	0	0	5	0	2	0	0	0	0	0	0	8	0	0	0	0	0	0	0	0	1	0	0	0	1	0	1	0	0	0	0	0	0	0	0	0	0	0
Kribbella flavida DSM 17836	Bacteria	Actinobacteria	5	5	9	2	3	0	0	0	0	0	1	17	0	3	4	0	8	2	3	0	7	0	1	2	0	1	1	2	5	0	2	1	4	0	3	3	2	4	0	0	0	0	0	0	0	2	0
Kroppenstedtia eburnea DSM 45196	Bacteria	Firmicutes	1	0	2	1	0	0	0	0	0	0	0	2	0	2	0	0	3	0	0	0	2	0	1	0	0	1	0	0	0	1	0	0	0	0	0	0	0	0	0	0	0	0	0	0	0	1	1
Kroppenstedtia pulmonis W9323	Bacteria	Firmicutes	0	0	1	1	0	0	0	0	0	0	0	1	0	0	0	0	3	0	0	0	2	0	0	0	0	0	0	0	0	1	0	0	0	0	0	0	0	0	0	0	0	0	0	0	0	0	0
Ktedonosporobacter rubrisoli SCAWS-G2	Bacteria	Chloroflexi	3	4	6	4	5	0	0	0	0	0	0	6	0	4	0	0	1	0	1	0	2	0	0	0	0	0	0	0	0	0	0	0	0	0	4	1	0	1	0	0	0	0	0	0	0	0	0
Kurthia sp. 11kri321	Bacteria	Firmicutes	0	0	0	0	0	0	0	0	0	0	0	0	0	0	0	0	0	0	1	0	1	0	3	0	0	0	0	0	0	0	0	0	0	0	0	0	0	0	0	0	0	0	0	0	0	0	0
Kurthia zopfii NCTC404	Bacteria	Firmicutes	0	0	0	0	0	0	0	0	0	0	0	0	0	0	0	0	0	0	0	0	1	0	4	0	0	0	0	0	0	0	0	0	0	0	0	0	0	0	0	0	0	0	0	0	0	0	0
Kushneria konosiri X49	Bacteria	Proteobacteria	0	0	4	0	0	0	0	0	0	0	0	9	0	1	0	0	0	0	0	0	3	1	0	0	0	0	0	0	0	0	0	0	0	2	0	0	1	0	0	0	0	0	0	0	0	0	0
Kushneria marisflavi SW32	Bacteria	Proteobacteria	0	0	4	0	0	0	0	0	0	0	0	9	0	2	0	0	0	0	0	0	3	0	0	0	0	0	0	0	0	0	0	0	0	2	0	0	0	0	0	0	0	0	0	0	0	0	0
Kushneria sp. YCWA18	Bacteria	Proteobacteria	0	0	2	0	0	0	0	0	0	0	0	9	0	1	0	0	0	0	0	0	4	3	0	0	0	0	0	0	0	0	0	0	0	2	0	0	0	1	0	0	0	0	0	0	0	1	0
Kutzneria albida DSM 43870	Bacteria	Actinobacteria	5	5	6	3	2	0	0	1	0	0	1	11	0	4	5	0	17	2	4	0	10	0	4	1	6	1	2	2	3	1	0	2	1	0	1	0	1	0	0	0	2	0	0	0	0	2	0
Kyrpidia spormannii EA-1	Bacteria	Firmicutes	0	1	0	0	0	0	0	0	0	0	0	0	0	0	0	0	2	0	0	0	2	0	0	0	0	0	0	0	0	0	0	0	0	0	0	0	0	0	0	0	0	0	0	0	0	0	0
Kyrpidia tusciae DSM 2912	Bacteria	Firmicutes	0	1	1	0	0	0	0	0	0	0	0	0	0	0	0	0	2	0	0	0	2	0	0	0	0	0	0	0	0	0	0	0	0	0	0	0	0	0	0	0	0	0	0	0	0	0	0
Kytococcus sedentarius DSM 20547	Bacteria	Actinobacteria	0	0	1	0	0	0	0	0	0	0	0	5	0	1	0	0	0	0	0	0	4	0	1	0	0	0	0	0	0	0	0	0	0	0	0	0	0	0	0	0	0	0	0	0	0	0	0
Labilibaculum antarcticum SPP2	Bacteria	Bacteroidetes	0	29	17	0	3	0	0	1	2	0	0	8	0	1	11	3	0	0	3	0	4	0	0	0	1	2	7	5	4	0	0	0	2	0	1	0	0	10	0	0	0	1	0	0	0	0	0
Labilithrix luteola DSM 27648	Bacteria	Proteobacteria	0	0	2	0	5	0	0	0	0	0	0	12	0	5	1	0	0	0	1	2	4	0	1	1	0	0	0	0	2	0	0	1	0	0	0	0	0	1	3	0	0	0	0	0	0	0	0
Labrenzia aggregata RMAR6-6	Bacteria	Proteobacteria	1	2	1	0	1	0	1	0	0	0	0	1	0	0	1	0	0	0	1	0	6	0	2	0	0	0	0	0	1	0	0	0	1	0	0	0	1	1	0	0	0	0	0	0	0	1	0
Labrenzia sp. VG12	Bacteria	Proteobacteria	1	1	2	0	2	0	0	0	0	0	0	1	0	0	0	0	0	0	1	0	5	0	2	0	0	0	0	0	1	0	0	0	1	0	0	0	1	1	0	0	0	0	0	0	0	0	0
Labrys neptuniae KNU-23	Bacteria	Proteobacteria	1	0	2	2	0	0	0	0	0	0	0	7	0	5	1	0	0	0	2	0	7	1	4	0	0	0	0	0	0	0	1	0	0	0	1	0	0	0	0	0	0	0	0	0	0	2	0
Laceyella sp. FBKL4.010	Bacteria	Firmicutes	0	0	3	1	0	0	0	0	0	0	0	3	0	1	0	0	3	0	0	0	2	0	1	0	0	0	0	0	0	0	0	0	0	0	0	0	0	0	0	0	0	0	0	0	0	0	0
Lachnoanaerobaculum umeaense DSM 23576 = CCUG 58757	Bacteria	Firmicutes	0	3	3	0	0	0	0	0	0	0	0	9	0	0	0	0	1	0	0	0	0	0	1	0	0	0	0	0	2	2	0	0	1	0	0	0	0	1	0	0	0	0	0	0	0	0	0
Lachnoclostridium phytofermentans ISDg	Bacteria	Firmicutes	1	5	8	3	3	0	1	1	6	1	1	7	0	0	1	0	7	2	3	0	0	0	1	3	0	5	3	2	3	0	0	0	2	0	1	0	0	8	0	0	0	0	1	0	0	1	0
Lachnoclostridium sp. YL32	Bacteria	Firmicutes	6	9	4	3	1	0	0	0	0	0	0	10	0	0	0	0	2	0	0	0	7	0	1	0	0	3	0	0	6	2	2	1	5	0	2	0	4	2	0	0	0	0	0	0	0	0	0
Lachnospiraceae bacterium KGMB03038	Bacteria	Firmicutes	0	1	0	0	0	0	0	0	0	0	0	8	0	0	0	0	1	0	0	0	3	0	1	0	0	0	0	0	0	0	0	0	2	0	1	0	0	0	0	0	0	0	0	0	0	0	0
Lacimicrobium alkaliphilum YelD216	Bacteria	Proteobacteria	1	2	6	0	0	0	1	1	1	0	0	9	0	0	0	0	1	0	2	0	4	0	0	0	0	2	0	0	1	0	0	0	0	0	0	0	0	11	0	0	0	0	0	0	0	1	0
Lacinutrix sp. 5H-3-7-4	Bacteria	Bacteroidetes	0	0	1	0	1	0	0	0	0	0	0	5	0	0	0	0	0	0	0	0	2	0	0	0	0	0	0	0	1	0	0	0	0	0	0	0	0	0	0	0	0	0	0	0	0	0	0
Lacinutrix venerupis DOK2-8	Bacteria	Bacteroidetes	0	0	3	0	1	0	0	0	0	0	0	5	0	0	2	0	0	0	0	0	2	0	0	0	0	0	0	0	2	0	0	0	0	0	0	0	0	0	0	0	0	0	0	0	0	0	0
Lactobacillus acetotolerans CN247	Bacteria	Firmicutes	4	0	0	0	0	0	0	0	0	0	0	5	0	0	0	0	0	0	0	0	4	0	1	0	0	0	0	0	2	1	0	0	0	0	0	0	0	0	0	0	0	0	0	0	0	0	0
Lactobacillus acidipiscis ACA-DC 1533	Bacteria	Firmicutes	5	0	0	1	0	0	0	0	0	0	0	7	0	0	0	0	0	0	0	0	3	0	5	0	0	0	0	0	0	0	0	1	1	0	1	0	0	0	0	0	1	0	0	0	0	0	0
Lactobacillus acidophilus FSI4	Bacteria	Firmicutes	8	1	0	1	0	0	1	0	0	0	0	9	0	0	0	0	0	0	0	0	0	0	3	0	0	0	0	0	3	2	0	0	1	0	0	0	2	0	0	0	0	0	0	0	0	0	0
Lactobacillus agilis La3	Bacteria	Firmicutes	4	0	1	0	0	0	0	0	0	0	0	6	0	0	0	0	0	0	0	0	2	0	4	0	0	0	0	0	0	2	0	0	1	0	0	0	0	0	0	0	0	0	0	0	0	0	0
Lactobacillus alimentarius DSM 20249	Bacteria	Firmicutes	11	1	1	0	0	0	0	0	0	0	0	6	0	0	0	0	0	0	0	0	0	0	2	0	0	0	0	0	1	1	0	1	1	0	4	0	1	0	0	0	0	0	0	0	0	0	0
Lactobacillus allii WiKim39	Bacteria	Firmicutes	10	0	1	1	0	0	0	0	0	0	0	9	0	0	0	0	0	0	0	0	3	0	3	0	0	0	0	0	0	2	0	0	0	0	1	0	0	0	0	0	0	0	0	0	0	0	0
Lactobacillus amylolyticus L6	Bacteria	Firmicutes	1	0	1	1	0	0	0	0	0	0	0	5	0	0	0	0	0	0	0	0	0	0	2	0	0	0	0	0	1	0	0	0	0	0	0	0	0	0	0	0	0	0	0	0	0	0	0
Lactobacillus amylophilus DSM 20533 = JCM 1125	Bacteria	Firmicutes	2	0	0	0	0	0	1	0	0	0	0	5	0	0	0	0	0	0	0	0	1	0	1	0	0	0	0	0	1	0	0	0	0	0	0	0	0	0	0	0	0	0	0	0	0	0	0
Lactobacillus amylovorus JBD401	Bacteria	Firmicutes	5	1	0	1	0	0	0	0	0	0	0	7	0	0	0	0	0	0	0	0	2	0	4	0	0	0	0	0	2	1	0	0	1	0	0	0	1	0	0	0	0	0	0	0	0	0	0
Lactobacillus animalis LL1	Bacteria	Firmicutes	7	1	0	1	0	0	0	0	0	0	0	5	0	0	2	0	0	0	0	0	0	0	3	0	0	0	0	0	0	2	1	1	1	0	0	0	0	0	0	0	0	0	0	0	0	0	0
Lactobacillus apis ESL0185	Bacteria	Firmicutes	9	0	1	0	0	0	0	0	0	0	0	1	0	0	0	0	0	0	0	0	2	0	1	0	0	0	2	0	2	2	0	0	0	0	2	0	0	0	0	0	0	0	0	0	0	0	0
Lactobacillus backii TMW 1.1991	Bacteria	Firmicutes	1	0	0	0	0	0	0	0	0	0	0	1	0	0	0	0	0	0	0	0	0	0	2	0	0	0	0	0	1	0	0	0	0	0	0	0	0	0	0	0	0	0	0	0	0	0	0
Lactobacillus bifermentans LB003	Bacteria	Firmicutes	0	0	0	1	0	0	0	0	0	0	0	0	0	0	0	0	0	0	0	0	1	0	2	0	0	0	0	0	0	0	0	0	0	0	0	0	0	0	0	0	0	0	0	0	0	0	0
Lactobacillus brevis ATCC 367	Bacteria	Firmicutes	1	2	1	0	0	0	1	0	0	0	0	2	0	0	0	0	0	0	0	0	0	0	4	0	0	0	0	1	2	0	0	0	1	0	0	0	0	3	0	0	0	0	0	0	0	2	0
Lactobacillus buchneri NRRL B-30929	Bacteria	Firmicutes	0	3	1	0	0	0	0	0	0	0	0	3	0	0	0	0	0	0	0	0	2	0	6	0	1	0	0	1	1	0	0	0	1	0	0	0	0	2	0	0	0	0	0	0	0	2	0
Lactobacillus casei str. Zhang	Bacteria	Firmicutes	4	0	1	1	0	0	0	0	0	0	0	10	0	0	0	0	0	0	1	0	0	0	3	0	0	0	2	0	1	2	0	1	2	0	2	0	0	0	0	0	0	0	0	0	0	0	0
Lactobacillus coryniformis subsp. torquens DSM 20004 = KCTC 3535	Bacteria	Firmicutes	3	1	0	1	0	0	0	0	0	0	0	4	0	0	0	0	0	0	0	0	1	0	0	0	0	0	0	0	1	1	0	0	2	0	0	0	0	0	0	0	0	0	0	0	0	0	0
Lactobacillus crispatus AB70	Bacteria	Firmicutes	1	1	0	1	0	0	1	0	0	0	0	4	0	0	0	0	0	0	0	0	7	0	5	0	0	0	0	0	3	1	0	0	0	0	0	0	1	0	0	0	0	0	0	0	0	0	0
Lactobacillus crustorum MN047	Bacteria	Firmicutes	9	0	1	0	0	0	0	0	0	0	0	4	0	0	0	0	0	0	0	0	0	0	2	0	0	0	0	0	0	0	0	0	1	0	0	0	0	0	0	0	0	0	0	0	0	0	0
Lactobacillus curieae CCTCC M 2011381	Bacteria	Firmicutes	0	2	2	0	0	0	0	0	0	0	0	3	0	0	0	0	0	0	0	0	2	0	5	0	0	0	0	0	1	0	0	0	2	0	0	0	0	3	0	0	0	0	0	0	0	2	0
Lactobacillus curvatus KG6	Bacteria	Firmicutes	7	0	0	1	0	0	0	0	0	0	0	3	0	0	0	0	0	0	0	0	0	0	1	0	0	0	0	0	0	0	0	0	0	0	0	0	0	0	0	0	0	0	0	0	0	0	0
Lactobacillus delbrueckii subsp. bulgaricus ATCC 11842 = JCM 1002	Bacteria	Firmicutes	0	1	0	0	0	0	0	0	0	0	0	0	0	0	0	0	1	0	0	0	0	0	2	0	0	0	0	0	1	0	0	0	0	0	0	0	0	0	0	0	0	0	0	0	0	0	0
Lactobacillus dextrinicus LH506	Bacteria	Firmicutes	5	0	2	0	0	0	0	0	0	0	0	4	0	0	0	0	0	0	1	0	3	0	4	0	0	0	1	0	1	1	0	1	0	0	1	0	0	0	0	0	0	0	0	0	0	0	0
Lactobacillus farciminis CNCM-I-3699-R	Bacteria	Firmicutes	10	0	1	1	0	0	1	0	0	0	0	5	0	0	0	0	0	0	0	0	1	0	0	0	0	0	0	0	1	1	0	0	1	0	0	0	0	0	0	0	0	0	0	0	0	0	0
Lactobacillus fermentum 47-7	Bacteria	Firmicutes	0	1	0	0	0	0	0	0	0	0	0	1	0	0	0	0	0	0	0	0	0	0	0	0	0	0	0	0	0	1	0	0	0	0	0	0	0	0	0	0	0	0	0	0	0	0	0
Lactobacillus fructivorans LF543	Bacteria	Firmicutes	0	0	0	0	0	0	0	0	0	0	0	1	0	0	0	0	0	0	0	0	4	0	2	0	0	0	0	0	0	0	0	0	0	0	0	0	0	0	0	0	0	0	0	0	0	0	0
Lactobacillus frumenti LF145	Bacteria	Firmicutes	0	1	0	0	0	0	0	0	0	0	0	1	0	0	0	0	0	0	0	0	3	0	3	0	0	0	0	0	0	0	0	0	1	0	0	0	0	0	0	0	0	0	0	0	0	0	0
Lactobacillus futsaii Y97	Bacteria	Firmicutes	7	0	1	1	0	0	1	0	0	0	0	4	0	0	0	0	0	0	0	0	2	0	3	0	0	0	0	0	0	1	0	1	0	0	0	0	0	0	0	0	0	0	0	0	0	0	0
Lactobacillus gallinarum HFD4	Bacteria	Firmicutes	0	1	0	1	0	0	1	0	0	0	0	1	0	0	0	0	0	0	0	0	0	0	4	0	0	0	0	0	1	0	0	0	0	0	0	0	0	0	0	0	0	0	0	0	0	0	0
Lactobacillus gasseri ATCC 33323 = JCM 1131	Bacteria	Firmicutes	7	0	1	0	0	0	1	0	0	0	0	6	0	0	0	0	0	0	0	0	0	0	5	0	0	0	0	0	3	2	0	0	1	0	0	0	0	0	0	0	0	0	0	0	0	0	0
Lactobacillus gastricus LG045	Bacteria	Firmicutes	2	2	0	0	0	0	0	0	0	0	0	6	0	0	0	0	0	0	0	0	2	0	0	0	0	0	0	0	1	2	0	0	1	0	0	0	0	0	0	0	0	0	0	0	0	0	0
Lactobacillus ginsenosidimutans EMML 3141	Bacteria	Firmicutes	1	1	1	0	0	0	0	0	0	0	0	1	0	0	0	0	0	0	0	0	1	0	0	0	0	0	0	0	0	0	0	0	1	0	0	0	0	0	0	0	0	0	0	0	0	0	0
Lactobacillus graminis LG542	Bacteria	Firmicutes	11	0	0	1	0	0	0	0	0	0	0	1	0	0	0	0	0	0	1	0	0	0	1	0	0	0	0	0	2	0	0	0	0	0	1	0	0	0	0	0	0	0	0	0	0	0	0
Lactobacillus harbinensis LH991	Bacteria	Firmicutes	7	6	4	1	1	0	0	0	0	0	0	10	0	0	0	0	1	0	1	0	3	0	4	0	1	3	4	0	4	4	0	1	3	0	3	0	3	6	0	0	0	0	0	0	1	3	0
Lactobacillus heilongjiangensis DSM 28069	Bacteria	Firmicutes	11	0	1	2	0	0	1	0	0	0	0	6	0	0	0	0	0	0	0	0	0	0	0	0	0	0	1	0	1	2	0	0	1	0	1	0	0	0	0	0	0	0	0	0	0	0	0
Lactobacillus helsingborgensis ESL0183	Bacteria	Firmicutes	4	1	0	1	0	0	0	0	0	0	0	1	0	0	1	0	0	0	0	0	3	0	1	0	0	0	2	0	1	3	1	0	0	0	0	0	0	0	0	0	0	0	0	0	0	1	0
Lactobacillus helveticus D75	Bacteria	Firmicutes	2	1	0	0	0	0	0	0	0	0	0	1	0	0	0	0	0	0	0	0	0	0	2	0	0	0	0	0	1	0	0	0	0	0	0	0	0	0	0	0	0	0	0	0	0	0	0
Lactobacillus hilgardii LH500	Bacteria	Firmicutes	0	1	1	0	0	0	0	0	0	0	0	3	0	0	0	0	0	0	1	0	3	0	7	0	0	0	0	0	0	0	0	0	1	0	0	0	0	0	0	0	0	0	0	0	0	0	0
Lactobacillus hokkaidonensis JCM 18461	Bacteria	Firmicutes	2	2	1	0	0	0	0	0	0	0	0	1	0	0	0	0	0	0	0	0	3	0	3	0	0	2	0	1	4	0	0	0	1	0	0	0	0	3	0	0	0	0	0	0	0	0	0
Lactobacillus hordei TMW 1.1822	Bacteria	Firmicutes	11	0	3	0	0	0	0	0	0	0	0	4	0	0	0	0	0	0	0	0	1	0	4	0	0	0	0	0	0	1	0	0	0	0	1	0	0	0	0	0	0	0	0	0	0	0	0
Lactobacillus iners KY	Bacteria	Firmicutes	0	0	0	1	0	0	0	0	0	0	0	5	0	0	0	0	0	0	0	0	1	0	2	0	0	0	0	0	2	0	0	0	0	0	0	0	0	0	0	0	0	0	0	0	0	0	0
Lactobacillus jensenii SNUV360	Bacteria	Firmicutes	5	0	0	1	0	0	1	0	0	0	0	5	0	0	0	0	0	0	0	0	1	0	2	0	0	0	0	0	1	2	0	0	0	0	0	0	0	0	0	0	0	0	0	0	0	0	0
Lactobacillus jinshani HSLZ-75	Bacteria	Firmicutes	0	0	1	0	0	0	0	0	0	0	0	0	0	0	0	0	0	0	0	0	0	0	4	0	0	0	0	0	0	1	0	0	0	0	0	0	0	0	0	0	0	0	0	0	0	0	0
Lactobacillus johnsonii DC22.2	Bacteria	Firmicutes	4	0	0	0	0	0	0	0	0	0	0	5	0	0	0	0	0	0	0	0	0	0	2	0	0	0	0	0	2	1	0	0	1	0	0	0	1	0	0	0	0	0	0	0	0	0	0
Lactobacillus kefiranofaciens ZW3	Bacteria	Firmicutes	2	1	1	0	0	0	0	0	0	0	0	2	0	0	0	0	0	0	0	0	0	0	4	0	0	0	0	0	2	2	0	0	2	0	0	0	1	0	0	0	0	0	0	0	0	0	0
Lactobacillus kefiri DH5	Bacteria	Firmicutes	0	2	1	0	0	0	0	0	0	0	0	1	0	0	0	0	0	0	0	0	3	0	4	0	0	0	0	0	0	0	0	0	2	0	0	1	0	1	0	0	0	0	0	0	0	0	0
Lactobacillus koreensis 26-25	Bacteria	Firmicutes	1	1	2	0	0	0	1	0	0	0	0	3	0	0	0	0	0	0	1	0	1	0	3	0	1	0	0	1	5	0	0	0	3	0	0	0	2	2	0	0	1	0	0	0	0	6	0
Lactobacillus kullabergensis ESL0186	Bacteria	Firmicutes	10	0	2	0	0	0	0	0	0	0	0	4	0	0	0	0	0	0	0	0	2	0	1	0	0	0	2	0	2	3	0	0	0	0	0	1	0	0	0	0	0	0	0	0	0	0	0
Lactobacillus kunkeei MP2	Bacteria	Firmicutes	0	0	0	0	0	0	0	0	0	0	0	0	0	0	0	0	0	0	1	0	2	0	6	0	0	0	0	0	0	1	0	0	0	0	0	0	0	0	0	0	0	0	0	0	0	0	0
Lactobacillus lindneri TMW 1.1993	Bacteria	Firmicutes	0	0	0	0	0	0	0	0	0	0	0	1	0	0	0	0	0	0	0	0	0	0	1	0	0	0	0	0	0	0	0	0	0	0	0	0	0	0	0	0	0	0	0	0	0	0	0
Lactobacillus malefermentans CBA3618	Bacteria	Firmicutes	0	0	0	0	0	0	1	0	0	0	0	1	0	0	0	0	0	0	0	0	3	0	3	0	0	0	0	0	0	0	0	0	0	0	0	0	0	0	0	0	0	0	0	0	0	0	0
Lactobacillus mali LM596	Bacteria	Firmicutes	6	0	1	0	0	0	0	0	0	0	0	2	0	0	0	0	0	0	0	0	4	0	7	0	0	0	0	0	0	2	0	0	0	0	1	0	0	0	0	0	0	0	0	0	0	0	0
Lactobacillus manihotivorans LM010	Bacteria	Firmicutes	10	1	1	3	0	0	0	0	0	0	0	9	0	0	0	0	0	0	0	0	4	0	3	0	0	0	0	0	0	1	1	0	2	0	1	0	1	2	0	0	0	0	0	0	0	0	0
Lactobacillus mucosae LM1	Bacteria	Firmicutes	0	1	1	0	1	0	1	0	0	0	0	5	0	0	0	0	0	0	0	0	2	0	2	0	0	0	0	0	0	1	0	0	1	0	0	0	2	1	0	0	0	0	0	0	0	0	0
Lactobacillus murinus CR147	Bacteria	Firmicutes	5	1	0	1	0	0	0	0	0	0	0	8	0	0	1	0	0	0	0	0	0	0	3	0	0	0	0	0	0	2	1	1	1	0	0	0	0	0	0	0	0	0	0	0	0	0	0
Lactobacillus nagelii TMW 1.1827	Bacteria	Firmicutes	8	0	0	0	0	0	1	0	0	0	0	5	0	0	0	0	0	0	0	0	1	0	0	0	0	0	0	0	0	3	0	0	0	0	1	0	1	0	0	0	0	0	0	0	0	0	0
Lactobacillus nenjiangensis SH-Y15	Bacteria	Firmicutes	0	1	0	0	0	0	0	0	0	0	0	1	0	0	0	0	0	0	0	0	1	0	3	0	0	0	0	0	2	1	0	0	1	0	0	0	0	1	0	0	0	0	0	0	0	0	0
Lactobacillus oligofermentans DSM 15707 = LMG 22743	Bacteria	Firmicutes	1	1	0	0	3	0	0	0	0	0	0	1	0	0	0	0	0	0	0	0	1	0	3	0	0	0	0	0	3	0	0	0	0	0	0	0	1	4	0	0	0	0	0	0	0	2	0
Lactobacillus oris J-1	Bacteria	Firmicutes	1	1	2	0	1	0	1	0	0	0	0	3	0	0	0	0	0	0	0	0	4	0	4	0	0	0	0	0	2	1	0	0	2	0	0	0	3	1	0	0	0	0	0	0	0	1	0
Lactobacillus parabuchneri FAM21731	Bacteria	Firmicutes	1	4	1	0	0	0	0	0	0	0	0	3	0	0	0	0	0	0	1	0	2	0	6	0	0	1	0	0	1	0	0	0	2	0	0	0	0	0	0	0	0	0	0	0	0	0	0
Lactobacillus paracasei FAM18149	Bacteria	Firmicutes	2	0	1	0	0	0	0	0	0	0	0	10	0	0	0	0	0	0	1	0	1	0	4	0	0	0	1	0	2	1	0	0	2	0	1	0	0	0	0	0	0	0	0	0	0	0	0
Lactobacillus paracollinoides TMW 1.1979	Bacteria	Firmicutes	0	1	1	0	0	0	1	0	0	0	0	0	0	0	0	0	0	0	0	0	0	0	5	0	0	0	0	0	2	0	0	0	2	0	0	0	0	3	0	0	0	0	0	0	0	0	0
Lactobacillus paragasseri NCK1347	Bacteria	Firmicutes	8	1	1	1	0	0	1	0	0	0	0	6	0	0	0	0	0	0	0	0	1	0	1	0	0	0	0	0	3	1	0	0	1	0	0	0	2	0	0	0	0	0	0	0	0	0	0
Lactobacillus paralimentarius LP238	Bacteria	Firmicutes	14	0	1	0	0	0	1	0	0	0	0	7	0	0	0	0	0	0	0	0	0	0	1	0	0	0	0	0	1	2	0	0	1	0	1	0	2	0	0	0	0	0	0	0	0	0	0
[truncated: 2,245 more rows]
[truncated: 104 more columns]
