# Supplementary material for: New Insights into the Co-Occurrences of Glycoside Hydrolase Genes among Prokaryotic Genomes through Network Analysis
Source: Microorganisms. 2021 Feb 19;9(2):427. doi: 10.3390/microorganisms9020427 (PMC7922503; doi:10.3390/microorganisms9020427)
Supplement: Supplementary file 1 [file microorganisms-09-00427-s001.zip › suppl materials/Table S3 maxF.xlsx]

## Sheet: Sheet1
Organism names	Domains	Phyla	Family1	Family2	Family3	Family4	Family5	Family6	Family8	Family9	Family10	Family11	Family12	Family13	Family14	Family15	Family16	Family17	Family18	Family19	Family20	Family22	Family23	Family24	Family25	Family26	Family27	Family28	Family29	Family30	Family31	Family32	Family33	Family35	Family36	Family37	Family38	Family39	Family42	Family43	Family44	Family45	Family46	Family47	Family48	Family49	Family50	Family51	Family52
[Arcobacter] porcinus CCUG 56899	Bacteria	Proteobacteria	0	0	1	0	0	0	0	0	0	0	0	0	0	0	0	2	0	0	0	0	2	0	0	0	0	0	0	0	0	0	0	0	0	0	0	0	0	0	0	0	0	0	0	0	0	0	0
[Bacillus thuringiensis] serovar konkukian str. 97-27	Bacteria	Firmicutes	1	0	0	1	0	0	0	0	0	0	0	9	0	0	0	0	4	0	0	0	2	0	2	0	0	0	0	0	0	1	0	0	0	0	0	0	0	0	0	0	0	0	0	0	0	0	0
[Bacillus] caldolyticus NEB414	Bacteria	Firmicutes	3	0	0	1	0	0	0	0	0	0	0	7	0	0	0	0	3	0	0	0	1	0	0	0	0	0	0	0	0	1	0	0	1	0	0	0	0	0	0	0	0	0	0	0	0	0	0
[Bacillus] selenitireducens MLS10	Bacteria	Firmicutes	0	2	1	2	0	0	0	0	0	0	0	10	0	0	3	0	0	0	0	0	3	0	0	0	0	0	0	0	0	1	0	0	1	0	0	0	0	3	0	0	0	0	0	0	0	1	0
[Brevibacterium] flavum ZL-1	Bacteria	Actinobacteria	2	0	2	0	0	0	0	0	0	0	0	7	0	1	1	0	0	0	0	0	3	0	0	0	0	0	0	0	0	2	3	0	0	0	0	1	0	0	0	0	0	0	0	0	0	0	0
[Brevibacterium] frigoritolerans ZB201705	Bacteria	Firmicutes	2	0	2	3	0	0	1	0	0	0	0	8	0	0	0	0	4	0	0	0	1	0	1	0	0	0	0	0	0	4	0	0	0	0	0	0	0	1	0	0	0	0	0	0	0	0	0
[Clostridium] cellulosi	Bacteria	Firmicutes	0	1	3	0	2	0	0	2	2	0	0	3	0	1	0	0	1	0	0	0	1	1	2	0	0	0	0	0	1	0	0	0	0	0	0	2	1	2	0	0	0	0	1	0	0	4	0
[Clostridium] cf. saccharolyticum K10	Bacteria	Firmicutes	1	1	1	1	0	0	0	0	0	0	0	5	0	0	0	0	2	0	0	0	0	0	2	0	0	0	0	0	0	0	1	0	0	0	0	0	0	0	0	0	0	0	0	0	0	0	0
[Clostridium] hylemonae DSM 15053	Bacteria	Firmicutes	0	2	1	0	0	0	0	0	0	0	0	8	0	0	0	0	2	0	0	0	1	0	3	0	0	0	0	0	0	1	0	0	1	0	0	0	0	0	0	0	0	0	0	0	0	0	0
[Clostridium] innocuum ATCC 14501	Bacteria	Firmicutes	22	0	1	3	0	0	0	0	0	0	0	5	0	0	0	0	0	0	0	0	5	0	3	0	0	0	0	0	1	2	0	0	0	0	2	0	0	1	0	0	0	0	0	0	0	0	0
[Clostridium] saccharolyticum WM1	Bacteria	Firmicutes	7	5	1	9	0	0	0	1	0	0	0	10	0	0	0	0	7	0	0	0	1	0	2	0	0	0	1	1	1	0	0	0	1	0	1	0	0	1	0	0	1	0	0	0	0	0	0
[Clostridium] scindens ATCC 35704	Bacteria	Firmicutes	0	1	0	0	0	0	0	0	0	0	0	6	0	0	0	0	2	0	0	0	2	0	2	0	0	0	1	0	0	0	0	0	0	0	0	0	1	0	0	0	0	0	0	0	0	0	0
[Clostridium] sphenoides JCM 1415 ATCC 19403	Bacteria	Firmicutes	13	9	6	14	1	0	0	1	0	0	0	9	0	0	0	0	7	0	0	0	1	0	2	0	0	2	1	0	6	0	1	0	2	0	4	0	1	3	0	0	1	0	0	0	0	3	0
[Clostridium] ultunense Esp	Bacteria	Firmicutes	0	0	1	1	0	0	0	0	0	0	0	1	0	0	0	0	1	0	0	0	1	0	0	0	0	0	0	0	0	0	0	0	0	0	0	2	0	0	0	0	0	0	0	0	0	0	0
[Enterobacter] lignolyticus SCF1	Bacteria	Proteobacteria	4	3	2	2	0	0	1	0	0	0	0	5	0	0	0	0	1	1	1	0	8	1	0	0	0	0	0	0	2	0	0	1	0	1	1	0	0	0	0	0	0	0	0	0	0	0	0
[Eubacterium] eligens ATCC 27750	Bacteria	Firmicutes	1	2	0	0	1	0	0	0	0	0	0	6	0	0	0	0	1	0	0	0	2	0	5	0	0	3	0	0	0	0	0	0	0	0	0	0	0	3	0	0	0	0	0	0	0	0	0
[Eubacterium] rectale M104/1	Bacteria	Firmicutes	1	4	3	0	1	0	1	0	0	0	0	13	0	0	1	0	1	0	0	0	1	0	1	0	0	0	0	0	2	2	0	0	1	0	0	0	2	2	0	0	0	0	0	0	0	1	0
[Eubacterium] siraeum V10Sc8a	Bacteria	Firmicutes	0	3	4	0	11	0	0	0	0	0	0	6	0	0	0	0	1	0	0	0	1	0	0	5	1	0	0	0	1	0	0	1	2	0	0	0	0	5	0	0	0	0	0	0	0	0	0
[Haemophilus] ducreyi VAN5	Bacteria	Proteobacteria	0	0	1	0	0	0	0	0	0	0	0	0	0	0	0	0	0	0	0	0	3	0	0	0	0	0	0	0	0	0	0	0	0	0	0	0	0	0	0	0	0	0	0	0	0	0	0
[Kluyvera] intestini MRY16-398	Bacteria	Proteobacteria	10	3	2	3	1	0	3	0	0	0	0	9	0	1	0	0	0	1	0	0	7	6	0	0	0	1	0	0	2	1	1	0	0	2	0	0	1	4	0	0	0	0	0	0	0	0	0
[Mannheimia] succiniciproducens MBEL55E	Bacteria	Proteobacteria	0	2	1	0	0	0	0	0	0	0	0	4	0	0	0	0	0	0	1	0	3	0	0	0	0	0	0	0	1	1	0	0	1	0	0	0	0	0	0	0	0	0	0	0	0	0	0
[Mycobacterium] chelonae subsp. gwanakae MOTT36W	Bacteria	Actinobacteria	1	0	1	0	1	2	0	0	0	0	0	4	0	2	2	0	0	1	0	0	6	0	0	0	0	0	0	0	0	0	0	0	0	1	1	0	0	0	0	0	0	0	0	0	0	0	0
[Mycobacterium] stephanolepidis NJB0901	Bacteria	Actinobacteria	1	0	1	0	1	2	0	0	0	0	0	4	0	2	2	0	0	2	0	0	6	0	0	0	0	0	0	0	0	0	0	0	0	1	1	0	0	0	0	0	0	0	0	0	0	0	0
[Pasteurella] aerogenes NCTC13378	Bacteria	Proteobacteria	0	1	1	0	0	0	0	0	0	0	0	3	0	0	0	0	0	0	0	0	3	1	0	0	0	0	0	0	0	1	0	0	0	0	0	0	0	0	0	0	0	0	0	0	0	0	0
[Polyangium] brachysporum DSM 7029	Bacteria	Proteobacteria	2	0	3	0	7	1	0	0	0	0	0	17	0	2	2	0	7	2	0	0	6	1	0	2	0	0	0	0	0	0	0	0	0	0	0	9	0	1	0	0	1	0	1	0	0	0	0
[Ruminococcus] gnavus ATCC 29149 JCM6515	Bacteria	Firmicutes	4	5	5	0	2	0	0	0	0	0	0	8	0	0	0	0	2	0	0	0	3	0	2	0	0	2	2	0	3	3	1	0	2	0	0	0	1	0	0	0	0	0	0	0	0	0	0
[Ruminococcus] torques L2-14	Bacteria	Firmicutes	1	2	4	0	0	0	0	0	0	0	0	11	0	0	0	0	1	0	0	0	2	0	2	0	0	0	0	0	1	4	0	0	3	0	0	1	0	0	0	0	0	0	0	0	0	0	0
Abiotrophia defectiva FDAARGOS_785	Bacteria	Firmicutes	1	2	0	0	0	0	0	0	0	0	0	7	0	0	0	0	0	0	1	0	0	0	0	0	0	0	2	0	1	2	1	1	3	0	1	0	0	0	0	0	0	0	0	0	0	0	0
Absiella argi JCM 30884	Bacteria	Firmicutes	15	0	1	1	0	0	0	0	0	0	0	4	0	0	0	0	0	0	0	0	11	0	3	0	0	0	0	0	1	0	0	0	1	0	0	0	0	0	0	0	0	0	0	0	0	0	0
Absiella sp. 9CBEGH2	Bacteria	Firmicutes	14	0	1	1	0	0	0	0	0	0	0	5	0	0	0	0	0	0	0	0	1	0	2	0	0	0	0	0	1	0	0	0	1	0	0	0	0	0	0	0	0	0	0	0	0	0	0
Acaryochloris marina MBIC11017	Bacteria	Cyanobacteria	1	1	1	0	0	0	0	1	1	0	0	6	0	0	1	0	0	0	0	0	1	1	0	0	0	0	0	0	0	0	0	0	0	0	1	1	0	0	0	0	0	0	0	0	0	0	0
Acetoanaerobium sticklandii DSM 519	Bacteria	Firmicutes	0	0	0	0	0	0	0	0	0	0	0	4	0	0	0	0	0	0	0	0	2	0	0	1	0	0	0	0	0	0	0	0	0	0	0	0	0	0	0	0	0	0	0	0	0	0	0
Acetobacter aceti TMW2.1153	Bacteria	Proteobacteria	1	0	0	0	1	0	0	0	0	0	0	0	0	0	0	0	0	0	1	0	9	0	0	0	0	0	0	1	0	1	0	0	0	1	0	0	0	0	0	0	0	0	0	0	0	0	0
Acetobacter ascendens SRCM101447	Bacteria	Proteobacteria	0	0	0	0	0	0	0	0	0	0	0	4	0	0	0	0	0	0	1	0	7	1	0	0	0	0	0	0	0	0	0	0	0	1	0	0	0	0	0	0	0	0	0	0	0	0	0
Acetobacter ghanensis LMG 23848T	Bacteria	Proteobacteria	0	0	0	0	0	0	0	0	0	0	0	0	0	0	0	0	0	0	1	0	7	0	0	0	0	0	0	0	0	0	0	0	0	0	0	0	0	0	0	0	0	0	0	0	0	0	0
Acetobacter orientalis FAN1	Bacteria	Proteobacteria	0	0	0	0	0	0	1	0	0	0	0	0	0	0	0	0	0	0	1	0	7	1	0	0	0	0	0	0	1	0	0	0	0	1	0	0	0	0	0	0	0	0	0	0	0	0	0
Acetobacter oryzifermentans SLV-7	Bacteria	Proteobacteria	0	0	0	0	0	0	0	0	0	0	0	0	0	0	0	0	0	0	1	0	6	1	0	0	0	0	0	0	0	0	0	0	0	1	0	0	0	2	0	0	0	0	0	0	0	0	0
Acetobacter oryzoeni B6	Bacteria	Proteobacteria	0	0	0	0	0	0	0	0	0	0	0	4	0	0	0	0	0	0	1	0	7	0	0	0	0	0	0	0	0	0	0	0	0	1	0	0	0	0	0	0	0	0	0	0	0	0	0
Acetobacter pasteurianus NBRC 101655	Bacteria	Proteobacteria	0	0	0	0	0	0	0	0	0	0	0	4	0	0	0	0	0	0	1	0	6	3	0	0	0	0	0	0	0	0	0	0	0	1	0	0	0	0	0	0	0	0	0	0	0	0	0
Acetobacter persici TMW2.1084	Bacteria	Proteobacteria	0	0	0	0	0	0	0	0	0	0	0	0	0	0	0	0	0	0	1	0	12	1	0	0	0	0	0	0	0	0	0	0	0	0	0	0	1	0	0	0	0	0	0	0	0	0	0
Acetobacter pomorum SH	Bacteria	Proteobacteria	0	0	0	0	0	0	0	0	0	0	0	0	0	0	0	0	0	0	1	0	9	4	0	0	0	0	0	0	0	0	0	0	0	1	0	0	0	0	0	0	0	0	0	0	0	0	0
Acetobacter senegalensis 108B	Bacteria	Proteobacteria	0	0	2	0	0	0	0	0	0	0	0	4	0	1	0	0	0	0	1	0	7	3	0	0	0	0	0	0	1	0	0	0	0	1	0	0	0	0	0	0	0	0	0	0	0	0	0
Acetobacter sp. JWB	Bacteria	Proteobacteria	0	0	0	0	0	0	0	0	0	0	0	0	0	0	0	0	0	0	1	0	8	4	0	0	0	0	0	0	0	0	0	0	0	1	0	0	0	1	0	0	0	0	0	0	0	0	0
Acetobacter tropicalis BDGP1	Bacteria	Proteobacteria	0	0	2	0	0	0	0	0	0	0	0	4	0	1	0	0	0	0	1	0	10	2	0	0	0	0	0	0	0	0	0	0	0	1	0	0	0	0	0	0	0	0	0	0	0	0	0
Acetobacteraceae bacterium PAMC 26569	Bacteria	Proteobacteria	0	1	3	1	8	0	1	0	0	0	0	9	0	6	2	0	0	0	0	0	12	0	0	0	0	0	0	1	0	0	0	1	1	1	0	0	2	0	0	0	0	0	0	0	0	0	1
Acetobacterium sp. KB-1	Bacteria	Firmicutes	0	0	1	0	1	0	0	0	0	0	0	3	0	0	0	0	1	0	0	0	0	0	1	0	0	0	0	0	0	0	0	0	0	0	0	0	0	0	0	0	0	0	0	0	0	0	0
Acetobacterium woodii DSM 1030	Bacteria	Firmicutes	0	0	1	0	1	0	0	0	0	0	0	2	0	0	0	0	0	0	0	0	0	0	1	0	0	0	0	0	0	0	0	0	0	0	0	0	0	0	0	0	0	0	0	0	0	0	0
Acetohalobium arabaticum DSM 5501	Bacteria	Firmicutes	0	0	0	0	0	0	0	0	0	0	0	1	0	0	0	0	0	0	0	0	1	0	0	0	0	0	0	0	0	0	0	0	0	0	0	0	0	0	0	0	0	0	0	0	0	0	0
Acetomicrobium mobile DSM 13181	Bacteria	Synergistetes	0	0	0	0	0	0	0	0	0	0	0	1	0	0	0	0	0	0	0	0	3	0	0	0	0	0	0	0	0	0	0	0	0	0	0	0	0	0	0	0	0	0	0	0	0	0	0
Acholeplasma axanthum NCTC10138	Bacteria	Tenericutes	0	3	8	0	1	0	0	0	0	0	0	7	0	0	2	0	0	0	2	0	0	0	0	0	0	0	1	0	1	2	0	0	0	0	0	0	0	2	0	0	0	0	0	0	0	0	0
Acholeplasma brassicae O502	Bacteria	Tenericutes	0	1	5	1	0	0	0	0	0	0	0	10	0	0	3	1	1	0	2	0	0	0	0	0	0	1	0	1	0	0	0	0	0	0	0	0	0	0	0	0	0	0	0	0	0	0	0
Acholeplasma hippikon NCTC10172	Bacteria	Tenericutes	0	0	3	1	1	0	0	0	0	0	0	8	0	0	0	0	1	0	2	0	0	0	0	0	0	0	0	0	0	0	0	0	0	0	0	0	0	0	0	0	0	0	0	0	0	0	0
Acholeplasma laidlawii PG-8A	Bacteria	Tenericutes	0	0	3	1	0	0	0	0	0	0	0	8	0	0	3	0	1	0	1	0	0	0	0	0	0	0	0	1	0	0	0	0	0	0	0	0	0	0	0	0	0	0	0	0	0	0	0
Acholeplasma oculi	Bacteria	Tenericutes	0	0	3	1	1	0	0	0	0	0	0	7	0	0	2	0	1	0	1	0	0	0	0	0	0	1	0	1	0	5	0	0	0	0	0	0	0	0	0	0	0	0	0	0	0	0	0
Acholeplasma palmae J233	Bacteria	Tenericutes	0	0	1	0	0	0	0	0	0	0	0	0	0	0	0	0	0	0	0	0	0	0	0	0	0	3	0	0	0	0	0	0	0	0	0	0	0	1	0	0	0	0	0	0	0	0	0
Achromobacter denitrificans PR1	Bacteria	Proteobacteria	0	0	1	0	0	0	0	0	0	0	0	6	0	1	0	0	0	0	0	0	7	0	0	0	0	0	0	0	1	0	0	0	0	0	0	0	0	0	0	0	0	0	0	0	0	0	0
Achromobacter insolitus FDAARGOS_88	Bacteria	Proteobacteria	0	0	1	0	0	0	0	0	0	0	0	6	0	1	0	0	0	0	0	0	7	1	2	0	0	0	0	0	1	0	0	0	0	0	0	0	0	0	0	0	0	0	0	0	0	0	0
Achromobacter pestifer FDAARGOS_790	Bacteria	Proteobacteria	0	0	1	0	0	0	0	0	0	0	0	0	0	0	0	0	0	0	0	0	7	1	0	0	0	0	0	0	1	0	0	0	0	0	0	0	0	0	0	0	0	0	0	0	0	0	0
Achromobacter ruhlandii SCCH3:ACH 33-1365	Bacteria	Proteobacteria	0	0	1	0	0	0	0	0	0	0	0	7	0	0	0	0	0	0	0	0	7	0	0	0	0	0	0	0	1	0	0	0	0	0	0	0	0	0	0	0	0	0	0	0	0	0	0
Achromobacter sp. MFA1 R4	Bacteria	Proteobacteria	0	0	1	0	0	0	0	0	0	0	0	6	0	1	0	0	0	0	0	0	6	1	0	0	0	0	0	0	1	0	0	0	0	0	0	0	0	0	0	0	0	0	0	0	0	0	0
Achromobacter spanius MYb73	Bacteria	Proteobacteria	0	0	1	0	0	0	0	0	0	0	0	6	0	1	0	0	0	2	0	0	6	0	0	0	0	0	0	0	1	0	0	0	0	0	0	0	0	0	0	0	0	0	0	0	0	0	0
Achromobacter xylosoxidans FDAARGOS_147	Bacteria	Proteobacteria	0	0	1	0	0	0	1	0	0	0	0	7	0	0	0	0	0	0	0	0	5	1	0	0	0	0	0	0	1	0	0	0	0	0	0	0	0	0	0	0	0	0	0	0	0	0	0
Acidaminococcus fermentans DSM 20731	Bacteria	Firmicutes	0	0	1	0	0	0	0	0	0	0	0	2	0	0	0	0	1	0	0	0	1	0	0	0	0	0	0	0	0	0	0	0	0	0	0	0	0	0	0	0	0	0	0	0	0	0	0
Acidaminococcus intestini RyC-MR95	Bacteria	Firmicutes	0	0	0	0	0	0	0	0	0	0	0	0	0	0	0	0	2	0	0	0	1	0	0	0	0	0	0	0	0	0	0	0	0	0	0	0	0	0	0	0	0	0	0	0	0	0	0
Acidianus ambivalens LEI 10	Archaea	Crenarchaeota	1	0	0	0	0	0	0	0	0	0	1	3	0	5	0	0	0	0	0	0	0	0	0	0	0	0	0	0	1	0	0	0	0	0	1	0	0	0	0	0	0	0	0	0	0	0	0
Acidianus brierleyi DSM 1651	Archaea	Crenarchaeota	2	0	0	0	0	0	0	0	0	0	1	3	0	6	0	0	0	0	0	0	0	0	0	0	0	0	0	0	1	0	0	0	1	0	1	0	0	0	0	0	0	0	0	0	0	0	0
Acidianus hospitalis W1	Archaea	Crenarchaeota	1	0	0	0	0	0	0	0	0	0	1	3	0	5	0	0	0	0	0	0	0	0	0	0	0	0	0	0	2	0	0	0	1	0	1	0	0	0	0	0	0	0	0	0	0	0	0
Acidianus manzaensis YN-25	Archaea	Crenarchaeota	2	0	0	0	0	0	0	0	0	0	0	3	0	6	0	0	0	0	0	0	0	0	0	0	0	0	0	0	1	0	0	0	1	0	1	0	0	0	0	0	0	0	0	0	0	0	0
Acidianus sulfidivorans JP7	Archaea	Crenarchaeota	1	0	0	0	0	0	0	0	0	0	1	3	0	5	0	0	0	0	0	0	0	0	0	0	0	0	0	0	1	0	0	0	1	0	1	0	0	0	0	0	0	0	0	0	0	0	0
Acidiferrobacter sp. SPIII_3	Bacteria	Proteobacteria	0	0	1	0	0	0	1	0	0	0	0	7	0	5	0	0	0	0	0	0	4	1	0	0	0	0	0	0	0	0	0	0	0	0	0	0	0	0	0	0	0	0	0	0	0	0	0
Acidihalobacter ferrooxidans V8	Bacteria	Proteobacteria	0	0	1	0	0	0	0	0	0	0	0	4	0	1	0	0	0	0	0	0	6	1	0	0	0	0	0	0	1	0	0	0	0	0	0	0	0	0	0	0	0	0	0	0	0	0	0
Acidihalobacter prosperus V6	Bacteria	Proteobacteria	0	0	1	0	0	0	1	0	0	0	0	2	0	1	0	0	0	0	0	0	4	0	0	0	0	0	0	0	0	0	0	0	0	0	0	1	0	0	0	0	0	0	0	0	0	0	0
Acidilobus saccharovorans 345-15	Archaea	Crenarchaeota	1	0	1	0	1	0	0	0	0	0	3	1	0	2	0	0	0	0	0	0	0	0	0	0	0	0	0	0	1	0	0	0	1	0	1	0	0	0	0	0	0	0	0	0	0	0	0
Acidilobus sp. 7A	Archaea	Crenarchaeota	1	0	0	0	3	0	0	0	0	0	3	1	0	2	0	0	0	0	0	0	0	0	0	0	0	0	0	0	1	0	0	0	0	0	1	0	0	0	0	0	0	0	0	0	0	0	0
Acidimicrobium ferrooxidans DSM 10331	Bacteria	Actinobacteria	0	0	0	0	2	0	0	0	0	0	0	2	0	1	0	0	2	0	0	0	2	0	0	0	0	0	0	1	0	0	0	0	0	0	0	1	0	0	0	0	0	0	0	0	0	0	0
Acidiphilium cryptum JF-5	Bacteria	Proteobacteria	0	0	2	0	0	0	1	0	0	0	0	4	0	1	0	2	0	0	0	0	6	1	0	0	0	0	0	0	0	0	0	0	0	0	0	1	0	0	0	0	0	0	0	0	0	0	0
Acidiphilium multivorum AIU301	Bacteria	Proteobacteria	0	0	2	0	0	0	1	0	0	0	0	4	0	1	0	2	0	0	0	0	9	1	0	0	0	0	0	0	0	0	0	0	0	0	0	0	0	0	0	0	0	0	0	0	0	0	0
Acidipropionibacterium acidipropionici WGS7	Bacteria	Actinobacteria	3	3	4	1	2	0	0	0	0	0	0	10	0	0	0	0	0	0	1	0	2	0	1	1	0	0	1	0	1	2	0	2	4	0	1	0	0	1	0	0	0	0	0	0	0	1	0
Acidipropionibacterium jensenii NCTC13652	Bacteria	Actinobacteria	1	3	3	1	1	0	0	0	0	0	0	8	0	0	0	0	0	0	1	0	1	0	0	0	0	0	2	0	2	2	0	0	2	0	0	0	0	0	0	0	0	0	0	0	0	0	0
Acidipropionibacterium virtanenii JS278	Bacteria	Actinobacteria	1	4	4	1	2	0	0	0	0	0	0	9	0	0	0	0	0	0	1	0	0	0	1	0	0	0	1	0	2	3	0	2	2	0	1	0	0	1	0	0	0	0	0	0	0	1	0
Acidisarcina polymorpha SBC82	Bacteria	Acidobacteria	3	10	9	0	10	0	0	1	2	0	0	13	0	4	2	0	6	1	5	0	4	0	0	0	7	5	9	0	6	1	1	5	6	1	4	2	3	2	1	0	0	0	0	0	0	6	0
Acidithiobacillus caldus ATCC 51756	Bacteria	Proteobacteria	0	0	1	0	0	0	2	0	0	0	0	2	0	1	0	0	0	1	0	0	5	1	0	0	0	0	0	0	0	0	0	0	0	0	0	0	0	0	0	0	0	0	0	0	0	0	0
Acidithiobacillus ferridurans JCM 18981	Bacteria	Proteobacteria	0	0	1	0	0	0	0	0	0	0	0	1	0	3	0	0	0	0	0	0	6	0	0	0	0	0	0	0	0	0	0	0	0	0	0	0	0	0	0	0	0	0	0	0	0	0	0
Acidithiobacillus ferrivorans SS3	Bacteria	Proteobacteria	0	0	1	0	0	0	3	0	0	0	0	5	0	1	0	0	0	0	0	0	7	1	0	0	0	0	0	0	0	0	0	0	0	0	0	0	0	0	0	0	0	0	0	0	0	0	0
Acidithiobacillus ferrooxidans ATCC 53993	Bacteria	Proteobacteria	0	0	1	0	0	0	0	0	0	0	0	3	0	2	0	0	0	0	0	0	5	0	0	0	0	0	0	0	0	0	0	0	0	0	0	0	0	0	0	0	0	0	0	0	0	0	0
Acidithiobacillus sp. AMD consortium	Bacteria	Proteobacteria	0	0	1	0	0	0	1	0	0	0	0	1	0	2	0	0	0	0	0	0	6	0	0	0	0	0	0	0	0	0	0	0	0	0	0	0	0	0	0	0	0	0	0	0	0	0	0
Acidithiobacillus thiooxidans ATCC 19377	Bacteria	Proteobacteria	0	0	1	0	0	0	0	0	0	0	0	1	0	1	1	0	0	0	0	0	10	0	0	0	0	0	0	0	0	0	0	0	0	0	0	0	0	0	0	0	0	0	0	0	0	0	0
Acidobacteria bacterium DSM 100886	Bacteria	Acidobacteria	0	3	2	1	2	0	0	0	1	0	0	10	0	0	1	0	1	3	0	0	8	0	0	0	0	0	2	0	0	1	2	0	0	0	0	1	0	7	0	0	0	0	0	0	0	3	0
Acidobacterium capsulatum ATCC 51196	Bacteria	Acidobacteria	0	3	7	0	1	0	1	1	1	0	0	8	0	2	1	0	5	0	2	0	2	0	0	0	2	4	3	2	3	1	0	3	3	1	0	3	3	0	0	0	0	0	0	0	0	5	0
Acidothermus cellulolyticus 11B	Bacteria	Actinobacteria	1	0	3	0	2	2	0	2	2	0	2	7	0	1	1	0	6	0	1	0	4	0	0	0	0	0	0	0	0	1	0	0	0	0	0	0	0	0	0	0	0	0	1	0	0	0	0
Acidovorax avenae subsp. avenae KL3	Bacteria	Proteobacteria	0	0	1	0	2	0	0	0	0	0	0	5	0	1	0	0	1	1	0	0	6	0	0	0	0	0	0	1	1	0	0	0	0	1	0	0	0	1	0	0	0	0	0	0	0	0	0
Acidovorax carolinensis NA3	Bacteria	Proteobacteria	0	0	1	0	0	0	1	0	0	0	0	0	0	0	0	0	0	0	0	0	7	0	0	0	0	0	0	0	0	0	0	0	0	0	0	0	0	0	0	0	0	0	0	0	0	0	0
Acidovorax cattleyae CAT98_1	Bacteria	Proteobacteria	0	0	1	0	2	0	0	0	0	0	0	5	0	1	0	0	1	0	0	0	6	0	0	0	0	0	0	0	0	0	0	0	0	1	0	0	0	1	0	0	0	0	0	0	0	0	0
Acidovorax citrulli M6	Bacteria	Proteobacteria	0	0	1	0	2	0	0	0	1	0	0	6	0	2	0	0	1	0	0	0	7	1	0	0	0	0	0	0	0	0	0	0	0	2	0	0	0	0	0	0	0	0	0	0	0	0	0
Acidovorax ebreus TPSY	Bacteria	Proteobacteria	0	0	1	0	0	0	0	0	0	0	0	0	0	1	0	0	0	0	0	0	6	1	0	0	0	0	0	0	0	0	0	0	0	0	0	0	0	0	0	0	0	0	0	0	0	0	0
Acidovorax sp. RAC01	Bacteria	Proteobacteria	0	0	1	0	0	0	0	0	0	0	0	6	0	0	0	0	0	0	0	0	6	2	0	0	0	0	0	0	0	0	0	0	0	0	0	0	0	0	0	0	0	0	0	0	0	0	0
Aciduliprofundum boonei T469	Archaea	Euryarchaeota	1	0	0	0	0	0	0	0	0	0	0	0	0	0	0	0	0	0	0	0	0	0	1	0	0	0	0	0	0	0	0	0	0	0	0	0	0	0	0	0	0	0	0	0	0	0	0
Aciduliprofundum sp. MAR08-339	Archaea	Euryarchaeota	0	0	0	0	0	0	0	0	0	0	0	0	0	0	0	0	0	0	0	0	0	0	1	0	0	0	0	0	0	0	0	0	0	0	0	0	0	0	0	0	0	0	0	0	0	0	0
Acinetobacter baumannii PM194188	Bacteria	Proteobacteria	0	0	1	0	0	0	0	0	0	0	0	0	0	0	0	0	0	2	0	0	6	2	1	0	0	0	0	0	0	0	0	0	0	0	0	0	0	0	0	0	0	0	0	0	0	0	0
Acinetobacter baylyi ADP1	Bacteria	Proteobacteria	0	0	1	0	0	0	0	0	0	0	0	0	0	0	0	0	0	0	0	0	5	0	1	0	0	0	0	0	0	0	0	0	0	0	0	0	0	0	0	0	0	0	0	0	0	0	0
Acinetobacter bereziniae XH901	Bacteria	Proteobacteria	0	0	1	0	0	0	0	0	0	0	0	0	0	0	0	0	0	1	0	0	6	3	1	0	0	0	0	0	0	0	0	0	0	0	0	0	0	0	0	0	0	0	0	0	0	0	0
Acinetobacter calcoaceticus CA16	Bacteria	Proteobacteria	0	0	1	0	0	0	0	0	0	0	0	0	0	0	0	0	0	0	0	0	6	2	1	0	0	0	0	0	0	0	0	0	0	0	0	0	0	0	0	0	0	0	0	0	0	0	0
Acinetobacter chinensis WCHAc010005	Bacteria	Proteobacteria	0	0	1	0	0	0	0	0	0	0	0	0	0	0	0	0	0	0	0	0	8	1	1	0	0	0	0	0	0	0	0	0	0	0	0	0	0	0	0	0	0	0	0	0	0	0	0
Acinetobacter cumulans WCHAc060092	Bacteria	Proteobacteria	0	0	1	0	0	0	0	0	0	0	0	0	0	0	0	0	0	0	0	0	7	0	1	0	0	0	0	0	0	0	0	0	0	0	0	0	0	0	0	0	0	0	0	0	0	0	0
Acinetobacter defluvii WCHA30	Bacteria	Proteobacteria	0	0	1	0	0	0	0	0	0	0	0	0	0	0	0	0	0	2	0	0	6	2	1	0	0	0	0	0	0	0	0	0	0	0	0	0	0	0	0	0	0	0	0	0	0	0	0
Acinetobacter dispersus NCCP 16014	Bacteria	Proteobacteria	0	0	1	0	0	0	0	0	0	0	0	0	0	0	0	0	0	0	0	0	6	1	1	0	0	0	0	0	0	0	0	0	0	0	0	0	0	0	0	0	0	0	0	0	0	0	0
Acinetobacter equi 114	Bacteria	Proteobacteria	0	0	1	0	0	0	0	0	0	0	0	0	0	0	0	0	0	1	0	0	6	1	1	0	0	0	0	0	0	0	0	0	0	0	0	0	0	0	0	0	0	0	0	0	0	0	0
Acinetobacter guillouiae NBRC 110550	Bacteria	Proteobacteria	0	0	1	0	0	0	0	0	0	0	0	0	0	0	0	0	0	0	0	0	6	4	1	0	0	0	0	0	0	0	0	0	0	0	0	0	0	0	0	0	0	0	0	0	0	0	0
Acinetobacter gyllenbergii NCCP 16015	Bacteria	Proteobacteria	0	0	1	0	0	0	0	0	0	0	0	0	0	0	0	0	0	2	0	0	6	2	1	0	0	0	0	0	0	0	0	0	0	0	0	0	0	0	0	0	0	0	0	0	0	0	0
Acinetobacter haemolyticus AN54	Bacteria	Proteobacteria	0	0	1	0	0	0	0	0	0	0	0	0	0	0	0	0	0	0	0	0	7	1	1	0	0	0	0	0	0	0	0	0	0	0	0	0	0	0	0	0	0	0	0	0	0	0	0
Acinetobacter indicus B18	Bacteria	Proteobacteria	0	0	1	0	0	0	0	0	0	0	0	0	0	0	0	0	0	0	0	0	7	0	1	0	0	0	0	0	0	0	0	0	0	0	0	0	0	0	0	0	0	0	0	0	0	0	0
Acinetobacter johnsonii M19	Bacteria	Proteobacteria	0	0	1	0	0	0	0	0	0	0	0	0	0	0	0	0	0	0	0	0	7	4	1	0	0	0	0	0	0	0	0	0	0	0	0	0	0	0	0	0	0	0	0	0	0	0	0
Acinetobacter junii lzh-X15	Bacteria	Proteobacteria	0	0	1	0	0	0	0	0	0	0	0	0	0	0	0	0	0	0	0	0	6	1	1	0	0	0	0	0	0	0	0	0	0	0	0	0	0	0	0	0	0	0	0	0	0	0	0
Acinetobacter lactucae OTEC-02	Bacteria	Proteobacteria	0	0	1	0	0	0	0	0	0	0	0	0	0	0	0	0	0	1	0	0	5	1	1	0	0	0	0	0	0	0	0	0	0	0	0	0	0	0	0	0	0	0	0	0	0	0	0
Acinetobacter larvae BRTC-1	Bacteria	Proteobacteria	0	0	1	0	0	0	0	0	0	0	0	0	0	0	0	0	0	1	0	0	6	3	1	0	0	0	0	0	0	0	0	0	0	0	0	0	0	0	0	0	0	0	0	0	0	0	0
Acinetobacter lwoffii NCTC5866	Bacteria	Proteobacteria	0	0	1	0	0	0	0	0	0	0	0	0	0	0	0	0	0	0	0	0	6	2	1	0	0	0	0	0	0	0	0	0	0	0	0	0	0	0	0	0	0	0	0	0	0	0	0
Acinetobacter nosocomialis NCTC 8102	Bacteria	Proteobacteria	0	0	1	0	0	0	0	0	0	0	0	0	0	0	0	0	0	0	0	0	6	3	1	0	0	0	0	0	0	0	0	0	0	0	0	0	0	0	0	0	0	0	0	0	0	0	0
Acinetobacter oleivorans DR1	Bacteria	Proteobacteria	0	0	1	0	0	0	0	0	0	0	0	0	0	0	0	0	0	0	0	0	5	1	1	0	0	0	0	0	0	0	0	0	0	0	0	0	0	0	0	0	0	0	0	0	0	0	0
Acinetobacter pittii YMC2010/8/T346	Bacteria	Proteobacteria	0	0	1	0	0	0	0	0	0	0	0	0	0	0	0	0	0	1	0	0	5	1	1	0	0	0	0	0	0	0	0	0	0	0	0	0	0	0	0	0	0	0	0	0	0	0	0
Acinetobacter radioresistens LH6	Bacteria	Proteobacteria	0	0	1	0	0	0	0	0	0	0	0	0	0	0	0	0	0	1	0	0	5	0	1	0	0	0	0	0	0	0	0	0	0	0	0	0	0	0	0	0	0	0	0	0	0	0	0
Acinetobacter schindleri HZE30-1	Bacteria	Proteobacteria	0	0	1	0	0	0	0	0	0	0	0	0	0	0	0	0	0	0	0	0	7	1	1	0	0	0	0	0	0	0	0	0	0	0	0	0	0	0	0	0	0	0	0	0	0	0	0
Acinetobacter soli GFJ2	Bacteria	Proteobacteria	0	0	1	0	0	0	0	0	0	0	0	0	0	0	0	0	0	1	0	0	6	1	1	0	0	0	0	0	0	0	0	0	0	0	0	0	0	0	0	0	0	0	0	0	0	0	0
Acinetobacter sp. TGL-Y2	Bacteria	Proteobacteria	0	0	1	0	0	0	0	0	0	0	0	0	0	0	0	0	0	0	0	0	6	2	1	0	0	0	0	0	0	0	0	0	0	0	0	0	0	0	0	0	0	0	0	0	0	0	0
Acinetobacter tandoii SE63	Bacteria	Proteobacteria	0	0	1	0	0	0	0	0	0	0	0	0	0	0	0	0	0	0	0	0	5	1	1	0	0	0	0	0	0	0	0	0	0	0	0	0	0	0	0	0	0	0	0	0	0	0	0
Acinetobacter towneri 19110F47	Bacteria	Proteobacteria	0	0	1	0	0	0	0	0	0	0	0	0	0	0	0	0	0	1	0	0	5	1	1	0	0	0	0	0	0	0	0	0	0	0	0	0	0	0	0	0	0	0	0	0	0	0	0
Acinetobacter ursingii M3	Bacteria	Proteobacteria	0	0	1	0	0	0	0	0	0	0	0	0	0	0	0	0	0	0	0	0	5	1	1	0	0	0	0	0	0	0	0	0	0	0	0	0	0	0	0	0	0	0	0	0	0	0	0
Acinetobacter wuhouensis WCHAW010062	Bacteria	Proteobacteria	0	0	1	0	0	0	0	0	0	0	0	0	0	0	0	0	0	0	0	0	8	3	1	0	0	0	0	0	0	0	0	0	0	0	0	0	0	0	0	0	0	0	0	0	0	0	0
Actinoalloteichus fjordicus ADI127-7	Bacteria	Actinobacteria	4	2	4	0	2	3	1	1	1	0	0	13	0	2	2	0	2	1	1	0	6	0	2	0	1	0	1	0	1	0	3	1	1	0	0	0	3	7	0	0	0	0	1	0	0	1	0
Actinoalloteichus hoggarensis DSM 45943	Bacteria	Actinobacteria	4	2	4	0	2	3	1	1	1	0	0	8	0	2	2	0	2	1	1	0	7	0	2	0	1	0	1	1	1	0	3	1	1	0	0	0	3	6	0	0	0	0	1	0	0	1	0
Actinoalloteichus hymeniacidonis HPA177(T) (=DSM 45092(T))	Bacteria	Actinobacteria	3	2	5	0	1	3	1	1	2	0	0	9	0	2	2	0	1	1	1	0	6	0	2	0	1	0	1	0	1	0	3	1	1	0	0	0	3	5	0	0	0	0	1	0	0	1	0
Actinoalloteichus sp. GBA129-24	Bacteria	Actinobacteria	4	2	4	0	2	3	1	1	1	0	0	13	0	2	2	0	2	1	1	0	6	0	2	0	1	0	1	0	1	0	3	1	1	0	0	0	3	7	0	0	0	0	1	0	0	1	0
Actinobacillus delphinicola NCTC12871	Bacteria	Proteobacteria	0	0	1	0	0	0	0	0	0	0	0	0	0	0	0	0	0	0	0	0	3	0	0	0	0	0	0	0	0	0	0	0	0	0	0	0	0	0	0	0	0	0	0	0	0	0	0
Actinobacillus equuli NCTC9435	Bacteria	Proteobacteria	0	1	2	0	0	0	0	0	0	0	0	12	0	0	0	0	0	0	1	0	6	0	0	0	0	0	0	0	3	2	0	0	2	0	0	0	0	2	0	0	0	0	0	0	0	0	0
Actinobacillus indolicus AIFJ1607	Bacteria	Proteobacteria	0	1	1	0	0	0	0	0	0	0	0	3	0	0	0	0	0	0	0	0	3	0	0	0	0	0	0	0	0	1	0	1	0	0	0	0	0	0	0	0	0	0	0	0	0	0	0
Actinobacillus lignieresii NCTC10568	Bacteria	Proteobacteria	0	1	1	0	0	0	0	0	0	0	0	2	0	0	0	0	0	1	1	0	3	1	0	0	0	0	0	0	0	1	0	0	0	0	0	0	0	0	0	0	0	0	0	0	0	0	0
Actinobacillus pleuropneumoniae NCTC11384	Bacteria	Proteobacteria	0	1	1	0	0	0	0	0	0	0	0	2	0	0	0	0	0	1	1	0	3	0	0	0	0	0	0	0	1	1	0	0	0	0	0	0	0	0	0	0	0	0	0	0	0	0	0
Actinobacillus porcitonsillarum 9953L55	Bacteria	Proteobacteria	0	1	1	0	0	0	0	0	0	0	0	4	0	0	0	0	0	0	0	0	3	1	0	0	0	0	0	0	0	1	0	0	1	0	0	0	0	0	0	0	0	0	0	0	0	0	0
Actinobacillus succinogenes 130Z	Bacteria	Proteobacteria	1	1	1	0	0	0	0	0	0	0	0	4	0	0	0	0	0	0	1	0	3	0	0	0	0	0	0	0	1	1	1	0	0	0	0	0	0	0	0	0	0	0	0	0	0	0	0
Actinobacillus suis H91-0380	Bacteria	Proteobacteria	1	1	1	0	0	0	0	0	0	0	0	3	0	0	0	0	0	0	1	0	3	1	0	0	0	0	0	0	0	1	0	0	1	0	0	0	0	1	0	0	0	0	0	0	0	0	0
Actinobacteria bacterium YIM 96077	Bacteria	Actinobacteria	2	2	7	1	2	1	0	2	1	0	0	8	0	4	0	0	3	0	2	0	2	0	0	0	0	0	0	2	4	0	0	0	2	0	1	1	1	1	0	0	0	0	1	0	0	1	0
Actinomadura sp. WMMB499	Bacteria	Actinobacteria	6	2	12	1	1	0	0	0	1	0	0	8	0	3	0	0	3	0	1	0	3	0	1	2	0	0	0	0	0	0	1	0	0	0	0	0	0	2	0	0	0	0	0	0	0	0	0
Actinomadura verrucosospora NRRL:B18236	Bacteria	Actinobacteria	6	2	9	3	3	0	0	0	0	0	0	13	0	4	0	0	3	0	1	0	7	0	2	1	0	0	0	1	1	0	1	0	0	0	1	0	1	3	0	0	0	0	0	0	0	0	0
Actinomyces howellii NCTC11636	Bacteria	Actinobacteria	1	4	4	0	0	0	0	0	0	0	0	18	0	0	0	0	0	0	1	0	4	0	0	0	0	0	0	1	3	4	0	0	2	0	1	0	1	1	0	0	0	0	0	0	0	1	0
Actinomyces israelii NCTC12972	Bacteria	Actinobacteria	0	1	2	0	1	0	0	0	0	0	0	9	0	1	2	0	0	0	5	0	4	0	1	0	0	0	0	0	0	1	2	1	1	0	1	0	0	0	0	0	0	0	0	0	0	0	0
Actinomyces naeslundii ATCC 27039	Bacteria	Actinobacteria	2	0	2	0	0	0	0	0	0	0	0	20	0	1	1	0	0	0	0	0	2	0	0	0	0	0	0	0	1	9	2	0	1	0	0	0	3	0	0	0	0	0	0	0	0	0	0
Actinomyces oris T14V	Bacteria	Actinobacteria	1	0	2	0	0	0	0	0	0	0	0	13	0	1	1	0	0	0	0	0	3	0	0	0	0	0	0	0	1	6	2	0	1	0	0	0	1	0	0	0	0	0	0	0	0	0	0
Actinomyces radicidentis CCUG 36733	Bacteria	Actinobacteria	1	2	4	1	0	0	0	0	0	0	0	14	0	1	0	0	0	0	0	0	1	0	0	0	0	0	1	0	1	4	0	0	2	0	0	0	0	0	0	0	0	0	0	0	0	0	0
Actinomyces slackii NCTC11923	Bacteria	Actinobacteria	1	1	3	0	0	0	0	0	0	0	0	13	0	0	0	0	0	0	0	0	2	0	0	0	0	0	1	1	3	7	0	0	2	0	1	0	1	0	0	0	0	0	0	0	0	0	0
Actinomyces sp. oral taxon 897 F0631	Bacteria	Actinobacteria	1	1	0	0	0	0	0	0	0	0	0	9	0	1	0	0	0	0	2	0	2	0	0	0	0	0	0	0	1	1	2	0	1	0	0	0	1	0	0	0	0	0	0	0	0	0	0
Actinomyces tangfeifanii VUL4_3	Bacteria	Actinobacteria	0	1	1	0	0	0	0	0	0	0	0	4	0	0	2	0	0	0	4	0	2	0	0	0	1	0	1	0	1	0	3	1	0	0	0	0	1	1	0	0	0	0	0	0	0	0	0
Actinomyces viscosus NCTC10951	Bacteria	Actinobacteria	1	1	2	0	0	0	0	0	0	0	0	14	0	1	1	0	0	0	1	0	3	0	0	0	0	0	1	0	1	6	3	0	2	0	0	0	1	0	0	0	0	0	0	1	0	0	0
Actinoplanes derwentensis DSM 43941	Bacteria	Actinobacteria	5	6	16	1	13	4	0	1	4	1	3	18	0	0	4	0	5	2	3	0	6	0	0	9	1	0	1	6	2	1	0	3	4	0	2	5	6	24	0	0	0	0	1	0	0	4	0
Actinoplanes friuliensis DSM 7358	Bacteria	Actinobacteria	3	6	11	2	5	3	0	2	6	1	1	21	0	0	9	0	11	2	3	0	6	0	0	7	2	0	0	4	3	0	0	0	2	0	1	2	2	13	0	0	2	0	1	0	0	4	0
Actinoplanes missouriensis 431	Bacteria	Actinobacteria	4	3	12	1	8	5	0	3	5	1	1	24	0	3	6	0	10	0	2	0	7	0	1	5	3	1	0	1	2	0	0	1	2	0	0	2	3	16	0	0	2	0	1	0	0	3	0
Actinoplanes sp. N902-109	Bacteria	Actinobacteria	3	2	14	1	6	3	0	2	6	2	1	21	0	2	8	0	11	1	4	0	6	0	0	6	3	0	0	5	4	0	1	4	1	0	1	2	1	10	1	0	2	0	1	0	0	2	0
Actinopolymorpha singaporensis DSM 22024	Bacteria	Actinobacteria	1	5	3	4	3	1	0	1	1	0	0	11	0	5	1	0	0	0	2	0	4	0	1	2	1	0	4	2	1	2	2	1	3	0	2	6	2	4	0	0	0	0	0	0	0	4	0
Actinopolyspora erythraea YIM 90600	Bacteria	Actinobacteria	2	2	5	0	3	1	0	1	1	1	2	2	0	3	1	0	4	0	2	0	6	0	4	0	1	0	0	0	1	0	0	0	0	0	0	0	0	3	0	0	0	0	0	0	0	1	0
Actinosynnema mirum DSM 43827	Bacteria	Actinobacteria	3	4	9	1	9	3	0	1	4	1	2	13	0	1	4	0	4	1	2	0	7	0	5	0	4	0	0	1	2	0	0	1	1	0	0	1	3	13	0	0	1	0	1	0	0	4	0
Actinosynnema pretiosum X47	Bacteria	Actinobacteria	3	4	8	1	8	3	0	1	3	1	2	12	0	1	5	0	4	1	2	0	8	0	4	0	4	0	0	2	2	0	0	1	1	0	0	1	3	11	0	0	1	0	1	0	0	4	0
Actinotignum schaalii CCUG 27420	Bacteria	Actinobacteria	1	0	0	0	0	0	0	0	0	0	0	10	0	0	1	0	0	0	0	0	2	0	0	0	0	0	0	0	0	2	1	0	0	0	0	0	0	0	0	0	0	0	0	0	0	0	0
Actinotignum sp. 313	Bacteria	Actinobacteria	0	0	1	0	0	0	0	0	0	0	0	8	0	0	0	0	0	0	0	0	3	0	0	0	0	0	0	0	0	1	0	0	0	0	0	0	0	0	0	0	0	0	0	0	0	0	0
Acutalibacter muris KB18	Bacteria	Firmicutes	0	6	4	1	2	0	0	0	0	0	0	5	0	0	0	0	2	0	0	0	4	0	4	0	1	1	2	0	1	5	0	2	1	0	0	0	2	1	0	0	0	0	0	0	0	3	0
Adlercreutzia equolifaciens DSM 19450	Bacteria	Actinobacteria	0	1	1	0	1	0	0	0	0	0	0	0	0	0	0	0	0	0	0	0	0	0	3	0	0	0	0	0	0	0	0	0	0	0	0	0	0	0	0	0	0	0	0	0	0	0	0
Adlercreutzia sp. 8CFCBH1	Bacteria	Actinobacteria	0	1	1	0	1	0	0	0	0	0	0	0	0	0	0	0	0	0	0	0	0	0	2	0	0	0	0	0	0	0	0	0	0	0	0	0	0	0	0	0	0	0	0	0	0	0	0
Advenella kashmirensis WT001	Bacteria	Proteobacteria	0	0	1	0	0	0	0	0	0	0	0	0	0	0	0	0	0	0	0	0	5	0	0	0	0	0	0	0	0	0	0	0	0	0	0	0	0	0	0	0	0	0	0	0	0	0	0
Advenella mimigardefordensis DPN7	Bacteria	Proteobacteria	0	0	1	0	0	0	0	0	0	0	0	0	0	0	0	0	0	0	0	0	5	1	0	0	0	0	0	0	1	0	0	0	0	0	0	0	0	0	0	0	0	0	0	0	0	0	0
Aequorivita sp. H23M31	Bacteria	Bacteroidetes	1	2	1	0	1	0	0	0	0	0	0	0	0	0	0	0	0	0	1	0	2	0	0	0	0	0	0	0	0	0	0	0	0	0	0	0	0	0	0	0	0	0	0	0	0	0	0
Aequorivita sublithincola DSM 14238	Bacteria	Bacteroidetes	0	1	1	0	0	0	0	0	0	0	0	0	0	0	0	0	0	0	1	0	2	0	0	0	0	0	0	0	0	0	0	0	0	0	0	0	0	0	0	0	0	0	0	0	0	0	0
Aeribacillus pallidus PI8	Bacteria	Firmicutes	2	0	1	2	0	0	0	0	0	0	0	2	0	0	0	0	4	0	0	0	1	0	0	0	0	0	0	0	0	1	0	0	0	0	1	0	0	0	0	0	0	0	0	0	0	0	0
Aerococcus christensenii CCUG28831	Bacteria	Firmicutes	0	0	0	0	0	0	0	0	0	0	0	3	0	0	0	0	0	0	0	0	2	0	0	0	0	0	0	0	1	0	0	0	0	0	0	0	0	0	0	0	0	0	0	0	0	0	0
Aerococcus sanguinicola CCUG43001	Bacteria	Firmicutes	0	0	4	0	0	0	0	0	0	0	0	5	0	0	0	0	0	0	0	0	1	0	0	0	0	0	0	0	0	1	0	0	0	0	0	0	0	0	0	0	0	0	0	0	0	0	0
Aerococcus urinae CCUG36881	Bacteria	Firmicutes	0	1	0	0	0	0	0	0	0	0	0	4	0	0	0	0	0	0	0	0	1	0	0	0	0	0	0	0	0	1	0	0	0	0	0	0	0	0	0	0	0	0	0	0	0	0	0
Aerococcus urinaeequi USDA-ARS-USMARC-56713	Bacteria	Firmicutes	9	0	2	2	0	0	0	0	0	0	0	8	0	0	0	0	0	0	0	0	0	0	0	0	0	0	0	0	0	2	0	0	1	0	0	0	0	0	0	0	0	0	0	0	0	0	0
Aerococcus urinaehominis CCUG42038B	Bacteria	Firmicutes	2	0	3	0	0	0	0	0	0	0	0	4	0	0	0	0	0	0	0	0	1	0	0	0	0	0	0	0	0	1	0	0	0	0	0	0	0	0	0	0	0	0	0	0	0	0	0
Aerococcus viridans FDAARGOS_672	Bacteria	Firmicutes	7	0	0	2	0	0	0	0	0	0	0	10	0	0	0	0	0	0	0	0	0	0	0	0	0	0	0	0	0	1	0	0	1	0	0	0	0	0	0	0	0	0	0	0	0	0	0
Aeromicrobium choanae 9H-4	Bacteria	Actinobacteria	2	0	1	0	0	0	0	0	0	0	0	3	0	0	1	0	0	0	0	0	3	0	0	0	0	0	0	0	0	0	0	0	0	0	0	0	0	0	0	0	0	0	0	0	0	0	0
Aeromicrobium erythreum AR18	Bacteria	Actinobacteria	0	0	1	0	0	2	0	0	0	0	0	7	0	1	4	0	0	0	0	0	4	0	0	0	0	0	0	0	0	0	0	0	0	0	0	0	0	1	0	0	0	0	0	0	0	0	0
Aeromicrobium sp. MF47	Bacteria	Actinobacteria	1	0	2	0	0	1	0	0	0	0	0	8	0	1	1	0	2	0	0	0	3	0	0	0	0	0	0	0	0	0	0	0	0	0	0	0	0	1	0	0	0	0	0	0	0	0	0
Aeromonas aquatica MX16A	Bacteria	Proteobacteria	1	2	1	1	0	0	0	1	0	0	0	10	0	0	0	0	2	1	2	0	8	1	0	0	0	0	0	0	0	1	0	0	2	0	0	0	0	0	0	0	0	0	0	0	0	0	0
Aeromonas caviae NCTC12244	Bacteria	Proteobacteria	3	2	2	0	0	0	1	2	0	0	0	9	0	0	1	0	2	1	2	0	11	1	0	0	0	0	0	0	0	1	0	0	1	0	0	0	1	0	0	0	0	0	0	0	0	0	0
Aeromonas dhakensis KN-Mc-6U21	Bacteria	Proteobacteria	1	2	1	1	0	0	0	1	0	0	0	10	0	0	0	0	2	2	2	0	9	1	0	0	0	0	0	0	0	1	0	0	1	0	0	0	0	0	0	0	0	0	0	0	0	0	0
Aeromonas encheleia NCTC12917	Bacteria	Proteobacteria	1	2	3	0	0	0	0	1	0	0	0	10	0	0	0	0	2	1	2	0	10	0	0	0	0	0	0	0	0	1	0	0	1	0	0	0	0	0	0	0	0	0	0	0	0	0	0
Aeromonas hydrophila ML09-119	Bacteria	Proteobacteria	1	2	1	1	0	0	0	1	0	0	0	11	0	0	0	0	2	3	2	0	9	1	0	0	0	0	0	0	0	1	1	0	2	0	0	0	0	0	0	0	0	0	0	0	0	0	0
Aeromonas media WS	Bacteria	Proteobacteria	3	2	2	0	2	0	1	1	0	0	0	9	0	0	0	0	2	1	2	0	8	1	0	0	0	0	0	0	0	1	0	0	1	0	0	0	0	1	0	0	0	0	0	0	0	0	0
Aeromonas rivipollensis KN-Mc-11N1	Bacteria	Proteobacteria	3	2	1	1	0	0	1	1	0	0	0	9	0	0	0	0	2	1	2	0	9	1	0	0	0	0	0	0	0	1	0	0	1	0	0	0	0	0	0	0	0	0	0	0	0	0	0
Aeromonas salmonicida subsp. masoucida RFAS1	Bacteria	Proteobacteria	2	1	1	1	0	0	0	1	0	0	0	9	0	0	0	0	1	1	3	0	8	1	0	0	0	0	0	0	0	1	0	0	1	0	0	0	1	0	0	0	0	0	0	0	0	0	0
Aeromonas schubertii WL1483	Bacteria	Proteobacteria	1	1	0	0	0	0	1	1	0	0	0	12	1	0	0	0	4	3	2	0	11	0	0	0	0	0	0	0	0	0	0	0	1	0	0	0	0	0	0	0	0	0	0	0	0	0	0
Aeromonas simiae A6	Bacteria	Proteobacteria	3	0	1	0	3	0	1	2	0	0	0	9	1	0	1	0	2	1	2	0	10	0	0	0	0	0	0	0	0	1	0	0	1	0	0	0	1	0	0	0	0	0	0	0	0	0	0
Aeromonas sp. O23A	Bacteria	Proteobacteria	2	1	1	1	0	0	0	1	0	0	0	11	0	0	0	0	2	3	3	0	12	0	0	0	0	0	0	0	0	1	0	0	1	0	0	0	0	0	0	0	0	0	0	0	0	0	0
Aeromonas veronii MS-18-37	Bacteria	Proteobacteria	2	2	1	1	0	0	0	2	0	0	0	11	0	0	1	0	4	2	2	0	9	0	0	0	0	0	0	0	0	1	0	0	1	0	1	0	1	0	0	0	0	0	0	0	0	0	0
Aeropyrum camini SY1 = JCM 12091	Archaea	Crenarchaeota	0	0	0	0	0	0	0	0	0	0	0	0	0	0	0	0	0	0	0	0	0	0	0	0	0	0	0	0	0	0	0	0	0	0	0	0	0	0	0	0	0	0	0	0	0	0	0
Aeropyrum pernix K1	Archaea	Crenarchaeota	0	0	0	0	0	0	0	0	0	0	0	0	0	0	0	0	0	0	0	0	0	0	0	0	0	0	0	0	0	0	0	0	0	0	0	0	0	0	0	0	0	0	0	0	0	0	0
Aerosticca soli Dysh456	Bacteria	Proteobacteria	1	0	3	0	0	0	0	0	0	0	0	10	0	2	1	2	1	0	0	0	5	0	0	0	0	0	0	0	1	0	0	0	0	1	0	1	0	0	0	0	0	0	0	0	1	0	0
Afipia sp. GAS231	Bacteria	Proteobacteria	2	0	3	0	0	0	0	0	0	0	0	6	0	1	1	3	0	0	0	0	8	0	0	0	0	0	0	0	0	0	0	0	0	0	0	0	0	0	0	0	0	0	0	0	0	0	0
Aggregatibacter actinomycetemcomitans HK_907	Bacteria	Proteobacteria	0	0	1	0	0	0	0	0	0	0	0	1	0	0	0	0	0	2	1	0	4	0	0	0	0	0	0	0	1	0	0	0	0	0	0	0	0	0	0	0	0	0	0	0	0	0	0
Aggregatibacter aphrophilus NJ8700	Bacteria	Proteobacteria	0	1	1	0	0	0	0	0	0	0	0	6	0	0	0	0	0	1	1	0	3	1	0	0	0	0	0	0	0	1	0	0	0	0	0	0	0	0	0	0	0	0	0	0	0	0	0
Aggregatibacter segnis ATCC 33393 NCTC10977	Bacteria	Proteobacteria	0	0	1	0	0	0	0	0	0	0	0	2	0	0	0	0	0	0	0	0	3	1	0	0	0	0	0	0	0	1	0	0	0	0	0	0	0	0	0	0	0	0	0	0	0	0	0
Agrobacterium fabrum 1D132	Bacteria	Proteobacteria	1	2	1	2	0	0	1	0	1	0	0	6	0	1	2	0	0	1	1	0	8	2	2	1	0	2	0	0	1	1	1	0	0	0	0	0	0	0	0	0	0	0	0	0	0	1	0
Agrobacterium larrymoorei CFBP5473	Bacteria	Proteobacteria	0	2	2	0	0	0	1	0	0	0	0	8	0	1	3	0	0	1	1	0	7	0	2	0	0	2	0	0	1	1	1	0	1	0	0	0	1	0	0	0	0	0	0	0	0	0	0
Agrobacterium radiobacter K84	Bacteria	Proteobacteria	1	5	5	2	3	0	1	0	0	0	0	5	0	0	5	0	0	1	1	0	8	0	3	1	0	0	1	0	0	0	1	0	1	0	1	0	2	1	0	0	0	0	0	0	0	1	0
Agrobacterium rhizogenes K599	Bacteria	Proteobacteria	1	1	2	2	0	0	1	0	1	0	0	5	0	1	2	0	0	1	1	0	7	1	2	1	0	2	0	0	1	1	1	0	0	0	0	0	1	0	0	0	0	0	0	0	0	1	0
Agrobacterium sp. H13-3	Bacteria	Proteobacteria	1	2	1	2	0	0	1	0	1	0	0	7	0	1	2	0	0	1	1	0	7	1	2	1	0	2	0	0	1	1	1	0	0	0	0	0	0	0	0	0	0	0	0	0	0	1	0
Agrobacterium tumefaciens A6	Bacteria	Proteobacteria	1	2	1	2	0	0	1	0	1	0	0	5	0	1	2	0	0	1	1	0	7	0	2	1	0	2	0	0	1	2	1	0	0	0	0	0	0	0	0	0	0	0	0	0	0	1	0
Agrobacterium vitis S4	Bacteria	Proteobacteria	2	3	3	2	1	0	0	0	0	0	0	11	0	1	2	0	0	3	1	0	8	1	1	0	0	2	0	0	0	0	0	0	1	0	3	0	1	1	0	0	0	0	0	0	0	1	0
Agrococcus carbonis DSM 22965	Bacteria	Actinobacteria	1	0	1	0	0	0	0	0	0	0	0	10	0	1	0	0	0	0	0	0	1	0	0	0	0	0	0	0	0	0	0	0	0	0	0	0	0	0	0	0	0	0	0	0	0	0	0
Agrococcus jejuensis DSM 22002	Bacteria	Actinobacteria	1	0	3	0	0	0	0	0	0	0	0	10	0	1	0	0	0	0	0	0	2	0	0	1	0	0	0	0	0	0	0	0	0	1	1	0	0	0	0	0	0	0	0	0	0	0	0
Agrococcus sp. SGAir0287	Bacteria	Actinobacteria	1	0	1	0	0	0	0	0	0	0	0	7	0	1	0	0	0	0	0	0	1	0	0	0	0	0	0	0	0	0	0	0	0	1	1	0	0	0	0	0	0	0	0	0	0	0	0
Agromyces aureus AR33	Bacteria	Actinobacteria	5	4	10	1	2	1	0	0	0	0	0	7	0	1	0	0	3	0	4	0	4	0	0	0	1	0	1	1	0	6	0	4	3	0	1	0	5	12	0	0	0	0	0	0	0	1	0
Agromyces flavus CPCC 202695	Bacteria	Actinobacteria	2	1	6	0	1	0	0	0	2	0	0	14	0	3	2	0	0	0	0	0	4	0	0	0	0	0	0	0	0	1	0	0	1	0	0	0	3	4	0	0	0	0	0	0	0	1	0
Agromyces protaetiae FW100M-8	Bacteria	Actinobacteria	4	8	6	2	0	2	0	0	4	0	0	13	0	0	0	0	2	0	8	0	6	0	0	0	0	0	0	0	0	0	0	0	0	0	0	2	0	0	0	0	0	0	0	0	0	0	0
Agromyces sp. KACC 19306	Bacteria	Actinobacteria	3	2	6	0	2	1	0	0	2	0	0	10	0	0	0	0	2	0	4	0	2	0	0	2	0	0	0	1	0	2	0	1	1	0	2	0	1	7	0	0	0	0	0	0	0	2	0
Ahniella affigens D13	Bacteria	Proteobacteria	1	0	1	0	1	0	0	0	0	0	0	5	0	0	0	0	0	1	1	0	7	0	0	0	0	0	0	0	0	0	0	0	0	0	0	0	0	0	1	0	0	0	0	0	0	0	0
Akkermansia glycaniphila	Bacteria	Verrucomicrobia	0	10	3	0	0	0	0	0	0	0	0	2	0	0	2	0	3	0	15	0	0	0	0	0	1	0	7	0	2	0	6	1	6	0	0	0	0	1	0	0	0	0	0	0	0	0	0
Akkermansia muciniphila JCM30893	Bacteria	Verrucomicrobia	0	6	1	0	0	0	0	0	0	0	0	3	0	0	3	0	1	0	11	0	0	0	0	0	1	0	4	0	2	0	3	2	3	0	0	0	0	1	0	0	0	0	0	0	0	0	0
Alcaligenaceae bacterium SJ-26	Bacteria	Proteobacteria	0	0	1	0	0	0	0	0	0	0	0	0	0	0	0	0	0	0	0	0	3	1	0	0	0	0	0	0	1	0	0	0	0	0	0	0	0	0	0	0	0	0	0	0	0	0	0
Alcaligenes aquatilis QD168	Bacteria	Proteobacteria	0	0	1	0	0	0	0	0	0	0	0	0	0	0	0	0	0	0	0	0	5	1	0	0	0	0	0	0	1	0	0	0	0	0	0	0	0	0	0	0	0	0	0	0	0	0	0
Alcaligenes faecalis AN70	Bacteria	Proteobacteria	0	0	1	0	0	0	0	0	0	0	0	0	0	0	0	0	0	1	0	0	6	2	0	0	0	0	0	0	1	0	0	0	0	0	0	0	0	0	0	0	0	0	0	0	0	0	0
Alcanivorax borkumensis SK2	Bacteria	Proteobacteria	0	0	1	0	0	0	0	0	0	0	0	0	0	0	0	0	0	0	0	0	6	0	0	0	0	0	0	0	0	0	1	0	0	0	0	0	0	0	0	0	0	0	0	0	0	0	0
Alcanivorax dieselolei B5 MCCC 1A00001	Bacteria	Proteobacteria	0	0	1	0	0	0	0	0	0	0	0	0	0	0	0	0	0	0	0	0	7	0	0	0	0	0	0	0	0	0	1	0	0	0	0	0	0	0	0	0	0	0	0	0	0	0	0
Alcanivorax pacificus W11-5	Bacteria	Proteobacteria	0	0	1	0	0	0	0	0	0	0	0	0	0	0	0	0	0	0	0	0	7	0	0	0	0	0	0	0	0	0	1	0	0	0	0	0	0	0	0	0	0	0	0	0	0	0	0
Alcanivorax sp. NBRC 101098	Bacteria	Proteobacteria	0	0	1	0	0	0	0	0	0	0	0	0	0	0	0	0	0	0	0	0	6	0	0	0	0	0	0	0	0	0	1	0	0	0	0	0	0	0	0	0	0	0	0	0	0	0	0
Alcanivorax xenomutans P40	Bacteria	Proteobacteria	0	0	1	0	0	0	0	0	0	0	0	0	0	0	0	0	0	0	0	0	6	0	0	0	0	0	0	0	0	0	1	0	0	0	0	0	0	0	0	0	0	0	0	0	0	0	0
Algibacter alginicilyticus HZ22	Bacteria	Bacteroidetes	1	6	5	0	1	0	0	0	0	0	0	2	0	0	0	0	0	0	4	0	2	0	0	0	0	3	12	4	2	0	0	0	1	0	0	2	0	4	0	0	0	0	0	0	1	0	0
Algoriphagus sanaruensis M8-2	Bacteria	Bacteroidetes	0	1	5	0	0	0	0	1	1	0	0	5	0	0	3	0	2	0	3	0	4	0	1	0	0	0	1	1	1	1	3	0	0	0	0	0	0	1	0	0	0	0	0	0	0	0	0
Alicycliphilus denitrificans K601	Bacteria	Proteobacteria	0	0	1	0	0	0	0	0	0	0	0	0	0	1	0	0	0	1	0	0	11	2	0	0	0	0	0	0	0	0	0	0	0	0	0	0	0	0	0	0	0	0	0	0	0	0	0
Alicyclobacillus acidocaldarius subsp. acidocaldarius DSM 446	Bacteria	Firmicutes	1	1	2	1	0	0	0	1	1	0	0	2	0	0	0	0	3	0	0	0	5	0	0	0	0	1	0	0	2	0	0	0	1	0	0	0	1	0	0	0	0	0	0	0	0	2	0
Alienimonas californiensis CA12	Bacteria	Planctomycetes	0	2	0	0	2	0	0	0	0	0	0	2	0	0	1	0	0	0	0	0	0	0	0	0	0	0	0	0	0	1	3	0	0	0	0	1	0	1	0	0	0	0	0	0	0	0	0
Aliiarcobacter faecis CCUG 66484	Bacteria	Proteobacteria	0	0	1	0	0	0	0	0	0	0	0	0	0	0	0	2	0	2	0	0	3	2	0	0	0	0	0	0	0	0	0	0	0	0	0	0	0	0	0	0	0	0	0	0	0	0	0
Aliivibrio fischeri ES114	Bacteria	Proteobacteria	1	2	1	0	0	0	1	1	0	0	0	7	0	0	0	0	3	2	3	0	11	0	0	0	0	0	0	0	0	0	0	0	1	0	0	0	0	0	0	0	0	0	0	0	0	0	0
Aliivibrio salmonicida LFI1238	Bacteria	Proteobacteria	1	0	2	1	0	0	0	1	0	0	0	4	0	0	1	0	1	0	3	0	10	0	0	0	0	0	0	0	0	0	0	0	1	0	0	0	0	0	0	0	0	0	0	0	0	0	0
Aliivibrio wodanis 06/09/160	Bacteria	Proteobacteria	1	1	1	0	0	0	0	1	0	0	0	10	0	0	0	0	2	1	3	0	8	0	0	0	0	0	0	0	0	1	0	0	1	0	0	0	0	0	0	0	0	0	0	0	0	0	0
Alistipes communis 5CBH24	Bacteria	Bacteroidetes	0	8	4	0	0	0	0	0	0	0	0	3	0	1	3	0	3	0	4	0	2	1	0	2	1	0	0	0	0	0	0	0	1	1	2	1	0	0	0	0	0	0	0	1	0	0	0
Alistipes dispar 5CPEGH6	Bacteria	Bacteroidetes	0	10	1	0	2	0	0	0	0	0	0	2	0	1	1	0	5	0	6	0	2	0	0	4	1	0	2	1	1	1	1	0	2	0	1	0	0	2	0	0	0	0	0	0	0	1	0
Alistipes finegoldii DSM 17242	Bacteria	Bacteroidetes	0	7	7	0	2	0	0	0	0	0	0	8	0	0	0	0	9	0	10	0	2	0	0	1	0	2	3	0	1	0	0	0	1	1	1	0	0	0	0	0	0	0	0	0	0	0	0
Alistipes onderdonkii subsp. vulgaris 3BBH6	Bacteria	Bacteroidetes	0	9	2	0	3	0	0	0	0	0	0	8	0	0	0	0	9	0	6	0	2	1	0	4	1	1	1	1	1	0	0	0	1	0	3	0	0	4	0	0	0	0	0	0	0	2	0
Alistipes shahii WAL 8301	Bacteria	Bacteroidetes	0	8	6	0	1	0	0	0	0	0	0	6	0	0	0	0	9	0	6	0	2	0	0	0	0	2	1	1	0	0	0	0	4	0	0	0	0	1	0	0	0	0	0	0	0	0	0
Alistipes sp. 5NYCFAH2	Bacteria	Bacteroidetes	0	7	1	0	1	0	0	0	0	0	0	8	0	0	0	0	10	0	5	0	2	0	0	0	1	0	1	0	1	0	0	0	1	0	3	0	0	5	0	0	0	0	0	0	0	2	0
Alkalilimnicola ehrlichii MLHE-1	Bacteria	Proteobacteria	0	0	1	0	0	0	0	0	0	0	0	1	0	1	0	0	0	0	0	0	7	0	0	0	0	0	0	0	0	0	0	0	0	0	0	0	0	0	0	0	0	0	0	0	0	0	0
Alkaliphilus metalliredigens QYMF	Bacteria	Firmicutes	0	0	1	2	0	0	0	0	0	0	0	2	0	0	0	0	2	0	0	0	3	0	0	1	0	1	0	0	0	0	0	0	0	0	0	0	0	1	0	0	0	0	0	0	0	0	0
Alkaliphilus oremlandii OhILAs	Bacteria	Firmicutes	0	0	1	0	0	0	0	0	0	0	0	0	0	0	0	0	2	0	0	0	1	0	1	0	0	0	0	0	0	0	0	0	0	0	0	1	0	0	0	0	0	0	0	0	0	0	0
Alkalitalea saponilacus DSM 24412	Bacteria	Bacteroidetes	0	14	7	0	7	0	1	2	5	3	0	10	0	1	6	1	0	0	1	0	4	0	0	2	0	4	0	2	4	0	0	1	0	0	0	0	2	34	0	0	0	0	0	0	1	2	0
Alloactinosynnema sp. L-07	Bacteria	Actinobacteria	2	0	3	1	0	0	0	0	0	0	0	13	0	1	1	0	3	0	0	0	9	0	0	0	0	0	0	0	1	0	1	0	0	0	0	0	0	0	0	0	0	0	0	0	0	0	0
Allochromatium vinosum DSM 180	Bacteria	Proteobacteria	1	0	1	0	0	0	0	0	0	0	0	5	0	0	0	1	0	0	0	0	6	0	0	0	0	0	0	0	1	0	0	0	0	0	0	0	0	0	0	0	0	0	0	0	0	0	0
Allofrancisella frigidaquae SYSU 10HL1970	Bacteria	Proteobacteria	0	0	1	0	0	0	0	0	0	0	0	0	0	0	0	0	3	2	0	0	2	0	0	0	0	0	0	0	0	0	0	0	0	0	0	0	0	0	0	0	0	0	0	0	0	0	0
Allofrancisella guangzhouensis 08HL01032	Bacteria	Proteobacteria	0	0	1	0	0	0	0	0	0	0	0	0	1	0	0	0	5	2	0	0	2	0	0	0	0	0	0	0	0	0	0	0	0	0	0	0	0	0	0	0	0	0	0	0	0	0	0
Allofrancisella inopinata SYSU YG23	Bacteria	Proteobacteria	0	0	0	0	0	0	0	0	0	0	0	0	1	0	0	0	4	3	0	0	2	0	0	0	0	0	0	0	0	0	0	0	0	0	0	0	0	0	0	0	0	0	0	0	0	0	0
Allokutzneria albata DSM 44149	Bacteria	Actinobacteria	3	5	7	2	4	4	0	1	0	0	0	12	0	3	3	0	7	1	2	0	7	0	5	0	1	0	0	0	1	0	1	0	1	0	3	0	2	3	0	0	0	0	0	0	0	0	0
Alloprevotella sp. E39	Bacteria	Bacteroidetes	0	3	1	0	1	0	0	0	0	0	0	2	0	0	1	0	0	0	8	0	2	0	2	0	1	0	5	0	1	0	3	0	2	0	0	0	0	1	0	0	0	0	0	0	0	0	0
alpha proteobacterium HIMB59	Bacteria	Proteobacteria	1	0	1	1	0	0	0	0	0	0	0	1	0	0	0	0	0	0	0	0	2	0	0	0	0	0	0	0	0	0	0	0	0	0	0	0	0	0	0	0	0	0	0	0	0	0	0
Altererythrobacter atlanticus 26DY36	Bacteria	Proteobacteria	0	0	4	0	0	0	0	0	0	0	0	0	0	1	1	0	0	0	0	0	8	2	1	0	0	0	0	0	0	0	0	0	0	0	0	0	0	4	0	0	0	0	0	0	0	1	0
Altererythrobacter dongtanensis KCTC 22672	Bacteria	Proteobacteria	0	1	3	0	0	0	0	0	0	0	0	2	0	0	1	0	0	0	0	0	3	1	1	0	2	0	0	0	1	0	0	0	1	0	0	0	1	9	0	0	0	0	0	0	0	0	0
Altererythrobacter epoxidivorans GCMCC 1.7731	Bacteria	Proteobacteria	0	0	2	0	0	0	0	0	0	0	0	0	0	1	1	0	0	0	0	0	2	1	1	0	0	0	0	0	0	0	0	0	0	0	0	0	0	1	0	0	0	0	0	0	0	0	0
Altererythrobacter marensis KCTC 22370	Bacteria	Proteobacteria	1	0	3	0	0	0	0	0	0	0	0	0	0	1	0	0	0	0	0	0	4	1	1	0	0	0	0	0	0	0	0	0	0	0	0	0	0	1	0	0	0	0	0	0	0	0	0
Altererythrobacter namhicola JCM 16345	Bacteria	Proteobacteria	0	0	3	0	0	0	0	0	1	0	0	2	0	1	1	0	0	0	0	0	2	2	1	0	0	0	0	0	0	0	0	0	0	0	0	0	0	0	0	0	0	0	0	0	0	0	0
Altererythrobacter sp. B11	Bacteria	Proteobacteria	1	0	3	0	0	0	1	0	0	0	1	6	0	2	0	0	0	0	0	0	8	1	1	0	0	0	0	0	0	0	0	0	1	0	0	0	0	0	0	0	0	0	0	0	0	0	0
Alteromonas addita R10SW13	Bacteria	Proteobacteria	2	1	5	0	0	0	1	1	0	0	0	11	0	0	3	0	0	0	0	0	4	0	0	0	0	1	0	0	1	2	0	0	1	0	0	0	0	0	0	0	0	0	0	0	2	0	0
Alteromonas australica H 17	Bacteria	Proteobacteria	2	1	3	0	0	0	0	0	0	0	0	9	0	0	1	0	0	0	0	0	3	0	0	0	0	1	0	0	1	3	0	0	1	0	0	0	0	1	0	0	0	0	0	0	0	0	0
Alteromonas macleodii str. Black Sea 11	Bacteria	Proteobacteria	2	2	4	0	0	0	1	0	1	1	0	11	0	0	1	0	0	0	1	0	4	0	0	0	0	2	0	0	1	0	0	0	0	1	0	0	0	1	0	0	0	0	0	0	0	1	0
Alteromonas mediterranea AltCH17	Bacteria	Proteobacteria	2	2	3	0	1	0	1	0	0	0	0	12	0	0	1	0	0	0	0	0	4	0	0	0	0	1	0	0	2	0	0	0	1	1	0	1	0	1	0	0	0	0	0	0	0	0	0
Alteromonas naphthalenivorans	Bacteria	Proteobacteria	2	1	3	0	0	0	1	0	0	0	0	10	0	0	1	0	0	0	0	0	5	0	0	0	0	0	0	0	1	0	0	0	1	2	0	0	0	0	0	0	0	0	0	0	0	0	0
Alteromonas pelagimontana 5.12	Bacteria	Proteobacteria	1	5	6	0	2	0	0	1	1	0	0	10	0	0	3	0	0	0	1	0	4	0	0	0	0	2	0	1	1	0	0	1	0	1	0	0	0	15	0	0	0	0	0	0	0	1	0
Alteromonas sp. RKMC-009	Bacteria	Proteobacteria	2	3	6	0	2	0	2	0	2	0	0	10	0	0	1	0	0	0	0	0	5	0	0	0	0	2	0	1	1	0	0	1	0	1	0	0	1	12	0	0	0	0	0	0	0	1	0
Alteromonas stellipolaris PQQ-44	Bacteria	Proteobacteria	2	1	4	0	1	0	1	1	0	0	0	11	0	0	3	0	0	0	0	0	4	0	0	1	0	0	0	0	1	2	0	0	1	1	0	0	0	0	0	0	0	0	0	0	2	0	0
Aminipila butyrica DSM 103574	Bacteria	Firmicutes	0	0	1	0	0	0	0	0	0	0	0	0	0	0	0	0	2	0	0	0	3	0	0	1	0	0	0	0	0	0	0	0	0	0	0	0	0	0	0	0	0	0	0	0	0	0	0
Aminipila sp. CBA3637	Bacteria	Firmicutes	0	0	0	0	0	0	0	0	0	0	0	0	0	0	0	0	4	0	0	0	4	0	1	1	0	0	0	0	0	0	0	0	0	0	0	0	0	0	0	0	0	0	0	0	0	0	0
Aminobacter aminovorans KCTC 2477	Bacteria	Proteobacteria	0	0	2	0	2	0	0	0	0	0	0	4	0	0	2	0	0	0	0	0	8	0	3	0	0	0	0	0	0	0	0	0	0	0	0	0	0	0	0	0	0	0	0	0	0	0	0
Aminobacter sp. MSH1	Bacteria	Proteobacteria	0	0	1	0	2	0	0	1	0	0	0	4	0	0	2	0	0	3	0	0	14	1	3	0	0	0	0	0	0	0	1	0	0	0	0	0	0	0	0	0	0	0	0	0	0	0	0
Aminobacterium colombiense DSM 12261	Bacteria	Synergistetes	0	0	0	0	0	0	0	0	0	0	0	1	0	0	0	0	0	0	0	0	3	0	0	0	0	0	0	0	0	0	0	0	0	0	0	0	0	0	0	0	0	0	0	0	0	0	0
Ammonifex degensii KC4	Bacteria	Firmicutes	0	0	0	0	0	0	0	0	0	0	0	0	0	3	0	0	0	0	0	0	2	0	0	0	0	0	0	0	0	0	0	0	0	0	0	0	0	0	0	0	0	0	0	0	0	0	0
Amphibacillus xylanus NBRC 15112	Bacteria	Firmicutes	6	4	4	2	1	0	1	1	3	1	0	7	0	0	1	0	1	0	0	0	2	0	0	1	2	0	0	0	2	1	0	0	1	0	0	0	2	10	0	0	0	0	0	0	0	1	0
Amycolatopsis albispora WP1	Bacteria	Actinobacteria	6	3	10	2	4	1	0	3	1	1	1	2	0	3	5	0	5	1	3	0	12	0	4	0	2	0	0	1	1	0	4	0	0	0	0	0	1	6	0	0	0	0	1	0	0	0	0
Amycolatopsis japonica MG417-CF17	Bacteria	Actinobacteria	6	4	5	1	3	1	1	1	0	0	0	2	0	4	2	0	10	1	3	0	11	0	5	0	2	1	3	0	1	0	1	1	1	0	0	0	0	4	0	0	1	0	0	0	0	2	0
Amycolatopsis keratiniphila FH 1893	Bacteria	Actinobacteria	6	5	7	1	3	2	1	1	0	0	1	2	0	4	3	0	9	1	3	0	12	0	4	0	1	1	3	1	2	0	1	1	1	0	0	0	0	4	0	0	1	0	0	0	0	2	0
Amycolatopsis lurida NRRL 2430	Bacteria	Actinobacteria	6	5	8	1	2	2	1	1	0	0	1	2	0	4	2	0	10	1	4	0	12	0	5	1	0	1	3	2	2	0	1	0	2	0	0	0	0	4	0	0	0	0	0	0	0	1	0
Amycolatopsis mediterranei S699	Bacteria	Actinobacteria	6	13	14	3	7	2	2	2	7	1	3	11	0	7	4	0	14	1	5	0	12	0	6	1	11	4	5	3	2	0	1	3	3	0	0	2	0	12	2	0	1	0	1	0	0	4	0
Amycolatopsis methanolica 239	Bacteria	Actinobacteria	2	1	4	1	0	0	0	0	0	0	1	9	0	2	2	0	2	0	2	0	10	0	4	0	0	0	0	0	0	0	1	0	0	0	0	0	1	1	0	0	0	0	0	0	0	0	0
Amycolatopsis orientalis B-37	Bacteria	Actinobacteria	6	6	8	1	7	2	1	3	4	1	2	1	0	4	3	0	9	1	3	0	11	0	5	1	4	3	5	1	2	0	1	2	1	0	0	0	0	6	0	0	1	0	1	0	0	2	0
Amycolatopsis sp. YIM 10	Bacteria	Actinobacteria	8	7	10	2	4	3	0	3	4	1	1	2	0	4	4	0	6	2	3	0	10	0	7	0	5	1	1	2	1	1	4	1	0	0	0	1	1	11	0	0	0	0	1	0	0	2	0
Anabaena cylindrica PCC 7122	Bacteria	Cyanobacteria	0	1	1	0	0	0	0	1	0	0	0	8	0	0	0	0	0	0	0	0	1	1	0	0	0	0	1	0	0	0	0	0	0	1	1	0	0	1	0	0	0	0	0	0	0	0	0
Anabaena sp. YBS01	Bacteria	Cyanobacteria	0	0	1	0	0	0	0	0	1	0	0	6	0	1	0	0	0	0	0	0	1	1	0	0	0	0	0	0	0	0	0	0	0	1	1	0	0	0	0	0	0	0	0	0	0	0	0
Anabaenopsis circularis NIES-21	Bacteria	Cyanobacteria	0	1	1	0	0	0	0	0	1	0	0	8	0	1	0	0	0	0	0	0	1	0	0	0	0	0	1	0	1	0	0	0	0	1	1	0	0	0	0	0	0	0	0	0	1	0	0
Anaerobutyricum hallii	Bacteria	Firmicutes	0	0	1	0	0	0	0	0	0	0	0	5	0	0	0	0	0	0	0	0	0	0	3	0	0	0	0	0	0	1	0	0	0	0	0	0	0	0	0	0	0	0	0	0	0	0	0
Anaerococcus prevotii DSM 20548	Bacteria	Firmicutes	2	1	1	1	0	0	0	0	0	0	0	9	0	0	0	0	0	0	0	0	1	0	1	0	0	0	0	0	0	1	0	0	2	0	1	0	0	0	0	0	0	0	0	0	0	0	0
Anaerocolumna sp. CBA3638	Bacteria	Firmicutes	2	10	7	4	0	0	1	0	0	0	0	3	0	0	0	0	18	0	0	0	1	0	0	0	1	1	1	1	4	1	0	0	5	0	3	7	2	4	0	0	0	0	0	0	0	3	0
Anaerohalosphaera lusitana ST-NAGAB-D1	Bacteria	Planctomycetes	0	11	2	0	0	0	0	0	1	0	0	6	0	1	3	0	2	0	7	0	0	0	0	0	3	0	11	0	2	2	4	0	2	0	5	0	0	4	0	0	0	0	0	0	1	0	0
Anaerolinea thermophila UNI-1	Bacteria	Chloroflexi	2	2	4	6	3	0	1	0	0	0	0	8	0	0	0	0	0	0	1	0	2	0	0	0	0	0	1	0	0	1	0	2	1	0	1	1	2	2	0	0	0	0	0	0	0	0	0
Anaerolineaceae bacterium oral taxon 439 W11661	Bacteria	Chloroflexi	1	2	2	1	1	0	0	0	0	0	0	9	0	0	2	0	0	0	0	0	1	0	1	0	1	0	1	0	0	1	1	0	1	0	0	0	0	0	0	0	0	0	0	0	0	0	0
Anaeromyxobacter dehalogenans 2CP-C	Bacteria	Proteobacteria	0	0	1	0	0	0	1	1	0	0	0	9	0	2	1	0	0	0	0	0	6	0	0	0	0	0	0	0	0	0	0	0	0	0	0	0	0	0	0	0	0	0	0	0	0	0	0
Anaeromyxobacter sp. Fw109-5	Bacteria	Proteobacteria	0	0	3	0	2	0	1	0	0	0	0	8	0	2	1	0	0	0	0	0	6	0	0	0	0	0	0	0	0	0	0	0	0	0	0	0	0	0	0	0	0	0	0	0	0	0	0
Anaerostipes hadrus BPB5	Bacteria	Firmicutes	1	1	1	3	0	0	0	0	0	0	0	6	0	0	0	0	0	0	0	0	2	0	2	0	0	0	0	0	0	4	0	0	1	0	0	0	0	0	0	0	0	0	0	0	0	0	0
Anaerostipes rhamnosivorans 1y2	Bacteria	Firmicutes	0	0	1	1	0	0	0	0	0	0	0	6	0	0	0	0	1	0	0	0	1	0	4	0	0	0	0	0	0	1	0	0	0	0	0	0	0	0	0	0	0	0	0	0	0	0	0
Anaerotignum propionicum DSM 1682 X2	Bacteria	Firmicutes	0	0	1	0	0	0	0	0	0	0	0	2	0	0	0	0	1	0	0	0	1	0	0	0	0	0	0	0	0	0	0	0	0	0	0	0	0	0	0	0	0	0	0	0	0	0	0
Anaplasma centrale str. Israel	Bacteria	Proteobacteria	0	0	0	0	0	0	0	0	0	0	0	0	0	0	0	0	0	0	0	0	1	0	0	0	0	0	0	0	0	0	0	0	0	0	0	0	0	0	0	0	0	0	0	0	0	0	0
Anaplasma marginale str. St. Maries	Bacteria	Proteobacteria	0	0	0	0	0	0	0	0	0	0	0	0	0	0	0	0	0	0	0	0	1	0	0	0	0	0	0	0	0	0	0	0	0	0	0	0	0	0	0	0	0	0	0	0	0	0	0
Anaplasma ovis str. Haibei	Bacteria	Proteobacteria	0	0	0	0	0	0	0	0	0	0	0	0	0	0	0	0	0	0	0	0	1	0	0	0	0	0	0	0	0	0	0	0	0	0	0	0	0	0	0	0	0	0	0	0	0	0	0
Ancylobacter pratisalsi DSM 102029	Bacteria	Proteobacteria	1	0	1	0	1	0	1	0	0	0	0	7	0	2	0	2	1	1	0	0	6	1	0	0	0	0	0	0	0	0	0	0	0	0	0	0	0	0	0	0	0	0	0	0	0	0	0
Ancylobacter sp. TS-1	Bacteria	Proteobacteria	1	0	1	0	2	0	1	0	0	0	0	2	0	2	0	2	1	1	0	0	3	0	0	0	0	0	0	0	0	0	0	0	0	0	0	0	0	0	0	0	0	0	0	0	0	0	0
Aneurinibacillus soli CB4	Bacteria	Firmicutes	0	1	0	0	0	0	0	0	0	0	0	0	0	0	0	0	4	0	0	0	3	0	0	0	0	0	0	0	0	0	0	0	0	0	0	0	0	0	0	0	0	0	0	0	0	0	0
Aneurinibacillus sp. XH2	Bacteria	Firmicutes	0	0	0	0	0	0	0	0	0	0	0	0	0	0	0	0	2	0	0	0	3	0	0	0	0	0	0	0	0	0	0	0	0	0	0	0	0	0	0	0	0	0	0	0	0	0	0
Anoxybacillus amylolyticus DSM 15939	Bacteria	Firmicutes	0	0	0	0	0	0	0	0	0	0	0	11	0	0	0	0	2	0	0	0	1	0	0	0	0	0	0	0	0	1	0	0	0	0	0	0	1	0	0	0	0	0	0	0	0	0	0
Anoxybacillus flavithermus WK1	Bacteria	Firmicutes	1	0	0	0	0	0	0	0	0	0	0	9	0	0	0	0	0	0	0	0	1	0	0	0	0	0	0	0	1	2	0	0	0	0	0	0	0	1	0	0	0	0	0	0	0	1	0
Anoxybacillus gonensis G2	Bacteria	Firmicutes	0	0	0	0	0	0	0	0	0	0	0	9	0	0	0	0	0	0	0	0	1	0	0	0	0	0	0	0	1	2	0	0	1	0	0	0	1	0	0	0	0	0	0	0	0	0	1
Anoxybacillus kamchatkensis G10	Bacteria	Firmicutes	0	0	0	0	0	0	0	0	0	0	0	10	0	0	0	0	0	0	0	0	1	0	0	0	0	0	0	0	1	2	0	0	1	0	0	0	1	0	0	0	0	0	0	0	0	0	1
Anoxybacillus sp. B7M1	Bacteria	Firmicutes	1	0	0	0	1	0	0	0	2	0	0	9	0	0	0	0	2	0	0	0	2	0	0	0	0	0	0	0	1	0	0	0	1	0	0	1	0	0	0	0	0	0	0	0	0	0	1
Anoxybacter fermentans DY22613	Bacteria	Firmicutes	1	0	0	0	2	0	0	0	0	0	0	9	0	1	0	0	1	0	0	0	1	0	0	0	0	0	0	0	1	0	0	1	0	0	0	0	0	0	0	0	0	0	0	0	0	0	0
Anseongella ginsenosidimutans Gsoil 524	Bacteria	Bacteroidetes	0	2	1	0	2	0	0	1	1	0	0	7	0	1	1	0	1	0	5	0	3	0	1	0	0	1	1	0	0	1	7	0	0	0	0	0	0	8	0	0	0	0	0	0	0	0	0
Antarcticibacterium flavum KCTC 52984	Bacteria	Bacteroidetes	0	3	5	0	0	0	0	0	0	0	0	13	0	1	2	0	0	0	1	0	2	0	0	3	0	0	0	1	0	4	0	0	0	1	0	0	0	2	0	0	0	0	0	0	0	0	0
Antarcticibacterium sp. PAMC 28998	Bacteria	Bacteroidetes	0	1	4	0	0	0	0	0	0	0	0	11	0	1	2	0	0	1	1	0	2	0	0	3	0	0	0	1	1	0	0	0	0	0	0	0	0	2	0	0	0	0	0	0	0	0	0
Antarctobacter heliothermus SMS3	Bacteria	Proteobacteria	1	0	1	0	0	0	0	0	0	0	0	4	0	0	1	0	0	0	0	0	5	0	0	0	0	0	0	0	0	0	1	0	1	0	0	0	1	0	0	0	0	0	0	0	0	0	0
Apibacter sp. B2966	Bacteria	Bacteroidetes	0	0	2	0	0	0	0	0	0	0	0	0	0	0	0	0	0	1	0	0	0	0	1	0	0	0	0	0	0	0	0	0	0	0	0	0	0	0	0	0	0	0	0	0	0	0	0
Aquabacterium olei NBRC 110486	Bacteria	Proteobacteria	0	0	1	0	0	0	1	0	0	0	0	8	0	0	0	0	0	1	0	0	5	1	0	0	0	0	0	0	0	0	0	0	0	0	0	3	0	0	0	0	0	0	0	0	0	0	0
Aquaspirillum sp. LM1	Bacteria	Proteobacteria	0	0	1	0	0	0	0	0	0	0	0	0	0	0	0	0	0	0	0	0	4	1	0	0	0	0	0	0	0	0	0	0	0	0	0	0	0	0	0	0	0	0	0	0	0	0	0
Aquicella lusitana SGT-39	Bacteria	Proteobacteria	0	0	2	0	1	0	0	0	0	0	0	0	0	1	0	0	3	0	0	0	4	0	0	0	0	0	0	0	0	0	0	0	0	1	0	0	0	0	0	0	0	0	0	0	0	0	0
Aquicella siphonis SGT-108	Bacteria	Proteobacteria	0	0	1	0	2	0	0	0	0	0	0	0	0	1	0	0	1	0	0	0	3	0	0	0	0	0	0	0	0	0	0	0	0	0	0	0	0	0	0	0	0	0	0	0	0	0	0
Aquifex aeolicus VF5	Bacteria	Aquificae	0	0	0	0	0	0	1	0	0	0	0	1	0	0	0	0	0	0	0	0	3	0	0	0	0	0	0	0	0	0	0	0	0	0	0	0	0	0	0	0	0	0	0	0	0	0	0
Aquiflexum balticum DSM 16537	Bacteria	Bacteroidetes	0	3	2	0	3	0	0	1	0	0	0	8	0	0	4	0	2	0	3	0	4	0	0	2	0	0	2	0	1	1	2	0	0	1	0	0	0	3	0	0	0	0	0	0	0	1	0
Aquimarina sp. AD10	Bacteria	Bacteroidetes	2	10	8	0	9	0	2	1	0	0	0	10	0	1	19	0	6	1	1	0	2	0	1	2	0	2	7	1	2	0	0	0	2	1	0	0	0	6	0	0	0	0	1	0	0	0	0
Aquisphaera giovannonii OJF2	Bacteria	Planctomycetes	1	3	3	0	5	0	0	2	1	0	0	15	0	3	2	1	1	0	1	0	0	0	0	1	1	1	4	0	0	6	3	1	0	0	1	4	0	9	0	0	0	0	0	0	1	5	0
Aquitalea magnusonii H3	Bacteria	Proteobacteria	1	0	2	0	0	0	0	0	0	0	0	0	0	0	0	0	0	0	0	0	5	0	0	0	0	0	0	0	0	0	0	0	0	0	0	0	0	0	0	0	0	0	0	0	0	0	0
Aquitalea sp. USM4	Bacteria	Proteobacteria	0	0	2	0	0	0	0	0	0	0	0	0	0	0	1	0	0	0	0	0	4	0	0	0	0	0	0	0	0	1	0	0	0	0	0	0	0	0	0	0	0	0	0	0	0	0	0
Arachidicoccus ginsenosidivorans Gsoil 809	Bacteria	Bacteroidetes	0	19	5	0	6	0	0	2	5	0	0	8	0	1	4	0	0	0	9	0	1	0	2	0	6	10	13	3	9	2	1	2	8	0	1	1	0	25	0	0	0	0	0	0	0	4	0
Arachidicoccus sp. KIS59-12	Bacteria	Bacteroidetes	0	19	10	0	5	0	1	1	4	0	0	5	0	0	5	0	3	0	7	0	1	0	2	1	5	9	10	5	11	1	2	2	1	0	2	2	0	17	0	0	0	0	0	0	0	5	0
Arcanobacterium haemolyticum SCDR 1	Bacteria	Actinobacteria	0	1	0	0	1	0	0	0	0	0	0	11	0	0	0	0	0	0	2	0	2	0	0	0	0	0	2	0	0	0	2	0	1	0	1	0	0	0	0	0	0	0	0	0	0	0	0
Arcanobacterium phocae DSM 10002	Bacteria	Actinobacteria	0	2	0	0	2	0	0	0	0	0	0	14	0	0	0	0	0	0	2	0	2	0	0	0	0	0	1	0	1	0	1	0	1	0	1	0	0	0	0	0	0	0	0	0	0	0	0
Arcanobacterium sp. 2701	Bacteria	Actinobacteria	0	2	0	0	1	0	0	0	0	0	0	9	0	0	1	0	0	0	1	0	3	0	0	0	0	0	1	0	0	0	1	0	1	0	1	0	0	0	0	0	0	0	0	0	0	0	0
Archaeoglobus fulgidus DSM 8774	Archaea	Euryarchaeota	0	0	0	0	0	0	0	0	0	0	0	0	0	0	0	0	0	0	0	0	0	0	0	0	0	0	0	0	0	0	0	0	0	0	0	0	0	0	0	0	0	0	0	0	0	0	0
Archaeoglobus profundus DSM 5631	Archaea	Euryarchaeota	0	0	0	0	0	0	0	0	0	0	0	0	0	0	0	0	0	0	0	0	0	0	0	0	0	0	0	0	0	0	0	0	0	0	1	0	0	0	0	0	0	0	0	0	0	0	0
Archaeoglobus sulfaticallidus PM70-1	Archaea	Euryarchaeota	0	0	0	0	0	0	0	0	0	0	0	0	0	0	0	0	0	0	0	0	0	0	0	0	0	0	0	0	0	0	0	0	0	0	0	2	0	0	0	0	0	0	0	0	0	0	0
Archaeoglobus veneficus SNP6	Archaea	Euryarchaeota	0	0	0	0	0	0	0	0	0	0	0	1	0	0	0	0	0	0	0	0	0	0	0	0	0	0	0	0	0	0	0	0	0	0	1	0	0	0	0	0	0	0	0	0	0	0	0
archaeon GW2011_AR10	Archaea	unclassified Archaea	0	0	0	0	0	0	0	0	0	0	0	0	0	0	0	0	0	0	0	0	0	0	0	0	0	0	0	0	0	0	0	0	0	0	0	0	0	0	0	0	0	0	0	0	0	0	0
archaeon GW2011_AR15	Archaea	unclassified Archaea	0	0	0	0	1	0	0	0	0	0	0	0	0	0	0	0	0	0	0	0	0	0	1	0	0	0	1	0	0	0	0	0	0	0	0	0	0	0	0	0	0	0	0	0	0	0	0
archaeon GW2011_AR20	Archaea	unclassified Archaea	0	0	0	0	0	0	0	0	0	0	0	0	0	0	0	0	0	0	0	0	1	0	0	0	0	0	0	0	0	0	0	0	0	0	0	0	0	0	0	0	0	0	0	0	0	0	0
Archangium gephyra DSM 2261	Bacteria	Proteobacteria	3	3	7	0	1	0	0	0	0	0	1	16	0	6	4	0	1	6	0	0	12	0	2	0	0	0	0	1	1	0	0	0	0	2	0	0	0	8	1	0	0	0	0	0	0	0	0
Arcobacter anaerophilus DSM 24636	Bacteria	Proteobacteria	0	0	1	0	0	0	0	0	0	0	0	1	0	0	0	0	0	4	0	0	2	0	0	0	0	0	0	0	0	0	0	0	0	0	0	0	0	0	0	0	0	0	0	0	0	0	0
Arcobacter aquimarinus W63	Bacteria	Proteobacteria	0	0	1	0	0	0	0	0	0	0	0	0	0	0	0	2	0	0	0	0	2	1	0	0	0	0	0	0	0	0	0	0	0	0	0	0	0	0	0	0	0	0	0	0	0	0	0
Arcobacter butzleri RM4018	Bacteria	Proteobacteria	0	0	1	0	0	0	0	0	0	0	0	0	0	0	0	2	0	0	0	0	2	1	0	0	0	0	0	0	0	0	0	0	0	0	0	0	0	0	0	0	0	0	0	0	0	0	0
Arcobacter canalis LMG 29148	Bacteria	Proteobacteria	0	0	1	0	0	0	0	0	0	0	0	0	0	0	0	0	0	0	0	0	3	0	0	0	0	0	0	0	0	0	0	0	0	0	0	0	0	0	0	0	0	0	0	0	0	0	0
Arcobacter cibarius H743	Bacteria	Proteobacteria	0	0	1	0	0	0	0	0	0	0	0	0	0	0	0	2	0	0	0	0	4	0	0	0	0	0	0	0	0	0	0	0	0	0	0	0	0	0	0	0	0	0	0	0	0	0	0
Arcobacter cloacae LMG 26153	Bacteria	Proteobacteria	0	0	1	0	0	0	0	0	0	0	0	0	0	0	0	2	0	0	0	0	2	0	0	0	0	0	0	0	0	0	0	0	0	0	0	0	0	0	0	0	0	0	0	0	0	0	0
Arcobacter cryaerophilus ATCC 43158	Bacteria	Proteobacteria	0	0	1	0	0	0	0	0	0	0	0	0	0	0	1	2	0	0	0	0	2	0	0	0	0	0	0	0	0	0	0	0	0	0	0	0	0	0	0	0	0	0	0	0	0	0	0
Arcobacter defluvii LMG 25694	Bacteria	Proteobacteria	0	0	1	0	0	0	0	0	0	0	0	0	0	0	0	2	0	1	0	0	3	0	0	0	0	0	0	0	0	0	0	0	0	0	0	0	0	0	0	0	0	0	0	0	0	0	0
Arcobacter ellisii LMG 26155	Bacteria	Proteobacteria	0	0	1	0	0	0	0	0	0	0	0	0	0	0	0	2	0	0	0	0	2	3	0	0	0	0	0	0	0	0	0	0	0	0	0	0	0	0	0	0	0	0	0	0	0	0	0
Arcobacter halophilus CCUG 53805	Bacteria	Proteobacteria	0	0	1	0	0	0	0	0	0	0	0	0	0	0	0	0	0	0	0	0	3	1	0	0	0	0	0	0	0	0	0	0	0	0	0	0	0	0	0	0	0	0	0	0	0	0	0
Arcobacter lanthieri LMG 28516	Bacteria	Proteobacteria	0	0	1	0	0	0	0	0	0	0	0	0	0	0	0	2	0	0	0	0	2	0	0	0	0	0	0	0	0	0	0	0	0	0	0	0	0	0	0	0	0	0	0	0	0	0	0
Arcobacter lekithochrous DSM 100870	Bacteria	Proteobacteria	0	0	1	0	0	0	0	0	0	0	0	0	0	0	0	0	0	0	0	0	0	0	0	0	0	0	0	0	0	0	0	0	0	0	0	0	0	0	0	0	0	0	0	0	0	0	0
Arcobacter marinus JCM 15502	Bacteria	Proteobacteria	0	0	1	0	0	0	0	0	0	0	0	0	0	0	0	0	0	0	0	0	3	0	0	0	0	0	0	0	0	0	0	0	0	0	0	0	0	0	0	0	0	0	0	0	0	0	0
Arcobacter molluscorum LMG 25693	Bacteria	Proteobacteria	0	0	0	0	0	0	0	0	0	0	0	0	0	0	0	0	0	1	0	0	3	0	0	0	0	0	0	0	0	0	0	0	0	0	0	0	0	0	0	0	0	0	0	0	0	0	0
Arcobacter mytili LMG 24559	Bacteria	Proteobacteria	0	0	0	0	0	0	0	0	0	0	0	0	0	0	0	0	0	0	0	0	3	0	0	0	0	0	0	0	0	0	0	0	0	0	0	0	0	0	0	0	0	0	0	0	0	0	0
Arcobacter nitrofigilis DSM 7299	Bacteria	Proteobacteria	0	0	0	0	0	0	0	0	0	0	0	1	0	0	0	1	0	0	0	0	3	1	0	0	0	0	0	0	0	0	0	0	0	0	0	0	0	0	0	0	0	0	0	0	0	0	0
Arcobacter pacificus LMG 26638	Bacteria	Proteobacteria	0	0	1	0	0	0	0	0	0	0	0	1	0	0	0	0	0	0	0	0	1	0	0	0	0	0	0	0	0	0	0	0	0	0	0	0	0	0	0	0	0	0	0	0	0	0	0
Arcobacter skirrowii CCUG 10374	Bacteria	Proteobacteria	0	0	1	0	0	0	0	0	0	0	0	0	0	0	0	1	0	2	0	0	2	0	0	0	0	0	0	0	0	0	0	0	0	0	0	0	0	0	0	0	0	0	0	0	0	0	0
Arcobacter sp. L	Bacteria	Proteobacteria	0	0	1	0	0	0	0	0	0	0	0	0	0	0	0	2	0	1	0	0	2	0	0	0	0	0	0	0	0	0	0	0	0	0	0	0	0	0	0	0	0	0	0	0	0	0	0
Arcobacter suis CECT 7833	Bacteria	Proteobacteria	0	0	1	0	0	0	0	0	0	0	0	0	0	0	0	2	0	0	0	0	3	0	0	0	0	0	0	0	0	0	0	0	0	0	0	0	0	0	0	0	0	0	0	0	0	0	0
Arcobacter thereius LMG 24486	Bacteria	Proteobacteria	0	0	1	0	0	0	0	0	0	0	0	0	0	0	0	2	0	0	0	0	2	0	0	0	0	0	0	0	0	0	0	0	0	0	0	0	0	0	0	0	0	0	0	0	0	0	0
Arcobacter trophiarum LMG 25534	Bacteria	Proteobacteria	0	0	1	0	0	0	0	0	0	0	0	0	0	0	0	2	0	0	0	0	3	0	0	0	0	0	0	0	0	0	0	0	0	0	0	0	0	0	0	0	0	0	0	0	0	0	0
Arcobacter venerupis LMG 26156	Bacteria	Proteobacteria	0	0	1	0	0	0	0	0	0	0	0	0	0	0	0	2	0	2	0	0	2	1	0	0	0	0	0	0	0	0	0	0	0	0	0	0	0	0	0	0	0	0	0	0	0	0	0
Arcticibacterium luteifluviistationis SM1504	Bacteria	Bacteroidetes	0	5	3	0	3	0	0	0	3	0	0	4	0	1	1	0	1	0	3	0	3	1	1	2	0	2	3	2	1	1	3	0	1	0	0	0	0	2	0	0	0	0	0	0	0	1	0
Ardenticatena Cfx-K	Bacteria	Chloroflexi	3	2	5	2	0	1	0	0	0	0	0	13	0	0	0	0	0	0	0	0	3	0	0	0	0	0	0	0	1	1	0	0	0	0	0	12	1	0	0	0	0	0	0	0	0	0	0
Arenibacter algicola SMS7	Bacteria	Bacteroidetes	1	1	4	0	1	0	0	1	0	0	0	5	0	1	3	0	0	0	4	0	2	0	0	0	0	1	5	0	3	1	7	0	0	0	0	0	0	3	0	0	0	0	0	0	0	0	0
Armatimonadetes bacterium Uphvl-Ar1	Bacteria	Armatimonadetes	1	0	0	0	1	0	0	0	0	0	0	3	0	1	1	0	0	0	6	0	2	0	0	1	0	0	2	0	1	0	1	0	0	0	1	0	0	1	0	0	0	0	0	0	0	0	0
Aromatoleum aromaticum EbN1	Bacteria	Proteobacteria	0	0	1	0	0	0	0	0	0	0	0	8	0	0	0	2	0	1	0	0	10	1	0	0	0	0	0	0	0	0	0	0	0	0	0	0	0	0	0	0	0	0	0	0	0	0	0
Arsenicicoccus sp. oral taxon 190 F0371	Bacteria	Actinobacteria	0	1	1	1	0	0	0	0	0	0	0	13	0	1	0	0	1	0	0	0	0	0	0	1	0	0	0	0	0	0	0	0	1	0	0	0	0	0	0	0	0	0	0	0	0	0	0
Arsenophonus nasoniae FIN	Bacteria	Proteobacteria	0	0	2	0	0	0	0	0	0	0	0	0	0	0	0	0	0	0	0	0	15	22	0	0	0	0	0	0	0	0	0	0	1	0	0	1	0	0	0	0	0	0	0	0	0	0	0
Arthrobacter agilis UMCV2	Bacteria	Actinobacteria	2	0	2	1	0	1	0	0	2	0	0	13	0	1	0	0	1	0	0	0	2	0	0	3	0	0	0	1	1	2	0	1	1	0	0	0	4	0	0	0	0	0	0	0	0	1	0
Arthrobacter alpinus ERGS4:06	Bacteria	Actinobacteria	2	2	5	0	0	0	0	0	1	0	0	10	0	1	1	0	0	0	4	0	5	0	1	0	1	0	1	0	1	2	2	2	3	0	1	0	2	2	0	0	0	0	0	0	0	1	0
Arthrobacter citreus NEB 577	Bacteria	Actinobacteria	5	0	2	5	0	0	0	0	0	0	0	10	0	0	0	0	2	0	1	0	2	0	1	0	0	0	0	0	0	0	0	0	2	0	1	1	0	1	0	0	0	0	0	0	0	0	0
Arthrobacter crystallopoietes DSM 20117	Bacteria	Actinobacteria	2	0	2	1	0	0	0	0	0	0	0	11	0	1	0	0	0	0	0	0	3	0	2	0	0	0	0	0	0	0	0	0	0	0	1	0	0	0	0	0	0	0	0	0	0	0	0
Arthrobacter saudimassiliensis 11W110_air	Bacteria	Actinobacteria	1	1	2	0	0	0	0	0	0	0	0	13	0	1	0	0	0	0	0	0	5	0	1	0	0	0	0	0	0	1	0	0	0	0	0	0	0	0	0	0	0	0	0	0	0	0	0
Arthrobacter sp. YN	Bacteria	Actinobacteria	4	3	5	1	2	0	1	0	0	0	0	11	0	2	1	0	0	0	1	0	3	0	1	2	0	1	2	2	1	9	1	3	2	0	1	0	1	3	0	0	0	0	0	0	0	5	0
Arthrospira platensis YZ	Bacteria	Cyanobacteria	0	0	1	0	0	0	0	1	0	0	0	9	0	0	0	0	0	1	0	0	1	0	1	0	0	0	0	0	0	0	0	0	0	0	0	1	0	0	0	0	0	0	0	0	0	0	0
Asaia bogorensis NBRC 16594	Bacteria	Proteobacteria	0	0	1	0	0	0	1	0	0	0	0	5	0	2	0	0	0	0	1	0	7	3	0	0	0	0	0	0	0	4	0	0	0	1	0	0	0	0	0	0	0	0	0	0	0	0	0
Asticcacaulis excentricus M6	Bacteria	Proteobacteria	0	12	7	0	3	0	0	1	3	0	0	2	0	2	1	0	1	2	1	0	6	1	0	0	3	4	3	0	2	0	0	4	0	0	0	2	0	8	0	0	0	0	0	0	0	2	0
Athalassotoga saccharophila NAS-01	Bacteria	Thermotogae	1	3	2	1	0	0	0	0	1	0	0	7	0	0	1	0	0	0	1	0	1	0	0	0	0	0	0	0	2	0	1	0	3	0	2	0	0	0	0	0	0	0	0	0	0	2	0
Atlantibacter hermannii NCTC12129	Bacteria	Proteobacteria	3	2	6	1	0	0	1	0	0	0	0	14	0	2	0	0	0	2	0	0	6	1	0	0	0	0	0	0	1	0	0	0	0	2	0	0	0	2	0	0	0	0	0	0	0	0	0
Atopobium parvulum DSM 20469	Bacteria	Actinobacteria	1	1	0	0	1	0	0	0	0	0	0	3	0	0	0	0	0	0	0	0	0	0	1	0	0	0	0	0	0	1	0	0	0	0	0	0	0	0	0	0	0	0	0	0	0	0	0
Aulosira laxa NIES-50	Bacteria	Cyanobacteria	0	1	1	0	0	0	0	0	1	0	0	11	0	0	0	0	0	1	0	0	1	0	0	0	0	1	0	0	1	0	0	0	0	1	1	0	0	0	0	0	0	0	0	0	0	0	0
Aurantimicrobium minutum KNC	Bacteria	Actinobacteria	0	0	1	0	0	0	0	0	0	0	0	6	0	0	0	0	1	0	0	0	2	0	0	0	0	0	0	0	0	1	0	0	0	0	0	0	0	0	0	0	0	0	0	0	0	0	0
Aurantimicrobium sp. MWH-Uga1	Bacteria	Actinobacteria	0	0	1	0	0	0	0	0	0	0	0	7	0	0	0	0	0	0	0	0	2	0	0	0	0	0	0	0	0	1	0	0	0	0	0	0	0	0	0	0	0	0	0	0	0	0	0
Auraticoccus monumenti MON 2.2	Bacteria	Actinobacteria	2	5	8	0	0	0	0	1	1	0	0	14	0	2	0	0	0	0	3	0	2	0	0	0	1	0	2	0	1	1	0	1	3	0	1	1	3	5	0	0	0	0	0	0	0	4	0
Aureimonas altamirensis DSM 21988	Bacteria	Proteobacteria	0	0	1	0	0	0	1	0	0	0	0	0	0	2	0	0	3	1	0	0	0	0	0	0	0	0	0	0	0	0	0	0	0	0	0	0	0	0	0	0	0	0	0	0	0	0	0
Aureimonas frigidaquae JCM 14755	Bacteria	Proteobacteria	0	0	1	0	0	0	1	0	0	0	0	2	0	2	0	0	1	0	0	0	1	0	0	0	0	0	0	0	0	0	0	0	0	0	0	0	0	0	0	0	0	0	0	0	0	0	0
Aureimonas sp. AU20	Bacteria	Proteobacteria	0	0	2	2	1	0	2	0	3	0	0	9	0	2	5	0	0	0	0	0	6	1	2	1	0	0	0	0	0	0	0	0	0	0	1	0	1	0	0	0	0	0	0	0	0	0	0
Aureitalea sp. RR4-38	Bacteria	Bacteroidetes	0	0	2	0	0	0	0	0	0	0	0	4	0	0	0	0	1	0	1	0	2	0	1	0	0	0	0	0	1	1	0	0	0	1	0	0	0	0	0	0	0	0	0	0	0	0	0
Auricoccus indicus S31	Bacteria	Firmicutes	0	0	0	0	0	0	0	0	0	0	0	3	0	0	0	0	0	0	0	0	0	0	0	0	0	0	0	0	0	1	0	0	0	0	0	0	0	0	0	0	0	0	0	0	0	0	0
Auritidibacter sp. NML130574	Bacteria	Actinobacteria	0	0	0	0	0	0	0	0	0	0	0	7	0	0	0	0	0	0	0	0	4	0	0	0	0	0	0	0	0	0	0	0	0	0	0	0	0	0	0	0	0	0	0	0	0	0	0
Avibacterium paragallinarum FARPER-174	Bacteria	Proteobacteria	0	0	1	0	0	0	0	0	0	0	0	1	0	0	0	0	0	1	0	0	4	0	0	0	0	0	0	0	1	1	0	0	0	0	0	0	0	0	0	0	0	0	0	0	0	0	0
Avibacterium volantium NCTC3438	Bacteria	Proteobacteria	0	1	1	0	0	0	0	0	0	0	0	3	0	0	0	0	0	0	0	0	2	0	0	0	0	0	0	0	0	1	1	0	0	0	0	0	0	0	0	0	0	0	0	0	0	0	0
Azoarcus communis TSPY31	Bacteria	Proteobacteria	0	0	1	0	0	0	0	0	0	0	0	2	0	0	0	2	0	1	0	0	7	0	0	0	0	0	0	0	0	0	1	0	0	0	0	0	0	0	0	0	0	0	0	0	0	0	0
Azoarcus olearius DQS4	Bacteria	Proteobacteria	0	0	2	0	2	0	0	0	0	0	0	8	0	0	0	2	0	1	0	0	8	0	0	0	0	0	0	0	0	0	1	0	0	0	0	0	0	0	0	0	0	0	0	0	0	0	0
Azoarcus sp. KH32C	Bacteria	Proteobacteria	0	0	1	0	1	0	0	0	0	0	0	5	0	0	0	3	0	0	0	0	7	0	0	0	0	0	0	0	0	0	0	0	0	1	0	0	0	0	0	0	0	0	0	0	0	0	0
Azorhizobium caulinodans ORS 571	Bacteria	Proteobacteria	0	0	1	0	1	0	0	0	0	0	0	6	0	0	0	2	2	2	0	0	3	1	0	0	0	0	0	0	0	0	1	0	0	0	0	0	0	0	0	0	0	0	0	0	0	0	0
Azospira oryzae PS	Bacteria	Proteobacteria	0	0	1	0	0	0	0	0	0	0	0	0	0	0	0	0	0	0	0	0	6	1	0	0	0	0	0	0	0	0	0	0	0	0	0	0	0	0	0	0	0	0	0	0	0	0	0
Azospira sp. I09	Bacteria	Proteobacteria	0	0	1	0	0	0	0	0	0	0	0	0	0	0	0	0	0	0	0	0	7	0	0	0	0	0	0	0	0	0	1	0	0	0	0	0	0	0	0	0	0	0	0	0	0	0	0
Azospirillum brasilense Sp245	Bacteria	Proteobacteria	4	3	2	1	3	0	0	0	2	0	1	15	0	1	0	3	1	0	0	0	13	6	0	0	0	0	0	0	2	0	1	0	0	0	0	0	0	0	0	0	0	0	0	0	0	0	0
Azospirillum humicireducens SgZ-5	Bacteria	Proteobacteria	4	1	2	1	2	0	1	0	1	0	0	9	0	0	1	3	0	0	0	0	9	2	0	0	0	0	0	0	1	0	0	0	0	0	0	0	0	0	0	0	0	0	0	0	0	0	0
Azospirillum lipoferum 4B	Bacteria	Proteobacteria	4	1	1	1	2	0	1	0	1	0	0	11	0	0	1	3	0	0	0	0	10	3	1	0	0	0	0	0	0	0	0	0	0	0	0	0	0	0	0	0	0	0	0	0	0	0	0
Azospirillum sp. CFH 70021	Bacteria	Proteobacteria	4	2	1	1	1	0	1	0	1	0	0	9	0	0	1	2	0	2	0	0	12	1	0	0	0	0	0	0	1	0	1	0	0	1	0	0	0	0	0	0	0	0	0	0	0	0	0
Azospirillum thiophilum BV-S	Bacteria	Proteobacteria	4	1	1	1	2	0	1	0	1	0	0	11	0	0	1	3	0	0	0	0	10	2	0	0	0	0	0	0	0	0	0	0	0	0	0	0	0	0	0	0	0	0	0	0	0	0	0
Azotobacter chroococcum NCIMB 8003	Bacteria	Proteobacteria	0	0	1	1	1	0	1	0	0	0	0	13	0	2	0	2	0	0	0	0	9	0	0	0	0	0	0	0	0	5	0	0	1	1	0	0	0	0	0	0	0	0	0	0	1	0	0
Azotobacter vinelandii DJ ATCC BAA-1303	Bacteria	Proteobacteria	0	0	1	1	1	0	1	0	0	0	0	9	0	1	0	2	0	0	0	0	5	0	0	0	0	0	0	0	0	1	0	0	1	0	0	0	0	0	0	0	0	0	0	0	1	0	0
Bacillaceae bacterium TKL69	Bacteria	Firmicutes	7	1	2	3	1	0	0	0	1	0	0	5	0	0	1	0	3	0	0	0	2	0	0	0	0	0	0	0	1	0	0	0	1	0	1	1	2	2	0	0	0	0	0	0	0	2	0
Bacillus aerophilus 232	Bacteria	Firmicutes	8	0	1	3	1	0	0	1	1	1	0	1	0	0	1	0	1	0	0	0	4	0	0	0	0	1	0	1	0	1	1	0	0	0	1	0	1	2	0	0	0	0	1	0	0	1	0
Bacillus albus PFYN01	Bacteria	Firmicutes	2	0	0	1	0	0	1	0	0	0	0	6	0	0	0	0	1	0	0	0	1	0	2	0	0	0	0	0	0	0	0	0	0	0	0	0	0	0	0	0	0	0	0	0	0	0	0
Bacillus altitudinis ZAP62	Bacteria	Firmicutes	7	0	1	3	1	0	0	1	1	1	0	1	0	0	1	0	1	0	0	0	8	0	0	0	0	1	0	1	0	1	1	0	0	0	1	0	1	2	0	0	0	0	1	0	0	1	0
Bacillus amyloliquefaciens ZJU1	Bacteria	Firmicutes	4	0	1	2	1	0	0	0	0	1	0	6	0	0	1	0	2	0	0	0	3	0	0	1	0	0	0	2	0	3	0	0	0	0	0	0	0	4	0	0	1	0	0	0	0	2	0
Bacillus anthracis Vollum 1B	Bacteria	Firmicutes	0	0	0	1	0	0	1	0	0	0	0	8	0	0	0	0	5	0	0	0	3	0	3	0	0	0	0	0	0	1	0	0	0	0	0	0	0	0	0	0	0	0	0	0	0	0	0
Bacillus asahii OM18	Bacteria	Firmicutes	0	0	1	0	0	0	0	0	0	0	0	5	0	0	0	0	8	0	0	0	3	0	0	0	0	0	0	0	0	0	0	0	0	0	0	0	0	0	0	0	0	0	0	0	0	0	0
Bacillus atrophaeus UCMB-5137	Bacteria	Firmicutes	2	0	1	4	1	0	0	0	0	0	0	6	0	0	1	0	6	0	0	0	4	0	0	0	0	0	0	1	0	3	0	0	0	0	0	0	1	3	0	0	1	0	0	0	0	2	0
Bacillus beveridgei MLTeJB	Bacteria	Firmicutes	0	1	1	3	0	0	0	0	0	0	0	11	0	0	4	0	0	0	1	0	3	0	0	0	0	0	0	0	0	1	0	0	1	0	0	0	1	1	0	0	0	0	0	0	0	1	0
Bacillus bombysepticus str. Wang	Bacteria	Firmicutes	0	0	0	1	1	0	1	0	0	0	0	9	0	0	0	0	4	0	0	0	3	0	4	0	0	0	0	0	0	1	0	1	0	0	0	0	0	0	0	0	0	0	0	0	0	0	0
Bacillus butanolivorans PHB-7a	Bacteria	Firmicutes	2	0	2	1	0	0	1	0	0	0	0	8	0	0	0	0	4	0	0	0	2	0	1	0	0	0	1	0	0	0	0	0	0	0	2	0	0	0	0	0	0	0	0	0	0	0	0
Bacillus cellulosilyticus DSM 2522	Bacteria	Firmicutes	1	3	4	2	5	0	1	1	2	0	0	4	0	0	6	0	3	0	1	0	2	0	0	1	0	0	0	4	2	0	0	0	2	0	0	2	2	5	0	0	0	0	0	0	0	1	0
Bacillus cereus MBGJa3	Bacteria	Firmicutes	4	0	1	4	1	0	0	0	0	1	0	8	0	0	1	0	3	0	0	0	3	0	0	1	0	0	0	1	0	4	0	0	0	0	0	0	2	4	0	0	1	0	0	0	0	2	0
Bacillus circulans FDAARGOS_783	Bacteria	Firmicutes	13	2	2	5	0	0	1	0	1	0	0	12	0	0	0	0	2	0	0	0	2	0	1	0	0	1	0	0	1	4	0	0	2	0	3	0	4	9	0	0	0	0	0	0	0	1	0
Bacillus clausii DSM 8716	Bacteria	Firmicutes	7	1	5	6	1	0	0	0	0	0	0	3	0	0	1	0	2	0	0	0	5	0	0	0	0	0	0	0	2	5	0	0	0	0	2	0	2	3	0	0	0	0	0	0	0	2	0
Bacillus coagulans 36D1	Bacteria	Firmicutes	1	0	1	1	0	0	0	0	1	0	0	6	0	0	0	0	2	0	0	0	1	0	1	0	0	0	0	0	1	0	0	0	1	0	0	1	1	0	0	0	0	0	0	0	0	0	0
Bacillus cohnii DSM 6307	Bacteria	Firmicutes	2	0	4	0	0	0	0	0	0	0	0	7	0	0	0	0	3	0	0	0	1	0	0	0	0	0	0	0	0	1	0	0	0	0	0	0	0	0	0	0	0	0	0	0	0	0	0
Bacillus cytotoxicus CH_25	Bacteria	Firmicutes	1	0	1	1	0	0	0	0	0	0	0	5	0	0	0	0	2	0	0	0	2	0	3	0	0	0	0	0	0	0	0	0	0	0	0	1	0	0	0	0	0	0	0	0	0	0	0
Bacillus endophyticus Hbe603	Bacteria	Firmicutes	3	0	1	1	0	0	0	0	0	0	0	5	1	0	1	0	5	0	0	0	6	0	0	0	0	0	0	0	0	4	1	0	1	0	0	0	0	1	0	0	0	0	0	0	0	0	0
Bacillus flexus	Bacteria	Firmicutes	1	1	2	1	0	0	0	0	0	0	0	9	2	0	0	0	1	0	0	0	3	0	1	0	0	0	0	0	0	3	0	0	1	0	0	0	1	0	0	0	0	0	0	0	0	0	0
Bacillus freudenreichii NCTC4823	Bacteria	Firmicutes	0	0	0	0	0	0	0	0	0	0	0	1	0	0	0	0	4	0	0	0	2	0	0	0	0	0	0	0	0	0	0	0	0	0	0	0	0	0	0	0	0	0	0	0	0	0	0
Bacillus gibsonii FJAT-10019	Bacteria	Firmicutes	4	0	1	4	1	0	0	0	0	1	0	7	0	0	1	0	3	0	0	0	4	0	0	1	0	0	0	1	0	3	0	0	0	0	0	0	2	4	0	0	1	0	0	0	0	2	0
Bacillus glycinifermentans	Bacteria	Firmicutes	6	0	3	4	3	0	1	1	0	1	1	5	0	0	0	0	6	0	0	0	5	0	1	1	0	1	0	1	1	4	0	0	0	0	0	0	3	6	0	0	0	0	1	0	0	1	0
Bacillus gobiensis FJAT-4402	Bacteria	Firmicutes	0	0	1	3	0	0	0	0	0	0	0	9	0	0	0	0	2	0	0	0	2	0	1	0	2	0	1	0	3	8	0	0	1	0	1	2	0	0	0	0	0	0	0	0	0	0	0
Bacillus halodurans C-125	Bacteria	Firmicutes	4	1	2	3	1	0	1	0	1	1	0	7	0	0	5	0	2	0	0	0	2	0	0	0	1	0	0	0	3	1	0	0	1	0	2	1	2	3	0	0	0	0	0	0	0	2	1
Bacillus halotolerans ZB201702	Bacteria	Firmicutes	5	0	1	4	1	0	0	0	0	1	0	7	0	0	1	0	3	0	0	0	4	0	0	1	0	0	0	1	0	2	0	0	0	0	0	0	2	4	0	0	1	0	0	0	0	2	0
Bacillus horikoshii 20a	Bacteria	Firmicutes	1	0	2	1	0	0	0	0	0	0	0	10	0	0	1	0	2	0	0	0	1	0	0	0	0	0	0	1	1	1	0	1	0	0	0	0	0	0	0	0	0	0	0	0	0	0	0
Bacillus infantis NRRL B-14911	Bacteria	Firmicutes	4	1	2	2	0	0	0	0	0	0	0	11	0	0	1	0	3	0	0	0	1	0	0	0	0	1	0	0	3	0	0	0	1	0	1	0	0	1	0	0	0	0	0	0	0	1	0
Bacillus kochii BDGP4	Bacteria	Firmicutes	0	0	2	0	0	0	0	0	0	0	0	4	0	0	0	0	1	0	0	0	2	0	0	0	0	0	0	0	0	0	0	0	0	0	0	0	0	0	0	0	0	0	0	0	0	0	0
Bacillus krulwichiae AM31D	Bacteria	Firmicutes	0	1	1	0	0	0	0	0	1	0	0	7	0	0	0	0	1	0	0	0	4	0	0	0	0	2	0	0	0	3	1	0	0	0	0	0	0	2	0	0	0	0	0	0	0	0	0
Bacillus lehensis G1	Bacteria	Firmicutes	1	2	3	3	1	0	0	0	0	0	0	5	0	0	3	0	2	0	0	0	4	0	0	0	0	0	1	0	1	3	0	0	0	0	1	0	0	1	0	0	0	0	0	0	0	2	0
Bacillus lentus NCTC4824	Bacteria	Firmicutes	3	8	2	3	0	0	1	0	1	0	0	8	0	0	0	0	3	0	1	0	2	0	0	0	0	0	5	0	2	1	1	1	0	0	3	0	1	7	0	0	0	0	0	0	1	2	0
Bacillus licheniformis NCTC8721	Bacteria	Firmicutes	6	0	2	4	4	0	1	1	0	1	1	7	0	0	1	0	5	0	0	0	4	0	1	1	0	1	0	1	3	4	1	0	0	0	0	0	4	7	0	0	0	0	1	0	0	1	0
Bacillus marisflavi 151-25	Bacteria	Firmicutes	5	0	0	3	0	0	0	0	0	0	0	6	0	0	1	0	0	1	0	0	3	0	0	0	0	1	0	0	0	7	0	0	1	0	3	0	1	0	0	0	0	0	0	0	0	0	0
Bacillus megaterium S2	Bacteria	Firmicutes	5	5	11	4	0	0	0	0	0	0	0	8	0	0	0	0	7	0	2	0	1	0	0	0	0	0	0	3	1	8	0	1	5	0	7	0	2	5	0	0	0	0	0	0	0	2	0
Bacillus mesonae H20-5	Bacteria	Firmicutes	1	2	4	0	0	0	0	0	0	0	0	8	0	0	0	0	7	0	2	0	1	0	0	0	0	0	3	0	1	1	0	0	2	0	2	0	0	0	0	0	0	0	0	0	0	0	0
Bacillus methanolicus MGA3	Bacteria	Firmicutes	0	0	0	0	0	0	0	0	0	0	0	4	0	0	0	0	4	0	0	0	2	0	0	0	0	0	0	0	1	0	0	0	0	0	0	0	0	0	0	0	0	0	0	0	0	0	0
Bacillus mobilis ML-A2C4	Bacteria	Firmicutes	2	0	0	1	0	0	0	0	0	0	0	9	0	0	0	0	3	0	0	0	1	0	5	0	0	0	0	0	0	0	0	0	0	0	0	0	0	0	0	0	0	0	0	0	0	0	0
Bacillus mojavensis UCMB5075	Bacteria	Firmicutes	3	0	1	4	1	0	0	0	0	2	0	6	0	0	1	0	3	0	0	0	6	0	0	1	0	0	0	1	0	3	0	0	0	0	0	0	2	4	0	0	1	0	0	0	0	2	0
Bacillus muralis G25-68	Bacteria	Firmicutes	3	2	2	3	1	0	1	0	0	0	0	9	1	0	0	0	4	0	0	0	3	0	1	0	0	0	0	0	0	2	0	0	0	0	0	0	0	0	0	0	0	0	0	0	0	0	0
Bacillus mycoides 219298	Bacteria	Firmicutes	0	1	1	1	2	0	1	0	0	0	0	8	1	0	0	0	2	0	0	0	2	0	4	0	0	0	0	0	0	0	0	0	0	0	0	1	0	0	0	0	0	0	0	0	0	0	0
Bacillus oceanisediminis 2691	Bacteria	Firmicutes	1	0	1	2	0	0	0	0	0	0	0	11	0	0	0	0	4	0	0	0	4	0	0	0	0	0	0	0	1	2	0	0	0	0	0	0	0	1	0	0	0	0	0	0	0	0	0
Bacillus pacificus NCCP 15909	Bacteria	Firmicutes	0	0	0	1	0	0	0	0	0	0	0	6	0	0	0	0	2	0	0	0	3	0	2	0	0	0	0	0	0	1	0	0	0	0	0	0	0	0	0	0	0	0	0	0	0	0	0
Bacillus paralicheniformis ZAP17	Bacteria	Firmicutes	7	0	2	4	2	0	1	1	0	1	1	7	0	0	1	0	5	0	0	0	5	0	1	1	0	1	0	1	2	4	1	0	0	0	0	0	2	7	0	0	0	0	1	0	0	1	0
Bacillus paranthracis PR1	Bacteria	Firmicutes	1	0	0	1	0	0	0	0	0	0	0	8	0	0	0	0	4	0	0	0	1	0	2	0	0	0	0	0	0	1	0	0	0	0	0	0	0	0	0	0	0	0	0	0	0	0	0
Bacillus pseudofirmus OF4	Bacteria	Firmicutes	1	0	1	1	0	0	0	0	0	0	0	7	0	0	1	0	1	0	0	0	6	0	0	1	0	0	0	0	0	1	0	0	0	0	0	0	0	0	0	0	0	0	0	0	0	0	0
Bacillus pumilus W3	Bacteria	Firmicutes	8	0	1	3	1	0	0	1	1	1	0	1	0	0	1	0	1	0	0	0	4	0	0	0	0	1	0	1	0	1	1	0	0	0	1	0	1	2	0	0	0	0	1	0	0	1	0
Bacillus safensis sami	Bacteria	Firmicutes	7	0	1	4	1	0	0	1	1	1	0	1	0	0	1	0	1	0	0	0	3	0	0	0	0	1	0	1	0	1	1	0	0	0	1	0	1	2	0	0	0	0	1	0	0	1	0
Bacillus siamensis SCSIO 05746	Bacteria	Firmicutes	3	0	1	2	1	0	0	0	0	1	0	3	0	0	1	0	2	0	0	0	7	0	0	0	0	0	0	2	0	3	0	0	0	0	0	0	0	2	0	0	0	0	0	0	0	2	0
Bacillus simplex NBRC 15720 = DSM 1321	Bacteria	Firmicutes	1	0	2	2	0	0	1	0	0	0	0	9	1	0	0	0	5	0	0	0	2	0	1	0	0	0	0	0	1	0	0	0	1	0	0	1	0	1	0	0	0	0	0	0	0	0	0
Bacillus smithii DSM 4216	Bacteria	Firmicutes	1	0	1	1	0	0	0	0	0	0	0	3	0	0	0	0	3	0	0	0	2	0	0	0	0	0	0	0	1	0	0	0	1	0	0	0	0	0	0	0	0	0	0	0	0	0	0
Bacillus sonorensis SRCM101395	Bacteria	Firmicutes	7	0	2	3	3	0	0	1	0	1	1	4	0	0	0	0	4	0	0	0	6	0	3	2	0	1	0	0	1	4	0	0	0	0	0	0	3	6	0	0	1	0	1	0	0	1	0
Bacillus sp. Y1	Bacteria	Firmicutes	9	1	4	4	1	0	0	0	1	0	0	12	0	0	3	0	3	0	0	0	1	0	0	0	3	0	0	1	3	10	1	0	1	0	0	1	2	6	0	0	0	0	0	0	0	2	1
Bacillus subtilis SRCM103773	Bacteria	Firmicutes	4	0	1	4	1	0	0	0	0	1	0	8	0	0	1	0	4	1	0	0	7	0	1	1	0	0	0	1	0	3	0	0	0	0	0	0	1	4	0	0	1	0	0	0	0	2	0
Bacillus tequilensis EA-CB0015	Bacteria	Firmicutes	2	0	1	3	1	0	0	0	0	1	0	8	0	0	1	0	3	0	0	0	4	0	0	0	0	0	0	1	0	3	0	0	0	0	0	0	1	3	0	0	1	0	0	0	0	2	0
Bacillus thermoamylovorans SSBM	Bacteria	Firmicutes	4	1	1	2	0	0	0	0	0	0	0	7	0	0	0	0	3	0	0	0	1	0	0	0	0	0	0	0	0	1	0	0	1	0	1	0	0	1	0	0	0	0	0	0	0	0	0
Bacillus thermocopriae DUT50_236	Bacteria	Firmicutes	0	0	0	0	0	0	0	0	0	0	0	8	0	0	0	0	0	0	0	0	1	0	0	0	0	0	0	0	1	2	0	0	0	0	0	0	0	0	0	0	0	0	0	0	0	0	0
Bacillus thuringiensis str. Al Hakam	Bacteria	Firmicutes	0	1	1	1	2	0	1	0	0	0	0	8	1	0	0	0	2	0	0	0	2	0	4	0	0	0	0	0	0	0	0	0	0	0	0	1	0	0	0	0	0	0	0	0	0	0	0
Bacillus toyonensis BV-17	Bacteria	Firmicutes	1	0	1	1	0	0	1	0	0	0	0	9	0	0	0	0	5	0	0	0	3	0	4	0	0	0	0	0	0	0	0	0	0	0	0	0	0	0	0	0	0	0	0	0	0	0	0
Bacillus tropicus LM1212-W3	Bacteria	Firmicutes	1	2	0	1	1	0	0	0	0	0	0	9	0	0	0	0	4	0	0	0	3	0	4	0	0	0	0	0	0	0	0	0	0	0	0	0	0	0	0	0	0	0	0	0	0	0	0
Bacillus vallismortis NBIF-001	Bacteria	Firmicutes	4	0	1	3	1	0	0	0	0	1	0	5	0	0	1	0	2	0	0	0	3	0	0	1	0	0	0	2	0	3	0	0	0	0	0	0	0	4	0	0	1	0	0	0	0	2	0
Bacillus velezensis YAU B9601-Y2	Bacteria	Firmicutes	4	0	1	3	1	0	0	0	0	1	0	6	0	0	1	0	2	0	0	0	7	0	0	1	0	0	0	2	0	3	0	0	0	0	0	0	0	4	0	0	1	0	0	0	0	2	0
Bacillus vietnamensis 151-6	Bacteria	Firmicutes	1	1	1	2	0	0	0	0	0	0	0	8	0	0	1	0	2	0	0	0	2	0	0	0	0	0	0	1	0	0	0	0	0	0	0	0	0	1	0	0	0	0	0	0	0	0	0
Bacillus weihaiensis Alg07	Bacteria	Firmicutes	2	1	0	0	0	0	0	0	0	0	0	7	1	0	3	0	1	0	0	0	1	0	1	0	0	0	0	1	2	0	0	0	1	0	0	0	0	0	0	0	0	0	0	0	0	0	0
Bacillus weihenstephanensis WSBC 10204	Bacteria	Firmicutes	2	0	1	1	0	0	0	0	0	0	0	9	0	0	0	0	3	0	0	0	3	0	3	0	0	0	0	0	0	0	0	0	0	0	0	0	0	0	0	0	0	0	0	0	0	0	0
Bacillus wiedmannii bv. thuringiensis FCC41	Bacteria	Firmicutes	2	0	0	1	0	0	1	0	0	0	0	9	0	0	0	0	5	0	1	0	7	0	3	0	0	0	0	0	0	0	0	1	0	0	0	0	0	0	0	0	0	0	0	0	0	0	0
Bacillus xiamenensis VV3	Bacteria	Firmicutes	4	0	1	3	1	0	0	1	1	0	0	1	0	0	0	0	1	0	0	0	4	0	0	0	0	1	0	1	0	1	1	0	0	0	1	0	1	0	0	0	0	0	1	0	0	0	0
Bacterioplanes sanyensis NV9	Bacteria	Proteobacteria	0	0	1	0	0	0	1	0	0	0	0	1	0	0	0	0	2	0	0	0	5	0	0	0	0	0	0	0	0	0	0	0	0	0	0	0	0	0	0	0	0	0	0	0	0	0	0
Bacteriovorax stolpii DSM 12778	Bacteria	Proteobacteria	0	0	1	0	0	0	0	0	0	0	0	1	0	0	0	0	0	0	0	0	4	0	1	0	0	0	0	0	0	0	0	0	0	0	0	0	0	0	0	0	0	0	0	0	0	0	0
bacterium BFN5	Bacteria	unclassified Bacteria	0	0	0	0	0	0	0	0	0	0	0	4	0	0	0	0	7	0	0	0	5	0	1	0	0	0	0	0	0	0	0	0	0	0	0	0	0	0	0	0	0	0	0	0	0	0	0
Bacteroidales bacterium CF	Bacteria	Bacteroidetes	0	0	1	0	1	0	0	1	0	0	0	4	0	0	1	0	1	0	3	0	3	0	0	2	0	0	0	0	1	0	0	1	0	0	1	0	0	0	0	0	0	0	0	0	1	0	0
Bacteroides caccae ATCC 43185	Bacteria	Bacteroidetes	0	17	10	0	0	0	0	0	0	0	0	3	0	0	7	0	0	0	12	0	3	0	1	0	1	3	12	1	4	2	3	4	2	0	0	0	0	8	0	0	0	0	0	0	0	2	0
Bacteroides caecimuris I48	Bacteria	Bacteroidetes	0	11	8	0	0	0	0	0	3	0	0	3	0	0	3	0	1	0	5	0	3	3	1	0	2	5	2	1	1	1	2	1	4	1	0	0	1	28	0	0	0	0	0	0	0	4	0
Bacteroides cellulosilyticus WH2	Bacteria	Bacteroidetes	0	43	31	0	7	0	2	2	10	0	0	10	0	0	5	0	3	0	7	0	3	1	1	5	4	25	9	9	10	2	2	3	4	0	1	1	3	48	0	0	0	0	0	0	2	9	0
Bacteroides dorei JR05	Bacteria	Bacteroidetes	0	27	4	0	0	0	0	0	1	0	0	7	0	1	2	0	1	0	9	0	3	2	1	0	1	17	8	1	3	1	3	1	3	0	0	1	1	29	0	0	0	0	0	0	0	4	0
Bacteroides fragilis YCH46	Bacteria	Bacteroidetes	0	16	10	0	1	0	0	0	0	0	0	6	0	0	6	0	2	0	12	0	3	1	1	2	3	0	9	0	4	2	4	4	3	0	1	0	0	10	0	0	0	0	0	0	0	2	0
Bacteroides helcogenes P 36-108	Bacteria	Bacteroidetes	0	11	9	0	2	0	0	1	0	0	0	5	0	0	2	0	4	0	8	0	4	0	1	1	1	0	6	1	2	1	3	1	1	0	0	0	0	4	0	0	0	0	0	0	0	0	0
Bacteroides heparinolyticus F0111	Bacteria	Bacteroidetes	0	9	8	0	3	0	1	2	3	0	0	6	0	0	1	0	1	0	5	0	2	0	1	1	0	1	3	1	1	2	2	0	1	0	0	0	0	11	0	0	0	0	0	0	0	3	0
Bacteroides intestinalis APC919/174	Bacteria	Bacteroidetes	0	35	16	0	5	0	2	2	6	0	0	8	0	0	2	0	3	0	7	0	3	0	1	1	3	12	4	5	9	2	1	2	4	0	3	1	1	44	0	0	0	0	0	0	1	4	0
Bacteroides ovatus V975	Bacteria	Bacteroidetes	0	37	20	0	5	0	0	1	7	0	0	5	0	1	4	0	8	0	13	0	3	0	1	3	3	14	7	5	12	2	5	2	5	0	1	0	1	35	0	0	0	0	0	0	2	4	0
Bacteroides salanitronis DSM 18170	Bacteria	Bacteroidetes	0	10	9	0	3	0	0	0	1	0	0	6	0	0	1	0	1	0	0	0	3	5	1	2	1	11	1	1	3	1	2	2	2	0	0	0	1	13	0	0	0	0	0	0	0	3	0
Bacteroides sp. CBA7301	Bacteria	Bacteroidetes	0	27	22	0	2	0	0	0	3	0	0	8	0	0	5	0	16	0	13	0	3	0	1	0	1	10	7	7	6	3	6	6	2	0	0	0	1	22	0	0	0	0	0	1	0	3	0
Bacteroides thetaiotaomicron F9-2	Bacteria	Bacteroidetes	0	31	16	0	1	0	0	0	0	0	0	8	0	0	4	0	14	0	15	0	3	1	1	0	3	10	9	4	7	4	2	4	4	0	3	0	1	32	0	0	0	0	0	0	0	4	0
Bacteroides uniformis NBRC 113350	Bacteria	Bacteroidetes	0	22	20	0	5	0	0	5	0	0	0	7	0	1	4	0	3	0	6	0	3	2	1	2	0	0	3	2	7	4	0	1	3	0	2	0	1	18	0	0	0	0	0	0	0	3	0
Bacteroides vulgatus mpk	Bacteria	Bacteroidetes	0	24	3	0	0	0	0	0	1	0	0	7	0	1	3	0	1	0	11	0	3	4	1	0	2	11	7	4	5	1	3	1	3	0	0	0	1	21	0	0	0	0	0	0	0	3	0
Bacteroides xylanisolvens H207	Bacteria	Bacteroidetes	0	26	13	0	5	0	0	0	4	0	0	6	0	1	3	0	9	0	12	0	3	2	1	0	1	13	3	3	5	2	2	2	5	0	1	1	2	22	0	0	0	0	0	0	4	4	0
Bacteroides zoogleoformans ATCC 33285	Bacteria	Bacteroidetes	0	9	4	0	1	0	1	1	3	0	0	6	0	0	0	0	2	0	5	0	2	2	1	1	0	1	3	1	1	1	2	1	1	0	0	0	0	10	0	0	0	0	0	0	0	3	0
Bacteroidetes bacterium UKL13-3	Bacteria	Bacteroidetes	0	0	1	0	0	0	0	0	0	0	0	2	0	0	1	0	0	0	0	0	2	0	1	0	0	0	0	0	0	0	0	0	0	0	0	0	0	0	0	0	0	0	0	0	0	0	0
Baekduia soli BR7-21	Bacteria	Actinobacteria	0	4	2	1	1	0	0	0	0	0	0	8	0	4	0	0	0	0	0	0	8	0	0	0	0	0	0	0	0	0	0	0	0	0	0	6	0	1	0	0	0	0	0	0	0	0	0
Barnesiella viscericola DSM 18177	Bacteria	Bacteroidetes	0	6	8	0	0	0	0	0	0	0	0	2	0	0	5	0	0	0	4	0	3	2	0	1	2	0	3	1	5	1	2	0	1	0	0	1	0	4	0	0	0	0	0	0	1	1	0
Bartonella ancashensis 20.00	Bacteria	Proteobacteria	0	0	1	0	0	0	0	0	0	0	0	0	0	0	0	0	0	0	0	0	3	5	0	0	0	0	0	0	0	0	0	0	0	0	0	0	0	0	0	0	0	0	0	0	0	0	0
Bartonella apis BBC0244	Bacteria	Proteobacteria	0	0	1	0	0	0	0	0	0	0	0	0	0	0	0	0	0	0	0	0	4	1	2	0	0	0	0	0	0	0	0	0	0	0	0	0	0	0	0	0	0	0	0	0	0	0	0
Bartonella australis Aust/NH1	Bacteria	Proteobacteria	0	0	0	0	0	0	0	0	0	0	0	0	0	0	0	0	0	0	0	0	4	4	0	0	0	0	0	0	0	0	0	0	0	0	0	0	0	0	0	0	0	0	0	0	0	0	0
Bartonella bacilliformis KC584	Bacteria	Proteobacteria	0	0	0	0	0	0	0	0	0	0	0	0	0	0	0	0	0	0	0	0	3	2	0	0	0	0	0	0	0	0	0	0	0	0	0	0	0	0	0	0	0	0	0	0	0	0	0
Bartonella clarridgeiae 73	Bacteria	Proteobacteria	0	0	1	0	0	0	0	0	0	0	0	0	0	0	0	0	0	0	0	0	4	1	0	0	0	0	0	0	0	0	0	0	0	0	0	0	0	0	0	0	0	0	0	0	0	0	0
Bartonella elizabethae NCTC12898	Bacteria	Proteobacteria	0	0	0	0	0	0	0	0	0	0	0	0	0	0	0	0	0	0	0	0	5	5	0	0	0	0	0	0	0	0	0	0	0	0	0	0	0	0	0	0	0	0	0	0	0	0	0
Bartonella grahamii as4aup	Bacteria	Proteobacteria	0	0	0	0	0	0	0	0	0	0	0	0	0	0	0	0	0	0	0	0	6	7	0	0	0	0	0	0	0	0	0	0	0	0	0	0	0	0	0	0	0	0	0	0	0	0	0
Bartonella henselae MVT02	Bacteria	Proteobacteria	0	0	3	0	0	0	0	0	0	0	0	0	0	0	0	0	0	0	0	0	5	9	0	0	0	0	0	0	0	0	0	0	0	0	0	0	0	0	0	0	0	0	0	0	0	0	0
Bartonella kosoyi Tel Aviv'	Bacteria	Proteobacteria	0	0	0	0	0	0	0	0	0	0	0	0	0	0	0	0	0	0	0	0	7	7	0	0	0	0	0	0	0	0	0	0	0	0	0	0	0	0	0	0	0	0	0	0	0	0	0
Bartonella quintana RM-11	Bacteria	Proteobacteria	0	0	2	0	0	0	0	0	0	0	0	0	0	0	0	0	0	0	0	0	4	2	0	0	0	0	0	0	0	0	0	0	0	0	0	0	0	0	0	0	0	0	0	0	0	0	0
Bartonella rochalimae ATCC BAA-1498	Bacteria	Proteobacteria	0	0	1	0	0	0	0	0	0	0	0	0	0	0	0	0	0	0	0	0	4	2	0	0	0	0	0	0	0	0	0	0	0	0	0	0	0	0	0	0	0	0	0	0	0	0	0
Bartonella schoenbuchensis R1	Bacteria	Proteobacteria	0	0	1	0	0	0	0	0	0	0	0	0	0	0	0	0	0	0	0	0	5	2	0	0	0	0	0	0	0	0	0	0	0	0	0	0	0	0	0	0	0	0	0	0	0	0	0
Bartonella sp. WD16.2	Bacteria	Proteobacteria	0	0	1	0	0	0	0	0	0	0	0	0	0	0	0	0	0	0	0	0	4	2	0	0	0	0	0	0	0	0	0	0	0	0	0	0	0	0	0	0	0	0	0	0	0	0	0
Bartonella tribocorum CIP 105476	Bacteria	Proteobacteria	0	0	0	0	0	0	0	0	0	0	0	0	0	0	0	0	0	4	0	0	6	6	0	0	0	0	0	0	0	0	0	0	0	0	0	0	0	0	0	0	0	0	0	0	0	0	0
Bartonella vinsonii NCTC12905	Bacteria	Proteobacteria	0	0	0	0	0	0	0	0	0	0	0	0	0	0	0	0	0	1	0	0	6	5	0	0	0	0	0	0	0	0	0	0	0	0	0	0	0	0	0	0	0	0	0	0	0	0	0
Basfia succiniciproducens JF4016	Bacteria	Proteobacteria	0	2	1	0	0	0	0	0	0	0	0	4	0	0	0	0	0	0	1	0	3	0	0	0	0	0	0	0	2	1	1	0	1	0	0	0	0	0	0	0	0	0	0	0	0	0	0
Basilea psittacipulmonis DSM 24701	Bacteria	Proteobacteria	0	0	1	0	0	0	0	0	0	0	0	0	0	0	0	0	0	0	0	0	4	0	0	0	0	1	0	0	0	0	0	0	0	0	0	0	0	0	0	0	0	0	0	0	0	0	0
Bathymodiolus thermophilus thioautotrophic gill symbiont EPR9N	Bacteria	Proteobacteria	0	0	1	0	0	0	0	0	0	0	0	0	0	0	0	0	1	0	0	0	2	0	0	0	0	0	0	0	0	0	0	0	0	0	0	0	0	0	0	0	0	0	0	0	0	0	0
Baumannia cicadellinicola str. Hc (Homalodisca coagulata)	Bacteria	Proteobacteria	0	0	0	0	0	0	0	0	0	0	0	0	0	0	0	0	0	0	0	0	1	0	0	0	0	0	0	0	0	0	0	0	0	0	0	0	0	0	0	0	0	0	0	0	0	0	0
Bdellovibrio bacteriovorus W	Bacteria	Proteobacteria	0	0	2	0	1	0	0	0	0	0	0	0	0	0	0	0	0	0	0	0	9	0	0	0	0	0	0	0	0	0	0	0	0	0	0	0	0	0	1	0	0	0	0	0	0	0	0
Bdellovibrio exovorus JSS	Bacteria	Proteobacteria	0	0	1	0	0	0	0	0	0	0	0	0	0	0	0	0	0	0	0	0	8	0	0	0	0	0	0	0	0	0	0	0	0	0	0	0	0	0	0	0	0	0	0	0	0	0	0
Bdellovibrio sp. ZAP7	Bacteria	Proteobacteria	0	0	2	0	0	0	0	0	0	0	0	3	0	1	0	0	0	0	0	0	10	0	0	0	0	0	0	0	0	0	0	0	0	0	0	0	0	0	2	0	0	0	0	0	0	0	0
Beggiatoa leptomitiformis D-401	Bacteria	Proteobacteria	0	0	1	0	0	0	0	0	0	0	0	1	0	0	0	0	0	1	0	0	9	0	0	0	0	0	0	0	0	0	0	0	0	0	0	0	0	0	0	0	0	0	0	0	0	0	0
Beggiatoa leptomitoformis D-402	Bacteria	Proteobacteria	0	0	0	0	0	0	0	0	0	0	0	0	0	0	0	0	0	1	0	0	6	0	0	0	0	0	0	0	0	0	0	0	0	0	0	0	0	0	0	0	0	0	0	0	0	0	0
Beijerinckia indica subsp. indica ATCC 9039	Bacteria	Proteobacteria	0	0	2	0	0	0	0	0	1	0	0	1	0	2	0	0	0	0	0	0	5	0	1	0	0	0	0	0	0	3	0	0	0	0	0	1	0	0	0	0	0	0	0	0	0	0	0
Beijerinckiaceae bacterium MG08	Bacteria	Proteobacteria	0	0	2	0	0	0	0	0	0	0	0	4	0	2	1	1	0	0	0	0	4	0	1	0	0	0	0	0	0	0	0	0	0	0	0	0	0	0	0	0	0	0	0	0	0	0	0
Belliella baltica DSM 15883	Bacteria	Bacteroidetes	0	1	1	0	2	0	0	0	4	0	0	4	0	0	0	0	0	1	2	0	4	0	0	0	0	1	1	0	1	1	1	0	0	1	0	0	0	12	0	0	0	0	0	0	0	1	0
Bergeyella cardium HPQL	Bacteria	Bacteroidetes	0	0	1	0	0	0	0	0	0	0	0	0	0	0	0	0	0	0	0	0	0	0	1	0	0	0	0	0	0	0	0	0	0	0	0	0	0	0	0	0	0	0	0	0	0	0	0
Berkelbacteria bacterium GW2011_GWE1_39_12	Bacteria	Berkelbacteria	0	0	0	0	0	0	0	0	0	0	0	0	0	0	0	0	0	0	0	0	3	0	0	0	0	0	0	0	0	0	0	0	0	0	0	0	0	1	0	0	0	0	0	0	0	0	0
Bermanella marisrubri RED65	Bacteria	Proteobacteria	0	0	1	0	0	0	0	0	0	0	0	1	0	0	0	0	0	0	0	0	8	0	0	0	0	0	0	0	0	0	1	0	0	0	0	0	0	0	0	0	0	0	0	0	0	0	0
Bernardetia litoralis DSM 6794	Bacteria	Bacteroidetes	0	0	1	0	0	0	0	0	0	0	0	0	0	0	0	0	0	0	0	0	3	1	0	0	0	0	0	0	0	0	0	0	0	0	0	0	0	0	0	0	0	0	0	0	0	0	0
beta proteobacterium CB	Bacteria	Proteobacteria	0	0	1	0	0	0	0	0	0	0	0	0	0	0	0	0	0	0	0	0	3	0	0	0	0	0	0	0	0	0	1	0	0	0	0	0	0	0	0	0	0	0	0	0	0	0	0
Betaproteobacteria bacterium GR16-43	Bacteria	Proteobacteria	0	0	3	0	0	0	0	0	1	0	0	0	0	0	0	0	0	0	1	0	5	0	0	0	0	0	0	0	0	0	0	0	0	0	0	0	0	3	1	0	0	0	0	0	0	0	0
Beutenbergia cavernae DSM 12333	Bacteria	Actinobacteria	1	5	7	1	2	0	0	0	1	0	0	9	0	2	1	0	0	0	3	0	2	0	0	1	1	0	2	0	2	1	2	1	3	0	1	2	4	3	0	0	0	0	0	0	0	5	0
Bibersteinia trehalosi USDA-ARS-USMARC-190	Bacteria	Proteobacteria	1	0	1	0	0	0	0	0	0	0	0	4	0	0	0	0	0	0	0	0	4	1	0	0	0	0	0	0	0	1	0	0	0	0	0	0	0	0	0	0	0	0	0	0	0	0	0
Bifidobacterium actinocoloniiforme DSM 22766	Bacteria	Actinobacteria	1	1	3	0	0	0	0	0	0	0	0	2	0	0	0	0	0	0	1	0	2	0	1	0	0	0	1	2	1	2	0	0	3	0	0	0	3	3	0	0	0	0	0	0	0	2	0
Bifidobacterium adolescentis ATCC 15703	Bacteria	Actinobacteria	2	3	6	0	2	0	2	0	0	0	0	13	0	0	0	0	0	0	0	0	3	0	1	1	1	0	0	1	1	2	0	1	2	0	1	0	4	7	0	0	0	0	0	0	0	2	0
Bifidobacterium angulatum GT102	Bacteria	Actinobacteria	0	1	3	0	0	0	1	0	0	0	0	13	0	0	0	0	1	0	0	0	2	0	1	0	0	0	0	0	1	2	0	0	2	0	0	0	2	5	0	0	0	0	0	0	0	1	0
Bifidobacterium animalis subsp. lactis ATCC 27673	Bacteria	Actinobacteria	1	2	2	0	2	0	0	0	1	0	0	10	0	0	0	0	0	0	0	0	2	0	1	0	0	0	0	1	0	1	0	0	3	0	0	0	1	3	0	0	0	0	0	0	0	1	0
Bifidobacterium asteroides DSM 20089	Bacteria	Actinobacteria	1	2	4	1	1	0	0	0	0	0	0	4	0	0	0	0	0	0	0	0	2	0	0	0	1	2	1	3	3	1	0	0	2	0	2	0	2	9	0	0	0	0	0	0	0	2	0
Bifidobacterium bifidum TMC 3115	Bacteria	Actinobacteria	1	3	1	0	0	0	0	0	0	0	0	7	0	0	1	0	0	0	4	0	2	0	2	0	0	0	1	0	0	1	3	0	1	0	0	0	2	2	0	0	0	0	0	0	0	1	0
Bifidobacterium breve 139W423	Bacteria	Actinobacteria	1	3	6	0	2	0	0	0	0	0	0	16	0	0	0	0	1	0	1	0	2	0	2	0	0	0	0	1	2	3	1	1	2	0	3	0	2	2	0	0	0	0	0	0	0	0	0
Bifidobacterium catenulatum subsp. kashiwanohense APCKJ1	Bacteria	Actinobacteria	2	4	5	0	2	0	2	0	1	0	0	8	0	0	0	0	1	0	1	0	4	0	2	0	1	0	2	1	2	2	0	1	2	0	1	0	3	12	0	0	0	0	0	0	0	2	0
Bifidobacterium choerinum FMB-1	Bacteria	Actinobacteria	1	2	2	0	1	0	0	0	0	0	0	14	0	0	0	0	0	0	0	0	3	0	1	0	0	0	1	1	2	1	0	0	4	0	0	0	2	0	0	0	0	0	0	0	0	0	0
Bifidobacterium coryneforme LMG18911	Bacteria	Actinobacteria	1	0	4	0	0	0	0	0	0	0	0	2	0	0	0	0	0	0	0	0	2	0	1	0	0	0	0	3	1	2	0	0	2	0	0	0	2	3	0	0	0	0	0	0	0	1	0
Bifidobacterium dentium NCTC11816	Bacteria	Actinobacteria	2	6	12	0	4	0	0	0	0	0	0	14	0	0	0	0	0	0	0	0	3	0	2	2	1	0	1	1	4	2	0	0	5	0	0	0	4	12	0	0	0	0	0	0	0	2	0
Bifidobacterium gallinarum CACC 514	Bacteria	Actinobacteria	1	2	8	0	3	0	1	0	0	0	0	10	0	0	0	0	0	0	1	0	3	0	3	0	1	0	1	1	6	3	0	0	3	0	1	0	6	11	0	0	0	0	0	0	0	4	0
Bifidobacterium indicum LMG 11587 = DSM 20214	Bacteria	Actinobacteria	1	0	4	0	0	0	0	0	0	0	0	2	0	0	0	0	0	0	0	0	2	0	1	0	0	0	0	3	1	2	0	0	2	0	0	0	2	3	0	0	0	0	0	0	0	0	0
Bifidobacterium kashiwanohense PV20-2	Bacteria	Actinobacteria	1	2	6	0	2	0	0	0	0	0	0	8	0	0	0	0	1	0	1	0	1	0	1	0	0	0	0	0	2	2	0	0	2	0	1	0	3	6	0	0	0	0	0	0	0	1	0
Bifidobacterium longum subsp. longum JDM301	Bacteria	Actinobacteria	0	2	3	0	2	0	1	0	0	0	0	12	0	0	0	0	0	0	1	0	2	0	0	0	1	0	1	1	1	2	0	1	2	0	3	0	4	10	0	0	0	0	0	0	1	4	0
Bifidobacterium pseudocatenulatum 12	Bacteria	Actinobacteria	1	4	5	0	2	0	1	0	0	0	0	11	0	0	0	0	1	0	1	0	1	0	0	1	1	0	0	1	1	2	0	0	4	0	0	1	3	9	0	0	0	0	0	0	0	3	0
Bifidobacterium pseudolongum PV8-2	Bacteria	Actinobacteria	1	3	2	0	0	0	0	0	0	0	0	13	0	0	0	0	0	0	0	0	2	0	1	0	0	0	0	1	1	1	0	0	4	0	0	0	2	7	0	0	0	0	0	0	0	1	0
Bifidobacterium scardovii JCM 12489 = DSM 13734	Bacteria	Actinobacteria	1	7	10	0	2	0	0	0	0	0	0	12	0	0	1	0	1	0	3	0	3	0	4	2	1	2	2	2	6	2	1	1	12	0	2	3	6	17	0	0	0	0	0	0	0	6	0
Bifidobacterium thermophilum RBL67	Bacteria	Actinobacteria	0	0	1	0	3	0	0	0	0	0	0	14	0	0	0	0	1	0	0	0	2	0	1	0	0	0	0	0	1	2	0	0	2	0	0	0	1	0	0	0	0	0	0	0	0	1	0
Bisgaard Taxon 40 27643-20-I1	Bacteria	Proteobacteria	0	0	0	0	0	0	0	0	0	0	0	0	0	0	0	0	0	0	0	0	3	1	0	0	0	0	0	0	0	0	0	0	0	0	0	0	0	0	0	0	0	0	0	0	0	0	0
Blastochloris tepida GI	Bacteria	Proteobacteria	1	0	1	0	0	0	0	0	0	0	0	2	0	1	0	2	0	0	0	0	2	1	0	0	0	0	0	0	0	0	0	0	0	0	0	2	0	0	0	0	0	0	0	0	1	0	0
Blastochloris viridis DSM 133	Bacteria	Proteobacteria	1	0	1	0	0	0	0	0	0	0	0	6	0	1	0	2	0	0	0	0	3	1	0	0	0	0	0	0	0	0	0	0	0	0	0	0	0	0	1	0	0	0	0	0	1	0	0
Blastococcus saxobsidens DD2	Bacteria	Actinobacteria	0	0	0	0	0	0	0	0	0	0	0	14	0	2	0	0	0	0	0	0	4	0	0	2	0	0	0	0	0	0	0	0	0	0	0	0	0	0	0	0	0	0	0	0	0	0	0
Blastomonas fulva T2	Bacteria	Proteobacteria	0	0	2	0	1	0	0	0	1	0	0	0	0	1	0	0	0	0	0	0	6	0	1	0	0	1	0	0	0	0	0	1	1	0	0	0	1	4	0	0	0	0	0	0	0	0	0
Blastomonas sp. RAC04	Bacteria	Proteobacteria	0	0	3	0	1	0	0	0	1	0	0	2	0	1	0	0	0	0	0	0	5	0	1	0	0	1	0	0	1	0	0	1	1	0	0	0	1	4	0	0	0	0	0	0	0	0	0
Blattabacterium punctulatus CPUwf	Bacteria	Bacteroidetes	0	0	0	0	0	0	0	0	0	0	0	0	0	0	0	0	0	0	0	0	1	0	0	0	0	0	0	0	0	0	0	0	0	0	0	0	0	0	0	0	0	0	0	0	0	0	0
Blattabacterium sp. DPU	Bacteria	Bacteroidetes	0	0	0	0	0	0	0	0	0	0	0	0	0	0	0	0	0	0	0	0	1	0	0	0	0	0	0	0	0	0	0	0	0	0	0	0	0	0	0	0	0	0	0	0	0	0	0
Blautia coccoides YL58	Bacteria	Firmicutes	1	13	7	5	1	0	0	0	0	0	0	10	0	0	2	0	2	0	1	0	2	0	1	1	1	0	4	1	14	3	1	2	4	0	5	2	4	8	0	0	0	0	0	0	0	4	0
Blautia hansenii DSM 20583	Bacteria	Firmicutes	0	5	1	0	0	0	0	0	0	0	0	9	0	0	0	0	1	0	1	0	1	0	2	0	0	0	1	0	1	3	1	0	1	0	2	0	0	2	0	0	0	0	0	0	0	0	0
Blautia obeum A2-162	Bacteria	Firmicutes	1	2	4	0	0	0	0	0	0	0	0	9	0	0	0	0	1	0	0	0	2	0	0	0	0	0	0	0	2	1	0	0	1	0	0	0	2	1	0	0	0	0	0	0	0	0	0
Blautia producta SCSK	Bacteria	Firmicutes	1	14	8	5	1	0	0	0	1	0	0	9	0	0	2	0	2	0	1	0	2	0	3	1	1	0	3	1	13	3	1	2	4	0	5	2	3	12	0	0	0	0	0	0	0	5	0
Blautia sp. YL58	Bacteria	Firmicutes	1	13	7	5	1	0	0	0	0	0	0	10	0	0	2	0	2	0	1	0	3	0	1	1	1	0	4	1	14	3	1	2	5	0	5	2	4	8	0	0	0	0	0	0	0	4	0
Blochmannia endosymbiont of Polyrhachis (Hedomyrma) turneri 675	Bacteria	Proteobacteria	0	0	0	0	0	0	0	0	0	0	0	0	0	0	0	0	0	0	0	0	1	0	0	0	0	0	0	0	0	0	0	0	0	0	0	0	0	0	0	0	0	0	0	0	0	0	0
blood disease bacterium A2-HR MARDI	Bacteria	Proteobacteria	0	0	1	0	1	1	0	0	0	0	0	2	0	1	0	0	1	0	0	0	10	0	0	0	0	2	0	0	1	1	0	0	0	1	0	0	0	0	0	0	0	0	0	0	0	0	0
Bombella sp. KACC 21507	Bacteria	Proteobacteria	0	0	0	0	0	0	0	0	0	0	0	0	0	0	0	0	0	0	0	0	5	1	0	0	0	0	0	0	0	1	0	0	0	0	0	0	0	0	0	0	0	0	0	0	0	0	0
Bordetella avium Owl19	Bacteria	Proteobacteria	0	0	1	0	0	0	1	0	0	0	0	0	0	0	0	0	0	0	0	0	3	3	0	0	0	0	0	0	1	1	0	0	0	0	0	0	0	0	0	0	0	0	0	0	0	0	0
Bordetella bronchialis AU17976	Bacteria	Proteobacteria	0	0	3	0	0	0	0	0	0	0	0	7	0	0	0	0	0	0	0	0	6	0	0	0	0	0	0	0	1	0	0	0	0	0	0	0	0	0	0	0	0	0	0	0	0	0	0
Bordetella bronchiseptica E010	Bacteria	Proteobacteria	0	0	1	0	0	0	0	0	0	0	0	6	0	0	0	0	0	0	0	0	5	1	0	0	0	0	0	0	1	0	0	0	0	0	0	0	0	0	0	0	0	0	0	0	0	0	0
Bordetella flabilis AU10664	Bacteria	Proteobacteria	0	0	2	0	0	0	0	0	0	0	0	7	0	0	0	0	0	1	0	0	6	1	0	0	0	0	0	0	1	0	0	0	0	0	0	0	0	0	0	0	0	0	0	0	0	0	0
Bordetella genomosp. 9 AU17164	Bacteria	Proteobacteria	0	0	2	0	0	0	0	0	0	0	0	7	0	1	0	0	1	0	0	0	5	1	0	0	0	0	0	0	1	0	0	0	0	0	0	0	0	0	0	0	0	0	0	0	0	0	0
Bordetella hinzii 14-3425	Bacteria	Proteobacteria	0	0	1	0	0	0	1	0	0	0	0	7	0	0	0	0	0	0	0	0	6	0	0	0	0	0	0	0	1	0	0	0	0	0	0	0	0	0	0	0	0	0	0	0	0	0	0
Bordetella holmesii J862	Bacteria	Proteobacteria	0	0	1	0	0	0	0	0	0	0	0	0	0	0	0	0	0	0	0	0	4	0	0	0	0	0	0	0	1	0	0	0	0	0	0	0	0	0	0	0	0	0	0	0	0	0	0
Bordetella parapertussis NCTC10524	Bacteria	Proteobacteria	0	0	1	0	0	0	0	0	0	0	0	6	0	0	0	0	0	0	0	0	4	0	0	0	0	0	0	0	1	0	0	0	0	0	0	0	0	0	0	0	0	0	0	0	0	0	0
Bordetella pertussis VA-UT25Sm1	Bacteria	Proteobacteria	0	0	1	0	0	0	0	0	0	0	0	7	0	0	0	0	0	0	0	0	4	1	0	0	0	0	0	0	1	0	0	0	0	0	0	0	0	0	0	0	0	0	0	0	0	0	0
Bordetella petrii DSM 12804	Bacteria	Proteobacteria	0	0	1	0	0	0	0	0	0	0	0	6	0	1	0	0	0	0	0	0	11	1	0	0	0	0	0	0	1	0	0	0	0	0	0	0	0	0	0	0	0	0	0	0	0	0	0
Bordetella pseudohinzii HI4681	Bacteria	Proteobacteria	0	0	1	0	0	0	1	0	0	0	0	0	0	0	0	0	0	0	0	0	6	0	0	0	0	0	0	0	1	0	0	0	0	0	0	0	0	0	0	0	0	0	0	0	0	0	0
Bordetella sp. N	Bacteria	Proteobacteria	0	0	2	0	0	0	1	0	0	0	0	7	0	1	0	0	0	0	0	0	5	0	0	0	0	0	0	0	1	0	0	0	0	0	0	0	0	0	0	0	0	0	0	0	0	0	0
Bordetella trematum H044680328	Bacteria	Proteobacteria	0	0	1	0	0	0	1	0	0	0	0	0	0	0	0	0	0	0	0	0	5	1	0	0	0	0	0	0	1	1	0	0	0	0	0	0	0	0	0	0	0	0	0	0	0	0	0
Borrelia anserina Es	Bacteria	Spirochaetes	0	0	3	0	0	0	0	0	0	0	0	0	0	0	0	0	0	0	0	0	1	0	0	0	0	0	0	0	0	0	0	0	0	0	0	0	0	0	0	0	0	0	0	0	0	0	0
Borrelia coriaceae Co53	Bacteria	Spirochaetes	0	0	2	0	0	0	0	0	0	0	0	0	0	0	0	0	0	0	0	0	1	0	0	0	0	0	0	0	0	0	0	0	0	0	0	0	0	0	0	0	0	0	0	0	0	0	0
Borrelia crocidurae str. Achema	Bacteria	Spirochaetes	0	0	2	0	0	0	0	0	0	0	0	0	0	0	0	0	0	0	0	0	1	0	0	0	0	0	0	0	0	0	0	0	0	0	0	0	0	0	0	0	0	0	0	0	0	0	0
Borrelia duttonii Ly	Bacteria	Spirochaetes	0	0	2	0	0	0	0	0	0	0	0	0	0	0	0	0	0	0	0	0	1	0	0	0	0	0	0	0	0	0	0	0	0	0	0	0	0	0	0	0	0	0	0	0	0	0	0
Borrelia hermsii YOR	Bacteria	Spirochaetes	0	0	2	0	0	0	0	0	0	0	0	0	0	0	0	0	0	0	0	0	1	0	0	0	0	0	0	0	0	0	0	0	0	0	0	0	0	0	0	0	0	0	0	0	0	0	0
Borrelia mayonii MN14-1539	Bacteria	Spirochaetes	0	0	2	0	0	0	0	0	0	0	0	0	0	0	0	0	0	0	0	0	1	0	0	0	0	0	0	0	0	0	0	0	0	0	0	0	0	0	0	0	0	0	0	0	0	0	0
Borrelia miyamotoi Yekat-76	Bacteria	Spirochaetes	0	0	2	0	0	0	0	0	0	0	0	0	0	0	0	0	0	0	0	0	1	0	0	0	0	0	0	0	0	0	0	0	0	0	0	0	0	0	0	0	0	0	0	0	0	0	0
Borrelia parkeri SLO	Bacteria	Spirochaetes	0	0	2	0	0	0	0	0	0	0	0	0	0	0	0	0	0	0	0	0	1	0	0	0	0	0	0	0	0	0	0	0	0	0	0	0	0	0	0	0	0	0	0	0	0	0	0
Borrelia recurrentis A1	Bacteria	Spirochaetes	0	0	2	0	0	0	0	0	0	0	0	0	0	0	0	0	0	0	0	0	1	0	0	0	0	0	0	0	0	0	0	0	0	0	0	0	0	0	0	0	0	0	0	0	0	0	0
Borrelia sp. CA690	Bacteria	Spirochaetes	0	0	2	0	0	0	0	0	0	0	0	0	0	0	0	0	0	0	0	0	1	0	0	0	0	0	0	0	0	0	0	0	0	0	0	0	0	0	0	0	0	0	0	0	0	0	0
Borrelia turcica IST7	Bacteria	Spirochaetes	0	0	2	1	0	0	0	0	0	0	0	0	0	0	0	0	0	0	0	0	1	0	0	0	0	0	0	0	0	0	0	0	0	0	0	0	0	0	0	0	0	0	0	0	0	0	0
Borrelia turicatae BTE5EL	Bacteria	Spirochaetes	0	0	2	0	0	0	0	0	0	0	0	0	0	0	0	0	0	0	0	0	1	0	0	0	0	0	0	0	0	0	0	0	0	0	0	0	0	0	0	0	0	0	0	0	0	0	0
Borreliella afzelii Tom3107	Bacteria	Spirochaetes	0	0	2	0	0	0	0	0	0	0	0	0	0	0	0	0	0	0	0	0	1	0	0	0	0	0	0	0	0	0	0	0	0	0	0	0	0	0	0	0	0	0	0	0	0	0	0
Borreliella bavariensis PBi	Bacteria	Spirochaetes	0	0	2	0	0	0	0	0	0	0	0	0	0	0	0	0	0	0	0	0	1	0	0	0	0	0	0	0	0	0	0	0	0	0	0	0	0	0	0	0	0	0	0	0	0	0	0
Borreliella bissettii DN127	Bacteria	Spirochaetes	0	0	2	0	0	0	0	0	0	0	0	0	0	0	0	0	0	0	0	0	1	0	0	0	0	0	0	0	0	0	0	0	0	0	0	0	0	0	0	0	0	0	0	0	0	0	0
Borreliella burgdorferi ZS7	Bacteria	Spirochaetes	0	0	2	0	0	0	0	0	0	0	0	0	0	0	0	0	0	0	0	0	1	0	0	0	0	0	0	0	0	0	0	0	0	0	0	0	0	0	0	0	0	0	0	0	0	0	0
Borreliella chilensis VA1	Bacteria	Spirochaetes	0	0	2	0	0	0	0	0	0	0	0	0	0	0	0	0	0	0	0	0	1	0	0	0	0	0	0	0	0	0	0	0	0	0	0	0	0	0	0	0	0	0	0	0	0	0	0
Borreliella garinii SZ	Bacteria	Spirochaetes	0	0	2	0	0	0	0	0	0	0	0	0	0	0	0	0	0	0	0	0	1	0	0	0	0	0	0	0	0	0	0	0	0	0	0	0	0	0	0	0	0	0	0	0	0	0	0
Borreliella valaisiana Tom4006	Bacteria	Spirochaetes	0	0	2	0	0	0	0	0	0	0	0	0	0	0	0	0	0	0	0	0	1	0	0	0	0	0	0	0	0	0	0	0	0	0	0	0	0	0	0	0	0	0	0	0	0	0	0
Bosea sp. Tri-49	Bacteria	Proteobacteria	0	1	2	1	2	0	1	0	0	0	0	8	0	1	0	0	0	3	0	0	6	0	1	0	0	0	0	0	1	0	0	0	0	0	0	0	0	0	0	0	0	0	0	0	0	1	0
Bosea vaviloviae Vaf18	Bacteria	Proteobacteria	0	0	2	0	1	0	0	0	1	0	0	3	0	1	1	0	0	0	0	0	6	0	2	0	0	0	0	0	1	0	1	0	0	0	0	0	0	0	0	0	0	0	0	0	0	1	0
Boseongicola sp. CCM32	Bacteria	Proteobacteria	1	1	1	0	2	0	0	0	0	0	0	1	0	0	0	0	0	0	0	0	6	0	0	0	0	0	0	0	0	1	0	0	1	0	0	0	1	0	0	0	0	0	0	0	0	0	0
Brachybacterium avium VR2415	Bacteria	Actinobacteria	1	1	2	0	2	0	0	0	2	0	0	4	0	0	0	0	1	0	1	0	2	0	2	0	0	0	4	0	1	0	0	1	0	0	0	0	0	0	0	0	0	0	0	0	0	0	0
Brachybacterium faecium DSM 4810	Bacteria	Actinobacteria	0	3	6	2	1	1	0	0	2	0	0	13	0	1	0	0	3	0	3	0	2	0	2	0	1	1	4	0	1	1	2	1	1	0	1	1	2	5	0	0	0	0	0	0	0	3	0
Brachybacterium ginsengisoli DCY80	Bacteria	Actinobacteria	0	4	9	2	2	0	0	0	2	0	0	8	0	2	0	0	2	0	2	0	3	0	2	0	1	1	5	1	1	1	2	2	1	0	1	1	1	5	0	0	0	0	0	0	0	3	0
Brachybacterium saurashtrense DSM 23186	Bacteria	Actinobacteria	0	3	5	2	1	0	0	0	0	0	0	9	0	2	0	0	1	0	1	0	3	0	2	0	1	0	3	1	1	5	2	3	1	0	1	1	2	1	0	0	0	0	0	0	0	2	0
Brachybacterium sp. P6-10-X1	Bacteria	Actinobacteria	0	4	5	2	2	0	0	0	2	0	0	9	0	2	0	0	1	0	2	0	3	0	2	0	0	0	4	0	0	1	2	1	1	0	2	0	4	2	0	0	0	0	0	0	0	3	0
Brachybacterium vulturis VM2412	Bacteria	Actinobacteria	1	5	4	2	2	0	0	0	0	0	0	9	0	1	0	0	2	0	4	0	3	0	2	0	0	0	4	0	1	1	2	2	0	0	2	0	1	0	0	0	0	0	0	0	0	0	0
Brachyspira hampsonii NSH-16	Bacteria	Spirochaetes	1	2	4	3	0	0	0	0	0	0	0	1	0	0	1	0	0	3	0	0	5	0	0	0	0	0	0	0	0	2	1	1	0	0	0	0	0	0	0	0	0	0	0	0	0	0	0
Brachyspira hyodysenteriae WA1	Bacteria	Spirochaetes	1	2	3	1	0	0	0	0	0	0	0	2	0	0	0	0	0	1	0	0	5	0	0	0	0	0	0	0	0	1	0	0	0	0	0	0	0	0	0	0	0	0	0	0	0	0	0
Brachyspira intermedia PWS/A	Bacteria	Spirochaetes	1	2	3	2	0	0	0	0	0	0	0	2	0	0	0	0	0	4	0	0	5	0	0	0	0	0	0	0	0	1	0	1	0	0	0	0	0	0	0	0	0	0	0	0	0	0	0
Brachyspira murdochii DSM 12563	Bacteria	Spirochaetes	2	2	3	1	0	0	0	0	0	0	0	2	0	0	0	0	0	3	0	0	4	0	0	0	0	0	0	0	0	1	2	0	0	0	0	0	0	0	0	0	0	0	0	0	0	0	0
Brachyspira pilosicoli WesB	Bacteria	Spirochaetes	3	2	2	4	0	0	0	0	0	0	0	1	0	0	0	0	0	1	0	0	4	0	0	0	0	0	2	0	1	1	3	0	1	0	0	0	0	0	0	0	0	0	0	0	0	0	0
Bradymonadales bacterium YN101	Bacteria	Proteobacteria	1	0	1	0	2	0	0	0	0	0	0	10	0	3	0	0	0	0	0	0	7	0	0	0	0	0	0	0	1	0	0	0	0	0	0	0	0	0	0	0	0	0	0	0	0	0	0
Bradymonas sediminis FA350	Bacteria	Proteobacteria	0	0	1	0	0	0	0	0	0	0	0	2	0	0	0	0	0	0	0	0	7	0	0	0	0	0	0	0	0	0	0	0	0	0	0	1	0	0	0	0	0	0	0	0	0	0	0
Bradymonas sp. YN101	Bacteria	Proteobacteria	1	0	1	0	2	0	0	0	0	0	0	10	0	3	0	0	0	0	0	0	7	0	0	0	0	0	0	0	1	0	0	0	0	0	0	0	0	0	0	0	0	0	0	0	0	0	0
Bradyrhizobium amphicarpaeae 2 39S1MB	Bacteria	Proteobacteria	1	0	2	0	2	0	0	0	1	0	0	10	0	1	1	3	0	0	0	0	8	0	0	0	0	0	0	0	0	0	0	0	0	0	0	1	0	0	0	0	0	0	0	0	0	0	0
Bradyrhizobium betae PL7HG1	Bacteria	Proteobacteria	1	0	1	1	1	0	0	0	1	0	0	7	0	1	1	2	0	0	0	0	12	0	0	0	0	0	0	0	0	0	0	0	0	0	0	1	0	0	0	0	0	0	0	0	0	0	0
Bradyrhizobium canariense GAS369	Bacteria	Proteobacteria	1	0	1	0	0	0	0	0	1	0	0	9	0	2	2	2	0	0	0	0	8	0	0	0	0	0	0	0	0	0	0	0	0	0	0	0	0	0	0	0	0	0	0	0	0	0	0
Bradyrhizobium diazoefficiens USDA 110	Bacteria	Proteobacteria	3	0	2	0	1	0	0	0	1	0	1	9	0	1	1	2	0	0	0	0	9	0	0	0	0	1	0	0	0	0	0	0	0	0	0	1	0	0	0	0	0	0	0	0	1	0	0
Bradyrhizobium elkanii USDA 61	Bacteria	Proteobacteria	2	1	2	0	2	0	0	0	0	0	3	10	0	1	0	3	0	1	0	0	11	0	0	0	0	1	0	0	0	0	0	0	0	0	1	1	0	0	0	0	0	0	0	0	0	0	0
Bradyrhizobium erythrophlei GAS242	Bacteria	Proteobacteria	1	0	1	0	0	0	0	0	0	0	0	9	0	1	1	2	0	0	0	0	9	0	0	0	0	0	0	0	0	0	0	0	0	0	0	0	0	0	0	0	0	0	0	0	0	0	0
Bradyrhizobium guangdongense CCBAU 51649	Bacteria	Proteobacteria	2	0	2	1	0	0	0	0	1	0	0	9	0	2	2	2	0	0	0	0	11	0	0	0	0	1	0	0	0	0	0	0	0	0	0	0	0	0	0	0	0	0	0	0	1	0	0
Bradyrhizobium guangzhouense CCBAU 51670	Bacteria	Proteobacteria	2	0	2	1	1	0	0	0	1	0	0	9	0	1	0	2	0	0	0	0	10	0	0	0	0	1	0	0	1	0	1	0	0	0	0	1	0	0	0	0	0	0	0	0	0	1	0
Bradyrhizobium icense LMTR 13	Bacteria	Proteobacteria	2	0	3	0	0	0	0	0	1	0	0	9	0	1	1	3	0	0	0	0	6	0	0	0	0	0	0	0	0	0	0	0	0	0	0	0	0	0	0	0	0	0	0	0	0	0	0
Bradyrhizobium japonicum SEMIA 5079	Bacteria	Proteobacteria	2	0	2	0	1	0	0	0	1	0	2	8	0	2	1	2	0	0	0	0	10	0	0	0	0	1	0	0	0	0	1	0	0	0	0	1	0	0	0	0	0	0	0	0	0	0	0
Bradyrhizobium lablabi GAS499	Bacteria	Proteobacteria	1	0	2	0	1	0	0	0	0	0	0	8	0	1	1	2	0	0	0	0	7	0	0	0	0	0	0	0	0	0	0	0	0	0	0	0	0	0	0	0	0	0	0	0	0	0	0
Bradyrhizobium oligotrophicum S58	Bacteria	Proteobacteria	2	0	3	0	0	0	0	0	0	0	0	10	0	1	0	2	0	0	0	0	6	0	0	0	0	0	0	0	0	0	0	0	0	0	0	0	0	0	0	0	0	0	0	0	0	0	0
Bradyrhizobium ottawaense OO99	Bacteria	Proteobacteria	2	0	2	0	2	0	0	0	1	0	2	8	0	1	3	2	0	2	0	0	10	0	0	0	0	1	0	0	0	0	0	0	0	0	0	1	0	0	0	0	0	0	0	0	0	0	0
Bradyrhizobium sp. LCT2	Bacteria	Proteobacteria	3	0	2	0	1	0	0	0	1	0	2	8	0	1	1	2	1	0	0	0	10	0	0	0	0	1	0	0	0	0	0	0	0	0	0	1	0	0	0	0	0	0	0	0	1	1	0
Bradyrhizobium symbiodeficiens 141S2	Bacteria	Proteobacteria	2	0	2	0	1	0	0	0	1	0	0	11	0	1	1	2	0	0	0	0	8	0	0	0	0	0	0	0	0	0	0	0	0	0	0	1	0	0	0	0	0	0	0	0	1	0	0
Bradyrhizobium yuanmingense WBAH30	Bacteria	Proteobacteria	1	0	2	0	2	0	0	0	1	0	1	11	0	1	2	2	0	0	0	0	11	0	0	0	0	1	0	0	0	0	0	0	0	0	0	1	0	0	0	0	0	0	0	0	0	1	0
Brasilonema octagenarum UFV-E1	Bacteria	Cyanobacteria	1	0	1	0	2	0	1	0	3	0	0	9	0	0	0	0	0	0	0	0	1	0	0	0	0	0	0	0	1	0	0	0	0	0	1	0	0	0	0	0	0	0	0	0	0	0	0
Brasilonema sennae CENA114	Bacteria	Cyanobacteria	1	0	1	0	2	0	1	0	3	0	0	9	0	0	0	0	0	0	0	0	1	0	0	0	0	0	0	0	1	0	0	0	0	0	1	0	0	0	0	0	0	0	0	0	0	0	0
Bremerella volcania Pan97	Bacteria	Planctomycetes	0	1	0	0	1	0	0	0	0	0	0	7	0	0	1	0	0	0	0	0	0	0	0	0	0	0	0	0	0	1	4	0	0	0	0	0	0	0	0	0	0	0	0	0	0	0	0
Brenneria goodwinii FRB141	Bacteria	Proteobacteria	4	0	3	1	1	0	1	0	0	0	0	4	0	0	0	0	0	0	0	0	4	1	0	0	0	1	0	0	2	3	0	0	1	2	0	0	0	0	0	0	0	0	0	0	0	0	0
Brenneria nigrifluens ATCC 13028	Bacteria	Proteobacteria	2	0	3	1	0	0	0	0	0	0	0	3	0	0	0	0	0	2	0	0	7	3	0	0	0	1	0	0	1	1	0	0	1	2	0	0	0	0	0	0	0	0	0	0	0	1	0
Brenneria rubrifaciens 6D370	Bacteria	Proteobacteria	1	0	2	3	1	0	0	0	0	0	0	3	0	0	0	0	0	0	0	0	5	0	0	0	0	1	0	0	1	2	0	0	0	1	0	0	0	0	0	0	0	0	0	0	0	0	0
Breoghania sp. L-A4	Bacteria	Proteobacteria	0	0	3	0	0	0	0	0	0	0	0	1	0	0	0	0	0	0	0	0	4	1	0	0	0	0	0	0	0	0	0	0	0	0	0	0	0	0	0	0	0	0	0	0	0	0	0
Brevefilum fermentans CAMBI-1	Bacteria	Chloroflexi	1	2	2	3	0	0	0	0	0	0	0	9	0	0	0	0	0	0	0	0	2	0	1	0	0	0	0	0	1	0	0	0	0	0	1	0	0	0	0	0	0	0	0	0	0	0	0
Brevibacillus agri DSM 6348	Bacteria	Firmicutes	0	0	1	1	0	0	0	0	0	0	0	0	0	2	0	0	3	0	0	0	3	0	0	0	0	0	0	0	0	0	0	0	0	0	0	0	0	0	0	0	0	0	0	0	0	0	0
Brevibacillus brevis NCTC2611	Bacteria	Firmicutes	0	1	1	1	0	0	0	0	0	0	0	0	0	2	0	0	6	0	0	0	3	1	0	0	0	0	0	0	0	0	0	0	0	0	0	0	0	0	0	0	0	0	0	0	0	0	0
Brevibacillus formosus NF2	Bacteria	Firmicutes	0	1	1	1	0	0	0	0	0	0	0	0	0	2	0	0	3	0	0	0	2	0	0	0	0	0	0	0	0	0	0	0	0	0	0	0	0	0	0	0	0	0	0	0	0	0	0
Brevibacillus laterosporus E7593-50	Bacteria	Firmicutes	4	0	1	2	0	0	1	0	0	0	0	1	0	0	0	0	7	0	0	0	5	0	3	0	0	0	0	0	1	0	0	0	0	0	1	0	0	0	0	0	0	0	0	0	0	0	0
Brevibacillus sp. 7WMA2	Bacteria	Firmicutes	4	0	1	2	0	0	0	0	0	0	0	1	0	0	0	0	7	0	0	0	4	0	0	0	0	0	0	0	1	0	0	0	0	0	0	0	0	0	0	0	0	0	0	0	0	0	0
Brevibacterium aurantiacum SMQ-1420	Bacteria	Actinobacteria	1	0	1	0	0	0	0	0	0	0	0	0	0	2	0	0	0	0	0	0	3	0	0	0	0	0	0	0	0	0	1	0	0	0	0	0	0	0	0	0	0	0	0	0	0	0	0
Brevibacterium linens SMQ-1335	Bacteria	Actinobacteria	1	0	1	0	0	0	0	0	0	0	0	0	0	2	0	0	0	0	0	0	3	0	0	0	0	0	0	0	0	0	0	0	0	0	0	0	0	0	0	0	0	0	0	0	0	0	0
Brevibacterium luteolum NEB1784	Bacteria	Actinobacteria	0	0	1	0	0	0	0	0	0	0	0	0	0	1	0	0	0	0	0	0	2	0	0	0	0	0	0	0	0	0	0	0	0	0	0	0	0	0	0	0	0	0	0	0	0	0	0
Brevibacterium sandarakinum DSM 22082	Bacteria	Actinobacteria	0	0	1	0	0	0	0	0	0	0	0	0	0	1	0	0	0	0	0	0	3	0	0	0	0	0	0	0	0	0	1	0	0	0	0	0	0	0	0	0	0	0	0	0	0	0	0
Brevibacterium siliguriense DSM 23676	Bacteria	Actinobacteria	0	0	1	0	0	0	0	0	0	0	0	0	0	2	0	0	0	0	0	0	3	0	0	0	0	0	0	0	0	0	0	0	0	0	0	0	0	0	0	0	0	0	0	0	0	0	0
Brevibacterium sp. CS2	Bacteria	Actinobacteria	0	0	1	0	0	0	0	0	0	0	0	3	0	1	0	0	0	0	0	0	5	0	0	0	0	0	0	0	0	0	0	0	0	0	0	0	0	0	0	0	0	0	0	0	0	0	0
Brevundimonas diminuta ATCC(B) 19146	Bacteria	Proteobacteria	0	0	1	0	0	0	0	0	2	0	0	0	0	1	0	0	0	2	0	0	7	1	0	0	0	0	0	0	0	0	0	0	0	0	0	0	0	0	0	0	0	0	0	0	0	0	0
Brevundimonas mediterranea WSY-B01	Bacteria	Proteobacteria	0	1	5	0	2	0	0	0	1	0	0	2	0	2	1	0	0	0	0	0	4	1	0	0	0	0	0	1	0	0	0	0	0	0	0	0	0	0	0	0	0	0	0	0	0	0	0
Brevundimonas naejangsanensis BRV3	Bacteria	Proteobacteria	0	0	1	0	0	0	0	0	2	0	0	2	0	2	0	0	0	0	0	0	4	1	0	0	0	0	0	0	0	0	0	0	0	0	0	0	0	0	0	0	0	0	0	0	0	0	0
Brevundimonas sp. LM2	Bacteria	Proteobacteria	0	0	6	0	2	0	0	1	2	1	0	2	0	2	4	0	0	0	0	0	6	1	0	0	1	0	0	0	0	0	0	0	0	2	0	0	0	4	0	0	0	0	0	0	0	1	0
Brevundimonas subvibrioides ATCC 15264	Bacteria	Proteobacteria	0	3	4	0	0	0	0	0	1	0	0	4	0	2	1	0	0	0	0	0	3	2	0	0	0	1	0	0	0	0	0	0	0	0	0	1	0	2	0	0	0	0	0	0	0	0	0
Brevundimonas vancanneytii NCTC9239	Bacteria	Proteobacteria	0	0	1	0	0	0	0	0	2	0	0	0	0	1	0	0	0	0	0	0	4	1	0	0	0	0	0	0	0	0	0	0	0	0	0	0	0	0	0	0	0	0	0	0	0	0	0
Brevundimonas vesicularis FDAARGOS_289	Bacteria	Proteobacteria	0	1	3	0	0	0	0	1	1	0	0	2	0	3	1	0	0	0	0	0	4	1	0	0	0	0	0	0	0	0	0	0	0	0	0	0	0	0	0	0	0	0	0	0	0	0	0
Brochothrix thermosphacta BII	Bacteria	Firmicutes	9	0	4	0	0	0	0	0	0	0	0	5	0	0	0	0	1	0	0	0	1	1	0	0	0	0	1	0	0	1	0	0	0	0	2	1	0	0	0	0	0	0	0	0	0	0	0
Brucella abortus ZW053	Bacteria	Proteobacteria	0	0	1	0	0	0	0	0	0	0	0	0	0	0	0	0	0	0	0	0	7	0	2	1	0	0	0	0	0	0	0	0	0	0	0	0	0	0	0	0	0	0	0	0	0	0	0
Brucella canis GB1	Bacteria	Proteobacteria	0	0	1	0	0	0	0	0	0	0	0	0	0	0	0	0	0	0	0	0	7	0	2	1	0	0	0	0	0	0	0	0	0	0	0	0	0	0	0	0	0	0	0	0	0	0	0
Brucella ceti TE10759-12	Bacteria	Proteobacteria	0	0	1	0	0	0	0	0	0	0	0	0	0	0	0	0	0	0	0	0	7	0	2	1	0	0	0	0	0	0	0	0	0	0	0	0	0	0	0	0	0	0	0	0	0	0	0
Brucella melitensis VB12455	Bacteria	Proteobacteria	0	0	1	0	0	0	0	0	0	0	0	0	0	0	0	0	0	0	0	0	7	0	1	1	0	0	0	0	0	0	0	0	0	0	0	0	0	0	0	0	0	0	0	0	0	0	0
Brucella microti CCM 4915	Bacteria	Proteobacteria	0	0	0	0	0	0	0	0	0	0	0	0	0	0	0	0	0	0	0	0	7	0	2	1	0	0	0	0	0	0	0	0	0	0	0	0	0	0	0	0	0	0	0	0	0	0	0
Brucella ovis ATCC 25840	Bacteria	Proteobacteria	0	0	1	0	0	0	0	0	0	0	0	0	0	0	0	0	0	0	0	0	6	0	2	1	0	0	0	0	0	0	0	0	0	0	0	0	0	0	0	0	0	0	0	0	0	0	0
Brucella pinnipedialis 6/566	Bacteria	Proteobacteria	0	0	1	0	0	0	0	0	0	0	0	0	0	0	0	0	0	0	0	0	7	0	2	1	0	0	0	0	0	0	0	0	0	0	0	0	0	0	0	0	0	0	0	0	0	0	0
Brucella sp. 10RB9215	Bacteria	Proteobacteria	0	0	1	0	0	0	0	1	0	0	0	0	0	0	0	0	0	1	0	0	8	2	2	1	0	0	0	0	0	0	0	0	0	0	0	0	0	0	0	0	0	0	0	0	0	0	0
Brucella suis QH05	Bacteria	Proteobacteria	0	0	1	0	0	0	0	0	0	0	0	0	0	0	0	0	0	0	0	0	7	0	2	1	0	0	0	0	0	0	0	0	0	0	0	0	0	0	0	0	0	0	0	0	0	0	0
Brucella vulpis F965	Bacteria	Proteobacteria	0	0	1	0	0	0	0	0	0	0	0	0	0	0	0	0	0	0	0	0	7	0	2	0	0	0	0	0	0	0	0	0	0	0	0	0	0	0	0	0	0	0	0	0	0	0	0
Buchnera aphidicola str. Ua (Uroleucon ambrosiae)	Bacteria	Proteobacteria	0	0	0	0	0	0	0	0	0	0	0	0	0	0	0	0	0	0	0	0	1	0	0	0	0	0	0	0	0	0	0	0	0	0	0	0	0	0	0	0	0	0	0	0	0	0	0
Burkholderia ambifaria MC40-6	Bacteria	Proteobacteria	1	1	3	0	0	0	1	0	0	0	0	6	0	2	0	0	1	1	1	0	10	1	0	0	0	1	0	0	1	1	1	0	0	1	0	0	2	0	0	0	0	0	0	0	0	0	0
Burkholderia cenocepacia 895	Bacteria	Proteobacteria	0	1	3	0	1	0	1	0	0	0	0	6	0	2	0	0	1	1	1	0	12	0	0	1	0	2	0	0	1	1	0	0	1	1	0	1	2	0	0	0	0	0	0	0	0	0	0
Burkholderia cepacia FDAARGOS_388	Bacteria	Proteobacteria	0	2	3	0	0	0	1	0	0	0	0	6	0	1	0	0	3	4	1	0	10	1	0	1	0	2	0	0	1	1	0	0	0	1	0	1	1	0	0	0	0	0	0	0	0	0	0
Burkholderia contaminans ZCC	Bacteria	Proteobacteria	0	1	3	0	0	0	1	0	0	0	0	7	0	1	0	0	2	2	1	0	14	1	0	1	0	0	0	0	1	1	0	0	0	1	0	0	1	0	0	0	0	0	0	0	0	0	0
Burkholderia dolosa FDAARGOS_562	Bacteria	Proteobacteria	0	1	2	0	0	0	1	0	0	0	0	7	0	1	0	0	2	0	1	0	10	3	0	0	0	2	0	0	1	0	0	1	0	1	0	0	1	0	0	0	0	0	0	0	0	1	0
Burkholderia gladioli pv. gladioli FDAARGOS_188	Bacteria	Proteobacteria	0	2	3	0	1	0	1	0	0	0	1	8	0	1	1	0	4	3	2	0	16	3	0	0	2	4	0	0	0	0	0	1	0	1	0	1	2	0	0	0	1	0	0	0	0	0	0
Burkholderia glumae AU6208	Bacteria	Proteobacteria	0	0	2	0	0	0	1	0	0	0	1	8	0	1	0	0	1	1	0	0	6	1	0	0	1	4	1	0	1	0	1	0	0	1	0	0	2	0	0	0	0	0	0	0	0	0	0
Burkholderia insecticola RPE64	Bacteria	Proteobacteria	0	1	1	0	0	0	1	0	0	0	0	8	0	2	0	0	0	1	1	0	7	0	0	0	0	2	0	0	1	0	0	1	0	1	0	1	0	0	0	0	0	0	0	0	0	0	0
Burkholderia lata A05	Bacteria	Proteobacteria	1	1	3	0	0	0	1	0	0	0	0	1	0	1	0	0	1	1	1	0	10	0	0	1	0	0	0	0	0	1	0	0	0	1	0	1	0	0	0	0	0	0	0	0	0	0	0
Burkholderia mallei NCTC 10247	Bacteria	Proteobacteria	0	1	4	0	0	0	1	0	0	0	0	6	0	1	0	0	1	0	1	0	5	0	0	0	0	0	0	0	0	1	0	0	0	1	0	2	0	0	0	0	0	0	0	0	0	0	0
Burkholderia multivorans FDAARGOS_722	Bacteria	Proteobacteria	0	1	2	0	0	0	1	0	0	0	0	7	0	3	1	0	0	0	0	1	9	1	0	1	0	2	0	0	0	0	0	0	0	1	0	0	1	0	0	0	0	0	0	0	0	0	0
Burkholderia oklahomensis EO147	Bacteria	Proteobacteria	0	1	3	0	0	0	1	0	0	0	0	1	0	2	0	0	1	0	1	0	6	1	0	0	1	0	0	0	0	1	0	0	0	1	0	2	0	0	0	0	0	0	0	0	0	0	0
Burkholderia plantarii ATCC 43733	Bacteria	Proteobacteria	0	1	2	0	1	0	1	0	0	0	1	7	0	1	0	0	2	0	0	0	9	2	0	0	0	2	0	0	0	0	0	0	0	1	0	0	1	0	0	0	0	0	0	0	0	0	0
Burkholderia pseudomallei sp. TSV202	Bacteria	Proteobacteria	0	1	3	0	0	0	1	0	0	0	0	6	0	2	0	0	1	0	1	0	10	1	0	0	0	0	0	0	0	1	0	0	1	1	0	2	0	0	0	0	0	0	0	0	0	0	0
Burkholderia pyrrocinia mHSR5	Bacteria	Proteobacteria	0	1	2	0	0	0	1	0	0	0	0	7	0	2	0	0	1	0	1	0	7	1	0	0	0	3	0	0	1	1	1	0	0	1	0	1	2	0	0	0	0	0	0	0	0	0	0
Burkholderia sp. NRF60-BP8	Bacteria	Proteobacteria	1	1	4	0	1	0	1	0	0	0	0	6	0	2	0	0	1	0	1	0	7	1	0	0	1	2	0	0	1	1	0	0	0	1	0	0	2	0	0	0	0	0	0	0	0	0	0
Burkholderia stabilis FERMP-21014	Bacteria	Proteobacteria	0	1	3	0	0	0	1	0	0	0	0	0	0	1	0	0	1	0	1	0	8	0	0	0	0	2	0	0	1	1	0	0	0	1	0	0	1	0	0	0	0	0	0	0	0	0	0
Burkholderia thailandensis USAMRU Malaysia #20	Bacteria	Proteobacteria	0	1	3	0	0	0	1	0	0	0	0	2	0	2	0	0	1	0	1	0	5	3	0	0	0	0	0	0	0	1	0	0	0	1	0	2	0	0	0	0	0	0	0	0	0	0	0
Burkholderia ubonensis MSMB22	Bacteria	Proteobacteria	0	0	2	0	0	0	1	0	0	0	0	7	0	2	0	0	3	1	1	0	9	1	0	0	0	0	0	0	1	1	0	0	0	1	0	0	0	0	0	0	0	0	0	0	0	0	0
Burkholderia vietnamiensis G4	Bacteria	Proteobacteria	0	1	2	0	0	0	1	0	0	0	0	6	0	2	0	0	0	2	1	0	16	0	0	0	0	1	0	0	0	1	0	1	0	1	0	0	1	0	0	0	0	0	0	0	0	0	0
Burkholderiales bacterium GJ-E10	Bacteria	Proteobacteria	0	0	1	0	0	0	0	0	0	0	0	1	0	2	0	0	0	0	0	0	7	1	0	0	0	0	0	0	0	0	0	0	0	0	0	0	0	0	0	0	0	0	0	0	0	0	0
Buttiauxella agrestis DSM 9389	Bacteria	Proteobacteria	6	3	3	6	1	0	1	0	0	0	0	9	0	0	0	0	2	4	1	0	6	0	0	0	0	0	0	0	3	1	0	0	2	1	2	0	0	2	0	0	0	0	0	0	0	0	0
Buttiauxella sp. 3AFRM03	Bacteria	Proteobacteria	5	2	3	4	2	0	1	0	0	0	0	10	0	0	0	0	1	1	0	0	10	4	0	0	0	2	0	0	3	0	0	0	2	1	5	0	0	1	0	0	0	0	0	0	0	0	0
butyrate-producing bacterium SSC/2	Bacteria	Firmicutes	2	0	0	1	0	0	0	0	0	0	0	5	0	0	0	0	0	0	0	0	3	1	2	0	0	0	0	0	0	4	0	0	0	0	0	0	0	0	0	0	0	0	0	0	0	0	0
Butyricimonas faecalis H184	Bacteria	Bacteroidetes	0	2	2	0	0	0	0	0	0	0	0	1	0	0	0	0	0	0	1	0	3	4	0	0	0	0	2	0	0	0	0	0	0	0	0	0	0	0	0	0	0	0	0	0	0	0	0
Butyrivibrio fibrisolvens 16/4	Bacteria	Firmicutes	3	3	6	0	4	0	1	2	2	0	0	10	0	0	1	0	1	0	0	0	0	0	5	0	1	0	0	1	2	3	0	1	2	0	0	0	2	15	0	0	0	0	0	0	0	1	0
Butyrivibrio hungatei MB2003	Bacteria	Firmicutes	1	6	6	0	2	0	1	2	2	0	0	9	0	0	0	0	1	0	0	0	0	0	5	0	2	2	1	1	3	1	0	2	3	0	1	0	1	7	0	0	0	0	0	0	0	3	0
Butyrivibrio proteoclasticus B316	Bacteria	Firmicutes	1	9	10	0	4	0	1	3	6	0	0	14	0	0	2	0	1	0	0	0	0	0	5	0	2	2	1	2	5	3	0	2	3	0	1	1	0	11	0	0	0	0	0	0	0	2	0
Bythopirellula goksoyri Pr1d	Bacteria	Planctomycetes	1	5	4	0	5	0	0	1	2	0	0	4	0	1	1	1	1	0	0	0	0	0	2	2	0	4	1	3	0	6	1	0	0	0	1	1	0	3	1	0	0	0	0	0	0	2	0
Caballeronia sp. SBC2	Bacteria	Proteobacteria	2	2	1	0	0	1	1	0	0	0	0	9	0	3	0	0	0	1	1	0	10	0	0	0	0	0	0	0	0	0	1	0	0	0	0	0	2	0	0	0	0	0	0	0	0	0	0
Caldanaerobacter subterraneus subsp. tengcongensis MB4	Bacteria	Firmicutes	2	0	2	1	2	0	0	0	0	0	0	2	0	1	0	0	4	0	1	0	3	0	0	0	0	0	0	2	2	0	0	0	0	0	0	0	0	0	0	0	0	0	0	0	0	0	0
Caldicellulosiruptor bescii DSM 6725	Bacteria	Firmicutes	1	4	1	2	6	0	0	2	5	1	0	7	0	1	0	0	0	0	0	0	2	0	0	0	0	2	1	1	1	0	0	0	1	0	0	2	1	3	1	0	0	0	3	0	0	1	0
Caldicellulosiruptor changbaiensis CBS-Z	Bacteria	Firmicutes	1	4	1	2	4	0	0	2	6	0	0	8	0	1	0	0	0	0	0	0	2	1	0	1	0	2	1	1	1	1	0	0	1	0	0	2	1	4	1	0	0	0	2	0	0	2	0
Caldicellulosiruptor hydrothermalis 108	Bacteria	Firmicutes	2	3	2	3	2	0	0	0	2	0	0	8	0	1	1	0	0	0	1	0	2	0	0	2	0	2	1	2	2	1	0	2	1	0	0	0	1	3	0	0	0	0	0	0	0	2	0
Caldicellulosiruptor kristjanssonii I77R1B	Bacteria	Firmicutes	1	2	1	2	2	0	0	1	3	0	0	6	0	1	0	0	0	0	0	0	2	0	0	2	0	2	0	0	1	0	0	0	1	0	0	0	1	0	1	0	0	0	0	0	0	1	0
Caldicellulosiruptor kronotskyensis 2002	Bacteria	Firmicutes	1	4	1	3	6	0	0	2	6	1	0	8	0	1	3	0	0	0	1	0	2	1	0	1	0	2	1	1	3	0	0	1	1	0	0	3	1	4	1	0	0	0	3	0	0	2	0
Caldicellulosiruptor lactoaceticus 6A	Bacteria	Firmicutes	1	2	1	2	2	0	0	2	3	0	0	7	0	1	0	0	0	0	0	0	2	0	0	2	0	3	0	0	1	0	0	0	1	0	0	0	1	0	1	0	0	0	1	0	0	1	0
Caldicellulosiruptor obsidiansis OB47	Bacteria	Firmicutes	1	5	1	2	3	0	0	2	3	0	0	6	0	1	1	0	0	0	0	0	2	1	0	2	0	2	1	1	1	0	0	0	1	0	0	0	1	1	0	0	0	0	2	0	0	1	0
Caldicellulosiruptor owensensis OL	Bacteria	Firmicutes	1	3	1	3	1	0	0	0	6	1	0	7	0	1	0	0	1	0	1	0	2	0	0	0	0	1	1	0	2	0	0	0	1	0	0	2	1	5	0	0	0	0	0	0	0	1	0
Caldicellulosiruptor saccharolyticus DSM 8903	Bacteria	Firmicutes	1	4	2	2	6	0	0	2	6	0	0	7	0	1	1	0	0	0	1	0	3	0	0	1	0	2	1	1	1	0	0	0	1	0	0	2	1	4	1	0	0	0	1	0	0	1	0
Caldilinea aerophila DSM 14535 = NBRC 104270	Bacteria	Chloroflexi	2	5	4	6	0	0	0	0	0	0	0	11	0	0	2	0	1	0	2	0	2	0	0	0	0	0	3	0	1	0	1	0	2	0	1	7	1	2	0	0	0	0	0	0	0	4	0
Caldimicrobium thiodismutans TF1	Bacteria	Thermodesulfobacteria	0	0	1	0	0	0	0	0	0	0	0	0	0	0	0	0	0	0	0	0	2	0	0	0	0	0	0	0	0	0	0	0	0	0	0	0	0	0	0	0	0	0	0	0	0	0	0
Caldisericum exile AZM16c01	Bacteria	Caldiserica	0	0	1	0	0	0	0	0	0	0	0	0	0	0	0	0	0	0	0	0	0	0	0	0	0	0	0	0	0	0	0	0	0	0	0	0	0	0	0	0	0	0	0	0	0	0	0
Caldisphaera lagunensis DSM 15908	Archaea	Crenarchaeota	0	0	0	0	0	0	0	0	0	0	0	0	0	2	0	0	0	0	0	0	0	0	0	0	0	0	0	0	1	0	0	0	0	0	1	0	0	0	0	0	0	0	0	0	0	0	0
Calditerrivibrio nitroreducens DSM 19672	Bacteria	Deferribacteres	0	0	0	0	0	0	0	0	0	0	0	0	0	0	0	0	0	0	0	0	5	0	0	0	0	0	0	0	0	0	0	0	0	0	0	0	0	0	0	0	0	0	0	0	0	0	0
Caldithrix abyssi DSM 13497 LF13	Bacteria	Calditrichaeota	1	2	2	0	3	0	0	1	0	0	0	10	0	0	1	0	2	0	1	0	3	0	0	0	1	0	0	0	0	0	0	0	2	0	2	0	0	0	0	0	0	1	0	0	0	0	0
Caldivirga maquilingensis IC-167	Archaea	Crenarchaeota	3	1	2	2	1	0	0	0	0	0	5	0	0	2	0	0	0	0	1	0	0	0	0	0	0	1	1	0	3	0	0	1	1	0	2	0	1	0	0	0	0	0	0	0	0	0	0
Caloramator australicus RC3	Bacteria	Firmicutes	1	0	0	0	0	0	0	0	0	0	0	3	0	0	0	0	0	0	0	0	1	0	0	0	0	0	0	0	1	0	0	0	0	0	0	0	0	1	0	0	0	0	0	0	0	0	0
Caloramator sp. E03	Bacteria	Firmicutes	4	1	1	2	0	0	0	0	0	0	0	2	0	0	0	0	4	0	0	0	2	0	0	0	0	0	0	0	0	1	0	0	0	0	0	1	0	0	0	0	0	0	0	0	0	0	0
Caloranaerobacter azorensis T3-1	Bacteria	Firmicutes	0	1	0	1	0	0	0	0	0	0	0	6	0	0	0	0	3	0	0	0	2	0	0	0	0	0	0	0	1	0	0	0	0	0	1	0	0	0	0	0	0	0	0	0	0	0	0
Calothrix brevissima NIES-22	Bacteria	Cyanobacteria	0	0	1	0	1	0	1	0	1	0	0	8	0	0	0	0	1	0	0	0	1	1	0	0	0	0	0	0	0	0	0	0	0	0	1	0	0	0	0	0	0	0	0	0	0	0	0
Calothrix parasitica NIES-267	Bacteria	Cyanobacteria	0	0	1	0	3	0	2	1	1	0	0	11	0	1	0	0	0	0	0	0	1	1	0	0	0	0	0	0	1	0	0	0	0	0	1	0	0	0	0	0	0	0	0	0	0	0	0
Calothrix sp. NIES-2100	Bacteria	Cyanobacteria	1	2	1	0	3	0	1	0	1	0	0	10	0	1	0	0	2	1	0	0	1	0	1	1	0	0	1	0	1	0	0	0	0	1	1	0	0	0	0	0	0	0	0	0	0	0	0
Caminibacter mediatlanticus TB-2	Bacteria	Proteobacteria	0	0	0	0	0	0	0	0	0	0	0	0	0	0	0	0	0	0	0	0	2	0	0	0	0	0	0	0	0	0	0	0	0	0	0	0	0	0	0	0	0	0	0	0	0	0	0
Campylobacter avium LMG 24591	Bacteria	Proteobacteria	0	0	0	0	0	0	0	0	0	0	0	0	0	0	0	0	0	0	0	0	2	0	0	0	0	0	0	0	0	0	1	0	0	0	0	0	0	0	0	0	0	0	0	0	0	0	0
Campylobacter blaseri LMG 30333	Bacteria	Proteobacteria	0	0	0	0	0	0	0	0	0	0	0	0	0	0	0	0	0	0	0	0	3	0	0	0	0	0	0	0	0	0	0	0	0	0	0	0	0	0	0	0	0	0	0	0	0	0	0
Campylobacter coli OR12	Bacteria	Proteobacteria	0	0	0	0	0	0	0	0	0	0	0	0	0	0	0	0	0	0	0	0	4	1	0	0	0	0	0	0	0	0	0	0	0	0	0	0	0	0	0	0	0	0	0	0	0	0	0
Campylobacter concisus ATCC 33237	Bacteria	Proteobacteria	0	0	1	0	0	0	0	0	0	0	0	0	0	0	0	0	0	0	0	0	2	1	0	0	0	0	0	0	0	0	0	0	0	0	0	0	0	0	0	0	0	0	0	0	0	0	0
Campylobacter corcagiensis LMG 27932	Bacteria	Proteobacteria	0	0	0	0	0	0	0	0	0	0	0	0	0	0	0	0	0	0	0	0	3	0	0	0	0	0	0	0	0	0	0	0	0	0	0	0	0	0	0	0	0	0	0	0	0	0	0
Campylobacter cuniculorum LMG 24588	Bacteria	Proteobacteria	0	0	0	0	0	0	0	0	0	0	0	0	0	0	0	0	0	0	0	0	2	0	0	0	0	0	0	0	0	0	0	0	0	0	0	0	0	0	0	0	0	0	0	0	0	0	0
Campylobacter curvus 525.92	Bacteria	Proteobacteria	0	0	1	0	0	0	0	0	0	0	0	0	0	0	0	0	0	0	0	0	2	0	0	0	0	0	0	0	0	0	0	0	0	0	0	0	0	0	0	0	0	0	0	0	0	0	0
Campylobacter fetus subsp. venerealis NCTC 10354	Bacteria	Proteobacteria	0	0	1	0	0	0	0	0	0	0	0	0	0	0	0	0	0	0	0	0	4	0	0	0	0	0	0	0	0	0	0	0	0	0	0	0	0	0	0	0	0	0	0	0	0	0	0
Campylobacter geochelonis LMG 29375	Bacteria	Proteobacteria	0	0	0	0	0	0	0	0	0	0	0	0	0	0	0	0	0	0	0	0	3	0	0	0	0	0	0	0	0	0	0	0	0	0	0	0	0	0	0	0	0	0	0	0	0	0	0
Campylobacter gracilis ATCC 33236	Bacteria	Proteobacteria	0	0	0	0	0	0	0	0	0	0	0	0	0	0	0	0	0	0	0	0	3	2	0	0	0	0	0	0	0	0	0	0	0	0	0	0	0	0	0	0	0	0	0	0	0	0	0
Campylobacter helveticus ATCC 51209	Bacteria	Proteobacteria	0	0	0	0	0	0	0	0	0	0	0	0	0	0	0	0	0	0	0	0	4	0	0	0	0	0	0	0	0	0	0	0	0	0	0	0	0	0	0	0	0	0	0	0	0	0	0
Campylobacter hepaticus HV10	Bacteria	Proteobacteria	0	0	0	0	0	0	0	0	0	0	0	0	0	0	0	0	0	0	0	0	2	0	0	0	0	0	0	0	0	0	0	0	0	0	0	0	0	0	0	0	0	0	0	0	0	0	0
Campylobacter hominis ATCC BAA-381	Bacteria	Proteobacteria	0	0	0	0	0	0	0	0	0	0	0	0	0	0	0	0	0	0	0	0	4	0	0	0	0	0	0	0	0	0	0	0	0	0	0	0	0	0	0	0	0	0	0	0	0	0	0
Campylobacter hyointestinalis subsp. lawsonii CCUG 27631	Bacteria	Proteobacteria	0	0	1	0	0	0	0	0	0	0	0	0	0	0	0	0	0	0	0	0	2	1	0	0	0	0	0	0	0	0	0	0	0	0	0	0	0	0	0	0	0	0	0	0	0	0	0
Campylobacter iguaniorum 2463D	Bacteria	Proteobacteria	0	0	1	0	0	0	0	0	0	0	0	0	0	0	0	0	0	0	0	0	2	3	0	0	0	0	0	0	0	0	0	0	0	0	0	0	0	0	0	0	0	0	0	0	0	0	0
Campylobacter insulaenigrae NCTC12928	Bacteria	Proteobacteria	0	0	0	0	0	0	0	0	0	0	0	0	0	0	0	0	0	0	0	0	2	0	0	0	0	0	0	0	0	0	0	0	0	0	0	0	0	0	0	0	0	0	0	0	0	0	0
Campylobacter jejuni ZS007	Bacteria	Proteobacteria	0	0	0	0	0	0	0	0	0	0	0	0	0	0	0	0	0	0	0	0	2	1	0	0	0	0	0	0	0	0	0	0	0	0	0	0	0	0	0	0	0	0	0	0	0	0	0
Campylobacter lanienae NCTC 13004	Bacteria	Proteobacteria	0	0	1	0	0	0	0	0	0	0	0	0	0	0	0	0	0	0	0	0	2	0	0	0	0	0	0	0	0	0	0	0	0	0	0	0	0	0	0	0	0	0	0	0	0	0	0
Campylobacter lari subsp. concheus LMG 21009	Bacteria	Proteobacteria	0	0	0	0	0	0	0	0	0	0	0	0	0	0	0	0	0	0	0	0	3	0	0	0	0	0	0	0	0	0	0	0	0	0	0	0	0	0	0	0	0	0	0	0	0	0	0
Campylobacter mucosalis CCUG 21559	Bacteria	Proteobacteria	0	0	1	0	0	0	0	0	0	0	0	0	0	0	0	0	0	0	0	0	2	0	0	0	0	0	0	0	0	0	0	0	0	0	0	0	0	0	0	0	0	0	0	0	0	0	0
Campylobacter ornithocola LMG 29815	Bacteria	Proteobacteria	0	0	0	0	0	0	0	0	0	0	0	0	0	0	0	0	0	0	0	0	3	0	0	0	0	0	0	0	0	0	0	0	0	0	0	0	0	0	0	0	0	0	0	0	0	0	0
Campylobacter peloridis LMG 23910	Bacteria	Proteobacteria	0	0	0	0	0	0	0	0	0	0	0	0	0	0	0	0	0	0	0	0	3	0	0	0	0	0	0	0	0	0	0	0	0	0	0	0	0	0	0	0	0	0	0	0	0	0	0
Campylobacter pinnipediorum subsp. pinnipediorum RM17262	Bacteria	Proteobacteria	0	0	1	0	0	0	0	0	0	0	0	0	0	0	0	0	0	0	0	0	2	0	0	0	0	0	0	0	0	0	0	0	0	0	0	0	0	0	0	0	0	0	0	0	0	0	0
Campylobacter rectus ATCC 33238	Bacteria	Proteobacteria	0	0	1	0	0	0	0	0	0	0	0	0	0	0	0	0	0	0	0	0	2	0	0	0	0	0	0	0	0	0	0	0	0	0	0	0	0	0	0	0	0	0	0	0	0	0	0
Campylobacter showae ATCC 51146	Bacteria	Proteobacteria	0	0	1	0	0	0	0	0	0	0	0	0	0	0	0	0	0	0	0	0	2	0	0	0	0	0	0	0	0	0	0	0	0	0	0	0	0	0	0	0	0	0	0	0	0	0	0
Campylobacter sp. CCUG 57310	Bacteria	Proteobacteria	0	0	1	0	0	0	0	0	0	0	0	0	0	0	0	0	0	1	0	0	2	1	0	0	0	0	0	0	0	0	0	0	0	0	0	0	0	0	0	0	0	0	0	0	0	0	0
Campylobacter sputorum RM8705	Bacteria	Proteobacteria	0	0	1	0	0	0	0	0	0	0	0	0	0	0	0	0	0	0	0	0	3	0	0	0	0	0	0	0	0	0	0	0	0	0	0	0	0	0	0	0	0	0	0	0	0	0	0
Campylobacter subantarcticus LMG 24377	Bacteria	Proteobacteria	0	0	0	0	0	0	0	0	0	0	0	0	0	0	0	0	0	0	0	0	2	0	0	0	0	0	0	0	0	0	0	0	0	0	0	0	0	0	0	0	0	0	0	0	0	0	0
Campylobacter upsaliensis NCTC11541	Bacteria	Proteobacteria	0	0	0	0	0	0	0	0	0	0	0	0	0	0	0	0	0	0	0	0	2	0	0	0	0	0	0	0	0	0	0	0	0	0	0	0	0	0	0	0	0	0	0	0	0	0	0
Campylobacter ureolyticus RIGS 9880	Bacteria	Proteobacteria	0	0	0	0	0	0	0	0	0	0	0	0	0	0	0	0	0	0	0	0	2	0	0	0	0	0	0	0	0	0	0	0	0	0	0	0	0	0	0	0	0	0	0	0	0	0	0
Campylobacter volucris LMG 24380	Bacteria	Proteobacteria	0	0	0	0	0	0	0	0	0	0	0	0	0	0	0	0	0	0	0	0	3	0	0	0	0	0	0	0	0	0	0	0	0	0	0	0	0	0	0	0	0	0	0	0	0	0	0
candidate division Kazan bacterium GW2011_GWA1_50_15	Bacteria	unclassified Bacteria	0	0	0	0	0	0	0	0	0	0	0	0	0	0	0	0	0	0	0	0	1	0	0	0	0	0	0	0	0	0	0	0	0	0	0	0	0	0	0	0	0	0	0	0	0	0	0
candidate division SR1 bacterium RAAC1_SR1_1	Bacteria	unclassified Bacteria	0	0	0	0	0	0	0	0	0	0	0	0	0	0	0	0	0	0	0	0	1	0	0	1	0	0	0	0	0	0	0	0	0	0	0	0	0	0	0	0	0	0	0	0	0	0	0
candidate division TM6 bacterium GW2011_GWF2_28_16	Bacteria	Dependentiae	0	0	1	0	0	0	0	0	0	0	0	0	0	0	0	0	1	0	0	0	0	0	0	0	0	0	0	0	0	0	0	0	0	0	0	1	0	0	0	0	0	0	0	0	0	0	0
candidate division WWE3 bacterium RAAC2_WWE3_1	Bacteria	unclassified Bacteria	1	0	0	0	0	0	0	0	0	0	0	0	0	0	0	0	1	0	0	0	0	0	0	0	0	0	0	0	0	0	0	0	0	0	0	0	0	0	0	0	0	0	0	0	0	0	0
Candidatus Accumulibacter phosphatis clade IIA str. UW-1	Bacteria	Proteobacteria	0	0	2	0	0	0	0	0	0	0	0	7	0	0	0	0	0	0	0	0	8	2	0	0	0	0	0	0	1	0	0	0	0	0	0	0	0	0	0	0	0	0	0	0	0	0	0
Candidatus Amoebophilus asiaticus 5a2	Bacteria	Bacteroidetes	0	0	1	0	0	0	0	0	0	0	0	0	0	0	0	0	0	0	0	0	1	1	0	0	0	0	0	0	0	0	0	0	0	0	0	0	0	0	0	0	0	0	0	0	0	0	0
Candidatus Aquiluna sp. UB-MaderosW2red	Bacteria	Actinobacteria	1	1	0	1	0	0	0	0	0	0	0	6	0	0	0	0	0	0	0	0	1	0	0	0	0	0	0	0	0	0	0	0	1	0	0	0	1	0	0	0	0	0	0	0	0	0	0
Candidatus Arsenophonus lipoptenae CB	Bacteria	Proteobacteria	0	0	0	0	0	0	0	0	0	0	0	0	0	0	0	0	0	0	0	0	1	0	0	0	0	0	0	0	0	0	0	0	0	0	0	0	0	0	0	0	0	0	0	0	0	0	0
Candidatus Arthromitus sp. SFB-rat-Yit	Bacteria	Firmicutes	1	1	1	1	0	0	0	0	0	0	0	0	0	0	0	0	0	0	0	0	2	0	0	0	0	0	0	0	1	0	0	0	0	0	1	0	0	0	0	0	0	0	0	0	0	0	0
Candidatus Atelocyanobacterium thalassa isolate ALOHA	Bacteria	Cyanobacteria	0	0	1	0	0	0	0	0	0	0	0	0	0	0	0	0	0	0	0	0	1	0	0	0	0	0	0	0	0	0	0	0	0	0	1	0	0	0	0	0	0	0	0	0	0	0	0
Candidatus Azobacteroides pseudotrichonymphae genomovar. CFP2	Bacteria	Bacteroidetes	0	0	0	0	0	0	0	0	0	0	0	2	0	0	0	0	0	0	0	0	0	0	0	0	0	0	0	0	0	0	0	0	0	0	0	0	0	0	0	0	0	0	0	0	0	0	0
Candidatus Babela massiliensis BABL1	Bacteria	Dependentiae	2	0	0	0	0	0	0	0	0	0	0	0	0	0	0	0	0	0	0	0	0	0	0	0	0	0	0	0	0	0	0	0	0	0	0	0	0	0	0	0	0	0	0	0	0	0	0
Candidatus Beckwithbacteria bacterium GW2011_GWC1_49_16	Bacteria	Beckwithbacteria	0	0	0	0	0	0	0	0	0	0	0	0	0	0	1	0	0	0	0	0	0	0	0	0	0	0	0	0	0	0	0	0	0	0	0	0	0	0	0	0	0	0	0	0	0	0	0
Candidatus Bipolaricaulis anaerobius	Bacteria	Bipolaricaulota	0	0	0	0	0	0	0	0	0	0	0	2	0	0	0	0	0	0	0	0	1	0	0	0	0	0	0	0	1	0	0	0	0	0	0	0	0	0	0	0	0	0	0	0	0	0	0
Candidatus Bipolaricaulis sibiricus Ch78	Bacteria	Bipolaricaulota	0	0	0	0	0	0	0	0	0	0	0	2	0	0	0	0	0	0	0	0	1	0	0	0	0	0	0	0	1	0	0	0	0	0	0	0	0	0	0	0	0	0	0	0	0	0	0
Candidatus Blochmannia floridanus	Bacteria	Proteobacteria	0	0	0	0	0	0	0	0	0	0	0	0	0	0	0	0	0	0	0	0	1	0	0	0	0	0	0	0	0	0	0	0	0	0	0	0	0	0	0	0	0	0	0	0	0	0	0
Candidatus Blochmannia pennsylvanicus str. BPEN	Bacteria	Proteobacteria	0	0	0	0	0	0	0	0	0	0	0	0	0	0	0	0	0	0	0	0	1	0	0	0	0	0	0	0	0	0	0	0	0	0	0	0	0	0	0	0	0	0	0	0	0	0	0
Candidatus Blochmannia vafer str. BVAF	Bacteria	Proteobacteria	0	0	0	0	0	0	0	0	0	0	0	0	0	0	0	0	0	0	0	0	1	0	0	0	0	0	0	0	0	0	0	0	0	0	0	0	0	0	0	0	0	0	0	0	0	0	0
Candidatus Borrelia tachyglossi Bc-F10-1268	Bacteria	Spirochaetes	0	0	2	1	0	0	0	0	0	0	0	0	0	0	0	0	0	0	0	0	1	0	0	0	0	0	0	0	0	0	0	0	0	0	0	0	0	0	0	0	0	0	0	0	0	0	0
Candidatus Caldiarchaeum subterraneum	Archaea	Thaumarchaeota	0	0	0	0	0	0	0	0	0	0	0	0	0	0	0	0	0	0	0	0	0	0	0	0	0	0	0	0	0	0	0	0	0	0	0	0	0	0	0	0	0	0	0	0	0	0	0
Candidatus Campbellbacteria bacterium GW2011_OD1_34_28	Bacteria	Campbellbacteria	0	0	0	0	0	0	0	0	0	0	0	0	0	0	0	0	0	0	0	0	0	0	0	0	0	0	0	0	0	0	0	0	0	0	0	0	0	0	0	0	0	0	0	0	0	0	0
Candidatus Cardinium hertigii cHgTN10	Bacteria	Bacteroidetes	0	0	0	0	0	0	0	0	0	0	0	0	0	0	0	0	0	0	0	0	1	0	0	0	0	0	0	0	0	0	0	0	0	0	0	0	0	0	0	0	0	0	0	0	0	0	0
Candidatus Cloacimonas acidaminovorans str. Evry	Bacteria	Cloacimonetes	0	0	0	0	0	0	0	0	0	0	0	1	0	0	0	0	0	0	0	0	1	2	0	0	0	0	0	0	0	0	0	0	0	0	0	0	0	0	0	0	0	0	0	0	0	0	0
Candidatus Cyclonatronum proteinivorum Omega	Bacteria	Balneolaeota	0	0	4	0	0	0	0	0	0	0	0	13	0	0	1	3	0	0	0	0	4	0	0	0	0	0	0	0	1	0	0	0	0	1	0	0	0	0	0	0	0	0	0	0	0	0	0
Candidatus Cytomitobacter indipagum	Bacteria	Proteobacteria	0	0	0	0	0	0	0	0	0	0	0	0	0	0	0	0	0	0	0	0	0	0	0	0	0	0	0	0	0	0	0	0	0	0	0	0	0	0	0	0	0	0	0	0	0	0	0
Candidatus Cytomitobacter primus	Bacteria	Proteobacteria	0	0	0	0	0	0	0	0	0	0	0	0	0	0	0	0	0	0	0	0	0	0	0	0	0	0	0	0	0	0	0	0	0	0	0	0	0	0	0	0	0	0	0	0	0	0	0
Candidatus Deianiraea vastatrix	Bacteria	Proteobacteria	0	0	1	0	0	0	0	0	0	0	0	0	0	0	0	0	0	0	0	0	1	1	0	0	0	0	0	0	0	0	0	0	0	0	0	0	0	0	0	0	0	0	0	0	0	0	0
Candidatus Dependentiae bacterium (ex Spumella elongata CCAP 955/1) SeV1	Bacteria	Dependentiae	1	0	0	0	0	0	0	0	0	0	0	0	0	0	0	0	1	0	0	0	0	0	0	0	0	0	0	0	0	0	0	0	0	0	0	0	0	0	0	0	0	0	0	0	0	0	0
Candidatus Desulfofervidus auxilii HS1	Bacteria	Proteobacteria	0	0	0	0	0	0	0	0	0	0	0	2	0	0	0	0	0	0	0	0	4	0	0	0	0	0	0	0	0	0	0	0	0	0	0	0	0	0	0	0	0	0	0	0	0	0	0
Candidatus Desulforudis audaxviator BYF	Bacteria	Firmicutes	0	0	0	0	0	0	0	0	0	0	0	2	0	1	0	0	0	0	0	0	2	0	0	0	0	0	0	0	1	0	0	0	0	0	0	0	0	0	0	0	0	0	0	0	0	0	0
Candidatus Desulfovibrio trichonymphae Rs-N31	Bacteria	Proteobacteria	0	0	0	0	0	0	0	0	0	0	0	1	0	0	0	0	0	0	0	0	0	0	0	0	0	0	0	0	0	0	0	0	0	0	0	0	0	0	0	0	0	0	0	0	0	0	0
Candidatus Doolittlea endobia	Bacteria	Proteobacteria	0	0	0	0	0	0	0	0	0	0	0	0	0	0	0	0	0	0	0	0	0	0	0	0	0	0	0	0	0	0	0	0	0	0	0	0	0	0	0	0	0	0	0	0	0	0	0
Candidatus Endolissoclinum faulkneri L5	Bacteria	Proteobacteria	0	0	0	0	0	0	0	0	0	0	0	0	0	0	0	0	0	0	0	0	0	0	0	0	0	0	0	0	0	0	0	0	0	0	0	0	0	0	0	0	0	0	0	0	0	0	0
Candidatus Enterovibrio luxaltus	Bacteria	Proteobacteria	0	0	0	0	0	0	0	0	0	0	0	0	0	0	0	0	0	0	0	0	2	0	0	0	0	0	0	0	0	0	0	0	0	0	0	0	0	0	0	0	0	0	0	0	0	0	0
Candidatus Erwinia haradaeae ErCisplendens/pseudotsugae	Bacteria	Proteobacteria	0	0	0	0	0	0	0	0	0	0	0	0	0	0	0	0	0	0	0	0	1	0	0	0	0	0	0	0	0	0	0	0	0	0	0	0	0	0	0	0	0	0	0	0	0	0	0
Candidatus Filomicrobium marinum strain Y	Bacteria	Proteobacteria	0	0	1	0	0	0	0	0	0	0	0	0	0	1	0	0	1	0	0	0	2	0	0	0	0	0	0	0	0	0	0	0	0	0	0	1	0	0	0	0	0	0	0	0	0	0	0
Candidatus Fluviicola riflensis	Bacteria	Bacteroidetes	0	1	3	0	0	0	0	0	0	0	0	0	0	0	0	0	0	0	1	0	4	0	1	0	0	0	1	0	0	0	0	0	0	0	0	0	0	0	1	0	0	0	0	0	0	0	0
Candidatus Fokinia solitaria	Bacteria	Proteobacteria	0	0	0	0	0	0	0	0	0	0	0	0	0	0	0	0	0	0	0	0	1	0	0	0	0	0	0	0	0	0	0	0	0	0	0	0	0	0	0	0	0	0	0	0	0	0	0
Candidatus Fukatsuia symbiotica 5D	Bacteria	Proteobacteria	0	0	1	0	0	0	0	0	0	0	0	0	0	0	0	0	0	0	0	0	6	6	0	0	0	0	0	0	0	0	0	0	0	0	0	0	0	0	0	0	0	0	0	0	0	0	0
Candidatus Gracilibacteria bacterium HOT-871	Bacteria	Gracilibacteria	0	0	0	0	0	0	0	0	0	0	0	0	0	0	0	0	0	0	0	0	0	1	0	0	0	0	0	0	0	0	0	0	0	0	0	0	0	0	0	0	0	0	0	0	0	0	0
Candidatus Gullanella endobia	Bacteria	Proteobacteria	0	0	0	0	0	0	0	0	0	0	0	0	0	0	0	0	0	0	0	0	2	0	0	0	0	0	0	0	0	0	0	0	0	0	0	0	0	0	0	0	0	0	0	0	0	0	0
Candidatus Hamiltonella defensa ZA17	Bacteria	Proteobacteria	0	0	1	0	0	0	0	0	0	0	0	0	0	0	0	0	0	0	0	0	5	5	0	0	0	0	0	0	0	0	0	0	0	0	0	0	0	0	0	0	0	0	0	0	0	0	0
Candidatus Hepatoplasma crinochetorum Av	Bacteria	Tenericutes	0	0	0	0	0	0	0	0	0	0	0	1	0	0	0	0	0	0	0	0	0	0	0	0	0	0	0	0	0	0	0	0	0	0	0	0	0	0	0	0	0	0	0	0	0	0	0
Candidatus Hoaglandella endobia	Bacteria	Proteobacteria	0	0	0	0	0	0	0	0	0	0	0	0	0	0	0	0	0	0	0	0	2	0	0	0	0	0	0	0	0	0	0	0	0	0	0	0	0	0	0	0	0	0	0	0	0	0	0
Candidatus Izimaplasma sp. HR1	Bacteria	Tenericutes	0	1	0	0	0	0	0	0	0	0	0	10	0	0	0	0	0	0	0	0	0	0	0	0	0	0	0	0	0	0	0	0	0	0	1	0	0	0	0	0	0	0	0	0	0	0	0
Candidatus Kinetoplastibacterium blastocrithidii TCC012E	Bacteria	Proteobacteria	0	0	0	0	0	0	0	0	0	0	0	0	0	0	0	0	0	0	0	0	1	0	0	0	0	0	0	0	0	0	0	0	0	0	0	0	0	0	0	0	0	0	0	0	0	0	0
Candidatus Kinetoplastibacterium crithidii TCC036E	Bacteria	Proteobacteria	0	0	0	0	0	0	0	0	0	0	0	0	0	0	0	0	0	0	0	0	1	0	0	0	0	0	0	0	0	0	0	0	0	0	0	0	0	0	0	0	0	0	0	0	0	0	0
Candidatus Kinetoplastibacterium desouzaii TCC079E	Bacteria	Proteobacteria	0	0	0	0	0	0	0	0	0	0	0	0	0	0	0	0	0	0	0	0	1	0	0	0	0	0	0	0	0	0	0	0	0	0	0	0	0	0	0	0	0	0	0	0	0	0	0
Candidatus Kinetoplastibacterium galatii TCC219	Bacteria	Proteobacteria	0	0	0	0	0	0	0	0	0	0	0	0	0	0	0	0	0	0	0	0	1	0	0	0	0	0	0	0	0	0	0	0	0	0	0	0	0	0	0	0	0	0	0	0	0	0	0
Candidatus Kinetoplastibacterium oncopeltii TCC290E	Bacteria	Proteobacteria	0	0	0	0	0	0	0	0	0	0	0	0	0	0	0	0	0	0	0	0	1	0	0	0	0	0	0	0	0	0	0	0	0	0	0	0	0	0	0	0	0	0	0	0	0	0	0
Candidatus Kinetoplastibacterium sorsogonicusi MF-08	Bacteria	Proteobacteria	0	0	0	0	0	0	0	0	0	0	0	0	0	0	0	0	0	0	0	0	0	0	0	0	0	0	0	0	0	0	0	0	0	0	0	0	0	0	0	0	0	0	0	0	0	0	0
Candidatus Korarchaeum cryptofilum OPF8	Archaea	Korarchaeota	0	0	0	0	0	0	0	0	0	0	0	0	0	0	0	0	1	0	0	0	0	0	0	0	0	0	0	0	0	0	0	0	0	0	0	0	0	0	0	0	0	0	0	0	0	0	0
Candidatus Koribacter versatilis Ellin345	Bacteria	Acidobacteria	1	4	8	0	2	0	0	1	0	0	0	11	0	2	1	0	2	0	2	0	5	0	0	0	2	0	1	1	4	1	0	0	2	1	1	0	1	0	1	0	0	0	0	0	0	2	0
Candidatus Kuenenia stuttgartiensis CSTR1	Bacteria	Planctomycetes	0	0	0	0	0	0	1	0	0	0	0	7	0	2	0	0	0	0	0	0	0	0	0	0	0	0	0	0	0	0	0	0	0	0	0	1	0	0	0	0	0	0	0	0	0	0	0
Candidatus Liberibacter africanus PTSAPSY	Bacteria	Proteobacteria	0	0	1	0	0	0	0	0	0	0	0	0	0	0	0	0	0	0	0	0	0	1	0	0	0	0	0	0	0	0	0	0	0	0	0	0	0	0	0	0	0	0	0	0	0	0	0
Candidatus Liberibacter americanus str. Sao Paulo	Bacteria	Proteobacteria	0	0	0	0	0	0	0	0	0	0	0	0	0	0	0	0	0	0	0	0	0	4	0	0	0	0	0	0	0	0	0	0	0	0	0	0	0	0	0	0	0	0	0	0	0	0	0
Candidatus Liberibacter asiaticus AHCA1	Bacteria	Proteobacteria	0	0	1	0	0	0	0	0	0	0	0	0	0	0	0	0	0	0	0	0	0	1	0	0	0	0	0	0	0	0	0	0	0	0	0	0	0	0	0	0	0	0	0	0	0	0	0
Candidatus Liberibacter solanacearum CLso-ZC1	Bacteria	Proteobacteria	0	0	0	0	0	0	0	0	0	0	0	0	0	0	0	0	0	0	0	0	0	7	0	0	0	0	0	0	0	0	0	0	0	0	0	0	0	0	0	0	0	0	0	0	0	0	0
Candidatus Magnetococcus massalia MO-1	Bacteria	Proteobacteria	0	0	1	0	0	0	0	0	0	0	0	5	0	0	0	0	0	0	0	0	6	0	0	0	0	0	0	0	0	0	0	0	0	0	0	0	0	0	0	0	1	0	0	0	0	0	0
Candidatus Mancarchaeum acidiphilum Mia14	Archaea	unclassified Archaea	0	0	0	0	0	0	0	0	0	0	0	0	0	1	0	0	0	0	0	0	0	0	0	0	0	0	0	0	0	0	0	0	0	0	0	0	0	0	0	0	0	0	0	0	0	0	0
Candidatus Melainabacteria bacterium MEL.A1	Bacteria	Melainabacteria	0	0	2	0	0	0	0	0	0	0	0	2	0	0	0	0	0	0	0	0	6	0	0	0	0	0	0	0	0	0	0	0	0	0	2	0	0	0	0	0	0	0	0	0	0	0	0
Candidatus Methanomassiliicoccus intestinalis Issoire-Mx1	Archaea	Euryarchaeota	0	0	0	0	0	0	0	0	0	0	0	0	0	0	0	0	0	0	0	0	0	0	0	0	0	0	0	0	0	0	0	0	0	0	0	0	0	0	0	0	0	0	0	0	0	0	0
Candidatus Methanomethylophilus alvus Mx1201	Archaea	Euryarchaeota	0	0	0	0	0	0	0	0	0	0	0	0	0	0	0	0	0	0	0	0	0	0	0	0	0	0	0	0	0	0	0	0	0	0	0	0	0	0	0	0	0	0	0	0	0	0	0
Candidatus Methanoplasma termitum Mpt1	Archaea	Euryarchaeota	0	0	0	0	0	0	0	0	0	0	0	0	0	0	0	0	0	0	0	0	0	0	0	0	0	0	0	0	0	0	0	0	0	0	0	0	0	0	0	0	0	0	0	0	0	0	0
Candidatus Methylomirabilis oxyfera	Bacteria	unclassified Bacteria	0	0	1	0	0	0	1	0	0	0	0	1	0	0	0	0	0	0	0	0	3	0	0	0	0	0	0	0	0	0	0	0	0	0	0	0	0	0	1	0	0	0	0	0	0	0	0
Candidatus Methylopumilus planktonicus MMS-VI-257	Bacteria	Proteobacteria	0	0	1	0	0	0	0	0	0	0	0	0	0	0	0	0	0	0	0	0	1	0	0	0	0	0	0	0	0	0	0	0	0	0	0	0	0	0	0	0	0	0	0	0	0	0	0
Candidatus Methylopumilus rimovensis MMS-RI-41	Bacteria	Proteobacteria	0	0	1	0	0	0	0	0	0	0	0	0	0	0	0	0	0	0	0	0	1	0	0	0	0	0	0	0	0	0	0	0	0	0	0	0	0	0	0	0	0	0	0	0	0	0	0
Candidatus Methylopumilus turicensis MMS-10A-171	Bacteria	Proteobacteria	0	0	1	0	0	0	0	0	0	0	0	0	0	0	0	2	0	0	0	0	5	0	0	0	0	0	0	0	0	0	0	0	0	0	0	0	0	0	0	0	0	0	0	0	0	0	0
Candidatus Methylopumilus universalis MMS-VI-38	Bacteria	Proteobacteria	0	0	1	0	0	0	0	0	0	0	0	0	0	0	0	0	0	0	0	0	1	0	0	0	0	0	0	0	0	0	0	0	0	0	0	0	0	0	0	0	0	0	0	0	0	0	0
Candidatus Methylospira mobilis Shm1	Bacteria	Proteobacteria	2	0	1	0	1	0	1	0	0	0	0	8	0	0	0	0	1	3	0	0	6	2	0	0	0	0	0	0	0	0	1	0	0	0	0	0	0	0	0	0	0	0	0	0	0	0	0
Candidatus Microgenomates bacterium	Bacteria	Microgenomates	0	0	0	0	0	0	0	0	0	0	0	1	0	0	0	0	1	0	0	0	0	0	0	0	0	0	0	0	0	0	0	0	0	0	0	1	0	0	0	0	0	0	0	0	0	0	0
Candidatus Midichloria mitochondrii IricVA	Bacteria	Proteobacteria	0	0	1	0	1	0	0	0	0	0	0	0	0	0	0	0	0	0	0	0	2	0	0	0	0	0	0	0	0	0	0	0	0	0	0	0	0	0	0	0	0	0	0	0	0	0	0
Candidatus Moanabacter tarae TARA_B100001123	Bacteria	Verrucomicrobia	0	0	0	1	0	0	0	0	0	0	0	0	0	0	0	0	0	0	0	0	0	0	0	0	0	0	0	0	0	7	3	0	0	0	0	0	1	0	0	0	0	0	0	0	0	0	0
Candidatus Moranella endobia PCVAL	Bacteria	Proteobacteria	0	0	0	0	0	0	0	0	0	0	0	0	0	0	0	0	0	0	0	0	1	0	0	0	0	0	0	0	0	0	0	0	0	0	0	0	0	0	0	0	0	0	0	0	0	0	0
Candidatus Mycoplasma girerdii VCU_M1	Bacteria	Tenericutes	0	0	0	0	0	0	0	0	0	0	0	0	0	0	0	0	0	0	0	0	0	0	0	0	0	0	0	0	0	0	0	0	0	0	0	0	0	0	0	0	0	0	0	0	0	0	0
Candidatus Nanopelagicus abundans	Bacteria	Actinobacteria	0	0	0	0	0	0	0	0	0	0	0	0	0	0	0	0	1	0	0	0	1	0	1	0	0	0	0	0	0	0	0	0	0	0	0	0	0	0	0	0	0	0	0	0	0	0	0
Candidatus Nanopelagicus hibericus	Bacteria	Actinobacteria	0	0	0	0	0	0	0	0	0	0	0	0	0	0	0	0	1	0	0	0	1	0	1	0	0	0	0	0	0	0	0	0	0	0	0	0	0	0	0	0	0	0	0	0	0	0	0
Candidatus Nanopelagicus limnes	Bacteria	Actinobacteria	0	0	0	0	0	0	0	0	0	0	0	0	0	0	0	0	1	0	0	0	1	0	1	0	0	0	0	0	0	0	0	0	0	0	0	0	0	0	0	0	0	0	0	0	0	0	0
Candidatus Nanopusillus acidilobi 7A	Archaea	unclassified Archaea	1	0	0	0	0	0	0	0	0	0	0	0	0	0	0	0	0	0	0	0	0	0	0	0	0	0	0	0	0	0	0	0	0	0	0	0	0	0	0	0	0	0	0	0	0	0	0
Candidatus Nesciobacter abundans	Bacteria	Proteobacteria	0	0	0	0	0	0	0	0	0	0	0	0	0	0	0	0	0	0	0	0	0	0	0	0	0	0	0	0	0	0	0	0	0	0	0	0	0	0	0	0	0	0	0	0	0	0	0
Candidatus Nitrosocosmicus franklandus	Archaea	Thaumarchaeota	0	0	1	0	0	0	0	0	0	0	0	0	0	0	0	0	0	0	0	0	0	0	0	1	0	0	0	0	0	0	0	0	0	0	1	0	0	0	0	0	0	0	0	0	0	0	0
Candidatus Nitrosocosmicus oleophilus MY3	Archaea	Thaumarchaeota	0	0	0	0	1	0	0	0	0	0	0	0	0	0	0	0	0	0	0	0	0	0	0	0	0	0	0	0	0	0	0	0	0	0	1	0	0	0	0	0	0	0	0	0	0	0	0
Candidatus Nitrosoglobus terrae TAO100	Bacteria	Proteobacteria	0	0	1	0	0	0	0	0	0	0	0	7	0	1	0	0	0	0	0	0	1	0	0	0	0	0	0	0	0	0	0	0	0	0	0	0	0	0	0	0	0	0	0	0	0	0	0
Candidatus Nitrosomarinus catalina SPOT01	Archaea	Thaumarchaeota	0	0	0	0	0	0	0	0	0	0	0	0	0	0	0	0	0	0	0	0	0	0	0	0	0	0	0	0	0	0	0	0	0	0	0	0	0	0	0	0	0	0	0	0	0	0	0
Candidatus Nitrosopelagicus brevis	Archaea	Thaumarchaeota	0	0	0	0	0	0	0	0	0	0	0	0	0	0	0	0	0	0	0	0	0	0	0	0	0	0	0	0	0	0	0	0	0	0	0	0	0	0	0	0	0	0	0	0	0	0	0
Candidatus Nitrosopumilus koreensis AR1	Archaea	Thaumarchaeota	0	0	0	0	0	0	0	0	0	0	0	0	0	0	0	0	0	0	0	0	0	0	0	0	0	0	0	0	0	0	0	0	0	0	0	0	0	0	0	0	0	0	0	0	0	0	0
Candidatus Nitrosopumilus sediminis AR2	Archaea	Thaumarchaeota	0	0	0	0	0	0	0	0	0	0	0	0	0	0	0	0	0	0	0	0	0	0	0	0	0	0	0	0	0	0	0	0	0	0	0	0	0	0	0	0	0	0	0	0	0	0	0
Candidatus Nitrosopumilus sp. SW	Archaea	Thaumarchaeota	0	0	0	0	0	0	0	0	0	0	0	0	0	0	0	0	0	0	0	0	0	0	0	0	0	0	0	0	0	0	0	0	0	0	0	0	0	0	0	0	0	0	0	0	0	0	0
Candidatus Nitrososphaera evergladensis SR1	Archaea	Thaumarchaeota	0	0	0	0	0	0	0	0	0	0	0	0	0	0	0	0	0	0	0	0	0	0	0	0	0	0	0	0	0	0	0	0	0	0	0	0	0	0	0	0	0	0	0	0	0	0	0
Candidatus Nitrososphaera gargensis Ga9.2	Archaea	Thaumarchaeota	0	0	0	0	0	0	0	0	0	0	0	0	0	0	0	0	0	0	0	0	1	0	0	0	0	0	0	0	0	0	0	0	0	0	0	0	0	0	0	0	0	0	0	0	0	0	0
Candidatus Nitrosotalea devanaterra	Archaea	Thaumarchaeota	0	0	0	0	0	0	0	0	0	0	0	0	0	0	0	0	0	0	0	0	0	0	0	0	0	0	0	0	0	0	0	0	0	0	0	0	0	0	0	0	0	0	0	0	0	0	0
Candidatus Nitrosotalea okcheonensis CS	Archaea	Thaumarchaeota	0	0	0	0	0	0	0	0	0	0	0	0	0	0	0	0	0	0	0	0	0	0	0	0	0	0	0	0	0	0	0	0	0	0	0	0	0	0	0	0	0	0	0	0	0	0	0
Candidatus Nitrosotenuis cloacae SAT1	Archaea	Thaumarchaeota	0	0	0	0	0	0	0	0	0	0	0	0	0	0	0	0	0	0	0	0	0	0	0	0	0	0	0	0	0	0	0	0	0	0	0	0	0	0	0	0	0	0	0	0	0	0	0
Candidatus Nitrospira inopinata ENR4	Bacteria	Nitrospirae	0	0	1	0	0	0	0	0	0	0	0	5	0	2	0	0	0	0	0	0	4	0	0	0	0	0	0	0	0	0	0	0	0	0	0	0	0	0	0	0	0	0	0	0	0	0	0
Candidatus Nitrotoga sp. AM1P	Bacteria	Proteobacteria	0	0	2	0	0	0	1	0	0	0	0	3	0	1	0	0	0	0	0	0	4	0	0	0	0	0	0	0	0	0	0	0	0	0	0	0	0	0	0	0	1	0	0	0	0	0	0
Candidatus Nucleicultrix amoebiphila FS5	Bacteria	Proteobacteria	0	0	1	0	0	0	0	0	0	0	0	0	0	0	0	0	0	0	0	0	0	0	0	0	0	0	0	0	0	0	0	0	0	0	0	0	0	0	0	0	0	0	0	0	0	0	0
Candidatus Pantoea carbekii	Bacteria	Proteobacteria	0	0	0	0	0	0	0	0	0	0	0	0	0	0	0	0	0	0	0	0	0	0	0	0	0	0	0	0	0	0	0	0	0	1	0	0	0	0	0	0	0	0	0	0	0	0	0
Candidatus Paracaedibacter acanthamoebae	Bacteria	Proteobacteria	0	0	0	0	0	0	0	0	0	0	0	0	0	0	0	0	0	0	0	0	2	0	0	0	0	0	0	0	0	0	0	0	0	0	0	0	0	0	0	0	0	0	0	0	0	0	0
Candidatus Paracaedimonas acanthamoebae	Bacteria	Proteobacteria	0	0	0	0	0	0	0	0	0	0	0	0	0	0	0	0	0	0	0	0	1	0	0	0	0	0	0	0	0	0	0	0	0	0	0	0	0	0	0	0	0	0	0	0	0	0	0
Candidatus Pelagibacter giovannonii NP1	Bacteria	Proteobacteria	0	0	1	0	0	0	0	0	0	0	0	0	0	0	0	0	0	0	0	0	2	0	0	0	0	0	0	0	0	0	0	0	0	0	0	0	0	0	0	0	0	0	0	0	0	0	0
Candidatus Pelagibacter sp. RS40	Bacteria	Proteobacteria	0	0	1	0	0	0	0	0	0	0	0	1	0	0	0	0	0	0	0	0	2	0	0	0	0	0	0	0	0	0	0	0	0	0	0	0	0	0	0	0	0	0	0	0	0	0	0
Candidatus Pelagibacter ubique HTCC1062	Bacteria	Proteobacteria	0	0	1	0	0	0	0	0	0	0	0	0	0	0	0	0	0	0	0	0	2	0	0	0	0	0	0	0	0	0	0	0	0	0	0	0	0	0	0	0	0	0	0	0	0	0	0
Candidatus Peribacter riflensis RIFOXYD2_FULL_PER-ii_51_23	Bacteria	Peregrinibacteria	0	0	0	0	0	0	0	0	0	0	0	0	0	2	0	0	0	0	0	0	0	0	0	0	0	0	0	0	0	0	0	0	0	0	0	0	0	0	0	0	0	0	0	0	0	0	0
Candidatus Phaeomarinobacter ectocarpi Ec32	Bacteria	Proteobacteria	0	0	1	0	1	0	0	0	0	0	0	1	0	1	0	0	0	0	0	0	4	0	0	0	0	0	1	0	0	0	0	0	0	0	0	0	0	0	0	0	1	0	0	0	0	0	0
Candidatus Phycorickettsia trachydisci	Bacteria	Proteobacteria	0	0	1	0	0	0	0	0	0	0	0	0	0	0	0	0	0	0	0	0	2	1	0	0	0	0	0	0	0	0	0	0	0	0	0	0	0	0	0	0	0	0	0	0	0	0	0
Candidatus Phytoplasma mali	Bacteria	Tenericutes	0	0	0	0	0	0	0	0	0	0	0	0	0	0	0	0	0	0	0	0	0	0	0	0	0	0	0	0	0	0	0	0	0	0	0	0	0	0	0	0	0	0	0	0	0	0	0
Candidatus Planktophila limnetica	Bacteria	Actinobacteria	0	0	0	0	0	0	0	0	0	0	0	0	0	0	0	0	1	0	0	0	1	0	1	0	0	0	0	0	0	0	0	0	0	0	0	0	0	0	0	0	0	0	0	0	0	0	0
Candidatus Planktophila sulfonica	Bacteria	Actinobacteria	1	2	0	0	0	0	0	0	0	0	0	4	0	0	0	0	1	0	1	0	1	0	1	0	0	0	0	0	0	1	0	0	1	0	0	0	0	0	0	0	0	0	0	0	0	0	0
Candidatus Planktophila vernalis	Bacteria	Actinobacteria	1	1	0	0	1	0	0	0	0	0	0	6	0	0	0	0	1	0	0	0	1	0	1	0	0	0	0	0	0	0	0	0	1	0	0	0	0	0	0	0	0	0	0	0	0	0	0
Candidatus Prometheoarchaeum syntrophicum MK-D1	Archaea	unclassified Archaea	0	4	1	0	0	0	0	0	0	0	0	3	0	0	0	0	0	0	1	0	0	0	0	0	0	0	0	0	0	0	0	1	1	0	3	0	0	0	0	0	0	0	0	0	0	0	0
Candidatus Protochlamydia amoebophila UWE25	Bacteria	Chlamydiae	0	0	1	0	0	0	0	0	0	0	0	3	0	0	0	0	0	0	0	0	0	0	0	0	0	0	0	0	0	0	0	0	0	0	0	0	0	0	0	0	0	0	0	0	0	0	0
Candidatus Protochlamydia naegleriophila KNic	Bacteria	Chlamydiae	1	0	1	0	0	0	0	0	0	0	0	7	0	0	0	0	0	0	0	0	0	0	0	0	0	0	0	0	0	0	0	0	0	0	0	0	0	0	0	0	0	0	0	0	0	0	0
Candidatus Pseudomonas adelgestsugas	Bacteria	Proteobacteria	0	0	0	0	0	0	0	0	0	0	0	0	0	0	0	0	0	0	0	0	1	0	0	0	0	0	0	0	0	0	0	0	0	0	0	0	0	0	0	0	0	0	0	0	0	0	0
Candidatus Puniceispirillum marinum IMCC1322	Bacteria	Proteobacteria	0	0	0	1	0	0	0	0	0	0	0	0	0	0	0	0	0	0	0	0	3	1	0	0	0	0	0	0	0	1	0	0	0	0	0	0	1	0	0	0	0	0	0	0	0	0	0
Candidatus Reidiella endopervernicosa isolate Santa_Monica_outfall	Bacteria	Proteobacteria	0	0	1	0	0	0	0	0	0	0	0	1	0	0	0	0	0	0	0	0	7	0	0	0	0	0	0	0	0	0	0	0	0	0	0	0	0	0	0	0	0	0	0	0	0	0	0
Candidatus Rhodoluna planktonica MWH-Dar1	Bacteria	Actinobacteria	0	0	0	0	0	0	0	0	0	0	0	8	0	0	0	0	0	0	0	0	1	0	0	0	0	0	0	0	0	1	0	0	1	0	0	0	1	0	0	0	0	0	0	0	0	0	0
Candidatus Rickettsiella viridis Ap-RA04	Bacteria	Proteobacteria	0	0	1	0	0	0	0	0	0	0	0	0	0	0	0	0	0	1	0	0	2	0	0	0	0	0	0	0	0	0	0	0	0	0	0	0	0	0	0	0	0	0	0	0	0	0	0
Candidatus Riesia pediculicola USDA	Bacteria	Proteobacteria	0	0	0	0	0	0	0	0	0	0	0	0	0	0	0	0	0	0	0	0	0	0	0	0	0	0	0	0	0	0	0	0	0	0	0	0	0	0	0	0	0	0	0	0	0	0	0
Candidatus Riesia pediculischaeffi PTSK	Bacteria	Proteobacteria	0	0	0	0	0	0	0	0	0	0	0	0	0	0	0	0	0	0	0	0	0	0	0	0	0	0	0	0	0	0	0	0	0	0	0	0	0	0	0	0	0	0	0	0	0	0	0
Candidatus Riesia pthiripubis HPNA	Bacteria	Proteobacteria	0	0	0	0	0	0	0	0	0	0	0	0	0	0	0	0	0	0	0	0	0	0	0	0	0	0	0	0	0	0	0	0	0	0	0	0	0	0	0	0	0	0	0	0	0	0	0
Candidatus Riesia sp. GBBU	Bacteria	Proteobacteria	0	0	0	0	0	0	0	0	0	0	0	0	0	0	0	0	0	0	0	0	0	0	0	0	0	0	0	0	0	0	0	0	0	0	0	0	0	0	0	0	0	0	0	0	0	0	0
Candidatus Ruthia endofausta isolate JDF_Ridge	Bacteria	Proteobacteria	0	0	1	0	0	0	0	0	0	0	0	0	0	0	0	0	0	0	0	0	1	0	0	0	0	0	0	0	0	0	0	0	0	0	0	0	0	0	0	0	0	0	0	0	0	0	0
Candidatus Ruthia magnifica str. Cm (Calyptogena magnifica)	Bacteria	Proteobacteria	0	0	1	0	0	0	0	0	0	0	0	0	0	0	0	0	0	0	0	0	2	0	0	0	0	0	0	0	0	0	0	0	0	0	0	0	0	0	0	0	0	0	0	0	0	0	0
Candidatus Saccharibacteria bacterium GW2011_GWC2_44_17	Bacteria	Saccharibacteria	1	0	0	0	1	0	0	0	0	0	0	2	0	1	0	0	0	0	0	0	2	0	0	0	0	0	0	0	0	0	0	0	0	1	0	0	0	0	0	0	0	0	0	0	0	0	0
Candidatus Saccharibacteria oral taxon TM7x	Bacteria	Saccharibacteria	0	0	0	0	1	0	0	0	0	0	0	2	0	0	1	0	0	0	0	0	1	0	0	0	0	0	0	0	0	0	0	0	0	0	0	0	0	0	0	0	0	0	0	0	0	0	0
Candidatus Saccharimonas aalborgensis	Bacteria	Saccharibacteria	1	0	0	0	1	0	0	0	0	0	0	3	0	1	0	0	0	0	0	0	0	0	0	0	0	0	0	0	0	0	0	0	0	1	0	0	0	0	0	0	0	0	0	0	0	0	0
Candidatus Sneabacter namystus	Bacteria	Proteobacteria	0	0	1	0	0	0	0	0	0	0	0	0	0	0	0	0	0	0	0	0	1	1	0	0	0	0	0	0	0	0	0	0	0	0	0	0	0	0	0	0	0	0	0	0	0	0	0
Candidatus Sodalis pierantonius str. SOPE	Bacteria	Proteobacteria	0	0	1	0	0	0	0	0	0	0	0	0	0	0	0	0	0	0	0	0	3	1	0	0	0	0	0	0	0	0	0	0	0	0	0	0	0	0	0	0	0	0	0	0	0	0	0
Candidatus Solibacter usitatus Ellin6076	Bacteria	Acidobacteria	1	9	5	1	2	0	0	2	3	0	0	8	0	2	2	0	2	0	2	0	9	0	0	0	4	11	6	1	2	1	3	0	3	0	0	1	2	4	0	0	0	0	0	0	1	8	0
Candidatus Sulfuricurvum sp. RIFRC-1	Bacteria	Proteobacteria	0	0	0	0	0	0	0	0	0	0	0	1	0	0	0	0	0	0	0	0	3	0	0	0	0	0	0	0	0	0	0	0	0	0	0	0	0	0	0	0	0	0	0	0	0	0	0
Candidatus Sumerlaea chitinovorans	Bacteria	Sumerlaeota	0	0	2	1	0	0	0	0	0	0	0	4	0	0	0	0	2	0	1	0	0	0	0	0	0	0	0	0	1	0	0	0	0	0	1	0	0	0	0	0	0	0	0	0	0	0	0
Candidatus Symbiobacter mobilis CR	Bacteria	Proteobacteria	0	0	2	0	0	0	0	0	0	0	0	2	0	0	1	1	2	0	0	0	4	0	0	0	0	0	0	0	0	0	0	0	0	0	0	1	0	0	0	0	0	0	0	0	0	0	0
Candidatus Syntrophocurvum alkaliphilum	Bacteria	Firmicutes	0	0	0	0	0	0	0	0	0	0	0	0	0	0	0	0	2	0	0	0	1	0	0	0	0	0	0	0	0	0	0	0	0	0	0	0	0	0	0	0	0	0	0	0	0	0	0
Candidatus Tachikawaea gelatinosa	Bacteria	Proteobacteria	0	0	0	0	0	0	0	0	0	0	0	0	0	0	0	0	0	0	0	0	1	0	0	0	0	0	0	0	0	0	0	0	0	1	0	0	0	0	0	0	0	0	0	0	0	0	0
Candidatus Tenderia electrophaga NRL1	Bacteria	Proteobacteria	0	0	1	0	0	0	0	0	0	0	0	9	0	1	0	0	0	0	0	0	3	0	0	0	0	0	0	0	1	0	0	0	0	0	0	0	0	0	0	0	0	0	0	0	0	0	0
Candidatus Thiodictyon syntrophicum Cad16T	Bacteria	Proteobacteria	2	0	1	0	1	0	0	0	0	0	0	6	0	1	0	0	0	0	0	0	7	0	0	0	0	0	0	0	1	0	0	0	0	0	0	0	0	0	1	0	0	0	0	0	0	0	0
Candidatus Thioglobus autotrophicus EF1	Bacteria	Proteobacteria	0	0	1	0	0	0	0	0	0	0	0	0	0	0	0	0	0	0	0	0	2	0	0	0	0	0	0	0	0	0	0	0	0	0	0	0	0	0	0	0	0	0	0	0	0	0	0
Candidatus Thioglobus singularis NP1	Bacteria	Proteobacteria	0	0	0	0	0	0	0	0	0	0	0	0	0	0	0	0	0	0	1	0	2	0	0	0	0	0	0	0	0	0	0	0	1	0	0	0	1	0	0	0	0	0	0	0	0	1	0
Candidatus Tokpelaia hoelldoblerii	Bacteria	Proteobacteria	0	0	1	0	0	0	0	0	0	0	0	0	0	0	0	0	0	0	0	0	6	1	1	0	0	0	0	0	0	0	0	0	0	0	0	0	0	0	0	0	0	0	0	0	0	0	0
Candidatus Uzinura diaspidicola str. ASNER	Bacteria	Bacteroidetes	0	0	0	0	0	0	0	0	0	0	0	0	0	0	0	0	0	0	0	0	0	0	0	0	0	0	0	0	0	0	0	0	0	0	0	0	0	0	0	0	0	0	0	0	0	0	0
Candidatus Vesicomyosocius okutanii HA	Bacteria	Proteobacteria	0	0	0	0	0	0	0	0	0	0	0	0	0	0	0	0	0	0	0	0	1	0	0	0	0	0	0	0	0	0	0	0	0	0	0	0	0	0	0	0	0	0	0	0	0	0	0
Candidatus Woesebacteria bacterium GW2011_GWF1_31_35	Bacteria	Woesebacteria	0	0	0	0	0	0	0	0	0	0	0	0	0	0	0	0	0	0	0	0	0	0	0	0	0	0	0	0	0	0	0	0	0	0	0	0	0	0	0	0	0	0	0	0	0	0	0
Candidatus Wolfebacteria bacterium GW2011_GWB1_47_1	Bacteria	Wolfebacteria	0	0	0	0	0	0	0	0	0	0	0	0	0	0	0	0	0	0	0	0	0	0	0	0	0	0	0	0	0	0	0	0	0	0	0	0	0	0	0	0	0	0	0	0	0	0	0
Candidatus Xiphinematobacter sp. Idaho Grape	Bacteria	Verrucomicrobia	0	0	0	0	0	0	0	0	0	0	0	4	0	0	0	0	0	0	0	0	0	0	0	0	0	0	0	0	0	0	0	0	0	0	0	0	0	0	0	0	0	0	0	0	0	0	0
Capnocytophaga canimorsus H3936	Bacteria	Bacteroidetes	0	3	2	0	0	0	0	0	0	0	0	4	0	0	0	0	2	0	4	0	2	1	0	0	0	0	3	1	1	0	1	0	0	0	0	0	0	0	0	0	0	0	0	0	0	0	0
Capnocytophaga cynodegmi G7591	Bacteria	Bacteroidetes	0	4	3	0	0	0	0	0	0	0	0	3	0	0	1	0	2	0	6	0	2	0	1	1	0	1	3	1	0	1	1	0	1	0	0	0	0	0	0	0	0	0	0	0	0	0	0
Capnocytophaga gingivalis H1496	Bacteria	Bacteroidetes	0	1	2	0	0	1	0	0	0	0	0	2	0	0	1	0	0	0	0	0	3	0	0	0	0	0	0	0	0	1	0	0	0	0	0	0	0	0	0	0	0	0	0	0	0	0	0
Capnocytophaga haemolytica NCTC12947	Bacteria	Bacteroidetes	0	3	3	0	1	3	0	0	0	0	0	4	0	0	3	0	2	0	3	0	2	1	1	0	0	0	1	1	1	2	1	0	0	0	0	0	0	2	0	0	0	0	0	0	0	0	0
Capnocytophaga leadbetteri H6253	Bacteria	Bacteroidetes	0	3	1	0	0	0	0	0	0	0	0	4	0	0	1	0	1	0	4	0	2	0	1	0	0	0	1	0	1	1	1	0	0	0	0	0	0	0	0	0	0	0	0	0	0	0	0
Capnocytophaga ochracea DSM 7271	Bacteria	Bacteroidetes	0	5	4	0	1	3	0	0	0	0	0	4	0	0	4	0	1	0	5	0	2	0	1	0	0	0	1	1	1	2	1	0	0	0	0	0	0	0	0	0	0	0	0	0	0	0	0
Capnocytophaga sp. ChDC OS43	Bacteria	Bacteroidetes	0	4	5	0	1	1	0	0	0	0	0	4	0	0	4	0	4	1	4	0	2	0	1	0	0	0	1	1	1	2	1	0	0	0	0	0	0	0	0	0	0	0	0	0	0	0	0
Capnocytophaga sputigena NCTC11097	Bacteria	Bacteroidetes	0	5	3	0	1	1	0	0	0	0	0	3	0	0	4	0	3	0	5	0	2	0	1	0	0	0	1	1	1	2	1	0	0	0	0	0	0	0	0	0	0	0	0	0	0	0	0
Capnocytophaga stomatis H2177	Bacteria	Bacteroidetes	0	4	2	0	0	0	0	0	0	0	0	3	0	0	0	0	3	0	6	0	2	0	1	1	0	0	3	1	0	1	1	0	0	0	0	0	0	0	0	0	0	0	0	0	0	0	0
Caproiciproducens galactitolivorans BS-1	Bacteria	Firmicutes	1	1	0	0	0	0	0	1	0	0	0	2	0	0	0	0	2	0	0	0	2	1	3	0	0	3	1	0	3	0	0	0	0	0	0	0	0	1	0	0	0	0	0	0	0	0	0
Caproiciproducens sp. NJN-50	Bacteria	Firmicutes	1	0	2	0	0	0	0	0	0	0	0	2	0	0	0	0	1	0	0	0	2	0	4	0	0	0	0	0	0	0	0	0	0	0	0	0	0	0	0	0	0	0	0	0	0	0	0
Carboxydocella thermautotrophica 41	Bacteria	Firmicutes	0	0	0	0	0	0	0	0	0	0	0	1	0	1	0	0	1	0	0	0	2	0	0	0	0	0	0	0	0	0	0	0	0	0	0	0	0	0	0	0	0	0	0	0	0	0	0
Carboxydothermus hydrogenoformans Z-2901	Bacteria	Firmicutes	0	0	0	0	0	0	0	0	0	0	0	0	0	1	0	0	0	0	0	0	3	0	0	0	0	0	0	0	0	0	0	0	0	0	0	0	0	0	0	0	0	0	0	0	0	0	0
Cardinium endosymbiont of Sogatella furcifera cSfur	Bacteria	Bacteroidetes	0	0	0	0	0	0	0	0	0	0	0	0	0	0	0	0	0	0	0	0	1	0	1	0	0	0	0	0	0	0	0	0	0	0	0	0	0	0	0	0	0	0	0	0	0	0	0
Cardiobacterium hominis NCTC10426	Bacteria	Proteobacteria	0	0	1	0	0	0	0	0	0	0	0	3	0	0	3	0	0	0	1	0	6	2	0	2	0	0	0	0	1	1	0	0	0	0	0	1	0	0	0	0	0	0	0	0	0	0	0
Carnobacterium inhibens subsp. gilichinskyi WN1359	Bacteria	Firmicutes	9	1	2	2	0	0	0	0	0	0	0	9	0	0	0	0	0	0	0	0	2	0	0	0	0	0	0	0	0	1	0	0	2	0	0	0	0	0	0	0	0	0	0	0	0	0	0
Carnobacterium maltaromaticum LMA28	Bacteria	Firmicutes	15	0	6	3	0	0	0	0	0	0	0	4	0	0	0	0	3	0	0	0	1	2	4	0	0	0	0	0	0	3	0	0	0	0	4	0	0	0	0	0	0	0	0	0	0	0	0
Carnobacterium sp. CP1	Bacteria	Firmicutes	7	2	1	4	0	0	0	0	0	0	0	8	0	0	0	0	0	0	1	0	2	0	0	0	0	0	0	0	0	1	0	0	0	0	1	0	0	0	0	0	0	0	0	0	0	0	0
Castellaniella defragrans 65Phen	Bacteria	Proteobacteria	0	0	1	0	0	0	1	0	0	0	0	6	0	0	0	0	0	0	0	0	5	0	0	0	0	0	0	0	2	0	0	0	0	0	0	0	0	0	0	0	0	0	0	0	0	0	0
Catenovulum sp. CCB-QB4	Bacteria	Proteobacteria	1	16	1	0	3	0	0	0	0	0	0	13	0	0	11	0	0	1	1	0	5	0	0	1	5	2	5	1	1	1	0	0	0	0	0	0	0	17	0	0	0	0	0	3	7	0	0
Catenulispora acidiphila DSM 44928	Bacteria	Actinobacteria	3	7	19	2	8	4	1	2	4	3	2	11	0	5	5	0	17	2	5	0	6	0	5	0	12	4	4	8	4	0	0	3	1	0	4	6	3	3	0	0	0	0	1	0	0	6	0
Caulobacter flavus RHGG3	Bacteria	Proteobacteria	1	8	12	0	3	0	1	2	2	0	0	6	0	2	2	0	1	0	2	0	8	1	0	0	2	3	1	1	2	0	0	3	0	1	0	1	0	9	0	0	0	0	0	0	0	1	0
Caulobacter henricii CB4	Bacteria	Proteobacteria	1	1	5	0	0	0	0	1	2	0	0	4	0	1	1	0	0	0	1	0	5	1	0	0	0	0	0	0	1	0	0	1	0	0	0	0	0	3	0	0	0	0	0	0	0	0	0
Caulobacter mirabilis FWC 38	Bacteria	Proteobacteria	0	0	1	1	2	0	0	1	4	0	0	1	0	1	0	0	0	0	2	0	3	2	0	0	0	0	1	0	0	0	0	0	0	0	0	0	0	0	0	0	0	0	0	0	0	0	0
Caulobacter segnis TK0059	Bacteria	Proteobacteria	1	3	9	0	2	0	1	0	1	0	0	2	0	2	1	0	1	0	1	0	4	1	0	0	2	1	1	1	3	0	0	2	0	0	0	0	0	6	0	0	0	1	0	0	0	3	0
Caulobacter sp. K31	Bacteria	Proteobacteria	3	2	9	0	2	0	0	0	2	0	0	3	0	2	4	0	1	0	1	0	6	2	0	0	3	0	2	1	2	0	0	1	1	2	0	1	0	4	0	0	0	1	0	0	0	3	0
Caulobacter vibrioides CB2	Bacteria	Proteobacteria	1	0	7	0	2	0	0	1	2	0	0	3	0	1	1	0	0	0	1	0	5	2	0	1	0	1	1	1	1	0	0	2	0	0	0	1	0	3	0	0	0	0	0	0	0	1	0
Caulobacteraceae bacterium 0127_4	Bacteria	Proteobacteria	2	1	1	0	2	0	0	0	0	0	0	1	0	1	0	0	0	0	0	0	3	1	1	0	0	0	0	0	0	0	0	0	1	1	0	0	0	1	0	0	0	0	0	0	0	0	0
Cedecea lapagei NCTC11466	Bacteria	Proteobacteria	5	1	2	2	0	0	1	0	0	0	0	5	0	0	0	0	1	1	1	0	8	3	0	0	0	0	0	0	1	0	0	0	1	1	1	0	0	0	0	0	0	0	0	0	0	0	0
Cedecea neteri ND14b	Bacteria	Proteobacteria	5	1	3	0	1	0	1	0	0	0	0	2	0	0	0	0	0	2	0	0	5	1	0	1	0	3	0	1	1	1	2	0	1	0	0	0	1	1	0	0	0	0	0	0	0	0	0
Cedecea sp. FDAARGOS_727	Bacteria	Proteobacteria	7	1	3	4	1	0	3	0	0	0	0	6	0	0	0	0	1	0	1	0	10	3	0	0	0	0	0	0	1	2	0	0	1	1	1	0	0	0	0	0	1	0	0	0	0	0	0
Celeribacter baekdonensis LH4	Bacteria	Proteobacteria	1	1	1	0	0	0	0	0	0	0	0	4	0	0	0	0	0	0	0	0	12	0	0	1	0	0	0	0	0	0	0	0	0	0	0	0	0	0	0	0	0	0	0	0	0	0	0
Celeribacter ethanolicus TSPH2	Bacteria	Proteobacteria	1	1	1	0	0	0	0	0	0	0	0	4	0	0	0	0	0	1	0	0	10	0	0	1	0	0	0	0	0	0	0	0	0	0	0	0	0	0	0	0	0	0	0	0	0	0	0
Celeribacter indicus P73	Bacteria	Proteobacteria	1	0	1	0	0	0	0	0	0	0	0	6	0	0	1	0	0	0	0	0	13	2	0	0	0	0	0	0	0	0	0	0	0	0	0	0	0	0	0	0	0	0	0	0	0	0	0
Celeribacter manganoxidans DY25	Bacteria	Proteobacteria	1	0	1	0	0	0	1	0	0	0	0	8	0	0	0	0	0	0	0	0	8	0	0	0	0	0	0	0	0	0	0	0	0	0	0	0	0	0	0	0	0	0	0	0	0	0	0
Celeribacter marinus IMCC 12053	Bacteria	Proteobacteria	1	1	1	0	0	0	0	0	0	0	0	2	0	0	0	0	0	0	0	0	6	0	0	0	0	1	0	0	0	0	0	0	0	0	0	0	0	1	0	0	0	0	0	0	0	1	0
Cellulomonas fimi NCTC7547	Bacteria	Actinobacteria	1	2	11	0	2	4	0	5	5	1	0	17	0	3	3	0	1	0	1	0	3	0	0	3	2	0	0	1	1	0	0	3	2	0	0	3	7	9	0	0	0	0	1	0	0	4	0
Cellulomonas flavigena DSM 20109	Bacteria	Actinobacteria	1	0	3	0	3	3	0	5	16	3	0	14	0	3	0	0	0	0	1	0	3	0	0	3	2	0	0	0	1	3	0	0	1	0	0	2	2	5	0	0	0	0	1	0	0	1	0
Cellulomonas gilvus ATCC 13127	Bacteria	Actinobacteria	2	1	6	0	2	4	0	2	6	1	0	17	0	2	0	0	1	0	1	0	3	0	0	1	1	0	0	2	1	1	0	1	1	0	0	0	2	7	0	0	0	0	1	0	0	2	0
Cellulomonas shaoxiangyii Z28	Bacteria	Actinobacteria	1	2	8	0	6	3	0	3	8	1	0	13	0	3	1	0	1	0	2	0	3	0	0	2	2	0	0	2	3	0	0	3	1	0	0	3	5	8	0	0	0	0	1	0	0	4	0
Cellulomonas sp. H30R-01	Bacteria	Actinobacteria	2	2	9	0	4	5	0	5	9	1	0	18	0	2	4	0	1	0	1	0	4	0	0	4	2	0	0	1	1	1	0	1	2	0	0	2	6	9	0	0	0	0	1	0	0	4	0
Cellulophaga algicola DSM 14237	Bacteria	Bacteroidetes	1	5	4	0	4	0	0	0	4	1	0	6	0	2	8	0	0	0	1	0	2	0	0	2	0	2	5	0	1	0	0	0	1	1	0	0	0	3	0	0	0	0	0	0	0	0	0
Cellulophaga baltica 18	Bacteria	Bacteroidetes	1	6	7	0	2	0	0	0	1	0	0	7	0	1	9	0	0	0	1	0	2	0	0	1	0	2	7	0	1	1	0	0	0	1	0	1	0	2	0	0	0	0	0	0	0	0	0
Cellulophaga lytica DAU203	Bacteria	Bacteroidetes	0	5	5	0	3	0	0	0	0	0	0	3	0	1	7	0	0	0	2	0	2	0	0	0	1	1	3	0	0	0	0	0	0	0	0	0	0	1	0	0	0	0	0	0	0	0	0
Cellulosilyticum lentocellum DSM 5427	Bacteria	Firmicutes	2	4	5	2	8	0	1	6	4	0	0	16	0	0	3	0	3	0	0	0	0	0	0	2	0	1	0	1	3	1	0	1	3	0	0	0	1	3	0	0	0	0	1	0	0	1	0
Cellulosilyticum sp. WCF-2	Bacteria	Firmicutes	2	4	5	2	8	0	1	6	4	0	0	15	0	0	2	0	3	0	1	0	0	0	0	3	0	2	0	1	3	1	0	1	3	0	0	0	1	3	0	0	0	0	1	0	0	1	0
Cellulosimicrobium cellulans PSBB019	Bacteria	Actinobacteria	3	2	7	1	3	3	0	1	3	0	0	16	0	1	2	0	9	3	3	0	3	0	0	0	0	0	0	1	3	1	1	0	0	0	0	4	2	7	0	0	0	0	1	0	0	1	0
Cellulosimicrobium sp. BI34T	Bacteria	Actinobacteria	3	2	6	0	1	0	0	0	0	0	0	14	0	1	1	0	8	3	5	0	3	0	0	2	0	0	0	1	2	0	1	0	0	0	0	0	2	10	0	0	0	0	0	0	0	1	0
Cellvibrio japonicus Ueda107	Bacteria	Proteobacteria	0	3	4	1	15	1	0	3	4	2	0	17	0	1	8	0	4	1	2	0	5	0	0	3	1	1	0	2	3	0	0	1	0	2	0	1	0	14	0	1	1	0	0	0	0	1	0
Cellvibrio sp. KY-GH-1	Bacteria	Proteobacteria	0	2	8	0	23	3	0	3	4	4	1	7	0	1	13	0	6	2	3	0	8	0	1	10	1	1	0	2	1	1	0	1	0	0	0	1	0	17	0	1	0	0	0	0	3	1	0
Cetia pacifica TB6	Bacteria	Proteobacteria	0	0	0	0	0	0	0	0	0	0	0	0	0	0	0	0	0	0	0	0	3	0	0	0	0	0	0	0	0	0	0	0	0	0	0	0	0	0	0	0	0	0	0	0	0	0	0
Chamaesiphon minutus PCC 6605	Bacteria	Cyanobacteria	0	1	1	0	0	0	0	1	1	0	0	7	0	0	0	0	0	0	0	0	0	0	1	0	0	0	0	0	0	1	0	0	0	1	1	0	0	0	0	0	0	0	0	0	0	0	0
Chania multitudinisentens RB-25	Bacteria	Proteobacteria	3	1	5	2	0	0	2	0	0	0	0	6	0	0	0	0	4	0	2	0	9	1	0	0	0	3	0	0	2	1	1	0	1	0	0	0	0	0	0	0	0	0	0	0	0	0	0
Chelativorans sp. BNC1	Bacteria	Proteobacteria	0	1	1	0	0	0	0	0	0	0	0	9	0	1	2	0	0	1	0	0	13	0	2	0	0	0	0	0	0	0	0	0	0	0	0	0	0	0	0	0	0	0	0	0	0	0	0
Chelatococcus daeguensis TAD1	Bacteria	Proteobacteria	0	1	1	0	1	0	0	0	0	0	0	0	0	1	0	0	0	0	0	0	4	0	1	0	0	0	0	0	1	0	0	0	0	0	0	0	0	0	0	0	0	0	0	0	0	1	0
Chelatococcus sp. CO-6	Bacteria	Proteobacteria	0	0	1	0	2	0	0	0	0	0	0	8	0	1	0	0	0	0	0	0	4	1	1	0	0	0	0	0	0	0	0	0	0	1	0	0	0	0	0	0	0	0	0	0	0	0	0
Chitinimonas sp. R3-44	Bacteria	Actinobacteria	0	0	1	0	1	0	0	0	0	0	0	7	0	0	0	0	2	3	1	0	7	5	0	0	0	0	0	0	0	0	0	0	0	1	0	0	0	0	0	0	0	0	0	0	0	0	0
Chitinophaga caeni	Bacteria	Bacteroidetes	1	5	1	0	2	0	0	2	0	0	0	1	0	0	1	0	4	0	6	0	1	0	1	2	0	0	7	3	4	0	1	1	1	0	0	0	0	1	0	0	0	0	0	0	0	0	0
Chitinophaga pinensis DSM 2588	Bacteria	Bacteroidetes	1	18	4	0	8	0	0	2	1	0	0	9	0	2	7	0	6	3	6	0	2	1	1	2	1	2	9	5	2	1	2	3	3	1	1	2	0	17	0	0	0	1	0	0	0	5	0
Chitinophaga sp. H33E-04	Bacteria	Bacteroidetes	1	16	4	0	5	0	0	3	1	0	0	9	0	2	5	0	3	2	6	0	2	1	1	1	1	2	8	5	2	1	3	2	3	1	2	2	0	12	0	0	0	1	0	0	0	5	0
Chlamydia abortus GIMC 2006:CabB577	Bacteria	Chlamydiae	0	0	0	0	0	0	0	0	0	0	0	3	0	0	0	0	0	0	0	0	0	0	0	0	0	0	0	0	0	0	1	0	0	0	0	0	0	0	0	0	0	0	0	0	0	0	0
Chlamydia avium 10DC88	Bacteria	Chlamydiae	0	0	0	0	0	0	0	0	0	0	0	2	0	0	0	0	0	0	0	0	0	0	0	0	0	0	0	0	0	0	0	0	0	0	0	0	0	0	0	0	0	0	0	0	0	0	0
Chlamydia caviae GPIC	Bacteria	Chlamydiae	0	0	0	0	0	0	0	0	0	0	0	2	0	0	0	0	0	0	0	0	0	0	0	0	0	0	0	0	0	0	0	0	0	0	0	0	0	0	0	0	0	0	0	0	0	0	0
Chlamydia felis Fe/C-56	Bacteria	Chlamydiae	0	0	0	0	0	0	0	0	0	0	0	2	0	0	0	0	0	0	0	0	0	0	0	0	0	0	0	0	0	0	0	0	0	0	0	0	0	0	0	0	0	0	0	0	0	0	0
Chlamydia gallinacea JX-1	Bacteria	Chlamydiae	0	0	0	0	0	0	0	0	0	0	0	2	0	0	0	0	0	0	0	0	0	0	0	0	0	0	0	0	0	0	0	0	0	0	0	0	0	0	0	0	0	0	0	0	0	0	0
Chlamydia muridarum str. Nigg3 CMUT3-5	Bacteria	Chlamydiae	0	0	0	0	0	0	0	0	0	0	0	2	0	0	0	0	0	0	0	0	0	0	0	0	0	0	0	0	0	0	0	0	0	0	0	0	0	0	0	0	0	0	0	0	0	0	0
Chlamydia pecorum W73	Bacteria	Chlamydiae	0	0	0	0	0	0	0	0	0	0	0	2	0	0	0	0	0	0	0	0	0	0	0	0	0	0	0	0	0	0	0	0	0	0	0	0	0	0	0	0	0	0	0	0	0	0	0
Chlamydia pneumoniae TW-183	Bacteria	Chlamydiae	0	0	0	0	0	0	0	0	0	0	0	2	0	0	0	0	0	0	0	0	0	0	0	0	0	0	0	0	0	0	0	0	0	0	0	0	0	0	0	0	0	0	0	0	0	0	0
Chlamydia psittaci WS/RT/E30	Bacteria	Chlamydiae	0	0	0	0	0	0	0	0	0	0	0	2	0	0	0	0	0	0	0	0	0	0	0	0	0	0	0	0	0	0	1	0	0	0	0	0	0	0	0	0	0	0	0	0	0	0	0
Chlamydia sp. H15-1957-10C	Bacteria	Chlamydiae	0	0	0	0	0	0	0	0	0	0	0	2	0	0	0	0	0	0	0	0	0	0	0	0	0	0	0	0	0	0	0	0	0	0	0	0	0	0	0	0	0	0	0	0	0	0	0
Chlamydia trachomatis Sweden2	Bacteria	Chlamydiae	0	0	0	0	0	0	0	0	0	0	0	2	0	0	0	0	0	0	0	0	0	0	0	0	0	0	0	0	0	0	0	0	0	0	0	0	0	0	0	0	0	0	0	0	0	0	0
Chloracidobacterium thermophilum B	Bacteria	Acidobacteria	1	0	1	0	0	0	0	0	0	0	0	2	0	1	0	0	0	0	0	0	5	0	0	0	1	0	0	0	0	0	0	0	0	0	0	0	0	0	0	0	0	0	0	0	0	0	0
Chlorobaculum limnaeum DSM 1677	Bacteria	Chlorobi	0	0	2	0	0	0	0	0	0	0	0	6	0	0	0	0	0	1	0	0	1	0	0	0	0	0	0	0	0	0	0	0	0	0	0	0	0	0	0	0	0	0	0	0	0	0	0
Chlorobaculum parvum NCIB 8327	Bacteria	Chlorobi	0	0	2	0	0	0	0	0	0	0	0	5	0	1	0	0	0	0	0	0	1	0	0	0	0	0	0	0	0	0	0	0	0	0	0	0	0	0	0	0	0	0	0	0	0	0	0
Chlorobaculum tepidum TLS	Bacteria	Chlorobi	0	0	2	0	0	0	0	0	0	0	0	6	0	1	0	0	0	0	0	0	1	0	0	0	0	0	0	0	0	0	0	0	0	0	0	0	0	0	0	0	0	0	0	0	0	0	0
Chlorobium chlorochromatii CaD3	Bacteria	Chlorobi	0	0	2	0	0	0	1	0	0	0	0	5	0	0	0	0	0	0	0	0	1	1	0	0	0	0	0	0	0	0	0	0	0	0	0	0	0	0	0	0	0	0	0	0	0	0	0
Chlorobium limicola DSM 245	Bacteria	Chlorobi	0	0	2	0	0	0	0	0	0	0	0	6	0	0	0	0	0	0	0	0	1	0	0	0	0	0	0	0	0	0	0	0	0	0	0	0	0	0	0	0	0	0	0	0	0	0	0
Chlorobium phaeobacteroides DSM 266	Bacteria	Chlorobi	0	0	2	0	0	0	0	0	0	0	0	6	0	0	0	0	0	1	0	0	1	0	0	0	0	0	0	0	0	0	0	0	0	0	0	0	0	0	0	0	0	0	0	0	0	0	0
Chlorobium phaeovibrioides PhvTcv-s14	Bacteria	Chlorobi	0	0	1	0	0	0	0	0	0	0	0	3	0	0	0	0	0	0	0	0	1	0	0	0	0	0	0	0	0	0	0	0	0	0	0	0	0	0	0	0	0	0	0	0	0	0	0
Chloroflexus aggregans DSM 9485	Bacteria	Chloroflexi	1	1	3	0	1	0	0	1	0	0	0	14	0	1	1	0	1	0	0	0	1	0	0	0	0	0	0	0	2	1	0	2	0	0	0	7	0	0	0	0	0	0	0	0	0	1	0
Chloroflexus aurantiacus Y-400-fl	Bacteria	Chloroflexi	2	1	5	0	1	0	0	0	0	0	0	14	0	0	1	0	1	0	0	0	1	0	0	0	0	0	0	0	2	1	0	2	0	0	1	7	0	0	0	0	0	0	0	0	0	1	0
Chloroherpeton thalassium ATCC 35110	Bacteria	Chlorobi	0	0	2	0	0	0	0	0	0	0	0	6	0	0	0	0	0	0	0	0	3	0	0	0	0	0	0	0	0	0	0	0	0	0	0	0	0	0	0	0	0	0	0	0	0	0	0
Chondrocystis sp. NIES-4102	Bacteria	Cyanobacteria	0	0	1	0	0	0	0	4	2	0	0	4	0	0	0	0	0	0	0	0	2	1	0	0	0	0	0	0	0	0	0	0	0	0	1	0	0	0	0	0	0	0	0	0	0	0	0
Chondromyces crocatus Cm c5	Bacteria	Proteobacteria	1	0	1	0	5	0	0	0	0	0	0	19	0	2	2	0	3	6	0	0	6	0	1	0	0	0	0	0	1	0	0	1	0	0	0	0	0	0	0	0	0	0	0	0	0	0	0
Christensenella minuta DSM 22607	Bacteria	Firmicutes	0	0	4	2	0	0	0	0	0	0	0	4	0	0	0	0	0	0	0	0	2	0	0	1	0	0	0	0	0	0	0	0	0	0	0	0	0	0	0	0	0	0	0	0	0	0	0
Chromatiaceae bacterium No.7	Bacteria	Proteobacteria	1	0	1	0	0	0	2	0	0	0	0	4	0	0	0	1	1	0	0	0	5	0	0	1	0	0	0	0	0	0	0	0	0	0	0	0	0	0	0	0	0	0	0	0	0	0	0
Chromobacterium haemolyticum CH06-BL	Bacteria	Proteobacteria	1	0	3	0	0	0	0	1	0	0	0	1	0	1	1	0	4	2	1	0	5	2	0	0	0	0	0	0	0	0	0	0	0	0	0	1	0	0	0	0	1	0	0	0	0	0	0
Chromobacterium rhizoryzae JP2-74	Bacteria	Proteobacteria	1	0	3	0	0	0	0	1	0	0	0	1	0	1	1	0	4	3	1	0	5	2	0	0	1	0	0	0	0	0	0	0	0	0	0	1	0	0	0	0	1	0	0	0	0	0	0
Chromobacterium sp. IIBBL 274-1	Bacteria	Proteobacteria	0	0	2	0	0	0	1	1	0	0	0	1	0	1	0	0	4	1	1	0	6	2	0	0	0	0	0	0	0	0	0	0	0	0	0	0	0	0	0	0	1	0	0	0	0	0	0
Chromobacterium vaccinii XC0014	Bacteria	Proteobacteria	0	0	2	0	0	0	1	1	0	0	0	1	0	1	1	0	6	1	1	0	7	0	0	0	0	0	0	0	0	0	0	0	0	0	0	0	0	0	0	0	1	0	0	0	0	0	0
Chromobacterium violaceum NCTC9695	Bacteria	Proteobacteria	2	0	5	0	0	0	2	2	0	0	0	2	0	1	1	0	6	1	2	0	6	1	0	0	0	0	0	0	0	1	0	0	0	0	0	1	0	0	0	0	1	0	0	0	0	0	0
Chromohalobacter salexigens DSM 3043	Bacteria	Proteobacteria	0	0	1	0	0	0	0	0	0	0	0	2	0	1	0	0	0	0	0	0	3	1	0	0	0	0	0	0	0	0	0	0	0	0	0	0	0	1	0	0	0	0	0	0	0	0	0
Chroococcidiopsis thermalis PCC 7203	Bacteria	Cyanobacteria	0	0	1	0	2	0	0	0	2	0	0	14	0	0	3	0	0	0	0	0	1	0	0	0	0	0	0	0	2	0	0	0	0	0	1	4	0	0	0	0	0	0	0	0	0	0	0
Chryseobacterium antarcticum NCTC13489	Bacteria	Bacteroidetes	0	0	2	0	0	0	0	0	0	0	0	7	0	0	0	0	0	0	0	0	1	0	1	0	0	0	0	0	0	0	0	0	0	0	0	0	0	0	0	0	0	0	0	0	0	0	0
Chryseobacterium arthrosphaerae FDAARGOS_519	Bacteria	Bacteroidetes	0	1	4	0	2	0	0	0	1	0	0	7	0	0	1	0	3	1	1	0	1	1	1	0	0	0	2	3	0	0	0	1	0	1	0	0	0	5	0	0	0	0	0	0	0	1	0
Chryseobacterium balustinum KC_1863	Bacteria	Bacteroidetes	0	2	5	0	0	0	0	0	0	0	0	5	0	0	1	0	0	0	1	0	1	0	1	0	0	3	1	2	0	0	0	0	0	0	0	1	0	2	0	0	0	0	0	0	0	0	0
Chryseobacterium bernardetii G0229	Bacteria	Bacteroidetes	0	1	5	0	2	0	0	0	1	0	0	7	0	0	1	0	2	1	1	0	1	0	1	0	1	0	1	3	1	0	0	0	0	1	0	0	0	7	0	0	0	0	0	0	0	1	0
Chryseobacterium carnipullorum G0188	Bacteria	Bacteroidetes	0	1	4	0	0	0	0	0	0	0	0	6	0	0	1	0	3	1	1	0	1	0	1	0	0	1	2	2	0	0	0	0	0	1	0	0	0	2	0	0	0	0	0	0	0	0	0
Chryseobacterium carnis G0081	Bacteria	Bacteroidetes	0	0	1	0	0	0	0	0	0	0	0	7	0	0	0	0	0	0	0	0	1	0	1	0	0	0	0	0	0	0	0	0	0	0	0	0	0	0	0	0	0	0	0	0	0	0	0
Chryseobacterium gallinarum FDAARGOS_636	Bacteria	Bacteroidetes	0	1	3	0	1	0	0	0	0	0	0	6	0	0	1	0	1	1	1	0	1	1	1	0	0	0	2	2	0	0	0	1	0	1	0	0	0	1	0	0	0	0	0	0	0	0	0
Chryseobacterium glaciei IHBB 10212	Bacteria	Bacteroidetes	0	2	7	0	1	0	0	0	1	0	0	4	0	0	0	0	1	2	1	0	1	1	1	0	0	3	2	2	0	0	0	1	0	1	0	0	0	4	0	0	0	0	0	0	0	0	0
Chryseobacterium gleum NCTC11432	Bacteria	Bacteroidetes	0	1	8	0	2	0	0	0	1	0	0	7	0	0	1	0	3	1	1	0	1	0	1	0	1	0	2	3	1	0	0	1	0	1	0	0	0	6	0	0	0	0	0	0	0	1	0
Chryseobacterium haifense G0079	Bacteria	Bacteroidetes	0	0	1	0	0	0	0	0	0	0	0	4	0	0	0	0	0	0	0	0	0	0	1	0	0	0	0	0	0	0	0	0	0	0	0	0	0	0	0	0	0	0	0	0	0	0	0
Chryseobacterium indologenes StR 01	Bacteria	Bacteroidetes	0	1	6	0	2	0	0	0	1	0	0	7	0	0	1	0	3	2	1	0	1	0	1	0	1	0	2	3	2	0	0	2	0	1	0	0	0	6	0	0	0	0	0	0	0	1	0
Chryseobacterium indoltheticum ATCC 27950	Bacteria	Bacteroidetes	0	2	5	0	1	0	0	0	0	0	0	5	0	0	1	0	0	1	1	0	1	3	1	0	0	3	1	2	0	0	0	0	0	0	0	1	0	3	0	0	0	0	0	0	0	0	0
Chryseobacterium jeonii NCTC13459	Bacteria	Bacteroidetes	0	0	2	0	0	0	0	0	0	0	0	7	0	0	0	0	1	2	0	0	1	1	1	0	0	0	0	0	0	0	0	0	0	0	0	0	0	0	0	0	0	0	0	0	0	0	0
Chryseobacterium joostei DSM 16927	Bacteria	Bacteroidetes	0	1	3	0	1	0	0	0	0	0	0	5	0	0	0	0	3	1	1	0	4	0	1	0	0	0	0	2	0	0	0	0	0	1	0	0	0	1	0	0	0	0	0	0	0	0	0
Chryseobacterium lactis KC_1864	Bacteria	Bacteroidetes	0	1	4	0	1	0	0	0	0	0	0	5	0	0	2	0	3	0	1	0	1	0	1	0	0	0	5	2	0	0	0	1	1	1	0	0	0	1	0	0	0	0	0	0	0	0	0
Chryseobacterium nakagawai NCTC13529	Bacteria	Bacteroidetes	0	1	4	0	1	0	0	0	0	0	0	6	0	0	1	0	3	5	1	0	1	1	1	0	0	0	1	2	0	0	0	0	0	1	0	0	0	1	0	0	0	0	0	0	0	0	0
Chryseobacterium piperi ATCC BAA-1782	Bacteria	Bacteroidetes	0	4	4	0	1	0	0	0	0	0	0	6	0	0	0	0	3	0	2	0	1	0	1	0	0	0	5	1	1	0	0	1	0	1	0	0	0	0	0	0	0	0	0	0	0	0	0
Chryseobacterium shandongense G0239	Bacteria	Bacteroidetes	0	1	5	0	1	0	0	0	1	0	0	8	0	0	1	0	0	1	1	0	1	1	1	0	1	3	0	3	0	0	0	0	0	1	0	0	0	8	0	0	0	0	0	0	0	1	0
Chryseobacterium sp. IHB B 17019	Bacteria	Bacteroidetes	0	2	6	0	1	0	0	0	1	0	0	7	0	0	1	0	1	2	1	0	1	0	1	0	0	3	2	3	1	0	0	1	0	1	0	0	0	7	0	0	0	0	0	0	0	1	0
Chryseobacterium taklimakanense F9257	Bacteria	Bacteroidetes	0	0	3	0	1	0	0	0	0	0	0	7	0	0	0	0	0	0	0	0	0	0	1	2	1	0	0	0	0	2	0	0	0	0	0	0	0	0	0	0	0	0	0	0	0	0	0
Chryseolinea soli KIS68-18	Bacteria	Bacteroidetes	1	5	5	0	5	0	0	4	1	0	0	12	0	1	2	0	3	0	6	0	4	0	0	1	0	0	7	3	4	1	2	3	1	0	0	2	1	4	0	0	0	0	0	0	0	4	0
Chthonomonas calidirosea T49	Bacteria	Armatimonadetes	0	4	1	0	3	0	0	0	1	0	0	2	0	1	1	0	1	0	1	0	2	0	1	0	2	1	2	1	0	0	0	1	0	0	4	3	1	0	1	0	0	0	0	0	3	4	0
Citricoccus sp. SGAir0453	Bacteria	Actinobacteria	0	0	1	0	0	0	0	0	0	0	0	9	0	2	0	0	2	0	0	0	3	0	0	0	0	0	0	0	0	0	0	0	0	0	0	0	0	0	0	0	0	0	0	0	0	0	0
Citrobacter amalonaticus Y19	Bacteria	Proteobacteria	5	2	2	2	1	0	1	0	0	0	0	6	0	0	0	0	2	4	0	0	14	1	0	0	0	1	0	0	2	0	0	0	0	2	0	0	0	2	0	0	0	0	0	0	0	0	0
Citrobacter braakii FDAARGOS_253	Bacteria	Proteobacteria	4	2	2	2	1	0	0	0	0	0	0	7	0	0	0	0	1	0	0	0	5	5	0	0	0	0	0	0	3	2	0	0	0	2	0	0	0	1	0	0	0	0	0	0	0	0	0
Citrobacter farmeri AUSMDU00008141	Bacteria	Proteobacteria	4	2	2	4	1	0	1	0	0	0	0	8	0	0	0	0	1	1	0	0	9	2	0	0	0	1	0	0	2	1	0	0	0	2	0	0	0	1	0	0	0	0	0	0	0	0	0
Citrobacter freundii R47	Bacteria	Proteobacteria	4	2	2	3	1	0	0	0	0	0	0	8	0	0	0	0	1	1	0	0	7	2	0	0	0	0	0	0	2	1	0	0	0	2	1	0	0	1	0	0	0	0	0	0	0	0	0
Citrobacter koseri NCTC11075	Bacteria	Proteobacteria	5	1	2	3	0	0	1	0	0	0	0	10	0	0	0	0	1	1	0	0	8	1	0	0	0	0	0	0	3	1	0	0	0	3	4	0	0	3	0	0	0	0	0	0	0	0	0
Citrobacter pasteurii UMH17	Bacteria	Proteobacteria	4	1	2	1	0	0	0	0	0	0	0	6	0	0	0	0	1	0	0	0	5	3	0	0	0	0	0	0	3	0	0	0	0	2	0	0	0	1	0	0	0	0	0	0	0	0	0
Citrobacter portucalensis FDAARGOS_738	Bacteria	Proteobacteria	4	2	2	2	0	0	0	0	0	0	0	6	0	0	1	0	1	1	0	0	8	5	0	0	0	0	0	0	2	1	0	0	0	2	0	0	0	1	0	0	0	0	0	0	0	0	0
Citrobacter rodentium ICC168	Bacteria	Proteobacteria	2	1	3	3	1	0	1	0	0	0	0	10	0	0	0	0	8	0	0	0	9	2	0	0	0	0	0	0	3	0	1	0	0	2	0	0	0	1	0	0	0	0	0	0	0	0	0
Citrobacter sp. CF971	Bacteria	Proteobacteria	4	2	2	2	1	0	0	0	0	0	0	12	0	0	0	0	1	2	0	0	9	1	0	0	0	0	1	0	2	2	0	0	0	2	1	0	0	1	0	0	0	0	0	0	0	0	0
Citrobacter werkmanii FDAARGOS_364	Bacteria	Proteobacteria	4	2	2	2	1	0	0	0	0	0	0	6	0	0	0	0	1	0	0	0	6	3	0	0	0	0	0	0	3	1	0	0	1	2	0	0	1	1	0	0	0	0	0	0	0	0	0
Citrobacter youngae NCTC13709	Bacteria	Proteobacteria	4	1	2	2	0	0	0	0	0	0	0	6	0	0	0	0	1	1	0	0	6	5	0	0	0	0	0	0	3	0	0	0	0	2	0	0	0	1	0	0	1	0	0	0	0	0	0
Citromicrobium sp. JL477	Bacteria	Proteobacteria	0	0	1	0	0	0	0	0	0	0	0	3	0	1	0	0	0	0	0	0	5	2	1	0	0	0	0	0	0	0	0	0	0	0	0	0	0	0	0	0	0	0	0	0	0	0	0
Clavibacter michiganensis subsp. capsici PF008	Bacteria	Actinobacteria	2	2	4	1	1	0	0	0	3	0	0	13	0	2	0	0	1	0	0	0	1	0	0	2	1	1	0	0	1	1	0	1	2	0	2	1	0	1	0	0	0	0	0	0	0	3	0
Cloacibacillus porcorum CL-84	Bacteria	Synergistetes	0	0	0	0	0	0	0	0	0	0	0	1	0	0	0	0	1	0	0	0	2	0	0	0	0	0	0	0	0	0	0	0	0	0	0	0	0	0	0	0	0	0	0	0	0	0	0
Cloacibacterium normanense NRS-1	Bacteria	Bacteroidetes	0	0	4	0	0	0	0	0	0	0	0	7	0	0	0	0	0	0	0	0	0	0	1	0	1	0	0	1	2	0	0	0	0	0	0	0	0	1	0	0	0	0	0	0	0	0	0
Clostridiaceae bacterium 14S0207	Bacteria	Firmicutes	0	1	0	0	0	0	0	0	0	0	0	0	0	0	0	0	0	0	0	0	3	0	1	0	0	0	0	0	0	0	0	0	0	0	0	0	0	0	0	0	0	0	0	0	0	0	0
Clostridioides difficile DSM 29747	Bacteria	Firmicutes	8	0	0	4	2	0	0	0	0	0	0	5	0	0	0	0	1	0	0	0	3	0	0	0	0	0	0	0	1	1	0	0	0	0	2	0	0	1	0	0	0	0	0	0	0	0	0
Clostridium aceticum DSM 1496	Bacteria	Firmicutes	0	0	1	0	0	0	0	0	0	0	0	2	0	0	0	0	2	0	0	0	2	0	0	1	0	0	0	0	0	0	0	0	0	0	0	0	0	0	0	0	0	0	0	0	0	0	0
Clostridium acetobutylicum LJ4	Bacteria	Firmicutes	7	0	2	2	7	0	0	4	2	0	0	4	0	1	1	0	2	0	0	0	3	1	4	5	0	2	0	2	3	4	0	1	0	0	0	1	0	6	1	0	0	0	1	0	0	1	0
Clostridium argentinense 89G	Bacteria	Firmicutes	0	0	1	1	0	0	0	0	0	0	0	0	0	0	0	0	1	0	0	0	3	0	1	0	0	0	0	0	0	0	0	0	0	0	0	0	0	0	0	0	0	0	0	0	0	0	0
Clostridium autoethanogenum DSM 10061	Bacteria	Firmicutes	0	0	0	0	0	0	0	0	0	0	0	0	0	0	0	0	2	0	0	0	4	0	2	0	0	1	0	0	0	0	0	0	0	0	0	0	0	0	0	0	0	0	0	0	0	1	0
Clostridium baratii str. Sullivan	Bacteria	Firmicutes	10	1	1	3	0	0	0	0	0	0	0	4	0	0	0	0	4	0	1	0	2	0	2	0	0	0	0	1	1	3	0	2	1	0	2	0	1	0	0	0	0	0	0	0	0	0	0
Clostridium beijerinckii NCIMB 14988	Bacteria	Firmicutes	12	5	6	8	0	0	0	0	0	1	0	12	0	0	1	0	3	1	0	0	7	0	8	0	0	0	0	1	7	5	0	0	6	0	0	0	4	9	0	0	1	0	0	0	0	3	0
Clostridium bornimense M2/40	Bacteria	Firmicutes	2	0	1	0	4	0	0	1	1	0	0	17	0	0	0	0	5	0	0	0	2	1	1	0	0	0	0	1	0	0	0	0	0	0	0	0	0	1	3	0	0	0	1	0	0	0	0
Clostridium botulinum B str. Eklund 17B (NRP)	Bacteria	Firmicutes	1	0	0	2	0	0	0	0	0	0	0	12	1	0	0	0	4	0	1	0	4	4	3	0	0	0	0	0	0	1	0	0	0	0	1	1	0	0	0	0	0	0	0	0	0	0	0
Clostridium bovifaecis BXX	Bacteria	Firmicutes	1	0	1	1	0	0	0	0	0	0	0	2	0	0	0	0	1	0	0	0	2	0	0	0	0	0	0	0	0	0	0	0	0	0	0	0	0	0	0	0	0	0	0	0	0	0	0
Clostridium butyricum CFSA3989	Bacteria	Firmicutes	11	2	1	5	2	0	0	0	0	0	1	20	0	0	3	0	1	0	0	0	2	2	4	1	0	1	0	1	3	2	1	0	3	0	1	1	2	3	0	0	0	0	0	0	0	1	0
Clostridium carboxidivorans P7	Bacteria	Firmicutes	2	0	0	2	0	0	0	0	0	0	0	3	0	0	0	0	5	0	0	0	3	0	1	0	0	1	0	0	0	1	0	0	0	0	0	0	0	0	0	0	0	0	0	0	0	0	0
Clostridium cellulovorans 743B	Bacteria	Firmicutes	6	4	4	2	15	0	1	14	1	1	0	6	0	0	3	0	2	0	0	0	2	0	2	7	1	1	0	0	4	0	0	0	3	0	0	1	3	11	1	0	0	0	1	0	0	3	0
Clostridium chauvoei SBP 07/09	Bacteria	Firmicutes	1	3	0	0	0	0	0	0	0	0	0	4	0	0	1	0	0	0	2	0	2	0	2	0	0	0	2	0	2	1	1	0	0	0	1	0	1	0	0	0	0	0	0	0	0	0	0
Clostridium cochlearium NCTC13027	Bacteria	Firmicutes	0	0	1	0	0	0	0	0	0	0	0	0	0	0	0	0	1	0	0	0	2	0	0	0	0	0	0	0	0	0	0	0	0	0	0	0	0	0	0	0	0	0	0	0	0	0	0
Clostridium diolis DSM 15410	Bacteria	Firmicutes	14	1	5	7	0	0	0	0	0	0	0	9	0	0	1	0	1	1	0	0	4	0	7	0	0	0	0	1	8	4	0	0	2	0	0	0	1	3	0	0	1	0	0	0	0	1	0
Clostridium drakei SL1	Bacteria	Firmicutes	2	0	0	0	0	0	0	0	0	0	0	3	0	0	0	0	5	0	0	0	3	0	2	0	0	0	0	0	0	0	0	0	0	0	0	0	0	0	0	0	0	0	0	0	0	0	0
Clostridium estertheticum subsp. estertheticum DSM 8809	Bacteria	Firmicutes	2	1	2	2	1	0	1	0	1	1	0	5	0	0	0	0	1	0	1	0	1	0	0	0	1	1	0	0	2	1	0	0	1	0	0	1	1	7	0	0	0	0	0	0	0	1	0
Clostridium formicaceticum DSM 92	Bacteria	Firmicutes	0	0	1	0	0	0	0	0	0	0	0	2	0	0	0	0	4	0	0	0	2	0	0	1	0	1	0	0	0	0	0	0	0	0	0	0	0	0	0	0	0	0	0	0	0	0	0
Clostridium isatidis DSM 15098	Bacteria	Firmicutes	8	0	1	7	0	0	0	0	0	0	0	6	0	0	0	0	0	0	1	0	2	0	1	0	0	0	0	0	0	1	0	0	0	0	0	0	0	0	0	0	0	0	0	0	0	0	0
Clostridium kluyveri NBRC 12016	Bacteria	Firmicutes	0	0	0	0	0	0	0	0	0	0	0	4	0	0	0	0	1	0	0	0	2	0	3	0	0	0	0	0	0	0	0	0	0	0	0	0	0	0	0	0	0	0	0	0	0	0	0
Clostridium ljungdahlii DSM 13528	Bacteria	Firmicutes	0	0	0	0	0	0	0	0	0	0	0	0	0	0	0	0	3	0	0	0	4	0	1	0	0	1	0	0	0	0	0	0	0	0	0	0	0	0	0	0	0	0	0	0	0	1	0
Clostridium novyi 150557	Bacteria	Firmicutes	0	0	0	0	0	0	0	0	0	0	0	1	0	0	0	0	1	0	0	0	2	1	1	0	0	0	0	0	1	0	0	0	0	0	0	0	0	0	0	0	0	0	0	0	0	0	0
Clostridium pasteurianum BC1	Bacteria	Firmicutes	0	0	0	4	0	0	0	0	0	0	0	12	0	0	2	0	2	0	0	0	4	1	8	0	0	0	0	0	2	5	0	0	1	0	0	1	0	0	0	0	0	0	0	0	0	0	0
Clostridium perfringens str. 13	Bacteria	Firmicutes	1	4	2	1	0	0	0	0	0	0	0	8	0	0	1	0	0	0	2	0	1	1	3	0	0	0	3	0	4	1	2	0	4	0	3	0	1	0	0	0	0	0	0	0	0	0	0
Clostridium saccharobutylicum NCP 258	Bacteria	Firmicutes	5	1	2	1	2	0	1	0	1	1	1	6	0	0	3	0	1	0	0	0	2	4	5	0	0	1	0	1	0	1	0	0	1	0	0	0	0	2	0	0	0	0	0	0	0	1	0
Clostridium saccharoperbutylacetonicum N1-4(HMT)	Bacteria	Firmicutes	20	4	7	5	3	0	1	4	2	2	1	14	1	0	3	0	0	0	0	0	2	0	7	1	1	2	1	3	7	1	1	0	3	0	1	8	1	14	1	0	0	0	1	0	0	3	0
Clostridium scatologenes ATCC 25775	Bacteria	Firmicutes	3	0	1	0	0	0	0	0	0	0	0	3	0	0	0	0	5	0	0	0	4	0	4	0	0	0	0	0	0	0	0	0	0	0	0	0	0	0	0	0	0	0	0	0	0	0	0
Clostridium septicum DSM 7534	Bacteria	Firmicutes	1	6	1	2	0	0	0	0	0	0	0	3	0	0	1	0	0	0	4	0	2	0	2	0	0	0	1	0	0	1	2	0	0	0	1	0	0	0	0	0	0	0	0	0	0	1	0
Clostridium sp. CT4	Bacteria	Firmicutes	9	3	7	2	6	0	1	0	1	0	0	14	0	1	2	0	1	1	1	0	2	2	2	2	2	0	0	1	2	1	0	0	1	0	0	1	2	11	0	0	0	0	1	0	0	5	0
Clostridium sporogenes NCIMB 10696	Bacteria	Firmicutes	1	0	0	4	0	0	0	0	0	0	0	2	0	0	0	0	5	0	0	0	3	0	1	0	0	0	0	1	0	0	0	0	0	0	0	0	0	0	0	0	0	0	0	0	0	0	0
Clostridium taeniosporum 1/k	Bacteria	Firmicutes	1	0	0	2	0	0	1	0	0	0	0	10	1	0	0	0	1	0	0	0	2	2	1	0	0	0	0	0	0	0	0	0	0	1	0	0	0	0	0	0	0	0	0	0	0	0	0
Clostridium tetani Mfbjulcb2	Bacteria	Firmicutes	0	0	1	0	0	0	0	0	0	0	0	0	0	0	0	0	1	0	0	0	2	0	0	0	0	0	0	0	0	0	0	0	0	0	0	0	0	0	0	0	0	0	0	0	0	0	0
Clostridium tyrobutyricum W428	Bacteria	Firmicutes	0	0	0	1	0	0	0	0	0	0	0	2	0	0	0	0	1	0	0	0	3	0	3	0	0	0	0	0	0	0	0	0	0	0	0	0	0	0	0	0	0	0	0	0	0	0	0
Cnuibacter physcomitrellae XA(T)	Bacteria	Actinobacteria	3	1	6	0	1	1	0	0	0	0	0	10	0	3	1	0	1	0	0	0	5	0	0	1	0	0	1	0	0	0	0	0	0	0	0	1	0	0	0	0	0	0	0	0	0	0	0
Cobetia marina JCM 21022	Bacteria	Proteobacteria	0	0	1	0	0	0	0	0	0	0	0	5	0	0	0	0	0	0	0	0	4	0	0	0	0	0	0	0	0	0	0	0	1	0	0	0	1	0	0	0	0	0	0	0	0	0	0
Cobetia sp. ICG0124	Bacteria	Proteobacteria	0	0	1	0	0	0	0	0	0	0	0	3	0	0	0	0	0	0	0	0	4	0	0	0	0	0	0	0	0	0	0	0	1	0	0	0	0	0	0	0	0	0	0	0	0	0	0
Cohaesibacter sp. ES.047	Bacteria	Proteobacteria	1	3	4	0	2	0	0	0	0	0	0	6	0	0	0	0	0	0	1	0	3	0	0	0	0	0	0	0	1	1	1	0	0	0	1	0	0	0	0	0	0	0	0	0	0	1	0
Cohnella abietis HS21	Bacteria	Firmicutes	0	8	9	7	2	0	1	2	0	0	0	4	0	1	1	0	5	0	3	0	2	0	0	0	2	0	1	2	4	0	0	3	8	0	9	0	1	5	0	0	0	0	0	0	1	0	0
Cohnella sp. MFER-1	Bacteria	Firmicutes	1	6	12	6	5	1	2	2	3	1	0	8	0	2	4	0	6	0	3	0	2	0	0	2	1	4	8	1	4	6	0	4	7	0	3	3	9	10	1	0	0	0	0	0	3	3	1
Collimonas arenae Cal35	Bacteria	Proteobacteria	0	0	2	0	2	0	0	0	0	0	0	0	0	1	0	0	4	2	0	0	8	0	0	0	0	0	0	0	1	0	0	1	0	0	0	0	0	0	0	0	1	0	0	0	0	0	0
Collimonas fungivorans Ter6	Bacteria	Proteobacteria	0	0	2	0	1	0	0	0	0	0	0	0	0	1	0	0	3	1	0	0	6	0	0	0	0	0	0	0	1	0	0	1	0	1	0	0	1	0	0	0	1	0	0	0	0	0	0
Collimonas pratensis Ter291	Bacteria	Proteobacteria	0	0	2	0	1	1	0	0	0	0	0	0	0	1	0	0	4	3	0	0	5	0	0	0	1	0	0	0	1	0	0	1	1	1	0	0	1	0	0	0	1	0	0	0	0	0	0
Collinsella aerofaciens indica	Bacteria	Actinobacteria	8	0	0	2	1	0	0	0	0	0	0	4	0	0	0	0	0	0	0	0	1	0	1	0	0	1	0	0	0	0	0	1	0	0	0	0	0	0	0	0	0	0	0	0	0	0	0
Colwellia beringensis NB097-1	Bacteria	Proteobacteria	0	1	2	0	0	0	0	0	0	0	0	9	0	0	1	0	0	0	0	0	4	1	0	0	0	0	0	0	1	0	0	0	0	0	0	0	0	0	0	0	0	0	0	0	0	0	0
Colwellia psychrerythraea 34H	Bacteria	Proteobacteria	1	0	7	0	0	0	0	1	3	0	0	6	0	0	3	2	0	0	2	0	7	0	0	0	0	0	0	1	1	0	0	0	0	0	0	0	0	0	0	0	0	0	0	0	0	0	0
Colwellia sp. PAMC 21821	Bacteria	Proteobacteria	0	1	4	0	0	0	0	0	3	0	0	5	0	0	4	0	0	0	0	0	4	1	0	1	0	0	0	0	1	0	0	0	1	0	0	0	1	5	0	0	0	0	0	0	0	0	0
Comamonas aquatica CJG	Bacteria	Proteobacteria	0	0	1	0	0	0	0	0	0	0	0	0	0	0	0	0	0	0	0	0	5	0	0	0	0	0	0	0	0	0	0	0	0	0	0	0	0	0	0	0	0	0	0	0	0	0	0
Comamonas kerstersii 8943	Bacteria	Proteobacteria	0	0	1	0	0	0	1	0	0	0	0	0	0	0	0	0	0	0	0	0	5	3	0	0	0	0	0	0	0	0	0	0	0	0	0	0	0	0	0	0	0	0	0	0	0	0	0
Comamonas serinivorans DSM 26136	Bacteria	Proteobacteria	0	0	1	0	0	0	0	0	0	0	0	0	0	0	0	0	0	0	0	0	5	2	0	0	0	0	0	0	0	0	0	0	0	0	0	0	0	0	0	0	0	0	0	0	0	0	0
Comamonas sp. NLF-7-7	Bacteria	Proteobacteria	0	0	1	0	0	0	0	0	0	0	0	0	0	0	0	0	0	0	0	0	6	0	0	0	0	0	0	0	0	0	0	0	0	0	0	0	0	0	0	0	0	0	0	0	0	0	0
Comamonas terrigena NBRC 13299	Bacteria	Proteobacteria	0	0	1	0	0	0	1	0	0	0	0	0	0	0	0	0	0	0	0	0	4	4	0	0	0	0	0	0	0	0	0	0	0	0	0	0	0	0	0	0	0	0	0	0	0	0	0
Comamonas testosteroni CNB-2 CNB-1	Bacteria	Proteobacteria	0	0	1	0	0	0	0	0	0	0	0	0	0	0	0	0	0	0	0	0	6	2	0	0	0	0	0	0	0	0	0	0	0	0	0	0	0	0	0	0	0	0	0	0	0	0	0
Commensalibacter sp. ESL0284	Bacteria	Proteobacteria	0	0	0	0	0	0	0	0	0	0	0	0	0	0	0	0	0	1	0	0	5	0	0	0	0	0	0	0	0	1	0	0	0	0	0	0	0	0	0	0	0	0	0	0	0	0	0
Conexibacter woesei DSM 14684	Bacteria	Actinobacteria	1	1	3	4	2	2	0	0	0	0	0	0	0	3	0	0	3	0	0	0	6	1	0	0	0	0	0	1	0	0	0	0	0	0	0	3	1	0	1	0	0	0	0	0	0	0	0
Confluentimicrobium sp. EMB200-NS6	Bacteria	Proteobacteria	0	0	1	0	0	0	0	0	0	0	0	2	0	0	0	0	0	0	0	0	13	0	0	0	0	0	0	0	0	0	0	0	0	0	0	0	0	0	0	0	0	0	0	0	0	0	0
Coprococcus catus GD/7	Bacteria	Firmicutes	0	1	1	0	0	0	0	0	0	0	0	3	0	0	0	0	1	0	0	0	4	0	2	0	0	0	0	0	0	0	1	0	0	0	0	0	0	0	0	0	0	0	0	0	0	0	0
Coprococcus sp. ART55/1	Bacteria	Firmicutes	2	1	2	0	4	0	0	2	0	0	0	8	0	0	0	0	0	0	0	0	0	0	4	2	0	0	0	0	1	3	0	0	4	0	0	0	1	0	0	0	0	0	0	0	0	1	0
Coprothermobacter proteolyticus DSM 5265	Bacteria	Coprothermobacterota	0	0	1	0	0	0	0	0	0	0	0	2	0	0	0	0	0	0	0	0	3	0	0	0	0	0	0	0	0	0	0	0	0	0	0	0	0	0	0	0	0	0	0	0	0	0	0
Coraliomargarita akajimensis DSM 45221	Bacteria	Verrucomicrobia	0	6	0	0	0	0	0	0	0	0	0	3	0	0	18	0	0	0	1	0	0	0	0	0	0	1	11	0	0	0	0	0	0	0	0	0	0	1	0	0	0	0	0	0	1	0	0
Corallococcus coralloides DSM 2259	Bacteria	Proteobacteria	2	0	2	0	1	1	0	0	0	0	0	16	0	3	6	0	6	2	0	0	12	0	0	2	0	0	0	1	1	0	0	0	0	0	0	0	0	5	1	0	1	0	0	0	0	0	0
Coriobacteriaceae bacterium 68-1-3	Bacteria	Actinobacteria	0	0	0	0	0	0	0	0	0	0	0	0	0	0	0	0	0	0	0	0	0	0	1	0	0	0	0	0	0	0	1	0	0	0	0	0	0	0	0	0	0	0	0	0	0	0	0
Coriobacterium glomerans PW2	Bacteria	Actinobacteria	10	3	1	2	2	0	0	0	0	0	0	3	0	0	0	0	0	0	0	0	1	0	1	0	0	1	2	0	2	2	0	1	1	0	2	1	0	6	0	0	0	0	0	0	0	1	0
Corynebacterium ammoniagenes KCCM 40472	Bacteria	Actinobacteria	0	0	1	0	0	0	0	0	0	0	0	4	0	0	0	0	0	0	0	0	2	0	1	0	0	0	0	0	0	1	0	0	0	0	0	0	0	0	0	0	0	0	0	0	0	0	0
Corynebacterium aquilae DSM 44791 S-613	Bacteria	Actinobacteria	0	0	1	0	0	0	0	0	0	0	0	4	0	0	0	0	0	0	0	0	5	0	1	0	0	0	0	0	0	1	2	0	0	0	0	0	0	0	0	0	0	0	0	0	0	0	0
Corynebacterium argentoratense DSM 44202	Bacteria	Actinobacteria	0	0	1	0	0	0	0	0	0	0	0	4	0	0	0	0	0	0	0	0	4	0	1	0	0	0	0	0	0	1	0	0	0	0	0	0	0	0	0	0	0	0	0	0	0	0	0
Corynebacterium atypicum R2070	Bacteria	Actinobacteria	0	0	1	0	0	0	0	0	0	0	0	3	0	0	0	0	0	0	0	0	3	0	0	0	0	0	0	0	0	1	0	0	0	0	0	0	0	0	0	0	0	0	0	0	0	0	0
Corynebacterium aurimucosum ATCC 700975	Bacteria	Actinobacteria	0	0	1	0	0	0	0	0	0	0	0	4	0	0	0	0	0	0	0	0	1	0	2	0	0	0	0	0	0	2	0	0	0	0	0	0	0	0	0	0	0	0	0	0	0	0	0
Corynebacterium callunae DSM 20147	Bacteria	Actinobacteria	2	0	1	0	0	0	0	0	0	0	0	7	0	1	0	0	0	0	0	0	4	0	0	0	0	0	0	0	0	2	1	0	0	0	0	0	0	0	0	0	0	0	0	0	0	0	0
Corynebacterium camporealensis DSM 44610	Bacteria	Actinobacteria	0	0	1	0	0	0	0	0	0	0	0	4	0	0	0	0	0	0	0	0	4	0	0	0	0	0	0	0	0	1	0	0	0	0	0	0	0	0	0	0	0	0	0	0	0	0	0
Corynebacterium casei LMG S-19264	Bacteria	Actinobacteria	0	0	1	0	0	0	0	0	0	0	0	4	0	0	0	0	0	1	0	0	3	0	1	0	0	0	0	0	0	2	1	0	0	0	0	0	0	0	0	0	0	0	0	0	0	0	0
Corynebacterium choanis 200CH	Bacteria	Actinobacteria	1	0	1	0	0	0	0	0	0	0	0	9	0	0	0	0	0	0	0	0	3	0	1	0	0	0	0	0	0	2	1	0	0	0	0	0	1	0	0	0	0	0	0	0	0	0	0
Corynebacterium crudilactis JZ16	Bacteria	Actinobacteria	2	0	2	0	0	0	0	0	0	0	0	7	0	1	1	0	0	0	0	0	5	0	0	0	0	0	0	0	0	2	0	0	0	0	0	0	0	0	0	0	0	0	0	0	0	0	0
Corynebacterium cystitidis NCTC11863	Bacteria	Actinobacteria	0	0	4	0	0	0	0	0	1	0	0	7	0	1	0	0	0	0	0	0	4	0	1	0	0	0	0	0	0	1	0	0	0	0	0	0	0	0	0	0	0	0	0	0	0	0	0
Corynebacterium deserti GIMN1.010	Bacteria	Actinobacteria	1	0	1	0	0	0	0	0	0	0	0	7	0	1	0	0	0	0	0	0	4	0	0	0	0	0	0	0	0	2	1	0	0	0	0	0	0	0	0	0	0	0	0	0	0	0	0
Corynebacterium diphtheriae VA01	Bacteria	Actinobacteria	0	0	1	0	0	0	0	0	0	0	0	8	0	0	0	0	2	0	0	0	4	0	1	0	0	0	0	0	0	1	2	0	0	0	0	0	0	0	0	0	0	0	0	0	0	0	0
Corynebacterium doosanense CAU 212 = DSM 45436	Bacteria	Actinobacteria	0	0	2	0	0	0	0	0	0	0	0	7	0	1	0	0	0	0	0	0	3	0	0	0	0	0	0	0	0	1	0	0	0	0	0	0	0	0	0	0	0	0	0	0	0	0	0
Corynebacterium efficiens YS-314	Bacteria	Actinobacteria	0	1	2	0	0	0	0	0	0	0	0	7	0	1	0	0	0	0	0	0	1	0	0	0	0	0	0	0	0	1	0	0	0	0	0	0	0	0	0	0	0	0	0	0	0	0	0
Corynebacterium endometrii LMM-1653	Bacteria	Actinobacteria	0	0	1	0	0	0	0	0	0	0	0	4	0	0	0	0	0	0	0	0	3	0	1	0	0	0	0	0	0	1	0	0	0	0	0	0	0	0	0	0	0	0	0	0	0	0	0
Corynebacterium epidermidicanis DSM 45586	Bacteria	Actinobacteria	0	0	1	0	0	0	0	0	0	0	0	7	0	0	0	0	0	0	0	0	3	0	1	0	0	0	0	0	0	1	1	0	0	0	0	0	0	0	0	0	0	0	0	0	0	0	0
Corynebacterium falsenii DSM 44353 BL 8171	Bacteria	Actinobacteria	1	0	1	0	1	0	0	0	0	0	0	4	0	0	0	0	0	0	0	0	3	0	3	0	0	0	0	0	0	1	0	0	0	0	0	0	0	0	0	0	0	0	0	0	0	0	0
Corynebacterium flavescens OJ8	Bacteria	Actinobacteria	0	0	1	0	0	0	0	0	0	0	0	5	0	0	0	0	0	0	0	0	4	0	1	0	0	0	0	0	0	1	0	0	0	0	0	0	0	0	0	0	0	0	0	0	0	0	0
Corynebacterium frankenforstense DSM 45800 ST18	Bacteria	Actinobacteria	0	0	2	0	0	0	0	0	0	0	0	4	0	0	0	0	0	0	0	0	3	0	0	0	0	0	0	0	0	2	0	0	0	0	0	0	0	0	0	0	0	0	0	0	0	0	0
Corynebacterium geronticis W8	Bacteria	Actinobacteria	1	0	0	0	0	0	0	0	0	0	0	9	0	1	0	0	0	0	0	0	3	0	0	0	0	0	0	0	0	1	1	0	0	0	0	0	0	0	0	0	0	0	0	0	0	0	0
Corynebacterium glaucum DSM 30827	Bacteria	Actinobacteria	0	0	1	0	0	0	0	0	0	0	0	7	0	0	0	0	0	0	0	0	4	0	2	0	0	0	0	0	0	2	0	0	0	0	0	2	0	0	0	0	0	0	0	0	0	0	0
Corynebacterium glutamicum ZL-6	Bacteria	Actinobacteria	2	0	2	0	0	0	0	0	0	0	0	7	0	1	1	0	0	0	0	0	3	0	0	0	0	0	0	0	0	2	3	0	0	0	0	1	0	0	0	0	0	0	0	0	0	0	0
Corynebacterium glyciniphilum AJ 3170	Bacteria	Actinobacteria	1	0	2	0	0	0	0	0	0	0	0	0	0	0	0	0	0	0	0	0	3	0	2	0	0	0	0	0	0	2	0	0	0	0	0	0	0	0	0	0	0	0	0	0	0	0	0
Corynebacterium halotolerans YIM 70093 = DSM 44683	Bacteria	Actinobacteria	0	0	2	0	0	0	0	0	0	0	0	7	0	4	0	0	0	0	0	0	3	0	1	0	0	0	0	0	0	1	0	0	0	0	0	1	0	0	0	0	0	0	0	0	0	0	0
Corynebacterium humireducens NBRC 106098 = DSM 45392	Bacteria	Actinobacteria	0	0	1	0	0	0	0	0	0	0	0	7	0	1	0	0	0	0	0	0	4	0	1	0	0	0	0	0	0	1	0	0	0	0	0	0	0	0	0	0	0	0	0	0	0	0	0
Corynebacterium imitans NCTC13015	Bacteria	Actinobacteria	0	0	1	0	0	0	0	0	0	0	0	7	0	0	0	0	0	0	0	0	3	0	2	0	0	0	0	0	0	2	0	0	0	0	0	0	0	0	0	0	0	0	0	0	0	0	0
Corynebacterium jeikeium NCTC11914	Bacteria	Actinobacteria	1	0	1	0	0	0	0	0	0	0	0	5	0	0	0	0	0	0	0	0	4	0	1	0	0	0	0	0	0	1	0	0	0	0	0	0	0	0	0	0	0	0	0	0	0	0	0
Corynebacterium kroppenstedtii DSM 44385	Bacteria	Actinobacteria	2	0	0	0	1	0	0	0	0	0	0	6	0	0	0	0	0	0	0	0	3	0	2	0	0	0	0	0	0	2	1	0	0	0	0	0	0	0	0	0	0	0	0	0	0	0	0
Corynebacterium kutscheri NCTC949	Bacteria	Actinobacteria	1	0	1	0	0	0	0	0	0	0	0	6	0	1	0	0	0	0	0	0	3	0	0	0	0	0	0	0	0	2	1	0	0	0	0	0	0	0	0	0	0	0	0	0	0	0	0
Corynebacterium lactis RW2-5	Bacteria	Actinobacteria	1	0	0	0	0	0	0	0	0	0	0	7	0	0	0	0	0	0	0	0	7	0	2	0	0	0	0	0	0	0	0	0	0	0	0	0	0	0	0	0	0	0	0	0	0	0	0
Corynebacterium marinum DSM 44953	Bacteria	Actinobacteria	1	1	2	0	0	0	0	0	0	0	0	7	0	1	0	0	0	0	0	0	3	0	1	0	0	0	0	0	0	1	0	0	0	0	0	1	0	0	0	0	0	0	0	0	0	0	0
Corynebacterium maris DSM 45190	Bacteria	Actinobacteria	0	0	3	0	0	0	0	0	0	0	0	7	0	1	0	0	0	0	0	0	3	0	0	0	0	0	0	0	0	1	0	0	0	0	0	0	0	0	0	0	0	0	0	0	0	0	0
Corynebacterium matruchotii NCTC10206	Bacteria	Actinobacteria	1	0	1	0	0	0	0	0	0	0	0	7	0	1	0	0	0	0	0	0	4	0	1	0	0	0	0	0	0	3	0	0	0	0	0	0	0	0	0	0	0	0	0	0	0	0	0
Corynebacterium minutissimum NCTC10288	Bacteria	Actinobacteria	0	0	1	0	0	0	0	0	0	0	0	4	0	0	0	0	0	0	0	0	3	0	1	0	0	0	0	0	0	2	0	0	0	0	0	0	0	0	0	0	0	0	0	0	0	0	0
Corynebacterium mustelae DSM 45274	Bacteria	Actinobacteria	1	0	1	0	0	0	0	0	0	0	0	6	0	1	0	0	1	0	0	0	6	0	1	0	0	0	1	0	0	2	2	0	0	0	0	0	0	0	0	0	0	0	0	0	0	0	0
Corynebacterium mycetoides DSM 20632	Bacteria	Actinobacteria	0	0	1	0	0	0	0	0	0	0	0	7	0	0	0	0	0	0	0	0	2	0	1	0	0	0	0	0	0	1	0	0	0	0	0	0	0	0	0	0	0	0	0	0	0	0	0
Corynebacterium pelargi 136/3	Bacteria	Actinobacteria	2	0	0	0	0	0	0	0	0	0	0	9	0	1	0	0	0	0	0	0	3	0	0	0	0	0	0	0	0	1	1	0	0	0	0	0	0	0	0	0	0	0	0	0	0	0	0
Corynebacterium phocae M408/89/1	Bacteria	Actinobacteria	0	0	1	0	0	0	0	0	0	0	0	5	0	0	0	0	0	0	0	0	3	0	0	0	0	0	0	0	0	1	1	0	0	0	0	0	0	0	0	0	0	0	0	0	0	0	0
Corynebacterium provencense 17KM38	Bacteria	Actinobacteria	0	0	2	0	0	0	0	0	0	0	0	2	0	0	0	0	0	0	0	0	3	0	1	0	0	0	0	0	0	1	0	0	0	0	0	0	0	0	0	0	0	0	0	0	0	0	0
Corynebacterium pseudopelargi 812CH	Bacteria	Actinobacteria	1	0	0	0	0	0	0	0	0	0	0	9	0	1	0	0	0	0	0	0	3	0	1	0	0	0	0	0	0	1	1	0	0	0	0	0	0	0	0	0	0	0	0	0	0	0	0
Corynebacterium pseudotuberculosis VD57	Bacteria	Actinobacteria	0	0	1	0	0	0	0	0	0	0	0	5	0	1	0	0	1	0	0	0	3	0	1	0	0	0	0	0	0	1	1	0	0	0	0	0	0	0	0	0	0	0	0	0	0	0	0
Corynebacterium renale NCTC7448	Bacteria	Actinobacteria	0	1	2	0	0	0	0	0	0	0	0	0	0	1	0	0	0	0	0	0	3	0	1	0	0	0	0	0	0	1	0	0	0	0	0	0	0	0	0	0	0	0	0	0	0	0	0
Corynebacterium resistens DSM 45100	Bacteria	Actinobacteria	1	0	1	0	0	0	0	0	0	0	0	5	0	0	0	0	0	0	0	0	4	0	1	0	0	0	0	0	0	1	0	0	0	0	0	0	0	0	0	0	0	0	0	0	0	0	0
Corynebacterium riegelii PUDD_83A45	Bacteria	Actinobacteria	0	0	1	0	0	0	0	0	0	0	0	7	0	0	0	0	0	0	0	0	3	0	1	0	0	0	0	0	0	1	0	0	0	0	0	0	0	0	0	0	0	0	0	0	0	0	0
Corynebacterium segmentosum NCTC934	Bacteria	Actinobacteria	0	0	1	0	0	0	0	0	0	0	0	1	0	0	0	0	0	0	0	0	4	0	1	0	0	0	0	0	0	1	0	0	0	0	0	0	0	0	0	0	0	0	0	0	0	0	0
Corynebacterium simulans PES1	Bacteria	Actinobacteria	0	0	1	0	0	0	0	0	0	0	0	4	0	0	0	0	0	1	0	0	4	0	1	0	0	0	0	0	0	2	0	0	0	0	0	0	0	0	0	0	0	0	0	0	0	0	0
Corynebacterium singulare IBS B52218	Bacteria	Actinobacteria	0	0	1	0	0	0	0	0	0	0	0	5	0	0	0	0	0	0	0	0	3	0	1	0	0	0	0	0	0	2	0	0	0	0	0	0	0	0	0	0	0	0	0	0	0	0	0
Corynebacterium sp. 2019	Bacteria	Actinobacteria	0	1	2	0	0	0	0	0	0	0	0	7	0	1	0	0	0	0	0	0	3	0	1	0	0	0	0	0	0	1	0	0	0	0	0	1	0	0	0	0	0	0	0	0	0	0	0
Corynebacterium sphenisci DSM 44792	Bacteria	Actinobacteria	1	0	0	0	0	0	0	0	0	0	0	6	0	0	0	0	0	0	0	0	3	0	0	0	0	0	0	0	0	0	0	0	0	0	0	0	0	0	0	0	0	0	0	0	0	0	0
Corynebacterium stationis 622=DSM 20302	Bacteria	Actinobacteria	0	0	1	0	0	0	0	0	0	0	0	3	0	0	0	0	0	0	0	0	3	0	1	0	0	0	0	0	0	1	0	0	0	0	0	0	0	0	0	0	0	0	0	0	0	0	0
Corynebacterium striatum KC-Na-01	Bacteria	Actinobacteria	0	0	1	0	0	0	0	0	0	0	0	5	0	0	0	0	0	0	0	0	4	0	2	0	0	0	0	0	0	2	0	0	0	0	0	0	0	0	0	0	0	0	0	0	0	0	0
Corynebacterium terpenotabidum Y-11	Bacteria	Actinobacteria	0	0	2	0	0	0	0	0	0	0	0	3	0	0	0	0	0	0	0	0	3	0	1	0	0	0	0	0	0	1	0	0	0	0	0	0	0	0	0	0	0	0	0	0	0	0	0
Corynebacterium testudinoris DSM 44614	Bacteria	Actinobacteria	2	0	1	0	0	0	0	0	0	0	0	8	0	0	0	0	0	0	0	0	3	0	0	0	0	0	0	0	0	2	1	0	0	0	0	0	0	0	0	0	0	0	0	0	0	0	0
Corynebacterium timonense DSM 45434	Bacteria	Actinobacteria	1	0	1	0	0	0	0	0	0	0	0	7	0	0	0	0	0	0	0	0	3	0	2	0	0	0	0	0	0	2	0	0	0	0	0	0	0	0	0	0	0	0	0	0	0	0	0
Corynebacterium ulcerans FH2016-1	Bacteria	Actinobacteria	0	0	1	0	0	0	0	0	0	0	0	6	0	1	0	0	1	1	0	0	3	0	1	0	0	0	0	0	0	1	1	0	0	0	0	0	0	0	0	0	0	0	0	0	0	0	0
Corynebacterium urealyticum NCTC12011	Bacteria	Actinobacteria	1	0	1	0	0	0	0	0	0	0	0	0	0	0	0	0	0	0	0	0	4	0	1	0	0	0	0	0	0	1	0	0	0	0	0	0	0	0	0	0	0	0	0	0	0	0	0
Corynebacterium ureicelerivorans IMMIB RIV-2301	Bacteria	Actinobacteria	0	0	1	0	0	0	0	0	0	0	0	4	0	0	0	0	0	0	0	0	2	0	2	0	0	0	0	0	0	1	0	0	0	0	0	0	0	0	0	0	0	0	0	0	0	0	0
Corynebacterium uterequi DSM 45634	Bacteria	Actinobacteria	0	1	3	0	0	0	0	0	0	0	0	9	0	0	0	0	0	0	0	0	3	0	0	0	0	0	0	0	0	1	3	0	0	0	0	0	0	0	0	0	0	0	0	0	0	0	0
Corynebacterium variabile DSM 44702	Bacteria	Actinobacteria	0	0	2	0	0	0	0	0	0	0	0	3	0	0	0	0	0	1	0	0	3	0	2	0	0	0	0	0	0	1	0	0	0	0	0	1	0	0	0	0	0	0	0	0	0	0	0
Corynebacterium vitaeruminis DSM 20294	Bacteria	Actinobacteria	1	0	1	0	0	0	0	0	0	0	0	6	0	1	0	0	0	0	0	0	5	0	1	0	0	0	0	0	0	2	0	0	0	0	0	0	0	0	0	0	0	0	0	0	0	0	0
Corynebacterium xerosis GS 1	Bacteria	Actinobacteria	1	0	0	0	0	0	0	0	0	0	0	6	0	0	0	0	0	0	0	0	3	0	1	0	0	0	0	0	0	1	0	0	0	0	0	0	0	0	0	0	0	0	0	0	0	0	0
Coxiella burnetii str. Schperling	Bacteria	Proteobacteria	0	0	1	0	0	0	0	0	0	0	0	0	0	0	0	0	2	0	0	0	1	1	0	0	0	0	0	0	0	0	0	0	0	1	0	0	0	0	0	0	0	0	0	0	0	0	0
Coxiella endosymbiont of Amblyomma americanum	Bacteria	Proteobacteria	0	0	0	0	0	0	0	0	0	0	0	0	0	0	0	0	0	0	0	0	0	0	0	0	0	0	0	0	0	0	0	0	0	0	0	0	0	0	0	0	0	0	0	0	0	0	0
Coxiella-like endosymbiont CRt	Bacteria	Proteobacteria	0	0	0	0	0	0	0	0	0	0	0	0	0	0	0	0	0	0	0	0	1	0	0	0	0	0	0	0	0	0	0	0	0	0	0	0	0	0	0	0	0	0	0	0	0	0	0
Crassaminicella sp. SY095	Bacteria	Firmicutes	0	0	0	1	0	0	0	0	0	0	0	2	0	0	0	0	3	0	0	0	1	0	0	0	0	0	0	0	1	0	0	0	0	0	0	0	0	0	0	0	0	0	0	0	0	0	0
Crateriforma conspicua Mal65	Bacteria	Planctomycetes	0	11	1	0	3	0	0	0	4	0	0	7	0	0	7	0	0	0	0	0	0	0	0	2	2	0	10	0	0	1	2	0	0	0	0	0	0	2	0	0	0	0	0	1	1	3	0
Crenobacter cavernae K1W11S-77	Bacteria	Proteobacteria	0	0	1	0	0	0	0	0	0	0	0	0	0	0	0	0	0	0	0	0	4	0	0	0	0	0	0	0	0	0	0	0	0	0	0	0	0	0	0	0	0	0	0	0	0	0	0
Crinalium epipsammum PCC 9333	Bacteria	Cyanobacteria	0	1	1	0	0	0	0	0	0	0	0	12	0	0	0	0	0	0	0	0	0	0	1	1	0	0	0	0	2	0	0	0	0	0	1	0	0	1	0	0	0	0	0	0	0	0	0
Croceibacter atlanticus HTCC2559	Bacteria	Bacteroidetes	0	0	1	0	0	0	0	0	0	0	0	5	0	0	0	0	0	0	0	0	2	0	0	0	0	0	0	0	0	0	0	0	0	0	0	0	0	0	0	0	0	0	0	0	0	0	0
Croceicoccus marinus E4A9	Bacteria	Proteobacteria	0	1	9	0	2	0	1	0	1	0	0	7	0	3	0	0	0	0	0	0	4	1	1	0	2	0	1	0	2	0	0	1	0	0	0	1	0	8	0	0	0	0	0	0	0	2	0
Croceicoccus naphthovorans PQ-2	Bacteria	Proteobacteria	0	0	2	0	0	0	0	0	0	0	0	3	0	1	1	0	0	0	0	0	7	1	1	0	0	0	0	0	0	0	0	0	0	0	0	0	0	0	0	0	0	0	0	0	0	0	0
Crocosphaera subtropica ATCC 51142	Bacteria	Cyanobacteria	0	0	1	0	0	0	0	0	0	0	0	15	0	0	0	0	0	2	0	0	1	0	0	0	0	0	0	0	0	0	0	0	0	0	1	0	0	0	0	0	0	0	0	0	1	0	0
Cronobacter condimenti 1330 LMG 26250	Bacteria	Proteobacteria	7	2	3	2	0	0	1	0	0	0	0	12	0	1	0	0	1	0	1	0	5	2	0	0	0	0	0	0	3	1	0	0	1	2	0	0	1	2	0	0	0	0	0	0	0	1	0
Cronobacter dublinensis subsp. dublinensis LMG 23823	Bacteria	Proteobacteria	7	2	3	3	0	0	1	0	0	0	0	12	0	1	0	0	1	5	1	0	5	1	0	0	0	0	0	0	2	1	0	0	1	2	0	0	1	1	0	0	0	0	0	0	0	1	0
Cronobacter malonaticus LMG 23826	Bacteria	Proteobacteria	7	2	3	3	0	0	1	0	0	0	0	12	0	1	0	0	1	2	1	0	5	3	0	0	0	0	0	0	2	1	0	0	1	2	0	0	1	1	0	0	0	0	0	0	0	1	0
Cronobacter muytjensii ATCC 51329	Bacteria	Proteobacteria	6	2	3	3	1	0	1	0	0	0	0	9	0	1	0	0	1	2	1	0	5	2	0	0	0	0	0	0	3	1	0	0	1	2	0	0	1	1	0	0	0	0	0	0	0	1	0
Cronobacter sakazakii SP291	Bacteria	Proteobacteria	5	3	3	3	0	0	1	0	0	0	0	12	0	1	0	0	1	2	1	0	5	3	0	0	0	0	0	0	3	1	0	0	1	2	2	0	1	1	0	0	0	0	0	0	0	1	0
Cronobacter sp. JZ38	Bacteria	Proteobacteria	7	2	3	3	1	0	1	0	0	0	0	12	0	1	0	0	1	2	1	0	6	2	0	0	0	0	0	0	3	1	0	0	1	2	0	0	1	1	0	0	0	0	0	0	0	1	0
Cronobacter turicensis z3032	Bacteria	Proteobacteria	6	2	3	3	0	0	1	0	0	0	0	12	0	1	0	0	1	3	1	0	5	3	0	0	0	0	0	0	3	1	0	0	1	2	1	0	1	1	0	0	0	0	0	0	0	1	0
Cronobacter universalis NCTC 9529	Bacteria	Proteobacteria	5	2	3	3	0	0	1	0	0	0	0	12	0	1	0	0	1	2	1	0	5	1	0	0	0	0	0	0	3	1	0	0	1	2	0	0	1	1	0	0	0	0	0	0	0	1	0
Cryobacterium arcticum PAMC 27867	Bacteria	Actinobacteria	5	2	4	0	1	1	0	0	1	0	0	12	0	2	0	0	3	0	0	0	4	0	0	0	0	0	0	1	2	3	0	1	3	0	1	0	7	4	0	0	0	0	0	0	0	2	0
Cryobacterium sp. LW097	Bacteria	Actinobacteria	7	2	3	0	0	1	0	0	0	0	0	12	0	0	0	0	1	0	0	0	2	0	2	0	1	0	0	0	1	2	0	1	1	0	1	1	3	3	0	0	0	0	0	0	0	2	0
Cryptobacterium curtum DSM 15641	Bacteria	Actinobacteria	0	0	0	0	0	0	0	0	0	0	0	0	0	0	0	0	0	0	0	0	0	0	2	0	0	0	0	0	0	0	0	0	0	0	0	0	0	0	0	0	0	0	0	0	0	0	0
Cuniculiplasma divulgatum S5(T) (=JCM 30642; =VKM B-2941)	Archaea	Euryarchaeota	3	0	1	0	1	0	0	0	0	0	0	7	0	3	0	0	0	0	0	0	0	0	0	0	0	0	0	0	3	0	0	0	1	0	1	0	0	0	0	0	0	0	0	0	0	0	0
Cupriavidus basilensis 4G11	Bacteria	Proteobacteria	0	1	3	0	0	0	1	0	0	0	0	0	0	1	0	0	0	3	0	0	7	0	1	0	0	0	0	0	0	0	0	0	0	1	0	0	0	0	0	0	0	0	0	0	0	0	0
Cupriavidus gilardii CR3	Bacteria	Proteobacteria	0	1	2	0	0	0	1	0	0	0	0	9	0	2	0	0	0	0	0	0	4	4	0	0	0	0	0	0	0	0	0	0	0	0	0	0	0	0	0	0	0	0	0	0	0	0	0
Cupriavidus malaysiensis USMAA1020	Bacteria	Proteobacteria	0	1	3	0	0	0	1	0	0	0	0	6	0	2	0	0	0	0	0	0	9	3	0	0	0	0	0	0	0	0	1	0	0	0	0	0	0	0	0	0	0	0	0	0	0	0	0
Cupriavidus metallidurans Ni-2	Bacteria	Proteobacteria	0	1	2	0	0	0	1	0	0	0	0	0	0	1	0	0	0	1	0	0	9	1	0	0	0	0	0	0	0	0	0	0	0	0	0	0	0	0	0	0	0	0	0	0	0	0	0
Cupriavidus nantongensis X1	Bacteria	Proteobacteria	0	0	2	0	0	0	0	0	0	0	0	16	0	4	0	0	0	0	0	0	24	2	0	0	0	0	0	0	0	0	0	0	0	2	0	0	0	0	0	0	0	0	0	0	0	0	0
Cupriavidus necator N-1	Bacteria	Proteobacteria	0	0	1	0	0	0	2	0	0	0	0	7	0	1	0	0	0	1	0	0	10	1	0	0	0	0	0	0	0	0	0	0	0	1	0	0	0	0	0	0	0	0	0	0	0	0	0
Cupriavidus oxalaticus X32	Bacteria	Proteobacteria	0	1	1	0	0	0	1	0	0	0	0	7	0	1	0	0	0	1	0	0	10	0	0	0	0	0	0	0	0	0	0	0	0	1	0	1	0	0	0	0	0	0	0	0	0	0	0
Cupriavidus pauculus FDAARGOS_614	Bacteria	Proteobacteria	0	1	2	0	0	0	1	0	0	0	0	7	0	1	0	0	1	2	0	0	9	1	0	0	0	0	0	0	0	0	0	0	0	1	0	1	0	0	0	0	0	0	0	0	0	0	0
Cupriavidus pinatubonensis JMP134	Bacteria	Proteobacteria	0	2	1	0	0	0	1	0	0	0	0	6	0	2	0	0	0	0	0	0	7	0	0	0	0	0	0	0	0	0	0	0	0	0	0	0	0	0	0	0	0	0	0	0	0	0	0
Cupriavidus sp. USMAHM13	Bacteria	Proteobacteria	0	1	3	0	0	0	1	0	0	0	0	6	0	2	0	0	0	1	0	0	9	1	0	0	0	0	0	0	0	0	1	0	0	0	0	0	0	0	0	0	0	0	0	0	0	0	0
Cupriavidus taiwanensis LMG 19424	Bacteria	Proteobacteria	0	0	1	0	0	0	1	0	0	0	1	6	0	1	0	0	0	1	0	0	8	0	0	0	0	0	0	0	0	0	0	0	0	1	0	1	0	0	0	0	0	0	0	0	0	0	0
Curtobacterium flaccumfaciens pv. flaccumfaciens P990	Bacteria	Actinobacteria	2	4	2	0	1	1	1	0	1	0	2	10	0	2	5	0	2	0	2	0	3	0	1	1	0	0	0	0	2	1	0	1	3	0	2	0	3	1	0	0	0	0	0	0	0	1	0
Curtobacterium sp. 9128	Bacteria	Actinobacteria	2	5	2	2	2	2	1	0	0	0	0	12	0	2	6	0	5	0	1	0	4	0	1	1	0	1	1	0	1	1	0	1	3	0	3	0	1	0	0	0	0	0	0	0	0	1	0
Curvibacter putative symbiont of Hydra magnipapillata	Bacteria	Proteobacteria	1	1	1	0	0	0	0	0	0	0	0	4	0	0	0	0	0	0	0	0	5	0	0	0	0	0	0	0	0	0	1	0	1	0	0	0	0	0	0	0	0	0	0	0	0	0	0
Curvibacter sp. AEP1-3	Bacteria	Proteobacteria	1	1	1	0	1	0	0	0	0	0	0	4	0	0	0	0	0	0	0	0	7	0	0	0	0	0	0	0	0	0	1	0	1	0	0	0	0	0	0	0	0	0	0	0	0	0	0
Cutibacterium acnes TP-CU389	Bacteria	Actinobacteria	1	3	2	1	3	0	0	0	0	0	0	9	0	0	0	0	2	0	3	0	1	0	1	0	0	0	1	0	1	0	2	2	0	0	2	0	0	0	0	0	0	0	0	0	0	1	0
Cutibacterium avidum DPC 6544	Bacteria	Actinobacteria	0	4	2	1	1	0	0	0	0	0	0	12	0	0	0	0	0	0	1	0	0	0	0	0	0	0	0	0	2	1	0	0	1	0	2	0	0	1	0	0	0	0	0	0	0	1	0
Cutibacterium granulosum NCTC11865	Bacteria	Actinobacteria	0	0	0	0	0	0	0	0	0	0	0	7	0	0	0	0	0	0	0	0	0	0	0	0	0	0	0	0	0	0	0	0	0	0	0	0	0	0	0	0	0	0	0	0	0	0	0
Cyanobacterium aponinum PCC 10605	Bacteria	Cyanobacteria	0	0	1	0	1	0	0	0	0	0	0	6	0	0	0	0	0	0	0	0	1	1	0	0	0	0	0	0	0	0	0	0	0	0	1	0	0	0	0	0	0	0	0	0	0	0	0
cyanobacterium endosymbiont of Rhopalodia gibberula	Bacteria	Cyanobacteria	0	0	1	0	0	0	0	0	0	0	0	4	0	0	0	0	0	0	0	0	1	0	0	0	0	0	0	0	0	0	0	0	0	0	1	0	0	0	0	0	0	0	0	0	0	0	0
Cyanobacterium sp. HL-69	Bacteria	Cyanobacteria	0	0	1	0	0	0	0	0	0	0	0	4	0	0	0	0	0	1	0	0	1	1	0	0	0	0	0	0	0	0	0	0	0	0	1	0	0	0	0	0	0	0	0	0	0	0	0
Cyanobacterium stanieri PCC 7202	Bacteria	Cyanobacteria	0	0	1	0	0	0	0	0	0	0	0	4	0	0	0	0	0	0	0	0	1	0	0	0	0	0	0	0	0	0	0	0	0	0	1	0	0	0	0	0	0	0	0	0	0	0	0
Cyanobium gracile PCC 6307	Bacteria	Cyanobacteria	0	0	2	0	0	0	0	1	1	0	0	7	0	0	0	0	0	0	0	0	2	1	0	0	0	0	0	0	0	0	0	0	0	0	1	0	0	0	0	0	0	0	0	0	0	0	0
Cyanobium sp. NIES-981	Bacteria	Cyanobacteria	0	0	2	0	0	0	0	0	0	0	0	4	0	0	0	0	0	1	0	0	2	0	0	0	0	0	0	0	0	0	0	0	0	0	1	0	0	0	0	0	0	0	0	0	0	0	0
Cyanothece sp. PCC 7425	Bacteria	Cyanobacteria	1	1	1	0	0	0	0	0	1	0	0	4	0	0	0	0	0	0	0	0	1	0	0	1	0	0	0	0	0	0	0	0	0	0	1	0	0	1	0	0	0	0	0	0	0	0	0
Cyclobacterium amurskyense KCTC 12363	Bacteria	Bacteroidetes	0	1	2	0	1	0	0	0	1	0	0	3	0	1	0	0	0	0	4	0	4	0	0	1	0	0	4	0	3	1	11	0	1	0	0	0	0	2	0	0	0	0	0	0	0	0	0
Cyclobacterium marinum DSM 745	Bacteria	Bacteroidetes	0	1	2	0	1	0	0	0	1	0	0	2	0	1	0	0	1	0	3	0	4	1	0	0	0	0	3	0	2	1	9	0	1	0	0	1	0	1	0	0	0	0	0	0	0	0	0
Cycloclasticus sp. PY97N	Bacteria	Proteobacteria	0	0	1	0	0	0	0	0	0	0	0	0	0	0	0	0	0	0	0	0	5	0	0	0	0	0	0	0	0	0	0	0	0	0	0	0	0	0	0	0	0	0	0	0	0	0	0
Cycloclasticus zancles 78-ME	Bacteria	Proteobacteria	0	0	1	0	0	0	0	0	0	0	0	0	0	0	0	0	0	0	0	0	6	0	0	0	0	0	0	0	0	0	0	0	0	0	0	0	0	0	0	0	0	0	0	0	0	0	0
Cylindrospermum sp. NIES-4074	Bacteria	Cyanobacteria	0	1	1	0	0	0	0	0	1	0	0	7	0	0	0	0	0	0	0	0	1	3	0	0	0	0	1	0	0	0	0	0	0	0	1	0	0	1	0	0	1	0	0	0	0	0	0
Cylindrospermum stagnale PCC 7417	Bacteria	Cyanobacteria	0	1	1	0	0	0	0	0	0	0	0	8	0	0	0	0	1	0	0	0	1	0	0	0	0	0	1	0	1	0	0	0	0	0	1	0	0	0	1	0	0	0	0	0	0	0	0
Cystobacter fuscus DSM 52655	Bacteria	Proteobacteria	4	5	11	0	8	2	1	2	1	1	0	20	0	5	8	0	10	4	1	0	14	0	1	3	0	0	0	4	4	1	0	1	0	2	0	0	0	14	3	0	2	0	1	0	0	1	0
Cytophaga hutchinsonii ATCC 33406	Bacteria	Bacteroidetes	1	0	6	0	5	0	6	7	3	1	0	4	0	1	2	0	0	0	0	0	4	0	0	1	0	0	0	1	1	0	0	0	0	0	0	0	0	2	0	0	0	0	0	0	0	0	0
Cytophagales bacterium TFI 002	Bacteria	Bacteroidetes	0	2	3	0	4	0	0	0	2	0	0	6	0	1	3	0	1	0	7	0	3	0	2	1	0	4	4	2	0	2	3	0	0	1	0	0	0	3	0	0	0	0	0	0	0	0	0
Dactylococcopsis salina PCC 8305	Bacteria	Cyanobacteria	0	0	1	0	0	0	0	0	0	0	0	8	0	0	0	0	0	0	0	0	1	0	0	0	0	0	0	0	0	0	0	0	0	0	1	0	0	0	0	0	0	0	0	0	0	0	0
Dechloromonas aromatica RCB	Bacteria	Proteobacteria	0	0	1	0	0	0	0	0	0	0	0	1	0	0	0	0	0	0	0	0	9	0	0	0	0	0	0	0	0	0	1	0	0	0	0	0	0	0	0	0	1	0	0	0	0	0	0
Dechloromonas sp. HYN0024	Bacteria	Proteobacteria	0	0	1	0	0	0	0	0	0	0	0	0	0	0	0	0	0	0	0	0	8	0	0	0	0	0	0	0	0	0	1	0	0	0	0	1	0	0	0	0	0	0	0	0	0	0	0
Deefgea sp. D17	Bacteria	Proteobacteria	0	0	2	0	0	0	0	1	0	0	0	4	0	0	0	0	7	2	2	0	6	0	0	0	0	0	0	0	1	0	0	0	0	0	0	0	0	0	0	0	0	0	0	0	0	0	0
Deferribacter desulfuricans SSM1	Bacteria	Deferribacteres	0	0	0	0	0	0	0	0	0	0	0	1	0	0	0	0	0	0	0	0	3	0	0	0	0	0	0	0	0	0	0	0	0	0	0	0	0	0	0	0	0	0	0	0	0	0	0
Defluviimonas alba cai42	Bacteria	Proteobacteria	1	0	1	0	0	0	3	0	0	0	0	7	0	0	0	0	0	0	0	0	13	0	1	0	0	1	0	0	0	0	0	0	0	0	0	0	0	0	0	0	0	0	0	0	0	0	0
Defluviitoga tunisiensis	Bacteria	Thermotogae	2	1	6	2	1	0	0	0	1	0	0	14	0	0	1	0	2	0	1	0	2	0	0	0	0	0	0	0	1	0	1	0	1	0	1	0	1	0	0	0	0	0	0	0	0	1	0
Dehalobacter restrictus DSM 9455 PER-K23	Bacteria	Firmicutes	0	0	0	0	0	0	0	0	0	0	0	0	0	0	0	0	4	0	0	0	2	0	0	0	0	0	0	0	0	0	0	0	0	0	0	0	0	0	0	0	0	0	0	0	2	0	0
Dehalobacter sp. DCA	Bacteria	Firmicutes	0	0	0	0	0	0	0	0	0	0	0	0	0	0	0	0	4	0	0	0	2	0	0	3	0	0	0	0	0	0	0	0	0	0	0	0	0	0	0	0	0	0	0	0	0	0	0
Dehalococcoides mccartyi 195	Bacteria	Chloroflexi	0	0	0	0	0	0	0	0	0	0	0	0	0	0	0	0	0	0	0	0	0	0	1	0	0	0	0	0	0	0	0	0	0	0	0	0	0	0	0	0	0	0	0	0	0	0	0
Dehalococcoides sp. UCH007	Bacteria	Chloroflexi	0	0	0	0	0	0	0	0	0	0	0	0	0	0	0	0	0	0	0	0	0	0	0	0	0	0	0	0	0	0	0	0	0	0	0	0	0	0	0	0	0	0	0	0	0	0	0
Dehalogenimonas formicexedens NSZ-14	Bacteria	Chloroflexi	0	0	0	0	0	0	0	0	0	0	0	1	0	1	0	0	0	0	0	0	0	0	0	1	0	0	0	0	0	0	0	0	0	0	1	0	0	0	0	0	0	0	0	0	0	0	0
Dehalogenimonas lykanthroporepellens BL-DC-9	Bacteria	Chloroflexi	0	0	0	0	0	0	0	0	0	0	0	1	0	1	0	0	0	0	0	0	0	0	0	0	0	0	0	0	0	0	0	0	0	0	1	0	0	0	0	0	0	0	0	0	0	0	0
Dehalogenimonas sp. WBC-2	Bacteria	Chloroflexi	0	0	0	0	0	0	0	0	0	0	0	0	0	0	0	0	0	0	0	0	0	0	0	0	0	0	0	0	0	0	0	0	0	0	1	0	0	0	0	0	0	0	0	0	0	0	0
Deinococcus actinosclerus SJTR	Bacteria	Deinococcus-Thermus	2	0	2	0	0	0	0	0	0	0	0	13	0	0	2	0	0	0	1	0	0	0	0	1	0	0	0	0	1	1	0	0	1	0	1	0	2	1	0	0	0	0	0	0	0	0	0
Deinococcus deserti VCD115	Bacteria	Deinococcus-Thermus	1	3	1	0	0	0	0	0	0	0	0	15	0	0	3	0	0	0	1	0	0	0	0	1	0	0	0	0	0	1	0	0	0	0	2	0	0	3	0	0	0	0	0	0	0	0	0
Deinococcus ficus CC-FR2-10	Bacteria	Deinococcus-Thermus	1	1	2	0	0	0	0	0	0	0	0	14	0	0	2	0	0	1	1	0	1	0	0	1	0	0	0	0	0	1	0	0	2	0	0	0	1	2	0	0	0	0	0	0	0	0	0
Deinococcus geothermalis DSM 11300	Bacteria	Deinococcus-Thermus	1	2	2	0	1	0	1	0	0	0	0	12	0	1	0	0	0	0	1	0	1	0	0	1	0	0	0	0	0	0	0	0	1	0	0	0	1	2	0	0	0	0	0	0	0	0	1
Deinococcus gobiensis I-0	Bacteria	Deinococcus-Thermus	1	1	4	1	0	0	0	0	0	0	0	13	0	1	2	0	1	1	1	0	0	0	0	1	0	0	0	0	0	1	0	0	1	0	1	0	3	3	0	0	0	0	0	0	0	0	0
Deinococcus grandis ATCC 43672	Bacteria	Deinococcus-Thermus	4	0	8	0	2	0	0	0	2	0	0	26	0	0	6	0	2	0	2	0	0	0	0	2	0	0	0	0	2	0	0	0	2	0	0	0	4	2	0	0	0	0	0	0	0	0	0
Deinococcus irradiatisoli 17bor-2	Bacteria	Deinococcus-Thermus	2	2	2	1	1	0	0	0	0	0	0	12	0	2	1	0	1	0	1	0	0	0	0	0	0	0	0	0	0	0	0	0	0	0	3	0	0	2	0	0	0	0	0	0	0	0	0
Deinococcus maricopensis DSM 21211	Bacteria	Deinococcus-Thermus	1	2	2	0	0	0	0	0	0	0	0	13	0	1	3	0	3	0	0	0	0	0	0	1	0	0	0	2	1	0	0	0	0	0	0	0	0	6	0	0	0	0	0	0	0	1	0
Deinococcus metallilatus MA1002	Bacteria	Deinococcus-Thermus	0	2	1	0	0	0	0	0	0	0	0	11	0	1	0	0	1	0	1	0	1	0	0	0	0	0	1	0	0	0	1	1	1	0	1	0	0	2	0	0	0	0	0	0	0	0	0
Deinococcus peraridilitoris DSM 19664	Bacteria	Deinococcus-Thermus	2	7	4	2	0	0	0	0	0	0	0	15	0	2	1	0	1	1	0	0	0	0	0	1	1	0	0	0	1	0	0	0	0	0	4	0	1	7	0	0	0	0	0	0	0	2	1
Deinococcus proteolyticus MRP	Bacteria	Deinococcus-Thermus	1	0	1	0	0	0	0	0	0	0	0	4	0	0	0	0	0	0	0	0	3	0	0	0	0	0	0	0	0	1	0	0	0	0	0	0	0	0	0	0	0	0	0	0	0	0	0
Deinococcus puniceus DY1	Bacteria	Deinococcus-Thermus	1	0	1	0	0	0	0	0	0	0	0	12	0	0	0	0	0	0	1	0	0	0	0	0	0	0	0	0	1	0	0	0	0	0	0	0	0	1	0	0	0	0	0	0	0	0	0
Deinococcus radiodurans R1	Bacteria	Deinococcus-Thermus	0	0	1	0	0	0	0	0	0	0	0	11	0	0	0	0	0	1	0	0	0	0	0	0	0	0	0	0	0	0	0	0	0	0	0	0	0	0	0	0	0	0	0	0	0	0	0
Deinococcus soli Cha et al. 2016 N5	Bacteria	Deinococcus-Thermus	2	0	3	0	0	0	0	1	0	0	0	13	0	0	4	0	0	0	1	0	0	0	0	1	0	0	0	0	1	0	0	0	1	0	0	0	1	1	0	0	0	0	0	0	0	0	0
Deinococcus sp. S14-83 S14-83T	Bacteria	Deinococcus-Thermus	1	0	4	3	0	0	0	0	0	0	0	12	0	1	0	0	0	0	1	0	0	0	0	0	0	0	0	0	0	1	0	0	1	0	1	0	1	0	0	0	0	0	0	0	0	1	0
Deinococcus swuensis DY59	Bacteria	Deinococcus-Thermus	1	0	2	1	0	0	0	0	0	0	0	10	0	0	0	0	0	0	1	0	0	0	0	0	0	0	0	0	0	0	0	0	1	0	1	0	1	3	0	0	0	0	0	0	0	0	0
Deinococcus wulumuqiensis R12	Bacteria	Deinococcus-Thermus	0	0	1	0	0	0	0	0	0	0	0	12	0	0	0	0	0	0	1	0	1	0	0	0	0	0	0	0	0	0	0	0	0	0	0	0	0	0	0	0	0	0	0	0	0	0	0
Delftia acidovorans SPH-1	Bacteria	Proteobacteria	0	0	1	0	0	0	0	0	0	0	0	0	0	0	0	0	0	1	0	0	6	4	0	0	0	0	0	0	0	0	0	0	0	0	0	0	0	0	0	0	0	0	0	0	0	0	0
Delftia sp. HK171	Bacteria	Proteobacteria	0	0	1	0	0	0	0	0	0	0	0	0	0	0	0	0	0	0	0	0	5	2	0	0	0	0	0	0	0	0	0	0	0	0	0	0	0	0	0	0	0	0	0	0	0	0	0
Delftia tsuruhatensis CM13	Bacteria	Proteobacteria	0	0	1	0	0	0	0	0	0	0	0	0	0	0	0	0	0	1	0	0	7	6	0	0	0	0	0	0	0	0	0	0	0	0	0	0	0	0	0	0	0	0	0	0	0	0	0
Denitratisoma sp. DHT3	Bacteria	Proteobacteria	0	0	1	0	0	0	0	0	0	0	0	1	0	1	0	0	0	0	0	0	6	0	0	0	0	0	0	0	0	0	1	0	0	0	0	0	0	0	0	0	0	0	0	0	0	0	0
Denitrobacterium detoxificans NPOH1	Bacteria	Actinobacteria	0	0	0	0	0	0	0	0	0	0	0	0	0	0	0	0	0	0	0	0	0	0	1	0	0	0	0	0	0	0	0	0	0	0	0	0	0	0	0	0	0	0	0	0	0	0	0
Denitrovibrio acetiphilus DSM 12809	Bacteria	Deferribacteres	0	0	0	0	0	0	0	0	0	0	0	0	0	0	0	0	0	0	0	0	4	1	0	0	0	0	0	0	0	0	0	0	0	0	0	0	0	0	0	0	0	0	0	0	0	0	0
Dermabacter jinjuensis 32T	Bacteria	Actinobacteria	0	1	2	1	1	0	0	0	0	0	0	10	0	1	0	0	0	0	2	0	0	0	1	0	0	0	0	0	1	1	2	0	1	0	1	0	0	0	0	0	0	0	0	0	0	0	0
Dermabacter vaginalis AD1-86	Bacteria	Actinobacteria	0	1	2	1	1	0	0	0	0	0	0	11	0	1	0	0	1	0	3	0	0	0	1	0	0	0	0	0	2	1	2	0	1	0	2	0	0	0	0	0	0	0	0	0	0	0	0
Dermacoccus abyssi HZAU 226	Bacteria	Actinobacteria	0	0	1	0	0	0	0	0	0	0	0	9	0	1	0	0	0	0	0	0	7	0	1	0	0	0	0	0	0	0	0	0	0	0	0	0	0	0	0	0	0	0	0	0	0	0	0
Dermacoccus nishinomiyaensis M25	Bacteria	Actinobacteria	0	0	1	0	0	0	0	0	0	0	0	7	0	1	0	0	0	0	0	0	1	0	0	0	0	0	0	0	0	0	0	0	0	0	0	0	0	0	0	0	0	0	0	0	0	0	0
Dermatophilus congolensis NCTC13039	Bacteria	Actinobacteria	0	0	1	0	0	0	0	0	0	0	0	9	0	0	1	0	0	0	0	0	3	0	0	2	0	0	0	0	0	0	0	0	0	0	0	1	0	0	0	0	0	0	0	0	0	0	0
Desulfallas gibsoniae DSM 7213	Bacteria	Firmicutes	0	0	0	0	0	0	0	0	0	0	0	2	0	0	0	0	2	0	0	0	2	0	0	0	0	0	0	0	0	0	0	0	0	0	0	0	0	0	0	0	0	0	0	0	0	0	0
Desulfarculus baarsii DSM 2075	Bacteria	Proteobacteria	0	0	1	0	0	0	0	0	0	0	0	1	0	0	0	0	0	0	0	0	6	0	0	0	0	0	0	0	0	0	0	0	0	0	0	0	0	0	0	0	0	0	0	0	0	0	0
Desulfatibacillum alkenivorans AK-01	Bacteria	Proteobacteria	0	0	1	0	0	0	0	0	0	0	0	3	0	0	0	0	0	0	0	0	6	0	0	0	0	0	0	0	0	0	0	0	0	0	0	0	0	0	0	0	0	0	0	0	0	0	0
Desulfitobacterium dehalogenans ATCC 51507	Bacteria	Firmicutes	0	0	1	0	1	0	0	0	0	0	0	2	0	0	0	0	4	0	0	0	2	0	0	0	0	0	0	0	0	0	0	0	0	0	0	0	0	0	0	0	0	0	0	0	0	0	0
Desulfitobacterium dichloroeliminans LMG P-21439	Bacteria	Firmicutes	0	0	1	0	0	0	0	0	0	0	0	2	0	0	0	0	3	0	0	0	2	0	0	0	0	0	0	0	0	0	0	0	0	0	0	0	0	0	0	0	0	0	0	0	0	0	0
Desulfitobacterium hafniense	Bacteria	Firmicutes	3	5	9	1	0	0	0	0	2	0	0	19	0	1	0	0	0	0	0	0	3	0	0	0	1	0	0	2	2	3	0	1	1	0	1	0	2	7	0	0	0	0	0	1	0	3	0
Desulfitobacterium metallireducens DSM 15288 853-15A	Bacteria	Firmicutes	0	0	0	0	0	0	0	0	0	0	0	2	0	0	0	0	5	0	0	0	3	0	0	0	0	0	0	0	0	0	0	0	0	0	0	0	0	0	0	0	0	0	0	0	0	0	0
Desulfobacca acetoxidans DSM 11109	Bacteria	Proteobacteria	0	0	1	0	0	0	1	0	0	0	0	5	0	1	0	0	0	1	0	0	9	0	0	0	0	0	0	0	0	0	0	0	0	0	0	0	0	0	0	0	0	0	0	0	0	1	0
Desulfobacter hydrogenophilus AcRS1	Bacteria	Proteobacteria	0	0	1	0	0	0	0	0	0	0	0	5	0	0	0	0	0	0	0	0	6	1	0	0	0	0	0	0	0	0	0	0	0	0	0	0	0	0	0	0	0	0	0	0	0	0	0
Desulfobacterium autotrophicum HRM2	Bacteria	Proteobacteria	0	0	1	0	0	0	0	0	0	0	0	3	0	0	0	0	0	0	0	0	4	0	0	0	0	0	0	0	0	0	0	0	0	0	0	0	0	0	0	0	0	0	0	0	0	0	0
Desulfobacula toluolica Tol2	Bacteria	Proteobacteria	0	0	1	0	0	0	0	0	0	0	0	2	0	0	0	0	0	0	0	0	6	3	0	0	0	0	0	0	0	0	0	0	0	0	0	0	0	0	0	0	0	0	0	0	0	0	0
Desulfobulbus oralis ORNL	Bacteria	Proteobacteria	0	0	1	0	0	0	0	0	0	0	0	2	0	0	0	1	0	0	0	0	5	0	0	0	0	0	0	0	0	0	0	0	0	0	0	0	0	0	0	0	0	0	0	0	0	0	0
Desulfobulbus propionicus DSM 2032	Bacteria	Proteobacteria	1	0	1	0	1	0	0	0	0	0	0	2	0	0	0	1	1	0	0	0	6	0	0	1	0	0	0	0	0	0	0	0	0	0	0	0	0	0	0	0	0	0	0	0	0	0	0
Desulfocapsa sulfexigens DSM 10523	Bacteria	Proteobacteria	0	0	1	0	0	0	1	0	0	0	0	3	0	0	0	1	0	0	0	0	5	0	0	0	0	0	0	0	0	0	0	0	0	0	0	0	0	0	0	0	0	0	0	0	0	0	0
Desulfococcus multivorans DSM 2059	Bacteria	Proteobacteria	0	0	1	0	0	0	0	0	0	0	0	4	0	0	0	0	0	0	0	0	6	1	0	0	0	0	0	0	0	0	0	0	0	0	0	0	0	0	0	0	0	0	0	0	0	0	0
Desulfococcus oleovorans Hxd3	Bacteria	Proteobacteria	0	0	1	0	0	0	0	0	0	0	0	4	0	0	0	0	0	0	0	0	5	0	0	0	0	0	0	0	1	0	0	0	0	0	0	0	0	0	0	0	0	0	0	0	0	0	0
Desulfocurvibacter africanus subsp. africanus str. Walvis Bay	Bacteria	Proteobacteria	0	0	1	0	0	0	0	0	0	0	0	7	0	1	0	0	0	0	0	0	2	0	0	0	0	0	0	0	0	0	0	0	0	0	0	0	0	0	0	0	0	0	0	0	0	0	0
Desulfofarcimen acetoxidans DSM 771	Bacteria	Firmicutes	0	0	0	0	0	0	0	0	0	0	0	1	0	2	0	0	2	0	0	0	3	0	0	0	0	0	0	0	0	0	0	0	0	0	0	0	0	0	0	0	0	0	0	0	0	0	0
Desulfofundulus kuznetsovii DSM 6115	Bacteria	Firmicutes	0	0	0	0	0	0	0	0	0	0	0	2	0	1	0	0	1	0	0	0	4	0	0	0	0	0	0	0	0	0	0	0	0	0	0	0	0	0	0	0	0	0	0	0	0	0	0
Desulfoglaeba alkanexedens ALDC	Bacteria	Proteobacteria	0	0	1	0	0	0	0	0	0	0	0	7	0	0	0	1	0	0	0	0	3	0	0	0	0	0	0	0	0	0	0	0	0	0	0	1	0	0	0	0	0	0	0	0	0	0	0
Desulfohalobium retbaense DSM 5692	Bacteria	Proteobacteria	0	0	1	0	0	0	0	0	0	0	0	6	0	1	0	0	0	0	0	0	4	0	0	1	0	0	0	0	0	0	0	0	0	0	0	0	0	0	0	0	0	0	0	0	0	0	0
Desulfomicrobium baculatum DSM 4028	Bacteria	Proteobacteria	0	0	1	0	0	0	0	0	0	0	0	2	0	0	0	0	0	0	0	0	4	0	0	0	0	0	0	0	0	0	0	0	0	0	0	0	0	0	0	0	0	0	0	0	0	0	0
Desulfomicrobium orale DSM 12838	Bacteria	Proteobacteria	0	0	0	0	0	0	0	0	0	0	0	2	0	0	0	0	0	0	0	0	3	0	0	0	0	0	0	0	0	0	0	0	0	0	0	0	0	0	0	0	0	0	0	0	0	0	0
Desulfomonile tiedjei DSM 6799	Bacteria	Proteobacteria	0	0	2	0	0	0	0	0	0	0	0	4	0	1	0	0	0	0	0	0	6	0	0	0	0	0	0	0	0	0	0	0	0	0	0	0	0	0	0	0	0	0	0	0	0	0	0
Desulfonatronum thiodismutans MLF-1	Bacteria	Proteobacteria	0	0	0	0	0	0	0	0	0	0	0	4	0	0	0	0	0	0	0	0	3	0	0	0	0	0	0	0	0	0	0	0	0	0	0	0	0	0	0	0	0	0	0	0	0	0	0
Desulfosarcina alkanivorans PL12	Bacteria	Proteobacteria	0	0	1	0	0	0	0	0	0	0	0	4	0	0	0	0	0	0	0	0	8	0	0	0	0	0	0	0	0	0	1	0	0	0	0	0	0	0	0	0	0	0	0	0	0	0	0
Desulfosarcina ovata 28bB2T	Bacteria	Proteobacteria	0	0	1	0	1	0	0	0	0	0	0	5	0	0	0	2	0	0	0	0	11	0	0	0	0	0	0	0	0	0	0	0	0	0	0	0	0	0	0	0	0	0	0	0	0	0	0
Desulfosarcina widdelii PP31	Bacteria	Proteobacteria	0	0	1	0	0	0	0	0	0	0	0	4	0	0	0	1	0	0	0	0	9	1	0	0	0	0	0	0	0	0	1	0	0	0	0	0	0	0	0	0	0	0	0	0	0	0	0
Desulfosporosinus acidiphilus SJ4	Bacteria	Firmicutes	0	0	0	0	0	0	1	0	0	0	0	3	0	0	0	0	7	0	0	0	2	0	0	0	0	0	0	0	0	0	0	0	0	0	0	0	0	0	0	0	0	0	0	0	0	0	0
Desulfosporosinus meridiei DSM 13257	Bacteria	Firmicutes	0	0	1	0	0	0	0	0	0	0	0	0	0	0	0	0	6	0	0	0	2	0	0	0	0	0	0	0	0	0	0	0	0	0	0	0	0	0	0	0	0	0	0	0	0	0	0
Desulfosporosinus orientis DSM 765	Bacteria	Firmicutes	0	0	0	0	0	0	0	0	0	0	0	2	0	0	0	0	7	0	0	0	2	0	0	0	0	0	0	0	0	0	0	0	0	0	0	0	0	0	0	0	0	0	0	0	0	0	0
Desulfotalea psychrophila LSv54	Bacteria	Proteobacteria	1	0	1	0	0	0	0	0	0	0	0	0	0	0	0	0	0	0	0	0	7	0	0	0	0	0	0	0	0	0	0	0	0	0	0	0	0	0	0	0	0	0	0	0	0	0	0
Desulfotomaculum ferrireducens GSS09	Bacteria	Firmicutes	0	0	0	0	0	0	0	0	0	0	0	2	0	0	0	0	4	0	0	0	2	0	0	1	0	0	0	0	0	0	0	0	0	0	0	0	0	0	0	0	0	0	0	0	0	0	0
Desulfotomaculum nigrificans CO-1-SRB	Bacteria	Firmicutes	0	0	0	0	0	0	0	0	0	0	0	2	0	0	0	0	1	0	0	0	2	0	0	1	0	0	0	0	0	0	0	0	0	0	0	0	0	0	0	0	0	0	0	0	0	0	0
Desulfotomaculum reducens MI-1	Bacteria	Firmicutes	0	0	0	0	0	0	0	0	0	0	0	2	0	0	0	0	2	0	0	0	4	0	0	0	0	0	0	0	0	0	0	0	0	0	0	0	0	0	0	0	0	0	0	0	0	0	0
Desulfotomaculum ruminis DSM 2154	Bacteria	Firmicutes	0	0	0	0	0	0	0	0	0	0	0	2	0	0	0	0	2	0	0	0	4	0	0	1	0	0	0	0	0	0	0	0	0	0	0	0	0	0	0	0	0	0	0	0	0	0	0
Desulfovibrio alaskensis G20	Bacteria	Proteobacteria	0	0	1	0	0	0	0	0	0	0	0	4	0	0	0	0	0	0	0	0	4	1	0	0	0	0	0	0	0	0	0	0	0	0	0	0	0	0	0	0	0	0	0	0	0	0	0
Desulfovibrio carbinolicus DSM 3852	Bacteria	Proteobacteria	0	1	1	0	0	0	0	0	0	0	0	4	0	0	0	0	1	0	0	0	8	1	0	0	0	0	0	0	0	0	0	0	0	0	0	0	0	0	0	0	0	0	0	0	1	1	0
Desulfovibrio desulfuricans IC1	Bacteria	Proteobacteria	0	0	1	0	0	0	0	0	0	0	0	2	0	0	0	0	0	0	0	0	2	0	0	0	0	0	0	0	0	0	0	0	0	0	0	0	0	0	0	0	0	0	0	0	0	0	0
Desulfovibrio fairfieldensis CCUG 45958	Bacteria	Proteobacteria	0	0	1	0	0	0	0	0	0	0	0	2	0	0	0	0	0	0	0	0	5	1	0	0	0	0	0	0	0	0	0	0	0	0	0	0	0	0	0	0	0	0	0	0	0	0	0
Desulfovibrio gigas DSM 1382 = ATCC 19364	Bacteria	Proteobacteria	0	0	1	0	0	0	0	0	0	0	0	2	0	0	0	0	0	1	0	0	3	0	0	0	0	0	0	0	0	0	0	0	0	0	0	1	0	0	0	0	0	0	0	0	0	0	0
Desulfovibrio hydrothermalis AM13 = DSM 14728	Bacteria	Proteobacteria	0	0	1	0	0	0	0	0	0	0	0	2	0	0	0	0	0	0	0	0	3	0	0	0	0	0	0	0	0	0	0	0	0	0	0	0	0	0	0	0	0	0	0	0	0	0	0
Desulfovibrio magneticus RS-1	Bacteria	Proteobacteria	0	1	1	0	0	0	0	0	0	0	0	2	0	0	0	0	1	0	0	0	5	0	0	0	0	0	0	0	0	0	0	0	0	0	0	0	0	0	0	0	0	0	0	0	1	1	0
Desulfovibrio marinus CS1	Bacteria	Proteobacteria	0	0	1	0	0	0	0	0	0	0	0	9	0	2	0	0	0	0	0	0	6	0	0	0	0	0	0	0	0	0	0	0	0	0	0	0	0	0	0	0	0	0	0	0	0	0	0
Desulfovibrio salexigens DSM 2638	Bacteria	Proteobacteria	0	0	1	0	0	0	0	0	0	0	0	2	0	0	0	0	0	0	0	0	3	0	0	0	0	0	0	0	0	0	0	0	0	0	0	0	0	0	0	0	0	0	0	0	0	0	0
Desulfovibrio sp. G11	Bacteria	Proteobacteria	0	0	0	0	0	0	0	0	0	0	0	2	0	0	0	0	0	0	0	0	3	0	0	0	0	0	0	0	0	0	0	0	0	0	0	0	0	0	0	0	0	0	0	0	0	0	0
Desulfovibrio vulgaris str. Miyazaki F	Bacteria	Proteobacteria	0	0	1	0	0	0	0	0	0	0	0	2	0	0	0	0	0	0	0	0	7	0	0	0	0	0	0	0	0	0	0	0	0	0	0	0	0	0	0	0	0	0	0	0	0	0	0
Desulfurella acetivorans A63	Bacteria	Proteobacteria	1	0	0	0	0	0	0	0	0	0	0	0	0	0	0	0	1	0	0	0	2	0	0	0	0	0	0	0	0	0	0	0	0	0	0	0	0	0	0	0	0	0	0	0	0	0	0
Desulfurispirillum indicum S5	Bacteria	Chrysiogenetes	0	0	1	0	0	0	0	0	0	0	0	0	0	0	0	0	0	0	0	0	4	0	0	0	0	0	0	0	0	0	0	0	0	0	0	0	0	0	0	0	0	0	0	0	0	0	0
Desulfurivibrio alkaliphilus AHT 2	Bacteria	Proteobacteria	0	0	1	0	1	0	0	0	0	0	0	6	0	0	0	0	0	0	0	0	3	0	0	0	0	0	0	0	0	0	0	0	0	0	0	0	0	0	0	0	0	0	0	0	0	0	0
Desulfurobacterium thermolithotrophum DSM 11699	Bacteria	Aquificae	0	0	0	0	0	0	0	0	0	0	0	0	0	0	0	0	0	0	0	0	3	0	0	0	0	0	0	0	0	0	0	0	0	0	0	0	0	0	0	0	0	0	0	0	0	0	0
Desulfurococcus amylolyticus DSM 16532	Archaea	Crenarchaeota	1	0	0	0	0	0	0	0	0	0	0	1	0	0	0	0	0	0	0	0	0	0	0	0	0	0	0	0	0	0	0	1	1	0	0	0	0	0	0	0	0	0	0	0	0	0	0
Desulfurococcus mucosus DSM 2162	Archaea	Crenarchaeota	0	0	0	0	0	0	0	0	0	0	0	2	0	0	0	0	0	0	0	0	0	0	0	0	0	0	0	0	0	0	0	0	0	0	0	0	0	0	0	0	0	0	0	0	0	0	0
Desulfuromonas soudanensis	Bacteria	Proteobacteria	0	0	0	0	0	0	0	0	0	0	0	6	0	0	0	1	0	0	0	0	2	0	0	0	0	0	0	0	0	0	0	0	0	0	0	0	0	0	0	0	0	0	0	0	0	0	0
Desulfuromonas sp. AOP6	Bacteria	Proteobacteria	0	0	0	0	0	0	0	0	0	0	0	3	0	0	0	1	0	0	0	0	2	0	0	0	0	0	0	0	0	0	0	0	0	0	0	0	0	0	0	0	0	0	0	0	0	0	0
Devosia sp. Gsoil 520	Bacteria	Proteobacteria	1	3	4	2	1	0	0	0	0	0	0	5	0	0	1	0	0	0	1	0	3	1	1	0	0	0	1	0	0	0	1	0	0	0	1	0	1	0	0	0	0	0	0	0	0	1	0
Dialister hominis 5BBH33	Bacteria	Firmicutes	0	0	0	0	0	0	0	0	0	0	0	0	0	0	0	0	1	0	0	0	1	0	3	0	0	0	0	0	0	0	0	0	0	0	0	0	0	0	0	0	0	0	0	0	0	0	0
Dialister pneumosintes F0677	Bacteria	Firmicutes	0	0	0	0	0	0	0	0	0	0	0	0	0	0	0	0	0	0	0	0	1	0	1	0	0	0	0	0	0	0	0	0	0	0	0	0	0	0	0	0	0	0	0	0	0	0	0
Diaphorobacter polyhydroxybutyrativorans SL-205	Bacteria	Proteobacteria	0	0	1	0	0	0	0	0	0	0	0	0	0	1	0	0	0	0	0	0	6	2	0	0	0	0	0	0	0	0	0	0	0	0	0	0	0	0	0	0	0	0	0	0	0	0	0
Diaphorobacter sp. JS3050	Bacteria	Proteobacteria	0	0	1	0	0	0	0	0	0	0	0	0	0	1	0	0	0	0	0	0	7	0	0	0	0	0	0	0	0	0	0	0	0	0	0	0	0	0	0	0	0	0	0	0	0	0	0
Dichelobacter nodosus VCS1703A	Bacteria	Proteobacteria	0	0	1	0	0	0	0	0	0	0	0	0	0	0	0	0	0	0	0	0	4	0	0	0	0	0	0	0	0	0	0	0	0	0	0	0	0	0	0	0	0	0	0	0	0	0	0
Dickeya aquatica 174/2	Bacteria	Proteobacteria	4	1	3	0	1	0	1	0	0	0	0	2	0	0	0	0	0	2	0	0	4	0	0	0	0	2	0	0	1	1	1	0	2	0	0	0	1	1	0	0	0	0	0	0	0	0	0
Dickeya chrysanthemi Ech1591	Bacteria	Proteobacteria	5	1	3	0	1	0	1	0	0	0	0	2	0	0	0	0	0	1	0	0	6	1	0	0	0	4	0	0	1	1	1	0	1	0	0	0	1	2	0	0	0	0	0	0	0	0	0
Dickeya dadantii 3937	Bacteria	Proteobacteria	5	1	3	0	1	0	1	0	0	0	0	2	0	0	0	0	0	3	0	0	5	1	0	1	0	5	0	1	1	1	2	0	1	0	0	0	1	1	0	0	0	0	0	0	0	0	0
Dickeya dianthicola ME23	Bacteria	Proteobacteria	5	1	3	0	2	0	1	0	0	0	0	2	0	0	0	0	0	2	0	0	9	1	0	0	0	3	0	0	1	2	1	0	1	0	0	0	1	1	0	0	0	0	0	0	0	0	0
Dickeya fangzhongdai PA1	Bacteria	Proteobacteria	5	1	3	0	1	0	1	0	0	0	0	2	0	0	0	0	0	2	0	0	5	1	0	1	0	3	0	1	1	1	2	0	1	0	0	0	1	1	0	0	0	0	0	0	0	0	0
Dickeya paradisiaca Ech703	Bacteria	Proteobacteria	7	1	3	0	1	0	1	0	0	0	0	2	0	0	0	0	0	1	0	0	4	1	0	0	0	2	0	1	1	1	2	0	1	0	1	0	0	0	0	0	0	0	0	0	0	0	0
Dickeya solani IFB0231	Bacteria	Proteobacteria	5	1	3	0	1	0	1	0	0	0	0	2	0	0	0	0	0	2	0	0	5	1	0	1	0	4	0	1	1	1	2	0	1	0	0	0	1	1	0	0	0	0	0	0	0	0	0
Dickeya sp. NCPPB 569	Bacteria	Proteobacteria	3	1	3	0	0	0	1	0	0	0	0	2	0	0	0	0	0	0	0	0	7	1	0	0	0	1	0	0	1	1	2	0	1	0	0	0	0	0	0	0	0	0	0	0	0	0	0
Dickeya zeae Ech586	Bacteria	Proteobacteria	4	1	3	0	1	0	1	0	0	0	0	2	0	0	0	0	0	1	0	0	6	0	0	0	0	2	0	1	1	1	2	0	1	0	0	0	1	0	0	0	0	0	0	0	0	0	0
Dictyoglomus thermophilum H-6-12	Bacteria	Dictyoglomi	2	4	5	6	5	0	0	0	1	1	1	1	0	0	1	0	1	0	1	0	0	0	0	2	0	1	1	0	3	1	0	0	1	0	0	1	1	2	1	0	0	0	0	0	0	2	0
Dictyoglomus turgidum DSM 6724	Bacteria	Dictyoglomi	2	3	5	5	5	0	0	0	2	1	1	2	0	0	1	0	1	0	1	0	0	0	0	2	0	1	1	0	4	1	0	0	1	0	1	1	1	1	1	0	0	0	0	0	0	2	0
Dietzia lutea YIM 80766	Bacteria	Actinobacteria	1	0	1	0	0	0	0	0	0	0	0	7	0	1	1	0	0	0	0	0	5	0	1	0	0	0	1	0	0	0	0	0	0	0	0	0	0	1	0	0	0	0	0	0	0	0	0
Dietzia psychralcaliphila ILA-1	Bacteria	Actinobacteria	2	0	0	0	0	0	0	0	0	0	0	7	0	0	0	0	0	0	0	0	5	0	1	1	0	0	0	0	0	0	0	0	0	0	0	0	0	1	0	0	0	0	0	0	0	0	0
Dietzia sp. JS16-p6b	Bacteria	Actinobacteria	2	0	2	0	0	0	0	0	0	0	0	5	0	1	0	0	0	0	0	0	4	0	1	1	0	0	0	0	0	0	0	0	0	0	0	0	0	1	0	0	0	0	0	0	0	0	0
Dietzia timorensis ID05-A0528	Bacteria	Actinobacteria	0	0	3	0	0	0	0	0	0	0	0	2	0	0	0	0	0	0	0	0	6	0	1	0	0	0	0	0	1	0	0	0	0	0	0	2	0	0	0	0	0	0	0	0	0	0	0
Dinoroseobacter shibae DFL 12 = DSM 16493	Bacteria	Proteobacteria	1	0	1	1	0	0	0	0	0	0	0	3	0	0	0	0	0	0	0	0	8	0	1	0	0	0	0	0	0	0	0	0	0	0	1	0	1	0	0	0	0	0	0	0	0	0	0
Dokdonella koreensis DS-123	Bacteria	Proteobacteria	0	0	1	0	0	0	0	0	0	0	0	0	0	1	0	1	0	0	0	0	4	0	0	0	0	0	0	0	0	0	0	0	0	0	0	0	0	0	0	0	0	0	0	0	0	0	0
Dokdonia donghaensis DSW-1	Bacteria	Bacteroidetes	0	0	1	0	2	0	0	0	0	0	0	4	0	0	1	0	0	0	1	0	2	0	0	0	0	0	0	0	1	1	0	0	1	1	0	0	0	0	0	0	0	0	0	0	0	0	0
Dokdonia sp. MED134	Bacteria	Bacteroidetes	0	0	1	0	2	0	0	0	0	0	0	4	0	0	1	0	0	0	1	0	2	0	0	0	0	0	0	0	1	1	0	0	0	1	0	0	0	0	0	0	0	0	0	0	0	0	0
Dolichospermum compactum NIES-806	Bacteria	Cyanobacteria	0	0	1	0	0	0	0	0	0	0	0	3	0	0	0	0	0	0	0	0	1	1	0	0	0	0	0	0	0	0	0	0	0	0	1	0	0	0	0	0	0	0	0	0	0	0	0
Dolichospermum flos-aquae CCAP 1403/13F	Bacteria	Cyanobacteria	0	0	1	0	1	0	0	0	0	0	0	4	0	0	0	0	0	0	0	0	1	2	0	0	0	0	0	0	0	0	0	0	0	0	1	0	0	0	0	0	0	0	0	0	0	0	0
Dolichospermum sp. UHCC 0315A	Bacteria	Cyanobacteria	0	0	1	0	1	0	0	0	0	0	0	4	0	0	0	0	2	0	0	0	1	1	0	0	0	0	0	0	0	0	0	0	0	0	1	0	0	0	0	0	0	0	0	0	0	0	0
Dolosigranulum pigrum KPL1934_CDC4709-98	Bacteria	Firmicutes	3	2	1	0	0	0	0	0	0	0	0	7	0	0	0	0	0	0	4	0	1	0	0	0	0	0	2	0	0	1	2	0	0	0	1	0	0	0	0	0	0	0	0	0	0	0	0
DPANN group archaeon LC1Nh	Archaea	unclassified Archaea	1	0	0	0	0	0	0	0	0	0	0	0	0	1	0	0	0	0	0	0	0	0	0	0	0	0	0	0	0	0	0	0	0	0	0	0	0	0	0	0	0	0	0	0	0	0	0
Draconibacterium orientale FH5	Bacteria	Bacteroidetes	0	14	14	0	7	0	1	3	2	0	0	6	0	1	3	0	2	0	4	0	3	0	0	3	1	2	9	4	1	3	2	1	3	0	0	0	0	32	0	0	0	0	0	0	0	5	0
Draconibacterium sp. M1	Bacteria	Bacteroidetes	0	10	12	0	3	0	1	2	2	0	0	12	0	1	4	0	1	0	1	0	3	0	0	0	1	1	7	1	1	5	0	0	1	0	0	0	1	21	0	0	0	0	0	0	0	4	0
Duganella sp. GN2-R2	Bacteria	Proteobacteria	1	6	5	0	1	0	1	1	1	0	1	11	0	0	2	0	0	1	1	0	4	1	0	1	1	5	0	1	3	1	0	4	0	0	0	1	0	8	0	0	0	0	0	0	0	1	0
Duncaniella sp. B8	Bacteria	Bacteroidetes	0	5	6	0	4	0	0	0	3	0	0	4	0	0	1	0	0	0	0	0	3	2	1	2	1	7	0	0	4	1	1	1	2	0	0	0	0	10	0	0	0	0	0	0	0	1	0
Dyadobacter fermentans DSM 18053	Bacteria	Bacteroidetes	1	3	2	0	2	0	0	3	1	0	0	15	0	0	2	0	1	0	3	0	3	0	1	3	0	3	3	3	1	1	3	0	2	1	0	1	0	12	1	0	0	0	0	0	0	0	0
Dyella japonica A8	Bacteria	Proteobacteria	1	2	4	0	0	0	1	1	0	0	0	2	0	1	0	2	3	0	4	0	3	0	0	0	2	0	3	0	1	0	0	0	1	1	0	1	1	0	0	0	0	0	0	0	1	0	0
Dyella jiangningensis SBZ 3-12	Bacteria	Proteobacteria	1	4	5	0	1	0	0	1	1	0	0	7	0	1	0	2	3	2	3	0	5	1	0	0	1	0	3	1	1	0	0	1	1	1	0	1	0	5	0	0	0	0	0	0	1	0	0
Dyella sp. M7H15-1	Bacteria	Proteobacteria	0	0	2	0	0	0	0	0	0	0	0	5	0	0	1	2	1	0	0	0	7	2	0	0	0	0	0	0	0	0	0	0	0	1	0	0	0	0	0	0	0	0	0	0	0	0	0
Dyella thiooxydans ATSB10	Bacteria	Proteobacteria	1	1	6	0	1	0	0	0	0	0	0	6	0	1	2	2	2	0	1	0	6	0	0	0	1	0	2	1	3	0	0	1	0	2	0	0	1	4	0	0	0	0	0	0	0	0	0
Dysgonomonas sp. HDW5B	Bacteria	Bacteroidetes	0	17	12	0	6	0	0	1	1	0	0	4	0	0	1	0	1	2	6	0	3	0	2	3	1	8	7	3	2	2	1	1	0	0	0	0	1	13	0	0	0	0	0	0	0	2	0
Dysosmobacter welbionis J115	Bacteria	Firmicutes	0	0	1	1	0	0	0	0	0	0	0	2	0	0	0	0	3	0	0	0	1	0	1	0	0	0	0	0	0	0	0	0	0	0	0	0	0	0	0	0	0	0	0	0	0	0	0
Echinicola sp. LN3S3	Bacteria	Bacteroidetes	0	15	5	0	4	0	0	2	3	0	0	1	0	1	4	0	0	0	8	0	4	0	0	0	0	7	8	2	4	2	3	0	0	0	0	0	0	30	0	0	0	0	0	0	0	2	0
Echinicola strongylocentroti MEBiC08714	Bacteria	Bacteroidetes	0	20	6	0	3	0	0	2	3	0	0	1	0	1	4	0	0	0	7	0	4	1	0	0	0	8	15	1	4	2	2	0	0	0	0	1	0	21	0	0	0	0	0	0	0	2	0
Echinicola vietnamensis DSM 17526	Bacteria	Bacteroidetes	0	14	6	0	5	0	0	2	3	0	0	1	0	1	4	0	0	0	7	0	4	0	0	0	0	8	5	1	4	2	3	0	0	0	0	0	0	30	0	0	0	0	0	0	0	2	0
Ectothiorhodospira sp. BSL-9	Bacteria	Proteobacteria	0	0	1	0	0	0	0	0	0	0	0	4	0	1	0	0	0	0	0	0	4	0	0	0	0	0	0	0	0	0	0	0	0	0	0	0	0	0	0	0	0	0	0	0	0	0	0
Ectothiorhodospiraceae bacterium 2226	Bacteria	Proteobacteria	0	0	1	0	0	0	0	0	0	0	0	5	0	1	0	0	0	0	0	0	7	0	0	0	0	0	0	0	0	0	0	0	0	0	0	0	0	0	0	0	0	0	0	0	0	0	0
Edaphobacter sp. 12200R-103	Bacteria	Acidobacteria	1	3	4	0	2	0	0	0	0	0	0	4	0	2	1	0	4	0	3	0	3	1	0	1	2	6	7	1	2	1	3	3	2	1	3	3	1	2	0	0	0	0	0	0	0	4	0
Edwardsiella anguillarum ET080813	Bacteria	Proteobacteria	1	2	4	2	0	0	1	0	0	0	0	4	0	0	0	0	1	0	1	0	10	1	0	0	0	0	0	0	0	0	1	0	0	0	0	0	0	0	0	0	0	0	0	0	0	0	0
Edwardsiella hoshinae ATCC 35051	Bacteria	Proteobacteria	1	1	4	2	0	0	1	0	0	0	0	6	0	0	0	0	0	0	1	0	5	0	0	0	0	0	0	0	0	1	1	0	0	0	1	0	0	0	0	0	0	0	0	0	0	0	0
Edwardsiella ictaluri MS-17-156	Bacteria	Proteobacteria	1	1	3	2	0	0	1	0	0	0	0	4	0	0	0	0	3	0	1	0	9	0	0	0	0	0	0	0	0	0	0	0	0	0	0	0	0	0	0	0	0	0	0	0	0	0	0
Edwardsiella piscicida S11-285	Bacteria	Proteobacteria	2	2	4	2	0	0	1	0	0	0	0	4	0	0	0	0	0	0	1	0	9	1	0	0	0	0	0	0	1	0	1	0	0	0	0	0	0	0	0	0	0	0	0	0	0	0	0
Edwardsiella sp. LADL05-105	Bacteria	Proteobacteria	1	1	3	2	0	0	1	0	0	0	0	3	0	0	0	0	0	1	1	0	8	0	0	0	0	0	0	0	0	0	0	0	0	0	0	0	0	0	0	0	0	0	0	0	0	0	0
Edwardsiella tarda KC-Pc-HB1	Bacteria	Proteobacteria	1	1	2	3	0	0	1	0	0	0	0	4	0	0	0	0	0	0	1	0	7	1	0	0	0	0	0	0	1	0	0	0	0	0	0	0	0	0	0	0	0	0	0	0	0	0	0
Eggerthella lenta DSM 2243	Bacteria	Actinobacteria	0	1	0	0	0	0	0	0	0	0	0	0	0	0	0	0	0	0	0	0	0	0	1	0	0	0	0	0	0	0	0	0	0	0	0	0	0	0	0	0	0	0	0	0	0	0	0
Eggerthella sp. YY7918	Bacteria	Actinobacteria	0	1	1	0	0	0	0	0	0	0	0	0	0	0	0	0	0	0	0	0	0	0	2	0	0	0	0	1	0	0	0	0	0	0	0	0	0	0	0	0	0	0	0	0	0	0	0
Eggerthellaceae bacterium zg-1050	Bacteria	Actinobacteria	0	0	0	0	0	0	0	0	0	0	0	0	0	0	0	0	0	0	0	0	0	0	1	0	0	0	0	0	0	0	0	0	0	0	0	0	0	0	0	0	0	0	0	0	0	0	0
Egibacter rhizosphaerae EGI 80759	Bacteria	Actinobacteria	1	0	5	0	0	0	0	0	1	0	0	9	0	0	0	0	0	0	0	0	6	0	0	0	0	0	0	0	0	0	0	0	0	0	1	0	0	1	0	0	0	0	0	0	0	1	0
Ehrlichia ruminantium str. Gardel	Bacteria	Proteobacteria	0	0	0	0	0	0	0	0	0	0	0	0	0	0	0	0	0	0	0	0	0	0	0	0	0	0	0	0	0	0	0	0	0	0	0	0	0	0	0	0	0	0	0	0	0	0	0
Eikenella corrodens NCTC10596	Bacteria	Proteobacteria	0	0	1	0	0	0	0	0	0	0	0	0	0	0	0	0	0	0	0	0	3	0	0	0	0	0	0	0	0	0	0	0	0	0	0	0	0	0	0	0	0	0	0	0	0	0	0
Eikenella exigua PXX	Bacteria	Proteobacteria	0	0	1	0	0	0	0	0	0	0	0	0	0	0	0	0	0	0	0	0	4	0	0	0	0	0	0	0	0	0	0	0	0	0	0	0	0	0	0	0	0	0	0	0	0	0	0
Elizabethkingia anophelis FDAARGOS_134	Bacteria	Bacteroidetes	1	4	5	0	1	0	0	0	0	0	0	3	0	0	1	0	6	1	4	0	1	0	1	0	1	0	6	1	1	0	0	1	1	1	0	0	0	1	0	0	0	0	0	0	0	0	0
Elizabethkingia bruuniana G0146	Bacteria	Bacteroidetes	1	4	5	0	1	0	0	0	0	0	0	3	0	0	1	0	5	2	5	0	1	0	2	0	1	0	7	0	1	0	0	1	1	1	0	0	0	1	0	0	0	0	0	0	0	0	0
Elizabethkingia endophytica F3201	Bacteria	Bacteroidetes	1	4	5	0	1	0	0	0	0	0	0	3	0	0	1	0	6	2	4	0	2	0	1	0	1	0	8	0	1	0	0	1	1	1	0	0	0	1	0	0	0	0	0	0	0	0	0
Elizabethkingia meningoseptica NCTC10016	Bacteria	Bacteroidetes	0	4	4	0	0	0	0	0	0	0	0	4	0	0	1	0	5	1	4	0	1	0	1	0	1	0	6	1	1	0	1	1	1	1	0	0	0	1	0	0	0	0	0	0	0	0	0
Elizabethkingia miricola FL160902	Bacteria	Bacteroidetes	1	5	4	0	1	0	0	0	0	0	0	3	0	0	1	0	5	1	4	0	1	0	1	0	1	0	7	0	1	0	1	1	1	1	0	0	0	1	0	0	0	0	0	0	0	0	0
Elizabethkingia sp. 2-6	Bacteria	Bacteroidetes	1	4	5	0	1	0	0	0	0	0	0	3	0	0	1	0	6	1	4	0	1	0	1	0	1	0	7	0	1	0	0	1	0	1	0	0	0	1	0	0	0	0	0	0	0	0	0
Elizabethkingia ursingii G4123	Bacteria	Bacteroidetes	1	4	5	0	1	0	0	0	0	0	0	3	0	0	1	0	5	1	4	0	1	0	1	0	1	0	6	0	1	0	0	1	1	1	0	0	0	2	0	0	0	0	0	0	0	0	0
Elusimicrobium minutum Pei191	Bacteria	Elusimicrobia	0	0	2	0	0	0	0	0	0	0	0	1	0	0	0	0	0	0	0	0	0	0	0	0	0	0	0	0	0	0	0	0	0	0	0	0	0	0	0	0	0	0	0	0	0	0	0
Emcibacter congregatus ZYLT	Bacteria	Proteobacteria	1	0	5	0	0	0	0	0	0	0	0	2	0	1	0	0	0	0	1	0	2	0	0	0	0	0	0	0	0	0	0	0	0	0	0	0	0	0	0	0	0	0	0	0	0	0	0
Empedobacter brevis BCLYD2	Bacteria	Bacteroidetes	0	0	2	0	0	0	0	0	0	0	1	4	0	0	0	0	0	0	0	0	0	1	1	0	0	0	0	1	0	0	0	0	0	0	0	1	0	0	0	0	0	0	0	0	0	0	0
Emticicia oligotrophica DSM 17448	Bacteria	Bacteroidetes	0	1	4	0	0	0	0	1	2	0	0	7	0	0	2	0	1	2	3	0	3	0	1	0	2	1	3	2	0	1	3	0	1	2	0	1	0	7	0	0	0	0	0	0	0	2	0
Endomicrobium proavitum Rsa215	Bacteria	Elusimicrobia	0	0	0	0	0	0	0	0	0	0	0	1	0	0	0	0	0	0	0	0	1	0	0	1	0	0	0	0	0	0	0	0	0	0	0	0	0	0	0	0	0	0	0	0	0	0	0
endosymbiont of unidentified scaly snail isolate Monju	Bacteria	Proteobacteria	0	0	1	0	0	0	0	0	0	0	0	1	0	0	0	0	0	0	0	0	3	0	0	0	0	0	0	0	0	0	0	0	0	0	0	0	0	0	0	0	0	0	0	0	0	0	0
endosymbiont TC1 of Trimyema compressum	Bacteria	Firmicutes	0	0	0	0	0	0	0	0	0	0	0	0	0	0	0	0	0	0	0	0	1	0	2	0	0	0	0	0	0	0	0	0	0	0	0	0	0	0	0	0	0	0	0	0	0	0	0
Endozoicomonas montiporae CL-33	Bacteria	Proteobacteria	0	1	4	1	0	0	0	0	0	0	0	9	0	0	0	0	1	1	0	0	4	2	0	0	0	0	0	0	0	0	2	0	1	0	0	0	0	0	0	0	0	0	0	0	0	0	0
Ensifer adhaerens Corn53	Bacteria	Proteobacteria	1	2	2	2	1	0	1	1	0	0	0	4	0	0	2	0	0	1	2	0	9	1	3	2	0	1	0	0	0	1	1	0	0	0	0	0	1	1	0	0	0	0	0	0	0	0	0
Ensifer alkalisoli YIC4027	Bacteria	Proteobacteria	1	2	1	2	0	0	0	0	0	0	1	7	0	0	2	0	0	1	1	0	10	0	3	1	0	1	0	0	0	4	0	0	0	0	0	0	1	1	0	0	0	0	0	0	0	1	0
Ensifer sojae CCBAU 05684	Bacteria	Proteobacteria	1	2	1	2	0	0	0	0	0	0	1	7	0	1	4	0	0	0	0	0	6	2	3	1	0	1	0	0	0	1	1	0	0	0	0	0	0	1	0	0	0	0	0	0	0	1	0
Enterobacter asburiae LF7a	Bacteria	Proteobacteria	8	2	3	3	0	0	2	0	0	0	0	6	0	0	0	0	2	1	1	0	7	5	1	0	0	3	0	0	3	1	1	0	2	2	1	0	1	1	0	0	0	0	0	0	0	0	0
Enterobacter bugandensis 1367	Bacteria	Proteobacteria	5	2	3	3	1	0	1	0	0	0	0	11	0	0	0	0	4	1	1	0	7	4	0	0	0	0	0	0	3	2	0	0	2	2	2	0	0	2	0	0	0	0	0	0	0	0	0
Enterobacter cancerogenus MiY-F	Bacteria	Proteobacteria	8	1	2	3	1	0	1	0	0	0	0	11	0	1	0	0	2	1	1	0	7	6	0	0	0	0	0	0	4	0	0	0	0	2	2	0	0	1	0	0	0	0	0	0	0	0	0
Enterobacter chengduensis WCHECl-C4 = WCHECh050004	Bacteria	Proteobacteria	5	2	3	3	2	0	2	0	0	0	0	11	0	0	0	0	2	2	1	0	7	3	0	0	0	0	1	0	3	2	1	0	1	2	0	0	1	1	0	0	0	0	0	0	0	0	0
Enterobacter cloacae Res2010EC27	Bacteria	Proteobacteria	6	3	3	3	1	0	1	0	0	0	0	11	0	0	0	0	2	1	1	0	7	4	0	0	0	0	0	0	3	2	1	0	2	2	1	0	1	2	0	0	0	0	0	0	0	0	0
Enterobacter hormaechei subsp. steigerwaltii 34998	Bacteria	Proteobacteria	5	2	3	4	1	0	1	0	0	0	0	11	0	0	0	0	2	2	1	0	11	2	0	0	0	1	0	0	4	1	0	0	2	2	2	0	0	2	0	0	0	0	0	0	0	1	0
Enterobacter kobei EB_P8_L5_01.19	Bacteria	Proteobacteria	5	2	3	3	0	0	2	0	0	0	0	11	0	0	0	0	2	1	1	0	11	4	0	0	0	0	0	0	3	2	0	0	1	2	2	0	0	2	0	0	0	0	0	0	0	0	0
Enterobacter ludwigii I42	Bacteria	Proteobacteria	7	1	3	3	2	0	2	0	0	0	0	11	0	0	0	0	2	1	1	0	6	3	0	1	0	0	0	0	3	3	0	0	2	2	2	0	1	2	0	0	0	0	0	0	0	0	0
Enterobacter roggenkampii WCHER090065	Bacteria	Proteobacteria	6	2	3	3	1	0	2	0	0	0	0	11	0	0	0	0	2	1	1	0	9	5	0	0	0	0	0	0	3	3	1	0	2	2	2	0	0	2	0	0	0	0	0	0	0	0	0
Enterobacter sp. LU1	Bacteria	Proteobacteria	6	2	3	4	1	0	1	0	0	0	0	11	0	0	0	0	1	2	1	0	5	2	0	0	0	1	0	0	4	1	0	0	2	2	2	0	0	2	0	0	0	0	0	0	0	0	0
Enterobacteriaceae bacterium strain FGI 57	Bacteria	Proteobacteria	6	1	4	3	1	0	1	0	0	0	0	9	0	0	0	0	0	2	0	0	5	1	0	0	0	1	0	0	2	0	1	0	1	2	1	0	0	1	0	0	0	0	0	0	0	0	0
Enterocloster bolteae CBBP-2	Bacteria	Firmicutes	1	3	5	4	1	0	0	0	0	0	0	10	0	0	0	0	3	0	0	0	2	1	6	0	0	1	0	0	3	2	0	1	4	0	1	0	0	2	0	0	0	0	0	0	0	1	0
Enterocloster clostridioformis FDAARGOS_739	Bacteria	Firmicutes	3	4	3	2	0	0	0	0	0	0	0	9	0	0	0	0	2	0	0	0	2	1	2	1	0	3	0	0	3	3	1	0	3	0	0	0	3	1	0	0	0	0	0	0	0	0	0
Enterococcus avium 352	Bacteria	Firmicutes	18	1	2	3	0	0	1	0	0	0	0	9	0	0	0	0	0	0	0	0	6	0	2	0	0	0	0	0	0	4	1	1	0	0	0	2	0	1	0	0	0	0	0	0	0	0	0
Enterococcus casseliflavus EC291	Bacteria	Firmicutes	22	1	4	6	0	0	1	0	0	0	0	4	0	0	0	0	0	0	1	0	6	0	0	0	1	2	1	0	2	2	1	2	1	0	1	1	4	8	0	0	0	0	0	0	0	2	0
Enterococcus cecorum NCTC12421	Bacteria	Firmicutes	12	1	1	0	0	0	0	0	0	0	0	7	0	0	0	0	0	0	1	0	2	0	1	0	0	0	0	0	0	2	1	1	1	0	1	0	0	0	0	0	0	0	0	0	0	0	0
Enterococcus durans VREdu	Bacteria	Firmicutes	5	0	0	1	0	0	0	0	0	0	0	4	0	0	0	0	3	0	1	0	4	0	0	0	0	1	0	0	0	1	1	1	3	0	2	0	0	2	0	0	0	0	0	0	0	0	0
Enterococcus faecalis BFFF11	Bacteria	Firmicutes	7	1	1	2	0	0	0	0	0	0	0	4	0	0	3	0	3	0	1	0	2	0	2	0	0	0	0	0	2	1	1	3	2	0	1	0	0	0	0	0	0	0	0	0	0	0	0
Enterococcus faecium V1836	Bacteria	Firmicutes	11	3	2	1	0	0	0	0	0	0	0	5	0	0	0	0	0	0	1	0	5	0	1	0	0	2	0	0	0	2	0	0	2	0	2	0	0	2	0	0	0	0	0	0	0	1	0
Enterococcus gallinarum FDAARGOS_728	Bacteria	Firmicutes	16	3	3	2	0	0	0	0	0	0	0	6	0	0	0	0	2	0	2	0	1	0	1	0	0	1	3	1	2	1	1	3	3	0	3	0	3	4	0	0	0	0	0	0	0	2	0
Enterococcus gilvus CR1	Bacteria	Firmicutes	13	1	2	4	0	0	1	0	0	0	0	7	0	0	0	0	0	0	0	0	5	0	2	0	0	0	0	0	0	3	0	1	2	0	1	0	0	0	0	0	0	0	0	0	0	0	0
Enterococcus hirae R17	Bacteria	Firmicutes	12	1	2	1	0	0	0	0	0	0	0	4	0	0	0	0	3	0	2	0	3	0	2	0	0	0	4	0	0	1	0	1	1	0	2	0	0	0	0	0	0	0	0	0	0	0	0
Enterococcus mundtii QU 25 QU25	Bacteria	Firmicutes	10	2	0	2	0	0	0	0	0	0	0	4	0	0	0	0	5	1	1	0	3	0	1	0	0	1	0	0	1	1	0	1	2	0	3	0	2	4	0	0	0	0	0	0	0	2	0
Enterococcus rotai LMG 26678	Bacteria	Firmicutes	19	0	4	4	0	0	0	0	0	0	0	6	0	0	0	0	3	0	1	0	2	0	1	0	0	0	0	0	0	4	0	2	1	0	2	0	0	0	0	0	0	0	0	0	0	0	0
Enterococcus saigonensis VE80	Bacteria	Firmicutes	11	4	4	2	0	0	1	0	0	0	0	11	0	0	0	0	0	0	1	0	2	0	2	0	0	0	0	0	0	0	0	1	1	0	1	0	0	0	0	0	0	0	0	0	0	0	0
Enterococcus silesiacus LMG 23085	Bacteria	Firmicutes	24	0	5	5	0	0	0	0	0	0	0	6	0	0	0	0	3	0	1	0	3	0	1	0	0	0	0	0	1	1	0	2	1	0	2	0	0	1	0	0	0	0	0	0	0	0	0
Enterococcus sp. CR-Ec1	Bacteria	Firmicutes	23	3	8	4	1	0	0	0	0	0	0	4	0	0	0	0	0	0	2	0	2	0	1	0	1	4	3	1	2	2	0	2	4	0	5	0	5	12	0	0	0	0	0	0	0	3	0
Enterococcus thailandicus a523	Bacteria	Firmicutes	11	2	3	3	0	0	0	0	0	0	0	6	0	0	1	0	4	0	1	0	5	0	0	0	0	0	0	0	0	1	0	2	0	0	3	0	1	0	0	0	0	0	0	0	0	0	0
Entomoplasma freundtii BARC 318	Bacteria	Tenericutes	2	0	0	0	0	0	0	0	0	0	0	0	0	0	0	0	1	0	0	0	0	0	0	0	0	0	1	0	0	2	0	0	0	0	2	0	0	0	0	0	0	0	0	0	0	0	0
Entomoplasma luminosum	Bacteria	Tenericutes	9	0	0	0	0	0	0	0	0	0	0	0	0	0	0	0	0	0	0	0	0	0	0	0	0	0	0	0	0	0	0	0	0	0	3	0	0	0	0	0	0	0	0	0	0	0	0
Entomoplasma melaleucae M1	Bacteria	Tenericutes	0	0	0	0	0	0	0	0	0	0	0	0	0	0	0	0	0	0	0	0	0	0	0	0	0	0	0	0	0	0	0	0	0	0	0	0	0	0	0	0	0	0	0	0	0	0	0
Entomoplasma somnilux PYAN-1	Bacteria	Tenericutes	6	0	0	0	0	0	0	0	0	0	0	0	0	0	0	0	1	0	0	0	0	0	0	0	0	0	0	0	0	0	0	0	0	0	0	0	0	0	0	0	0	0	0	0	0	0	0
Ephemeroptericola cinctiostellae F02	Bacteria	Proteobacteria	0	0	2	0	0	0	0	0	0	0	0	4	0	0	0	0	0	0	0	0	7	0	0	0	0	0	0	0	0	0	0	0	0	0	0	0	1	0	0	0	0	0	0	0	0	0	0
Epibacterium mobile F1926	Bacteria	Proteobacteria	1	0	1	0	0	0	0	0	0	0	0	2	0	0	0	0	1	0	1	0	6	3	1	1	0	0	0	0	0	0	0	0	0	0	0	0	0	0	0	0	0	0	0	0	0	0	0
Epidermidibacterium keratini EPI-7	Bacteria	Actinobacteria	0	0	1	0	0	0	0	0	0	0	0	4	0	1	0	0	0	0	0	0	3	0	0	0	0	0	0	0	0	0	0	0	0	0	0	0	0	0	0	0	0	0	0	0	0	0	0
Ereboglobus luteus Ho45	Bacteria	Verrucomicrobia	1	13	3	0	0	0	0	0	1	0	0	2	0	0	1	0	0	0	1	0	1	0	0	0	1	14	3	1	2	1	8	1	3	0	2	3	0	15	0	0	0	0	0	0	2	1	0
Erwinia amylovora TS3238	Bacteria	Proteobacteria	2	1	2	0	0	0	1	0	0	0	0	5	0	1	0	0	0	1	1	0	6	0	0	0	0	1	0	0	0	1	0	0	0	2	0	0	0	2	0	0	0	0	0	0	0	0	0
Erwinia billingiae TH88	Bacteria	Proteobacteria	4	1	2	0	0	0	1	0	0	0	0	8	0	1	0	0	0	1	2	0	6	3	0	0	0	1	0	0	2	1	0	0	0	2	0	0	1	1	0	0	0	0	0	0	0	0	0
Erwinia gerundensis EM595	Bacteria	Proteobacteria	4	2	3	1	1	0	1	0	0	0	0	10	0	2	0	0	0	0	0	0	6	3	0	0	0	0	0	0	1	2	0	0	0	1	0	0	1	1	0	0	0	0	0	0	0	0	0
Erwinia persicina B64	Bacteria	Proteobacteria	6	1	2	2	0	0	1	0	0	0	0	8	0	1	0	0	0	0	0	0	7	4	0	0	0	1	0	0	0	2	0	0	0	2	0	0	1	1	0	0	0	0	0	0	0	0	0
Erwinia pyrifoliae DSM 12163	Bacteria	Proteobacteria	1	1	2	0	0	0	1	0	0	0	0	4	0	0	0	0	0	3	1	0	5	1	0	0	0	1	0	0	0	2	0	0	0	2	0	0	0	1	0	0	0	0	0	0	0	0	0
Erwinia sp. J780	Bacteria	Proteobacteria	7	1	3	1	1	0	1	0	0	0	0	8	0	1	0	0	0	1	2	0	5	2	0	0	0	0	0	0	0	1	0	0	0	2	0	0	1	1	0	0	0	0	0	0	0	0	0
Erwinia tasmaniensis Et1/99	Bacteria	Proteobacteria	1	1	2	1	0	0	1	0	0	0	0	5	0	0	0	0	0	0	0	0	7	1	0	0	0	1	0	0	0	3	0	0	0	2	0	0	0	1	0	0	0	0	0	0	0	0	0
Erwinia tracheiphila MDcuke	Bacteria	Proteobacteria	2	1	2	0	1	1	0	0	0	0	0	1	0	0	0	0	0	1	1	0	10	6	0	0	0	0	0	0	0	1	1	0	0	2	0	0	0	0	0	0	0	0	0	0	0	0	0
Erysipelothrix larvae LV19	Bacteria	Firmicutes	16	1	2	4	0	0	0	0	0	0	0	5	0	0	0	0	1	0	0	0	0	0	1	0	0	0	0	0	0	1	0	0	0	0	0	0	0	0	0	0	0	0	0	0	0	0	0
Erysipelothrix rhusiopathiae ZJ	Bacteria	Firmicutes	1	1	0	1	0	0	0	0	0	0	0	0	0	0	1	0	1	0	3	0	1	0	1	0	0	0	0	0	0	0	1	0	0	0	1	0	0	0	0	0	0	0	0	0	0	0	0
Erysipelothrix sp. HDW6B	Bacteria	Firmicutes	3	1	1	3	0	0	0	0	0	0	0	7	0	0	0	0	1	0	1	0	0	0	0	0	0	0	0	1	1	1	0	0	0	0	1	0	0	0	0	0	0	0	0	0	0	0	0
Erysipelotrichaceae bacterium I46	Bacteria	Firmicutes	21	0	1	3	0	0	0	0	0	0	0	5	0	0	0	0	0	0	0	0	3	0	2	0	0	0	0	0	0	1	0	0	0	0	2	0	0	1	0	0	0	0	0	0	0	0	0
Erythrobacter atlanticus s21-N3	Bacteria	Proteobacteria	0	0	1	0	0	0	0	0	0	0	0	0	0	1	0	0	0	0	0	0	7	2	1	0	0	0	0	0	0	0	0	0	0	0	0	0	0	0	0	0	0	0	0	0	0	0	0
Erythrobacter aureus YH-07	Bacteria	Proteobacteria	0	0	2	0	0	0	0	0	0	0	0	0	0	1	0	0	0	0	0	0	7	1	1	0	0	0	0	0	0	0	0	0	0	0	0	0	0	0	0	0	0	0	0	0	0	0	0
Erythrobacter flavus VG1	Bacteria	Proteobacteria	0	0	3	0	0	0	0	0	0	0	0	2	0	1	0	0	0	0	0	0	4	3	1	0	0	0	0	0	0	0	0	0	0	0	0	0	0	1	0	0	0	0	0	0	0	0	0
Erythrobacter gangjinensis CGMCC1.15024	Bacteria	Proteobacteria	0	2	2	0	0	0	0	0	0	0	0	3	0	1	2	0	0	0	0	0	3	2	1	0	0	2	0	0	0	0	0	0	0	0	0	0	0	0	0	0	0	0	0	0	0	0	0
Erythrobacter litoralis HTCC2594	Bacteria	Proteobacteria	0	0	1	0	0	0	0	0	0	0	0	3	0	1	0	0	0	0	0	0	6	1	1	0	0	0	0	0	0	0	0	0	1	0	0	0	1	0	0	0	0	0	0	0	0	0	0
Erythrobacter sp. THAF29	Bacteria	Proteobacteria	0	0	4	0	1	0	0	0	2	0	0	3	0	1	2	0	0	0	0	0	5	2	1	0	0	0	0	0	0	0	0	0	1	0	0	0	1	0	0	0	0	0	0	0	0	0	0
Escherichia albertii NIAH_Bird_3	Bacteria	Proteobacteria	2	2	2	4	0	0	1	0	0	0	0	5	0	0	0	0	0	0	0	0	7	2	1	0	0	0	0	0	1	1	0	0	0	2	0	0	0	0	0	0	0	0	0	0	0	0	0
Escherichia coli Ecol_AZ146	Bacteria	Proteobacteria	2	3	2	2	0	0	1	0	0	0	0	7	0	0	0	0	1	1	0	0	8	3	1	0	0	0	0	1	2	1	1	0	0	2	1	0	0	0	0	0	0	0	0	0	0	0	0
Escherichia fergusonii HNCF11W	Bacteria	Proteobacteria	4	1	2	2	0	0	1	0	0	0	0	5	0	0	0	0	0	0	0	0	8	5	1	0	0	0	0	0	1	0	0	0	0	2	1	0	0	0	0	0	0	0	0	0	0	0	0
Escherichia marmotae HT073016	Bacteria	Proteobacteria	1	3	2	2	0	0	1	0	0	0	0	6	0	0	0	0	0	0	0	0	8	3	2	0	0	0	0	0	0	0	0	0	0	2	0	0	1	0	0	0	0	0	0	0	0	0	0
Escherichia sp. SCLE84	Bacteria	Proteobacteria	4	3	2	2	0	0	1	0	0	0	0	7	0	0	0	0	0	0	0	0	9	4	1	0	0	0	0	0	2	2	0	0	1	2	1	0	0	0	0	0	0	0	0	0	0	0	0
Ethanoligenens harbinense YUAN-3	Bacteria	Firmicutes	4	2	0	0	0	0	1	0	0	0	0	6	0	0	0	0	2	0	0	0	2	2	9	0	0	0	0	0	1	1	0	1	2	0	0	0	0	0	0	0	0	0	0	0	0	0	0
Eubacterium limosum SA11	Bacteria	Firmicutes	0	0	2	1	0	0	0	0	0	0	0	7	0	0	0	0	0	0	0	0	4	0	2	0	0	0	0	0	0	0	0	0	0	0	0	0	0	0	0	0	0	0	0	0	0	0	0
Eubacterium maltosivorans YI	Bacteria	Firmicutes	0	0	2	1	0	0	0	0	0	0	0	7	0	0	0	0	0	0	0	0	2	0	5	0	0	0	0	0	0	0	0	0	0	0	0	0	0	0	0	0	0	0	0	0	0	0	0
Eubacterium minutum ATCC 700079	Bacteria	Firmicutes	0	0	0	0	0	0	0	0	0	0	0	0	0	0	0	0	0	0	0	0	0	0	1	0	0	0	0	0	0	0	0	0	0	0	0	0	0	0	0	0	0	0	0	0	0	0	0
Eubacterium sulci ATCC 35585	Bacteria	Firmicutes	0	0	0	0	0	0	0	0	0	0	0	0	0	0	0	0	0	0	0	0	0	0	0	0	0	0	0	0	0	0	0	0	0	0	0	0	0	0	0	0	0	0	0	0	0	0	0
Euhalothece natronophila Z-M001	Bacteria	Cyanobacteria	0	0	1	0	0	0	0	0	0	0	0	7	0	0	0	0	0	0	0	0	1	0	0	0	0	0	0	0	0	0	0	0	0	0	1	0	0	0	0	0	0	0	0	0	0	0	0
Euzebya sp. DY32-46	Bacteria	Actinobacteria	2	0	2	0	0	0	0	0	0	0	0	12	0	1	1	0	1	0	0	0	8	0	0	0	0	0	0	0	2	0	0	0	1	0	0	0	1	0	0	0	0	0	0	0	0	0	0
Euzebyella marina RN62	Bacteria	Bacteroidetes	1	2	4	0	1	0	0	0	1	0	0	8	0	1	1	0	0	0	3	0	2	0	0	0	0	3	3	0	2	2	2	0	0	0	0	0	0	7	0	0	0	0	0	0	0	1	0
Exiguobacterium antarcticum B7 Eab7	Bacteria	Firmicutes	2	0	3	0	0	0	0	0	0	0	0	12	0	0	1	0	0	0	0	0	1	0	0	0	0	0	0	0	1	1	0	0	1	0	0	0	1	0	0	0	0	0	0	0	0	0	0
Exiguobacterium oxidotolerans N4-1P	Bacteria	Firmicutes	4	0	3	0	0	0	0	0	0	0	0	12	0	0	1	0	0	0	0	0	2	0	0	0	0	0	0	0	1	1	0	0	2	0	1	0	1	0	0	0	0	0	0	0	0	0	0
Exiguobacterium sibiricum 255-15	Bacteria	Firmicutes	1	0	3	0	0	0	0	0	0	0	0	12	0	0	0	0	0	0	0	0	1	0	0	0	0	0	0	0	1	1	0	0	1	0	0	0	2	0	0	0	0	0	0	0	0	0	0
Exiguobacterium sp. MH3	Bacteria	Firmicutes	4	0	2	1	0	0	0	0	0	0	0	11	0	0	1	0	0	0	0	0	1	0	0	0	0	0	0	0	1	1	0	0	1	0	0	0	1	0	0	0	0	0	0	0	0	0	0
Fabibacter pacificus 9dcg1	Bacteria	Bacteroidetes	0	1	5	0	3	0	0	0	0	0	0	7	0	1	2	0	1	0	2	0	4	0	0	1	0	1	0	0	2	0	0	0	0	1	0	0	0	1	0	0	0	0	0	0	0	0	0
Faecalibacterium prausnitzii APC918/95b	Bacteria	Firmicutes	3	8	2	1	0	0	0	0	0	0	0	6	0	0	0	0	0	0	0	0	1	0	1	0	0	3	0	0	1	1	1	0	1	0	0	0	0	1	0	0	0	0	0	0	0	0	0
Faecalibaculum rodentium Alo17	Bacteria	Firmicutes	6	1	0	1	2	0	0	0	0	0	0	7	0	0	0	0	0	0	1	0	1	0	0	0	0	0	0	0	0	4	0	0	2	0	1	0	0	0	0	0	0	0	0	0	0	0	0
Faecalitalea cylindroides T2-87	Bacteria	Firmicutes	3	0	0	0	0	0	0	0	0	0	0	1	0	0	0	0	0	0	0	0	2	0	0	0	0	0	0	0	0	0	0	0	0	0	0	0	0	0	0	0	0	0	0	0	0	0	0
Fastidiosipila sanguinis CCUG 47711	Bacteria	Firmicutes	0	6	4	0	1	0	0	0	0	0	0	9	0	0	2	0	4	0	1	0	0	0	0	0	0	0	3	2	3	1	2	0	3	0	1	0	1	1	0	0	0	0	0	0	0	0	0
Fermentimonas caenicola	Bacteria	Bacteroidetes	0	6	5	0	2	0	0	1	0	0	0	5	0	1	4	0	0	2	4	0	3	0	0	2	0	0	4	1	1	3	2	0	0	0	0	0	1	6	0	0	0	0	0	0	0	0	0
Ferrimonas balearica DSM 9799	Bacteria	Proteobacteria	0	0	1	0	0	0	0	0	0	0	0	4	0	0	0	0	1	0	1	0	8	0	0	0	0	0	0	0	1	0	0	0	0	0	0	0	0	0	0	0	0	0	0	0	0	0	0
Ferrimonas sp. S7	Bacteria	Proteobacteria	0	0	1	0	0	0	0	0	0	0	0	1	0	0	0	0	0	0	0	0	8	0	0	0	0	0	0	0	0	0	0	0	0	0	0	0	0	0	0	0	0	0	0	0	0	0	0
Ferriphaselus amnicola OYT1	Bacteria	Proteobacteria	0	0	2	0	1	0	1	0	0	0	0	1	0	0	0	0	0	0	1	0	4	0	0	0	0	0	0	0	0	0	1	0	0	0	0	0	0	0	0	0	0	0	0	0	0	0	0
Ferroglobus placidus DSM 10642	Archaea	Euryarchaeota	0	0	0	0	0	0	0	0	0	0	0	0	0	0	0	0	0	0	0	0	0	0	0	0	0	0	0	0	0	0	0	0	0	0	0	0	0	0	0	0	0	0	0	0	0	0	0
Ferroplasma acidarmanus fer1	Archaea	Euryarchaeota	2	0	0	0	0	0	0	0	0	0	0	0	0	3	0	0	0	0	0	0	0	0	0	0	0	0	0	0	0	0	0	0	0	0	0	0	0	0	0	0	0	0	0	0	0	0	0
Ferroplasma acidiphilum Y	Archaea	Euryarchaeota	1	0	0	0	0	0	0	0	0	0	0	0	0	3	0	0	0	0	0	0	0	0	0	0	0	0	0	0	1	0	0	0	0	0	1	0	0	0	0	0	0	0	0	0	0	0	0
Ferrovibrio terrae K5	Bacteria	Proteobacteria	0	0	1	0	0	0	0	0	0	0	0	0	0	1	0	2	0	0	0	0	3	0	0	0	0	0	0	0	0	0	0	0	0	0	0	0	0	0	0	0	0	0	0	0	0	0	0
Ferrovum myxofaciens	Bacteria	Proteobacteria	2	0	2	0	0	0	1	0	0	0	0	14	0	0	0	0	0	0	0	0	9	0	0	0	0	0	0	0	0	0	0	0	0	0	0	0	0	0	0	0	0	0	0	0	0	0	0
Fervidicoccus fontis Kam940	Archaea	Crenarchaeota	0	0	0	0	0	0	0	0	0	0	0	0	0	0	0	0	0	0	0	0	0	0	0	0	0	0	0	0	0	0	0	0	0	0	0	0	0	0	0	0	0	0	0	0	0	0	0
Fervidobacterium changbaicum CBS-1	Bacteria	Thermotogae	2	0	5	1	1	0	0	0	0	0	0	7	0	0	1	0	0	0	1	0	2	0	0	0	0	0	0	1	2	0	0	2	1	0	1	0	1	0	0	0	0	0	0	0	0	0	0
Fervidobacterium islandicum AW-1	Bacteria	Thermotogae	2	0	4	1	1	0	0	0	0	0	0	7	0	0	1	0	0	0	1	0	2	0	0	0	0	0	0	1	1	0	0	1	0	0	1	0	1	0	0	0	0	0	0	0	0	0	0
Fervidobacterium nodosum Rt17-B1	Bacteria	Thermotogae	2	0	2	1	1	0	0	0	0	0	0	7	0	0	2	0	0	0	1	0	2	0	0	0	0	0	0	1	1	0	0	0	1	0	1	0	1	0	0	0	0	0	0	0	0	0	0
Fervidobacterium pennivorans DSM 9078	Bacteria	Thermotogae	2	0	1	2	1	0	0	0	0	0	0	7	0	0	2	0	0	0	1	0	2	0	0	0	0	0	0	1	2	0	0	1	1	0	1	0	1	0	0	0	0	0	0	0	0	0	0
Fibrella aestuarina BUZ 2	Bacteria	Bacteroidetes	1	2	4	0	5	0	1	1	5	0	0	15	0	0	3	0	3	1	5	0	7	0	1	3	1	2	8	2	0	2	1	0	2	1	0	3	0	12	0	0	0	0	0	0	0	1	0
Fibrella sp. ES10-3-2-2	Bacteria	Bacteroidetes	3	5	4	0	3	0	1	2	6	0	0	15	0	0	4	0	1	2	5	0	8	0	1	3	0	2	3	3	0	1	1	1	1	1	0	1	0	17	0	0	0	0	0	0	0	2	0
Fibrobacter succinogenes subsp. succinogenes S85	Bacteria	Fibrobacteres	0	2	3	0	12	0	6	9	8	4	0	3	0	0	4	0	2	0	0	0	3	0	0	5	1	0	0	4	0	0	0	0	0	0	0	1	0	14	1	4	0	0	0	0	0	2	0
Fictibacillus arsenicus G25-54	Bacteria	Firmicutes	0	0	3	0	0	0	0	0	0	0	0	7	0	1	0	0	4	0	0	0	1	0	0	0	0	0	0	0	2	0	0	2	0	0	1	0	0	0	0	0	0	0	0	0	0	0	0
Fictibacillus phosphorivorans G25-29	Bacteria	Firmicutes	1	0	2	0	0	0	0	0	0	0	0	8	0	1	1	0	2	0	0	0	2	0	0	0	0	0	0	0	3	4	0	2	0	0	2	0	0	0	0	0	0	0	0	0	0	0	0
Filifactor alocis ATCC 35896	Bacteria	Firmicutes	0	0	0	0	0	0	0	0	0	0	0	0	0	0	0	0	0	0	0	0	3	0	0	0	0	0	0	0	0	0	0	0	0	0	0	0	0	0	0	0	0	0	0	0	0	0	0
Filimonas lacunae NBRC 104114	Bacteria	Bacteroidetes	1	19	10	0	4	0	0	0	2	0	1	8	0	1	3	0	2	0	1	0	2	0	2	1	3	12	5	3	5	0	2	5	2	1	0	2	0	23	0	0	0	0	0	0	0	5	0
Fimbriimonas ginsengisoli Gsoil 348	Bacteria	Armatimonadetes	2	9	2	2	10	0	0	3	1	0	0	5	0	0	2	0	4	0	5	0	3	0	1	4	2	1	11	1	5	1	0	2	5	0	5	1	2	9	3	0	0	0	0	0	1	6	1
Finegoldia magna FDAARGOS_764	Bacteria	Firmicutes	0	0	0	0	0	0	0	0	0	0	0	3	0	0	0	0	0	0	0	0	1	0	2	0	0	0	0	0	0	0	0	0	0	0	0	0	0	0	0	0	0	0	0	0	0	0	0
Firmicutes bacterium R50	Bacteria	Firmicutes	3	0	1	0	0	0	0	0	0	0	0	1	0	4	0	0	5	0	0	0	4	0	1	0	0	0	0	0	1	0	0	0	0	0	0	0	0	0	0	0	0	0	0	0	0	0	0
Fischerella sp. NIES-4106	Bacteria	Cyanobacteria	1	0	1	0	0	0	0	0	2	0	0	12	0	0	0	1	0	0	0	0	1	0	0	0	0	0	0	0	2	0	0	0	0	0	1	0	0	0	0	0	0	0	0	0	0	0	0
Flagellimonas maritima HME9304	Bacteria	Bacteroidetes	0	4	7	0	0	0	0	0	0	0	0	7	0	1	2	2	0	0	1	0	2	0	0	0	0	1	0	2	1	1	0	0	0	1	1	0	0	3	0	0	0	0	0	0	0	0	0
Flammeovirga pectinis L12M1	Bacteria	Bacteroidetes	0	20	10	0	8	0	1	3	1	0	0	13	2	1	16	0	4	2	2	0	4	0	2	1	0	0	3	3	2	0	0	0	0	0	0	0	0	3	0	0	0	1	1	0	3	3	0
Flammeovirga sp. MY04	Bacteria	Bacteroidetes	0	29	19	0	6	0	1	1	3	1	0	15	2	1	17	0	3	1	3	0	4	0	1	6	1	2	9	5	2	0	0	0	2	0	2	0	0	8	0	0	0	1	1	0	1	2	0
Flammeovirgaceae bacterium 311	Bacteria	Bacteroidetes	1	4	8	0	6	0	1	3	4	0	0	11	0	3	2	0	0	0	1	0	4	0	0	5	1	2	0	3	4	0	0	0	2	3	0	0	0	17	0	0	0	0	0	0	0	4	0
Flaviflexus salsibiostraticola KCTC 33148	Bacteria	Actinobacteria	0	0	0	1	0	0	0	0	0	0	0	9	0	2	0	0	0	0	0	0	3	0	0	0	0	0	0	0	0	0	0	0	0	0	0	0	0	0	0	0	0	0	0	0	0	0	0
Flaviflexus sp. H23T48	Bacteria	Actinobacteria	0	0	1	1	0	0	0	0	0	0	0	10	0	0	0	0	1	0	0	0	3	0	0	0	0	0	0	0	0	0	1	0	0	0	0	0	0	0	0	0	0	0	0	0	0	0	0
Flavihumibacter sp. SB-02	Bacteria	Bacteroidetes	0	6	5	0	0	0	0	1	0	0	0	9	0	0	2	0	1	0	2	0	1	0	2	0	1	2	5	2	2	0	2	1	0	1	0	0	0	5	0	0	0	0	0	0	0	2	0
Flavisolibacter ginsenosidimutans Gsoil 636	Bacteria	Bacteroidetes	1	17	5	0	1	0	0	1	1	0	0	10	0	1	2	0	1	1	5	0	3	0	1	0	3	10	5	3	2	1	3	1	3	1	0	0	0	17	0	0	0	0	0	0	0	2	0
Flavisolibacter tropicus LCS9	Bacteria	Bacteroidetes	0	5	4	0	3	0	0	1	0	0	0	11	0	0	2	0	2	0	5	0	3	1	1	0	0	2	3	2	0	1	1	0	0	2	0	0	0	4	0	0	0	0	0	0	0	0	0
Flavivirga eckloniae ECD14	Bacteria	Bacteroidetes	1	10	10	0	4	0	1	0	1	0	0	5	0	0	10	2	0	0	3	0	2	0	0	0	1	2	17	1	7	0	0	0	0	1	0	0	0	7	0	0	0	0	1	0	0	0	0
Flavobacteriaceae bacterium 10Alg115	Bacteria	Bacteroidetes	1	14	12	0	7	0	0	2	2	0	0	5	0	0	10	0	2	0	10	0	3	0	0	2	2	3	17	3	2	0	4	2	0	0	1	0	0	9	0	0	0	0	0	0	1	0	0
Flavobacterium album HYN0059	Bacteria	Bacteroidetes	1	0	5	0	4	0	0	0	0	0	0	9	0	1	4	0	0	1	0	0	2	0	1	2	1	0	0	3	1	2	0	0	0	0	0	0	0	1	0	0	0	0	0	0	0	0	0
Flavobacterium arcticum SM1502	Bacteria	Bacteroidetes	0	0	4	0	3	0	0	0	0	0	0	7	0	0	2	0	0	0	0	0	2	0	1	2	1	0	0	0	1	0	0	0	0	1	0	0	0	1	0	0	0	0	0	0	0	0	0
Flavobacterium branchiophilum FL-15	Bacteria	Bacteroidetes	0	0	3	0	0	0	0	1	0	0	0	4	0	0	1	0	0	0	0	0	2	0	1	0	0	1	0	2	1	1	0	0	0	1	0	0	0	0	0	0	0	0	0	0	0	0	0
Flavobacterium columnare C#2	Bacteria	Bacteroidetes	0	0	1	0	1	0	0	0	0	0	0	1	0	0	0	0	0	1	0	0	2	1	1	0	0	0	0	0	0	0	0	0	0	0	0	0	0	0	0	0	0	0	0	0	0	0	0
Flavobacterium commune PK15	Bacteria	Bacteroidetes	0	16	5	0	1	0	1	0	1	0	0	4	0	0	3	0	1	0	1	0	1	0	1	0	2	14	3	3	3	3	2	3	1	0	0	1	1	29	0	0	0	0	0	0	0	3	0
Flavobacterium crocinum HYN0056	Bacteria	Bacteroidetes	1	15	9	0	4	0	1	1	3	0	0	5	0	0	2	0	1	1	3	0	1	0	1	3	2	11	2	6	2	2	2	2	0	0	0	1	1	20	0	0	0	0	0	0	1	3	0
Flavobacterium faecale WV33	Bacteria	Bacteroidetes	0	16	10	0	1	0	0	0	5	0	1	7	0	1	14	0	0	0	0	0	1	0	1	0	0	3	6	0	1	0	0	0	1	0	0	0	0	5	0	0	0	0	0	0	0	0	0
Flavobacterium gilvum EM1308	Bacteria	Bacteroidetes	0	15	12	0	0	0	0	0	0	0	0	7	0	0	0	0	2	0	8	0	2	0	1	0	1	8	11	0	2	0	2	4	1	0	0	0	1	13	0	0	0	0	0	0	0	3	0
Flavobacterium indicum GPTSA100-9 = DSM 17447	Bacteria	Bacteroidetes	0	1	1	0	0	0	0	0	0	0	0	3	0	0	0	0	0	2	1	0	2	0	1	0	0	0	0	0	0	0	0	0	0	0	0	0	0	0	0	0	0	0	0	0	0	0	0
Flavobacterium johnsoniae GSE09	Bacteria	Bacteroidetes	1	13	11	0	5	0	1	1	2	0	0	6	0	0	2	0	4	0	4	0	1	0	1	1	2	6	2	7	2	0	2	1	4	0	0	1	1	15	0	0	0	0	0	0	1	2	0
Flavobacterium magnum HYN0048	Bacteria	Bacteroidetes	1	1	3	0	2	0	0	0	0	0	0	6	0	0	2	0	0	0	1	0	2	0	1	0	0	0	0	2	2	0	0	0	0	0	0	0	0	1	0	0	0	0	0	0	0	0	0
Flavobacterium nackdongense	Bacteria	Bacteroidetes	0	12	10	0	8	0	0	1	2	0	0	6	0	0	5	3	0	0	3	0	1	0	1	3	4	2	4	3	3	0	0	0	1	0	0	1	0	14	0	0	0	0	0	3	2	1	0
Flavobacterium pallidum HYN0049	Bacteria	Bacteroidetes	1	1	4	0	2	0	0	0	0	0	0	6	0	0	2	0	0	0	1	0	2	0	1	0	0	0	0	2	2	0	0	0	0	0	0	0	0	1	0	0	0	0	0	0	0	0	0
Flavobacterium psychrophilum Z2	Bacteria	Bacteroidetes	1	3	7	0	3	0	0	0	0	0	0	4	0	1	3	0	0	0	0	0	2	0	1	1	1	1	1	3	2	0	0	0	0	0	0	1	0	2	0	0	0	0	0	0	0	1	0
Flavobacterium sangjuense GS03	Bacteria	Bacteroidetes	0	2	1	0	0	0	0	0	0	0	0	7	0	0	1	2	0	0	1	0	2	0	0	0	0	2	0	1	2	1	0	0	0	0	0	0	0	1	0	0	0	0	0	0	0	0	0
Flavobacterium sediminis MEBiC07310	Bacteria	Bacteroidetes	0	0	3	0	2	0	0	1	0	0	0	3	0	0	0	0	0	0	0	0	2	0	1	1	0	1	0	0	0	0	0	0	0	0	0	0	0	1	0	0	0	0	0	0	0	0	0
Flavobacterium sp. SLB02 SGTM	Bacteria	Bacteroidetes	1	15	16	0	4	0	1	0	3	0	1	6	0	0	5	0	6	0	5	0	1	0	1	2	2	7	3	8	3	2	1	1	4	1	0	1	1	16	0	0	0	0	0	0	1	4	0
Flavonifractor plautii YL31	Bacteria	Firmicutes	0	0	1	1	0	0	0	0	0	0	0	2	0	0	0	0	2	0	0	0	0	0	1	0	0	0	0	0	3	0	2	0	1	0	0	0	0	0	0	0	0	0	0	0	0	0	0
Flexistipes sinusarabici DSM 4947	Bacteria	Deferribacteres	0	0	1	0	0	0	0	0	0	0	0	1	0	0	0	0	0	0	0	0	4	0	0	0	0	0	0	0	0	0	0	0	0	0	0	0	0	0	0	0	0	0	0	0	0	0	0
Fluviibacterium aquatile SC52	Bacteria	Proteobacteria	1	0	1	1	0	0	0	0	0	0	0	3	0	0	0	0	0	0	0	0	5	0	1	0	0	0	0	0	0	0	0	0	0	0	0	0	1	0	0	0	0	0	0	0	0	0	0
Fluviicola taffensis DSM 16823	Bacteria	Bacteroidetes	0	1	3	0	1	0	0	0	0	0	0	0	0	0	2	0	0	0	1	0	3	0	1	0	0	0	1	0	0	0	0	0	0	0	0	0	0	0	0	0	0	0	0	0	0	0	0
Formosa agariphila KMM 3901	Bacteria	Bacteroidetes	1	14	7	0	3	0	0	0	0	0	0	5	0	1	9	2	0	0	1	0	2	0	1	3	0	2	5	2	3	0	0	0	0	0	0	3	0	2	0	0	0	0	0	0	0	0	0
Formosa sediminum PS13	Bacteria	Bacteroidetes	1	0	6	0	2	0	0	0	0	0	0	6	0	1	1	0	0	0	3	0	2	0	1	0	0	0	2	4	3	0	0	0	0	0	0	2	0	2	0	0	0	0	0	0	0	0	0
Formosa sp. Hel3_A1_48	Bacteria	Bacteroidetes	0	2	3	0	2	0	0	0	2	0	0	0	0	0	3	3	0	0	0	0	2	0	0	0	0	0	0	5	0	0	0	0	0	0	0	0	0	1	0	0	0	0	0	0	1	0	0
Francisella adeliensis FDC440	Bacteria	Proteobacteria	0	0	2	0	0	0	0	0	0	0	0	2	0	0	0	0	5	1	0	0	3	0	0	0	0	0	0	0	1	1	0	0	0	1	0	0	1	0	0	0	0	0	0	0	0	0	0
Francisella cf. tularensis subsp. novicida 3523	Bacteria	Proteobacteria	0	0	2	0	0	0	0	0	0	0	0	2	0	0	0	0	3	0	0	0	3	0	0	0	0	0	0	0	2	1	1	0	0	1	0	0	1	0	0	0	0	0	0	0	0	0	0
Francisella frigiditurris CA97-1460	Bacteria	Proteobacteria	0	1	2	0	0	0	0	0	0	0	0	2	0	0	0	0	2	1	0	0	3	0	0	0	0	0	0	0	1	0	1	0	0	1	0	0	0	0	0	0	0	0	0	0	0	0	0
Francisella hispaniensis FSC454 CCUG 58020	Bacteria	Proteobacteria	0	0	1	0	0	0	0	0	0	0	0	2	0	0	0	0	3	0	0	0	3	0	0	0	0	0	0	0	2	1	1	0	0	1	0	0	0	0	0	0	0	0	0	0	0	0	0
Francisella marina E103-15	Bacteria	Proteobacteria	0	0	1	0	0	0	0	0	0	0	0	2	0	0	0	0	5	2	1	0	4	0	0	0	0	0	0	0	1	1	0	0	0	1	0	0	0	0	0	0	0	0	0	0	0	0	0
Francisella noatunensis subsp. noatunensis FSC772	Bacteria	Proteobacteria	0	0	1	0	0	0	0	0	0	0	0	2	0	0	0	0	5	1	1	0	3	0	0	0	0	0	0	0	0	1	0	0	0	1	0	0	0	0	0	0	0	0	0	0	0	0	0
Francisella opportunistica PA05-1188	Bacteria	Proteobacteria	0	0	1	0	0	0	0	0	0	0	0	2	0	0	0	0	3	0	0	0	2	0	0	0	0	0	0	0	0	0	1	0	0	1	0	0	0	0	0	0	0	0	0	0	0	0	0
Francisella persica ATCC VR-331 FSC845	Bacteria	Proteobacteria	0	0	1	0	0	0	0	0	0	0	0	2	0	0	0	0	1	0	0	0	2	0	0	0	0	0	0	0	0	0	1	0	0	0	0	0	0	0	0	0	0	0	0	0	0	0	0
Francisella philomiragia subsp. philomiragia ATCC 25015 O#319L	Bacteria	Proteobacteria	0	0	1	0	0	0	0	0	0	0	0	2	0	0	0	0	8	1	1	0	4	0	0	0	0	0	0	0	1	1	0	0	0	1	0	0	1	0	0	0	0	0	0	0	0	0	0
Francisella salina TX077308	Bacteria	Proteobacteria	0	0	1	0	0	0	0	0	0	0	0	2	0	0	0	0	6	1	1	0	3	0	0	0	0	0	0	0	1	1	0	0	0	1	0	0	0	0	0	0	0	0	0	0	0	0	0
Francisella sp. FSC1006	Bacteria	Proteobacteria	0	0	2	0	0	0	0	0	0	0	0	2	0	0	0	0	5	1	0	0	4	0	0	0	0	0	0	0	0	1	0	0	0	1	0	0	0	0	0	0	0	0	0	0	0	0	0
Francisella tularensis subsp. tularensis SCHU S4	Bacteria	Proteobacteria	0	0	3	0	0	0	0	0	0	0	0	4	0	0	0	0	7	0	1	0	6	0	0	0	0	0	0	0	2	2	2	0	0	1	0	0	1	0	0	0	0	0	0	0	0	0	0
Francisella uliginis TX077310	Bacteria	Proteobacteria	0	0	2	0	0	0	0	0	0	0	0	2	0	0	0	0	5	2	0	0	5	0	0	0	0	0	0	0	1	1	1	0	0	1	0	0	1	0	0	0	0	0	0	0	0	0	0
Frankia alni ACN14a	Bacteria	Actinobacteria	0	0	2	0	0	2	0	0	0	0	0	10	0	5	2	0	0	0	0	0	4	0	1	0	1	0	0	2	0	0	0	0	0	0	0	0	0	1	0	0	0	0	0	0	0	0	0
Frankia casuarinae sp. CcI3	Bacteria	Actinobacteria	0	0	0	0	0	0	0	0	0	0	0	8	0	4	1	0	1	0	0	0	5	0	1	1	0	0	0	0	0	0	0	0	0	0	0	0	0	1	0	0	0	0	0	0	0	0	0
Frankia inefficax EuI1c	Bacteria	Actinobacteria	3	5	3	1	0	0	0	0	0	0	0	9	0	4	5	0	1	0	0	0	10	0	2	1	0	0	0	0	0	0	0	1	0	0	0	0	0	2	0	0	0	0	0	0	0	0	0
Frankia sp. EAN1pec	Bacteria	Actinobacteria	3	8	9	0	0	2	0	0	0	0	0	10	0	3	1	0	1	0	0	0	11	0	1	0	0	0	0	0	0	4	0	0	0	0	0	0	0	7	0	0	0	0	0	0	0	0	0
Frankia symbiont of Datisca glomerata 4085684	Bacteria	Actinobacteria	0	0	0	0	1	3	0	0	0	0	0	8	0	2	1	0	0	0	0	0	8	0	1	0	0	0	0	0	0	0	0	0	0	0	0	0	0	0	0	0	0	0	0	0	0	0	0
Frankineae bacterium MT45	Bacteria	Actinobacteria	2	1	8	1	0	0	0	0	0	0	0	10	0	4	6	0	0	0	0	0	7	0	0	2	0	0	0	0	0	0	0	0	1	0	0	0	0	0	0	0	0	0	0	0	0	0	0
Frateuria aurantia DSM 6220	Bacteria	Proteobacteria	0	0	1	0	0	0	3	0	0	0	0	0	0	2	0	0	0	0	0	0	4	1	0	0	1	2	0	0	0	2	0	1	0	0	0	1	0	0	0	0	0	0	0	0	0	0	0
Frederiksenia canicola HPA 21	Bacteria	Proteobacteria	0	0	1	0	0	0	0	0	0	0	0	3	0	0	0	0	0	0	0	0	3	1	0	0	0	0	0	0	0	1	2	1	0	0	0	0	0	0	0	0	0	0	0	0	0	0	0
Fremyella diplosiphon NIES-3275	Bacteria	Cyanobacteria	0	0	1	0	0	0	0	0	1	0	0	10	0	0	0	0	1	1	0	0	1	1	1	0	0	1	0	0	1	0	0	0	0	1	1	0	0	0	0	0	0	0	0	0	0	0	0
Fretibacterium fastidiosum SGP1	Bacteria	Synergistetes	0	0	0	0	0	0	0	0	0	0	0	1	0	0	0	0	0	0	0	0	1	0	0	0	0	0	0	0	0	0	0	0	0	0	0	0	0	0	0	0	0	0	0	0	0	0	0
Friedmanniella luteola DSM 21741	Bacteria	Actinobacteria	1	3	6	3	2	0	1	0	0	0	0	13	0	4	4	0	0	0	1	0	4	1	1	0	0	0	3	0	0	1	1	1	2	0	2	0	1	4	0	0	0	0	0	0	0	4	0
Friedmanniella sagamiharensis DSM 21743	Bacteria	Actinobacteria	3	5	6	3	2	1	1	0	3	0	0	16	0	4	0	0	0	0	1	0	4	0	2	0	0	0	1	0	1	1	1	0	2	0	1	0	1	3	0	0	0	0	0	0	0	3	0
Frischella perrara PEB0191	Bacteria	Proteobacteria	3	0	1	0	0	0	0	0	0	0	0	1	0	0	0	0	0	0	1	0	5	3	0	0	0	0	0	0	0	1	0	0	0	0	0	0	0	0	0	0	0	0	0	0	0	0	0
Frondihabitans sp. PAMC 28766	Bacteria	Actinobacteria	3	4	1	1	1	3	1	0	0	0	0	12	0	1	2	0	3	0	1	0	2	0	5	1	0	0	3	0	0	0	0	0	3	1	1	0	1	2	0	0	0	0	0	0	0	2	0
Fuerstia marisgermanicae NH11	Bacteria	Planctomycetes	0	1	0	0	1	0	0	0	2	0	0	6	0	0	1	0	0	0	0	0	0	0	0	1	0	0	0	0	0	1	8	0	0	0	0	0	0	1	0	0	0	0	0	0	0	0	0
Fulvimarina pelagi DSM 15513	Bacteria	Proteobacteria	0	0	1	0	0	0	1	0	0	0	0	2	0	1	0	0	0	0	0	0	2	0	0	0	0	0	0	0	0	0	0	0	0	0	0	0	0	0	0	0	0	0	0	0	0	0	0
Fusobacterium gonidiaformans ATCC 25563	Bacteria	Fusobacteria	0	0	0	0	0	0	0	0	0	0	0	1	0	0	0	0	0	0	0	0	0	0	0	0	0	0	0	0	0	0	0	0	0	0	0	0	0	0	0	0	0	0	0	0	0	0	0
Fusobacterium hwasookii ChDC F174	Bacteria	Fusobacteria	0	0	0	0	0	0	0	0	0	0	0	2	0	0	0	0	0	0	0	0	0	0	0	0	0	0	0	0	0	1	0	0	0	0	0	0	0	0	0	0	0	0	0	0	0	0	0
Fusobacterium mortiferum ATCC 9817	Bacteria	Fusobacteria	1	1	0	5	0	0	0	1	0	0	0	2	0	0	1	0	0	0	0	0	0	0	0	0	0	1	0	0	0	2	2	0	2	0	1	0	1	0	0	0	0	0	0	0	0	0	0
Fusobacterium necrophorum subsp. necrophorum ATCC 25286	Bacteria	Fusobacteria	0	0	0	0	0	0	0	0	0	0	0	2	0	0	0	0	0	0	0	0	1	0	0	0	0	0	0	0	0	0	0	0	0	0	0	0	0	0	0	0	0	0	0	0	0	0	0
Fusobacterium nucleatum subsp. polymorphum ChDC F306	Bacteria	Fusobacteria	0	0	0	0	0	0	0	0	0	0	0	2	0	0	0	0	0	0	0	0	2	0	0	0	0	0	0	0	0	1	0	0	0	0	0	0	0	0	0	0	0	0	0	0	0	0	0
Fusobacterium periodonticum KCOM 2555	Bacteria	Fusobacteria	0	0	0	0	0	0	0	0	0	0	0	2	0	0	0	0	0	0	0	0	1	0	0	0	0	0	0	0	0	0	0	0	0	0	0	0	0	0	0	0	0	0	0	0	0	0	0
Fusobacterium sp. oral taxon 203 W7671	Bacteria	Fusobacteria	0	0	0	0	0	0	0	0	0	0	0	2	0	0	0	0	0	0	0	0	0	0	0	0	0	0	0	0	0	0	0	0	0	0	0	0	0	0	0	0	0	0	0	0	0	0	0
Fusobacterium ulcerans NCTC12112	Bacteria	Fusobacteria	2	0	0	2	0	0	0	0	0	0	0	2	0	0	0	0	0	0	0	0	0	0	0	0	0	0	0	0	0	0	0	0	0	0	0	0	0	0	0	0	0	0	0	0	0	0	0
Fusobacterium varium NCTC10560	Bacteria	Fusobacteria	1	0	0	2	0	0	0	0	0	0	0	2	0	0	0	0	0	0	0	0	1	0	0	0	0	0	0	0	0	0	0	0	0	0	0	0	0	0	0	0	0	0	0	0	0	0	0
Gallibacterium anatis UMN179	Bacteria	Proteobacteria	0	1	1	0	0	0	0	0	0	0	0	3	0	0	0	0	0	0	0	0	4	2	0	0	0	0	0	0	1	1	0	0	0	0	0	0	0	0	0	0	0	0	0	0	0	0	0
Gallionella capsiferriformans ES-2	Bacteria	Proteobacteria	0	0	1	0	0	0	2	0	0	0	0	1	0	0	0	0	0	0	0	0	4	0	0	0	0	0	0	0	0	0	1	0	0	0	0	0	0	0	0	0	0	0	0	0	0	0	0
gamma proteobacterium SS-5	Bacteria	Proteobacteria	0	0	1	0	0	0	0	0	0	0	0	2	0	0	0	0	0	0	0	0	4	0	0	0	0	0	0	0	0	0	0	0	0	0	0	0	0	0	0	0	0	0	0	0	0	0	0
Gammaproteobacteria bacterium ESL0073	Bacteria	Proteobacteria	0	0	1	0	0	0	0	0	0	0	0	0	0	0	0	1	0	0	0	0	4	0	0	0	0	0	0	0	0	0	0	0	0	0	0	1	0	0	0	0	0	0	0	0	1	0	0
Gardnerella vaginalis HMP9231	Bacteria	Actinobacteria	0	2	0	0	0	0	0	0	0	0	0	10	0	0	0	0	0	0	1	0	1	0	2	0	0	0	1	0	2	0	1	0	0	0	1	0	0	1	0	0	0	0	0	0	0	0	0
Geitlerinema sp. PCC 7407	Bacteria	Cyanobacteria	0	0	1	0	0	0	0	0	0	0	0	6	0	0	0	0	0	0	0	0	1	0	0	0	0	0	0	0	1	0	0	0	0	1	1	0	0	0	0	0	0	0	0	0	0	0	0
Gemella haemolysans NCTC10459	Bacteria	Firmicutes	0	0	0	0	0	0	0	0	0	0	0	2	0	0	0	0	0	0	0	0	1	0	0	0	0	0	0	0	0	1	0	0	0	0	0	0	0	0	0	0	0	0	0	0	0	0	0
Gemella morbillorum NCTC11323	Bacteria	Firmicutes	0	0	0	0	0	0	0	0	0	0	0	2	0	0	0	0	0	0	0	0	1	0	0	0	0	0	0	0	0	1	0	0	0	0	0	0	0	0	0	0	0	0	0	0	0	0	0
Gemella sanguinis FDAARGOS_742	Bacteria	Firmicutes	0	0	0	0	0	0	0	0	0	0	0	2	0	0	0	0	0	0	0	0	1	0	0	0	0	0	0	0	0	1	0	0	0	0	0	0	0	0	0	0	0	0	0	0	0	0	0
Gemella sp. oral taxon 928 W2231	Bacteria	Firmicutes	0	0	0	0	0	0	0	0	0	0	0	2	0	0	0	0	0	0	0	0	1	0	0	0	0	0	0	0	0	0	0	0	0	0	0	0	0	0	0	0	0	0	0	0	0	0	0
Geminocystis sp. NIES-3709	Bacteria	Cyanobacteria	0	0	1	0	1	0	0	0	0	0	0	6	0	0	0	0	0	3	0	0	1	0	0	0	0	0	0	0	0	0	0	0	0	0	1	0	0	0	0	0	0	0	0	0	0	0	0
Gemmata massiliana	Bacteria	Planctomycetes	0	1	0	0	0	0	0	0	0	0	0	14	0	1	1	0	0	0	0	0	0	0	0	0	0	0	0	0	0	1	3	0	0	1	0	1	0	0	0	0	0	0	0	0	0	0	0
Gemmata obscuriglobus UQM 2246	Bacteria	Planctomycetes	0	2	0	0	0	0	0	0	1	0	0	8	0	2	1	0	0	0	0	0	0	1	0	0	0	0	0	0	0	1	3	0	0	1	0	0	0	0	0	0	0	0	0	0	0	0	0
Gemmata sp. SH-PL17	Bacteria	Planctomycetes	0	1	0	0	0	0	0	0	0	0	0	9	0	0	1	0	0	0	0	0	0	0	0	0	0	0	0	0	0	1	3	0	0	1	0	0	0	0	0	0	0	0	0	0	0	0	0
Gemmataceae bacterium PL17	Bacteria	Planctomycetes	0	1	0	0	1	0	0	0	0	0	0	11	0	2	1	0	0	0	0	0	0	0	0	0	0	0	0	0	0	1	1	0	0	1	0	1	0	0	0	0	0	0	0	0	0	0	0
Gemmatimonas aurantiaca T-27	Bacteria	Gemmatimonadetes	0	0	2	0	0	0	0	1	0	0	0	1	0	0	0	0	2	0	1	0	2	0	0	0	0	0	0	0	0	0	0	0	0	0	1	0	0	0	0	0	0	0	0	0	0	0	0
Gemmatimonas phototrophica AP64	Bacteria	Gemmatimonadetes	0	0	3	0	0	0	0	0	0	0	0	1	0	0	1	0	2	0	2	0	1	0	0	0	0	0	1	1	0	0	1	0	0	1	1	0	0	0	0	0	0	0	0	0	0	0	0
Gemmatimonas sp. TET16	Bacteria	Gemmatimonadetes	0	0	5	0	0	0	0	1	0	0	0	1	0	0	1	0	1	0	2	0	3	0	0	1	0	0	1	0	0	0	0	0	0	0	1	0	0	0	0	0	0	0	0	0	0	0	0
Gemmatirosa kalamazoonesis KBS708	Bacteria	Gemmatimonadetes	1	6	8	0	1	0	0	3	2	0	0	14	0	1	2	0	6	0	4	0	6	1	0	1	3	6	4	0	4	0	1	0	1	2	1	1	0	10	1	0	0	0	0	0	0	4	0
Gemmobacter sp. HYN0069	Bacteria	Proteobacteria	1	1	1	0	0	0	0	0	0	0	0	6	0	0	4	0	0	0	0	0	9	1	1	0	0	0	0	0	0	0	0	0	1	0	0	0	1	0	0	0	0	0	0	0	0	0	0
Geoalkalibacter subterraneus Red1	Bacteria	Proteobacteria	0	0	1	0	0	0	0	0	0	0	0	6	0	0	0	0	0	0	0	0	3	0	0	0	0	0	0	0	0	0	0	0	0	0	0	0	0	0	0	0	0	0	0	0	0	0	0
Geobacillus genomosp. 3 JF8	Bacteria	Firmicutes	4	1	2	1	1	0	0	0	1	0	0	7	0	0	0	0	4	0	0	0	1	0	0	0	0	0	0	0	0	1	0	0	0	0	0	0	0	1	0	0	0	0	0	0	0	1	1
Geobacillus kaustophilus NBRC 102445	Bacteria	Firmicutes	4	1	0	1	1	0	0	0	0	0	0	6	0	0	0	0	3	0	0	0	1	0	0	0	0	0	0	0	0	0	0	0	1	0	0	0	1	0	0	0	0	0	0	0	0	0	0
Geobacillus lituanicus N-3	Bacteria	Firmicutes	3	0	1	1	0	0	0	0	0	0	0	8	0	0	0	0	1	0	0	0	1	0	0	0	0	0	0	0	0	1	0	0	0	0	0	0	0	0	0	0	0	0	0	0	0	0	0
Geobacillus sp. Y412MC61	Bacteria	Firmicutes	3	1	0	1	0	0	0	0	2	0	0	8	0	0	0	0	3	0	0	0	1	0	0	0	1	0	0	0	0	1	0	0	1	0	1	1	1	2	0	0	0	0	0	0	0	2	1
Geobacillus stearothermophilus B5	Bacteria	Firmicutes	2	0	1	1	0	0	0	0	0	0	0	7	0	0	0	0	2	0	0	0	1	0	0	0	0	0	0	0	1	1	0	0	0	0	0	0	0	0	0	0	0	0	0	0	0	0	0
Geobacillus subterraneus KCTC 3922	Bacteria	Firmicutes	4	1	1	1	0	0	0	0	0	0	0	7	0	0	0	0	3	0	0	0	1	0	0	0	0	0	0	0	1	1	0	0	0	1	1	0	0	0	0	0	0	0	0	0	0	0	0
Geobacillus thermocatenulatus KCTC 3921	Bacteria	Firmicutes	3	0	0	1	0	0	0	0	0	0	0	6	0	0	0	0	2	0	0	0	1	0	0	0	0	0	0	0	0	0	0	0	1	1	0	0	0	0	0	0	0	0	0	0	0	0	0
Geobacillus thermodenitrificans T12	Bacteria	Firmicutes	3	0	1	1	0	0	0	0	2	0	0	7	0	0	0	0	3	0	0	0	1	0	0	0	0	0	0	0	0	1	0	0	1	0	2	1	0	1	0	0	0	0	0	0	0	1	1
Geobacillus thermoleovorans SGAir0734	Bacteria	Firmicutes	2	0	0	1	0	0	0	0	1	0	0	7	0	0	0	0	2	0	0	0	1	0	0	0	0	0	0	0	0	0	0	0	1	0	0	1	1	1	0	0	0	0	0	0	0	1	1
Geobacter anodireducens SD-1	Bacteria	Proteobacteria	0	0	0	0	0	0	0	0	0	0	0	4	0	0	0	0	0	0	0	0	5	0	0	0	0	0	0	0	0	0	0	0	0	0	0	0	0	0	0	0	0	0	0	0	0	0	0
Geobacter bemidjiensis Bem	Bacteria	Proteobacteria	0	1	0	0	0	0	0	0	0	0	0	8	0	1	0	0	0	0	0	0	5	0	0	0	0	0	0	0	0	0	0	0	0	0	0	1	0	0	0	0	0	0	0	0	0	0	0
Geobacter daltonii FRC-32	Bacteria	Proteobacteria	0	0	0	0	0	0	0	0	0	0	0	6	0	1	0	0	0	0	0	0	4	0	0	0	0	0	0	0	0	0	0	0	0	0	0	1	0	0	0	0	0	0	0	0	0	0	0
Geobacter lovleyi SZ	Bacteria	Proteobacteria	0	0	2	0	0	0	0	0	0	0	0	2	0	1	0	0	0	0	0	0	7	0	0	0	0	0	0	0	0	0	0	0	0	0	0	0	0	0	0	0	0	0	0	0	0	0	0
Geobacter metallireducens GS-15	Bacteria	Proteobacteria	0	0	0	0	0	0	0	0	0	0	0	5	0	0	0	0	0	0	0	0	4	0	0	0	0	0	0	0	0	0	0	0	0	0	0	0	0	0	0	0	0	0	0	0	0	0	0
Geobacter pickeringii G13	Bacteria	Proteobacteria	0	0	0	0	0	0	0	0	0	0	0	2	0	0	0	0	0	0	0	0	3	0	0	0	0	0	0	0	0	0	0	0	0	0	0	0	0	0	0	0	0	0	0	0	0	0	0
Geobacter sp. DSM 9736	Bacteria	Proteobacteria	0	1	0	0	0	0	0	0	0	0	0	8	0	1	0	0	0	0	0	0	5	0	0	0	0	0	0	0	0	0	0	0	0	0	0	1	0	0	0	0	0	0	0	0	0	0	0
Geobacter sulfurreducens AM-1	Bacteria	Proteobacteria	0	0	0	0	0	0	0	0	0	0	0	5	0	0	0	0	0	0	0	0	5	1	0	0	0	0	0	0	0	0	0	0	0	0	0	0	0	0	0	0	0	0	0	0	0	0	0
Geobacter uraniireducens Rf4	Bacteria	Proteobacteria	0	0	0	0	0	0	0	0	0	0	0	3	0	0	0	0	0	0	2	0	4	0	0	0	0	0	0	0	0	0	0	0	0	0	0	0	0	0	0	0	0	0	0	0	0	0	0
Geodermatophilus obscurus DSM 43160	Bacteria	Actinobacteria	0	1	1	0	0	1	2	0	0	0	0	14	1	1	2	0	0	0	0	0	6	0	0	0	0	0	0	1	0	0	0	0	0	0	0	0	0	0	0	0	0	0	0	0	0	0	0
Geoglobus acetivorans SBH6	Archaea	Euryarchaeota	0	0	0	0	0	0	0	0	0	0	0	0	0	0	0	0	0	0	0	0	0	0	0	0	0	0	0	0	0	0	0	0	0	0	0	0	0	0	0	0	0	0	0	0	0	0	0
Geoglobus ahangari 234	Archaea	Euryarchaeota	0	0	0	0	0	0	0	0	0	0	0	0	0	0	0	0	0	0	0	0	0	0	0	0	0	0	0	0	0	0	0	0	0	0	0	0	0	0	0	0	0	0	0	0	0	0	0
Georgenia sp. Z294	Bacteria	Actinobacteria	3	3	5	1	0	0	0	0	1	0	0	15	0	1	0	0	0	0	0	0	3	0	0	0	0	0	0	0	2	1	0	0	2	0	1	1	0	12	0	0	0	0	0	0	0	1	0
Georhizobium profundi WS11	Bacteria	Proteobacteria	1	0	1	0	0	0	1	0	0	0	0	2	0	0	1	0	2	0	0	0	7	1	1	0	0	0	0	0	0	0	0	0	0	0	0	0	0	0	0	0	0	0	0	0	0	0	0
Geosporobacter ferrireducens IRF9	Bacteria	Firmicutes	0	0	2	0	0	0	0	0	0	0	0	2	0	0	0	0	5	0	0	0	4	0	0	0	0	0	0	0	1	0	0	0	0	0	0	0	1	0	0	0	0	0	0	0	0	0	0
Geovibrio thiophilus DSM 11263	Bacteria	Deferribacteres	0	0	1	0	0	0	0	0	0	0	0	0	0	0	0	0	0	0	0	0	4	0	0	0	0	0	0	0	0	0	0	0	0	0	0	0	0	0	0	0	0	0	0	0	0	0	0
Gibbsiella quercinecans FRB97	Bacteria	Proteobacteria	5	1	3	0	0	0	1	0	0	0	0	9	0	0	0	0	0	0	1	0	7	0	0	0	0	1	0	1	2	2	0	0	1	0	0	0	1	0	0	0	0	0	0	0	0	0	0
Gilliamella apicola wkB1	Bacteria	Proteobacteria	5	1	3	1	0	0	0	0	0	0	0	1	0	0	0	0	0	0	1	0	3	0	0	0	0	2	0	0	1	2	0	0	1	0	1	0	0	1	0	0	0	0	0	0	0	0	0
Gillisia sp. Hel1_33_143	Bacteria	Bacteroidetes	0	0	4	0	1	0	0	0	0	0	0	3	0	1	3	0	0	0	0	0	2	0	0	0	0	0	0	0	1	0	0	0	0	1	0	0	0	0	0	0	0	0	0	0	0	0	0
Gilvibacter sp. SZ-19	Bacteria	Bacteroidetes	0	0	2	0	0	0	0	0	0	0	0	4	0	0	2	0	0	0	1	0	2	0	0	0	0	0	0	0	1	1	0	0	0	1	0	0	0	0	0	0	0	0	0	0	0	0	0
Gimesia maris DSM 8797	Bacteria	Planctomycetes	0	0	0	0	1	0	1	0	0	0	0	6	0	0	0	0	0	0	0	0	0	0	0	0	0	0	0	0	0	0	8	0	0	0	0	0	0	0	0	0	0	0	0	0	0	0	0
Gimesia sp. E7	Bacteria	Planctomycetes	0	0	0	0	1	0	1	0	0	0	0	7	0	0	0	0	0	0	0	0	0	0	0	0	0	0	0	0	0	0	6	0	0	0	0	0	0	1	0	0	0	0	0	0	0	0	0
Glaciecola nitratireducens FR1064	Bacteria	Proteobacteria	0	1	3	0	0	0	0	0	0	0	0	8	0	0	3	3	0	0	0	0	4	0	0	0	0	0	0	0	1	0	0	0	0	0	0	0	0	0	0	0	0	0	0	0	0	0	0
Glaciecola sp. 4H-3-7+YE-5	Bacteria	Proteobacteria	1	5	5	0	1	0	1	0	1	0	0	11	0	0	6	0	0	0	0	0	4	1	0	1	0	0	2	0	2	0	0	0	1	1	0	0	1	2	0	0	0	0	0	0	4	0	0
Glaesserella parasuis ZJ0906	Bacteria	Proteobacteria	0	1	1	0	0	0	0	0	0	0	0	2	0	0	0	0	0	0	0	0	3	3	0	0	0	0	1	0	0	1	1	1	0	0	0	0	0	0	0	0	0	0	0	0	0	0	0
Glaesserella sp. 15-184	Bacteria	Proteobacteria	0	1	1	0	0	0	0	0	0	0	0	4	0	0	0	0	0	0	0	0	4	1	0	0	0	0	0	0	0	1	0	1	0	0	0	0	0	0	0	0	0	0	0	0	0	0	0
Gloeobacter kilaueensis JS1	Bacteria	Cyanobacteria	1	0	2	0	0	0	0	0	0	0	0	7	0	1	0	0	0	0	0	0	1	0	0	0	0	0	0	0	1	0	0	0	0	0	1	1	0	0	0	0	0	0	0	0	0	0	0
Gloeobacter violaceus PCC 7421	Bacteria	Cyanobacteria	1	0	2	0	0	0	0	0	0	0	0	7	0	0	0	0	0	0	0	0	1	0	0	0	0	0	0	0	2	0	0	0	0	0	1	0	0	0	0	0	0	0	0	0	0	0	0
Gloeocapsa sp. PCC 7428	Bacteria	Cyanobacteria	2	1	1	0	5	0	1	0	2	0	0	4	0	0	0	0	0	0	0	0	1	0	0	2	0	0	0	0	1	0	0	0	0	1	1	0	0	0	0	0	0	0	0	0	0	0	0
Gloeomargarita lithophora Alchichica-D10	Bacteria	Cyanobacteria	0	0	1	0	1	0	0	0	0	0	0	2	0	1	0	0	0	0	0	0	1	0	0	0	0	0	0	0	0	0	0	0	0	0	1	0	0	0	0	0	0	0	0	0	0	0	0
Gloeothece citriformis PCC 7424	Bacteria	Cyanobacteria	0	0	1	0	1	0	0	0	0	0	0	19	0	0	0	0	0	1	0	0	1	0	0	0	0	0	1	0	2	0	0	0	0	0	1	0	0	0	0	0	0	0	0	0	0	0	0
Gloeothece verrucosa PCC 7822	Bacteria	Cyanobacteria	1	1	1	0	1	0	0	0	1	0	0	16	0	3	0	0	0	3	0	0	1	0	0	0	0	0	0	0	1	0	0	0	0	0	1	0	0	1	0	0	0	0	0	0	0	0	0
Gluconacetobacter diazotrophicus PA1 5	Bacteria	Proteobacteria	0	0	1	0	1	0	0	0	0	0	0	4	0	1	1	0	0	0	1	0	16	0	0	0	0	0	0	0	0	2	0	0	0	1	0	0	0	0	0	0	0	0	0	0	0	0	0
Gluconobacter albidus TMW2.1191	Bacteria	Proteobacteria	0	0	1	0	0	0	0	0	0	0	0	0	0	0	0	0	0	0	1	0	9	1	0	0	0	1	0	0	0	2	0	0	0	0	0	0	0	0	0	0	0	0	0	0	0	0	0
Gluconobacter oxydans DSM 3504	Bacteria	Proteobacteria	0	0	1	0	0	0	1	0	0	0	0	0	0	0	0	0	0	0	1	0	6	1	0	0	0	0	0	0	1	1	0	0	0	0	0	0	0	0	0	0	0	0	0	0	0	0	0
Gluconobacter thailandicus HD924	Bacteria	Proteobacteria	0	0	1	0	0	0	1	0	0	0	0	4	0	0	0	0	0	0	1	0	8	0	0	0	0	0	0	0	0	1	0	1	0	0	0	0	0	0	0	0	0	0	0	0	0	0	0
Glutamicibacter arilaitensis KLBMP5180	Bacteria	Actinobacteria	2	1	2	0	0	0	0	0	0	0	0	6	0	0	0	0	1	0	0	0	3	0	0	1	0	0	0	0	0	6	1	0	2	0	1	0	1	1	0	0	0	0	0	0	0	1	0
Glutamicibacter creatinolyticus LGCM 259	Bacteria	Actinobacteria	0	0	1	0	0	0	0	0	0	0	0	1	0	1	0	0	1	0	0	0	3	0	0	1	0	0	0	0	0	0	0	0	0	0	0	0	0	0	0	0	0	0	0	0	0	0	0
Glutamicibacter halophytocola DR408	Bacteria	Actinobacteria	2	1	3	0	0	0	0	0	0	0	0	6	0	0	0	0	0	0	0	0	3	0	0	1	0	0	0	1	0	6	1	0	2	0	1	0	1	1	0	0	0	0	0	0	0	1	0
Glutamicibacter mishrai S5-52	Bacteria	Actinobacteria	1	1	3	0	0	0	0	0	0	0	0	7	0	0	0	0	0	0	0	0	3	0	0	0	0	0	0	0	0	7	2	0	1	0	1	0	1	0	0	0	0	0	0	0	0	0	0
Glutamicibacter sp. ZJUTW	Bacteria	Actinobacteria	1	0	2	0	0	0	0	0	0	0	0	4	0	0	0	0	0	0	0	0	3	0	1	0	0	0	0	0	0	0	1	0	0	0	1	0	0	0	0	0	0	0	0	0	0	0	0
Glycocaulis alkaliphilus 6B-8	Bacteria	Proteobacteria	0	0	1	0	0	0	0	0	0	0	0	0	0	0	0	0	0	0	0	0	4	3	0	0	0	0	0	0	0	0	0	0	0	0	0	0	0	0	0	0	0	0	0	0	0	0	0
Gordonia alkanivorans YC-RL2	Bacteria	Actinobacteria	1	0	1	0	0	0	0	0	0	0	0	6	0	1	0	0	0	0	0	0	6	0	0	1	0	0	0	0	0	0	0	0	0	0	0	1	0	1	0	0	0	0	0	0	0	0	0
Gordonia bronchialis DSM 43247	Bacteria	Actinobacteria	2	1	1	0	0	1	0	0	0	0	0	7	0	1	2	0	0	0	0	0	7	0	1	0	1	0	0	0	0	0	0	0	0	0	0	0	0	0	0	0	0	0	0	0	0	0	0
Gordonia insulae MMS17-SY073	Bacteria	Actinobacteria	1	0	2	0	0	0	0	0	0	0	0	7	0	3	3	0	0	0	0	0	7	0	1	0	1	0	0	0	0	0	0	0	0	0	0	1	0	1	0	0	0	0	0	0	0	0	0
Gordonia iterans Co17	Bacteria	Actinobacteria	2	0	1	0	0	0	0	0	0	0	0	3	0	0	2	0	0	0	0	0	5	0	0	0	0	0	0	0	0	0	0	0	0	0	0	0	0	1	0	0	0	0	0	0	0	0	0
Gordonia phthalatica QH-11	Bacteria	Actinobacteria	2	0	1	0	0	0	0	0	0	0	0	3	0	0	0	0	0	0	0	0	6	0	0	0	0	0	0	0	0	0	0	0	0	0	0	1	0	0	0	0	0	0	0	0	0	0	0
Gordonia polyisoprenivorans VH2	Bacteria	Actinobacteria	1	0	2	0	0	0	0	0	0	0	0	9	0	1	2	0	0	0	0	0	6	0	1	1	1	0	0	0	0	0	0	0	0	0	0	0	0	1	0	0	0	0	0	0	0	0	0
Gordonia rubripertincta CWB2	Bacteria	Actinobacteria	1	0	1	0	0	0	0	0	0	0	0	6	0	1	1	0	0	0	0	0	7	0	0	2	0	0	0	0	0	0	0	0	0	0	0	0	0	1	0	0	0	0	0	0	0	0	0
Gordonia sp. KTR9	Bacteria	Actinobacteria	1	0	2	0	0	0	0	0	0	0	0	6	0	2	4	0	0	0	0	0	11	0	0	1	0	0	0	0	0	0	0	0	0	0	0	2	0	1	0	0	0	0	0	0	0	0	0
Gordonia terrae 3612	Bacteria	Actinobacteria	1	0	2	0	0	0	0	0	0	0	0	6	0	2	4	0	0	0	0	0	6	0	0	1	0	0	0	0	0	0	0	0	0	0	0	2	0	1	0	0	0	0	0	0	0	0	0
Gordonibacter pamelaeae 7-10-1-b	Bacteria	Actinobacteria	0	0	0	0	0	0	0	0	0	0	0	0	0	0	0	0	0	0	0	0	0	0	0	0	0	0	0	0	0	0	0	0	0	0	0	0	0	0	0	0	0	0	0	0	0	0	0
Gottschalkia acidurici 9a	Bacteria	Firmicutes	0	0	1	0	0	0	0	0	0	0	0	2	0	0	0	0	3	0	0	0	1	0	0	1	0	0	0	0	0	0	0	0	0	0	0	0	0	0	0	0	0	0	0	0	0	0	0
Gracilibacillus sp. SCU50	Bacteria	Firmicutes	4	12	6	2	1	0	1	0	3	1	0	9	0	0	0	0	2	0	1	0	4	0	0	1	1	2	2	3	4	10	0	2	3	0	6	0	4	29	0	0	0	0	0	0	0	3	0
Gramella flava JLT2011	Bacteria	Bacteroidetes	0	7	5	0	4	0	0	0	3	0	0	8	0	1	3	0	1	0	2	0	2	0	0	1	1	4	0	2	1	1	0	0	0	1	0	0	0	12	0	0	0	0	0	0	0	3	0
Gramella forsetii KT0803	Bacteria	Bacteroidetes	0	6	3	0	0	0	0	0	0	0	0	4	0	1	7	0	0	0	0	0	3	0	0	0	0	0	1	0	1	1	0	0	0	1	0	0	0	5	0	0	0	0	0	0	0	1	0
Gramella fulva SH35	Bacteria	Bacteroidetes	0	14	8	0	3	0	0	1	0	0	0	6	0	1	4	0	1	0	3	0	2	1	1	3	2	5	1	1	3	1	1	1	0	1	0	0	0	13	0	0	0	0	0	0	0	2	0
Gramella salexigens LPB0144	Bacteria	Bacteroidetes	0	0	3	0	0	0	0	0	0	0	0	5	0	1	2	0	0	0	0	0	2	0	0	1	0	0	0	0	1	4	0	0	0	1	0	0	0	1	0	0	0	0	0	0	0	0	0
Gramella sp. MAR_2010_102	Bacteria	Bacteroidetes	0	1	5	0	1	0	0	0	0	0	0	6	0	1	4	0	0	0	1	0	3	0	0	1	0	0	0	1	1	1	0	0	0	1	0	0	0	1	0	0	0	0	0	0	0	0	0
Granulibacter bethesdensis NIH9.1	Bacteria	Proteobacteria	0	0	1	0	0	0	0	0	0	0	0	7	0	1	0	0	0	0	0	0	6	0	0	0	0	0	0	0	0	0	0	0	0	0	0	0	0	0	0	0	0	0	0	0	0	0	0
Granulicella mallensis MP5ACTX8	Bacteria	Acidobacteria	3	16	12	0	3	0	1	1	0	0	1	11	0	2	2	0	8	0	5	0	3	2	0	0	8	8	5	1	5	0	0	4	7	1	3	4	1	5	0	0	0	0	0	0	0	1	0
Granulicella sp. WH15	Bacteria	Acidobacteria	1	1	5	0	0	0	3	0	1	0	0	10	0	2	1	0	2	0	1	0	3	0	0	0	2	4	3	0	2	0	2	0	1	0	2	1	3	1	0	0	0	0	0	0	0	2	0
Granulicella tundricola MP5ACTX9	Bacteria	Acidobacteria	1	6	6	0	4	0	1	0	1	0	0	16	0	2	1	0	1	0	2	0	3	1	0	0	4	10	4	1	3	1	0	2	0	1	1	3	1	4	0	0	0	0	0	0	0	6	0
Granulosicoccus antarcticus IMCC3135	Bacteria	Proteobacteria	1	1	1	0	0	0	0	0	2	0	0	6	0	0	15	1	0	0	1	0	4	0	0	1	0	0	0	0	0	0	0	0	1	1	1	0	1	0	0	0	0	0	0	0	0	0	0
Grimontia hollisae ATCC 33564	Bacteria	Proteobacteria	1	2	1	0	0	0	0	1	0	0	0	2	0	0	0	0	2	0	1	0	6	0	0	0	0	0	0	0	0	0	0	0	0	0	0	0	0	1	0	0	0	0	0	0	0	0	0
Gryllotalpicola sp. 2DFW10M-5	Bacteria	Actinobacteria	2	2	6	0	3	1	0	0	4	1	0	7	0	1	0	0	0	0	2	0	1	0	2	1	0	0	1	0	0	0	0	1	1	0	0	0	1	0	0	0	0	0	0	0	0	1	0
Guyparkeria halophila sp2	Bacteria	Proteobacteria	0	0	1	0	0	0	0	0	0	0	0	1	0	0	0	0	0	0	0	0	5	0	0	0	0	0	0	0	0	0	0	0	0	0	0	0	0	0	0	0	0	0	0	0	0	0	0
Gynuella sunshinyii YC6258	Bacteria	Proteobacteria	2	2	4	1	8	2	0	3	4	0	0	9	1	0	1	0	3	0	0	0	5	1	0	0	1	2	0	1	3	0	0	0	1	0	1	1	0	13	0	0	1	0	0	0	0	1	0
Haematobacter massiliensis OT1	Bacteria	Proteobacteria	0	0	2	0	0	0	0	0	0	0	0	0	0	1	0	0	0	0	0	0	12	0	1	0	0	0	0	0	0	0	0	0	0	0	0	0	0	0	0	0	0	0	0	0	0	0	0
Haematospirillum jordaniae H5569	Bacteria	Proteobacteria	0	0	1	0	0	0	0	0	0	0	0	0	0	0	0	2	0	0	0	0	3	1	0	0	0	0	0	0	0	0	0	0	0	0	0	0	0	0	0	0	0	0	0	0	0	0	0
Haemophilus aegyptius NCTC8502	Bacteria	Proteobacteria	0	0	1	0	0	0	0	0	0	0	0	0	0	0	0	0	0	2	0	0	3	1	0	0	0	0	0	0	0	0	0	0	0	0	0	0	0	0	0	0	0	0	0	0	0	0	0
Haemophilus haemolyticus NCTC10839	Bacteria	Proteobacteria	0	0	1	0	0	0	0	0	0	0	0	2	0	0	0	0	0	1	0	0	3	0	0	0	0	0	0	0	0	0	0	0	0	0	0	0	0	0	0	0	0	0	0	0	0	0	0
Haemophilus influenzae P669-6977	Bacteria	Proteobacteria	0	0	1	0	0	0	0	0	0	0	0	2	0	0	0	0	0	1	0	0	3	3	0	0	0	0	0	0	0	0	0	0	0	0	0	0	0	0	0	0	0	0	0	0	0	0	0
Haemophilus parahaemolyticus NEB129	Bacteria	Proteobacteria	0	0	1	0	0	0	0	0	0	0	0	2	0	0	0	0	0	0	0	0	3	2	0	0	0	0	0	0	0	1	0	0	0	0	0	0	0	0	0	0	0	0	0	0	0	0	0
Haemophilus parainfluenzae T3T1	Bacteria	Proteobacteria	0	1	1	0	0	0	0	0	0	0	0	2	0	0	0	0	0	0	0	0	3	1	0	0	0	0	0	0	0	1	0	0	0	0	0	0	0	0	0	0	0	0	0	0	0	0	0
Haemophilus pittmaniae NCTC13334	Bacteria	Proteobacteria	0	1	1	0	0	0	0	0	0	0	0	2	0	0	0	0	0	0	1	0	3	1	0	0	0	0	0	0	0	1	0	0	0	0	0	0	0	0	0	0	0	0	0	0	0	0	0
Haemophilus sp. oral taxon 036 F0629	Bacteria	Proteobacteria	0	0	1	0	0	0	0	0	0	0	0	2	0	0	0	0	0	0	0	0	3	0	0	0	0	0	0	0	0	1	0	0	0	0	0	0	0	0	0	0	0	0	0	0	0	0	0
Hafnia alvei FDAARGOS_158	Bacteria	Proteobacteria	3	1	3	2	1	0	1	0	0	0	0	5	0	0	0	0	0	1	1	0	7	1	0	0	0	1	0	0	3	2	0	0	0	0	1	0	0	1	0	0	0	0	0	0	0	0	0
Hahella chejuensis KCTC 2396	Bacteria	Proteobacteria	1	0	2	0	4	1	1	3	0	0	0	11	0	0	3	0	7	3	1	0	4	0	0	0	0	1	0	0	0	0	0	0	0	0	0	0	0	0	0	0	0	0	1	0	0	0	0
Hahella sp. KA22	Bacteria	Proteobacteria	1	0	2	0	4	1	1	3	0	0	0	11	0	0	3	0	6	3	1	0	5	0	0	0	0	1	0	0	0	0	1	0	0	0	0	0	1	0	0	0	0	0	1	0	0	0	0
Halalkaliarchaeum desulfuricum AArc-Sl	Archaea	Euryarchaeota	0	0	0	0	0	0	0	0	0	0	0	5	0	3	0	0	0	0	0	0	0	0	0	0	0	0	0	0	0	1	0	0	0	0	0	0	0	0	0	0	0	0	0	0	0	0	0
Halalkalicoccus jeotgali B3	Archaea	Euryarchaeota	0	3	2	0	0	0	0	0	0	0	0	1	0	0	0	0	0	0	0	0	0	0	0	1	0	0	0	0	0	1	0	0	0	1	0	0	0	0	0	0	0	0	0	0	0	0	0
Halanaeroarchaeum sulfurireducens M27-SA2	Archaea	Euryarchaeota	0	0	0	0	0	0	0	0	0	0	0	0	0	0	0	0	0	0	0	0	0	0	0	0	0	0	0	0	0	0	0	0	0	0	0	0	0	0	0	0	0	0	0	0	0	0	0
Halanaerobium hydrogeniformans	Bacteria	Firmicutes	1	2	1	1	0	0	0	0	0	0	0	6	0	0	0	0	0	0	0	0	1	0	0	0	0	0	0	0	0	0	1	0	0	0	0	1	0	0	0	0	0	0	0	0	0	0	0
Halanaerobium praevalens DSM 2228	Bacteria	Firmicutes	0	2	2	0	0	0	0	0	0	0	0	5	0	0	0	0	0	0	1	0	1	0	0	0	0	0	0	0	1	0	0	0	0	0	1	0	0	0	0	0	0	0	0	0	0	0	0
Halapricum salinum CBA1105	Archaea	Euryarchaeota	0	0	0	0	0	0	0	0	0	0	0	23	0	3	0	0	0	0	0	0	0	0	0	0	0	0	0	0	2	0	0	0	0	0	0	0	0	0	0	0	0	0	0	0	0	0	0
Halarcobacter bivalviorum LMG 26154	Bacteria	Proteobacteria	0	0	0	0	0	0	0	0	0	0	0	0	0	0	0	0	0	0	0	0	2	0	0	0	0	0	0	0	0	0	0	0	0	0	0	0	0	0	0	0	0	0	0	0	0	0	0
Halarcobacter ebronensis LMG 27922	Bacteria	Proteobacteria	0	0	0	0	0	0	0	0	0	0	0	1	0	0	0	2	0	0	0	0	2	1	0	0	0	0	0	0	0	0	0	0	0	0	0	0	0	0	0	0	0	0	0	0	0	0	0
Haliangium ochraceum DSM 14365	Bacteria	Proteobacteria	2	0	4	0	2	0	0	0	0	0	0	15	0	1	4	0	1	0	1	0	4	0	0	0	0	0	0	1	0	0	0	0	1	0	0	0	0	0	0	0	1	0	0	0	0	0	0
Halieaceae bacterium IMCC3088	Bacteria	Proteobacteria	0	0	3	0	0	0	0	0	0	0	0	7	0	0	1	0	0	0	0	0	3	0	0	0	0	1	0	0	1	0	0	0	0	0	0	0	0	1	0	0	0	0	0	0	0	0	0
Halioglobus japonicus NBRC 107739	Bacteria	Proteobacteria	0	1	1	0	0	0	0	0	0	0	0	1	0	0	0	0	0	0	2	0	8	0	0	0	0	0	1	1	0	0	0	0	0	0	0	0	0	0	0	0	0	0	0	0	0	0	0
Halioglobus maricola IMCC14385	Bacteria	Proteobacteria	1	0	2	0	1	0	0	0	0	0	0	1	0	0	0	0	0	0	1	0	6	0	0	1	0	0	0	0	0	0	1	0	0	0	0	0	0	0	0	0	0	0	0	0	0	0	0
Haliscomenobacter hydrossis DSM 1100	Bacteria	Bacteroidetes	1	5	6	0	1	0	0	3	6	0	0	7	0	0	3	1	1	0	2	0	4	0	1	1	2	3	2	2	2	1	4	0	1	1	0	1	0	9	0	0	0	0	0	0	0	2	0
haloarchaeon 3A1-DGR	Archaea	Euryarchaeota	0	0	0	0	0	0	0	0	0	0	0	0	0	0	0	0	0	0	0	0	0	0	0	0	0	0	0	0	0	0	0	0	0	0	0	0	0	0	0	0	0	0	0	0	0	0	0
haloarchaeon HTSR1	Archaea	Euryarchaeota	0	0	0	0	0	0	0	0	0	0	0	0	0	0	0	0	0	0	0	0	0	0	0	0	0	0	0	0	0	0	0	0	0	0	0	0	0	0	0	0	0	0	0	0	0	0	0
Haloarcula hispanica N601	Archaea	Euryarchaeota	0	0	3	0	0	0	0	0	0	0	0	4	0	3	0	0	0	0	0	0	0	0	0	0	0	0	0	0	0	1	0	0	0	0	0	0	0	0	0	0	0	0	0	0	0	0	0
Haloarcula marismortui ATCC 43049	Archaea	Euryarchaeota	0	0	2	0	0	0	0	0	0	0	0	3	0	3	0	0	0	0	0	0	0	0	0	0	0	0	0	0	0	1	0	0	0	0	0	0	0	0	0	0	0	0	0	0	0	0	0
Haloarcula sp. JP-L23	Archaea	Euryarchaeota	0	1	2	0	0	0	0	0	0	0	0	9	0	3	0	0	1	0	0	0	0	0	0	0	0	0	0	0	1	2	0	0	0	0	0	0	1	0	0	0	0	0	0	0	0	0	0
Haloarcula taiwanensis	Archaea	Euryarchaeota	0	0	1	0	0	0	0	0	0	0	0	5	0	3	0	0	0	0	0	0	0	0	0	0	0	0	0	0	0	1	0	0	0	0	0	0	0	0	0	0	0	0	0	0	0	0	0
Haloarculaceae archaeon HArcel1	Archaea	Euryarchaeota	0	2	6	0	25	0	0	3	5	1	4	1	0	3	0	0	1	0	0	0	0	0	0	1	0	0	0	0	0	0	0	0	0	0	0	1	0	2	0	0	0	0	0	0	0	0	0
Halobacillus halophilus HL2HP6	Bacteria	Firmicutes	1	1	2	1	0	0	0	0	0	0	0	10	0	0	1	0	2	0	0	0	6	0	0	0	0	0	0	2	0	2	0	0	1	0	0	0	1	1	0	0	0	0	0	0	0	0	0
Halobacillus litoralis ERB 031	Bacteria	Firmicutes	0	0	3	0	0	0	0	0	0	0	0	6	0	0	0	0	2	0	0	0	6	0	0	0	0	0	0	0	0	1	0	0	0	0	2	0	0	2	0	0	0	0	0	0	0	0	0
Halobacillus mangrovi KTB 131	Bacteria	Firmicutes	1	1	3	1	0	0	0	0	0	0	0	15	0	0	1	0	2	0	0	0	2	0	0	0	1	0	0	0	3	5	0	2	2	0	2	0	1	0	0	0	0	0	0	0	0	0	0
Halobacteriovorax marinus SJ	Bacteria	Proteobacteria	0	0	2	0	0	0	0	0	0	0	0	0	2	0	0	0	0	0	0	0	6	0	1	0	0	0	0	0	0	0	0	0	0	0	0	0	0	0	0	0	0	0	0	0	0	0	0
Halobacteriovorax sp. BALOs_7	Bacteria	Proteobacteria	0	0	2	0	0	0	0	0	0	0	0	0	2	0	0	0	0	0	0	0	12	0	0	0	0	0	0	0	0	0	0	0	0	0	0	0	0	0	0	0	0	0	0	0	0	0	0
Halobacterium hubeiense JI20-1	Archaea	Euryarchaeota	0	0	2	0	0	0	0	0	0	0	0	0	0	1	0	0	0	0	0	0	0	0	0	0	0	0	0	0	0	0	0	0	0	0	0	0	0	0	0	0	0	0	0	0	0	1	0
Halobacterium salinarum R1	Archaea	Euryarchaeota	0	0	0	0	0	0	0	0	0	0	0	0	0	0	0	0	2	0	0	0	0	0	0	0	0	0	0	0	0	0	0	0	0	0	0	0	0	0	0	0	0	0	0	0	0	0	0
Halobacterium sp. DL1	Archaea	Euryarchaeota	0	0	0	0	0	0	0	0	0	0	0	0	0	0	0	0	0	0	0	0	0	0	0	0	0	0	0	0	0	0	0	0	0	0	0	0	0	0	0	0	0	0	0	0	0	0	0
Halobacteroides halobius DSM 5150	Bacteria	Firmicutes	2	2	1	3	0	0	0	0	0	0	0	9	0	0	2	0	0	0	0	0	2	0	0	0	0	0	0	1	1	1	0	1	2	0	0	1	1	6	0	0	0	0	0	0	0	2	0
Halobellus limi CGMCC 1.10331	Archaea	Euryarchaeota	0	0	0	0	0	0	0	0	0	0	0	5	0	3	0	0	0	0	0	0	0	0	0	0	0	0	0	0	0	1	0	0	1	0	0	0	1	0	0	0	0	0	0	0	0	0	0
Halobiforma lacisalsi AJ5	Archaea	Euryarchaeota	0	1	0	0	0	0	0	0	0	0	0	2	0	3	0	0	0	0	0	0	0	0	0	0	0	0	0	0	0	0	0	0	0	0	0	0	0	0	0	0	0	0	0	0	0	0	0
Halocella sp. SP3-1	Bacteria	Firmicutes	4	2	3	0	0	0	1	1	0	0	1	5	0	0	1	0	2	0	0	0	1	0	0	0	0	1	0	0	4	1	0	0	1	0	0	1	0	1	0	0	0	0	0	0	0	1	0
Halocynthiibacter arcticus PAMC 20958	Bacteria	Proteobacteria	0	1	1	0	0	0	0	0	0	0	0	2	0	0	0	0	0	0	1	0	5	1	0	0	0	0	0	0	0	1	0	0	1	0	0	0	2	0	0	0	0	0	0	0	0	0	0
Halodesulfurarchaeum formicicum HSR6	Archaea	Euryarchaeota	0	0	0	0	0	0	0	0	0	0	0	0	0	0	0	0	0	0	0	0	0	0	0	0	0	0	0	0	0	0	0	0	0	0	0	0	0	0	0	0	0	0	0	0	0	0	0
Haloferax alexandrinus wsp1	Archaea	Euryarchaeota	0	0	2	0	0	0	0	0	0	0	0	2	0	3	0	0	0	0	0	0	0	0	0	0	0	1	0	0	0	0	0	0	0	0	0	0	1	1	0	0	0	0	0	0	0	1	0
Haloferax gibbonsii ARA6	Archaea	Euryarchaeota	0	1	4	1	0	0	0	0	0	0	0	4	0	4	0	0	0	0	0	0	0	0	0	0	0	2	0	0	0	1	0	0	0	0	0	0	0	3	0	0	0	0	0	0	0	1	0
Haloferax mediterranei ATCC 33500 CGMCC 1.2087	Archaea	Euryarchaeota	0	0	1	0	0	0	0	0	0	0	0	4	0	3	0	0	4	0	0	0	0	0	0	0	0	0	0	0	1	0	0	0	0	0	0	0	0	0	0	0	0	0	0	0	0	0	0
Haloferax volcanii DS2	Archaea	Euryarchaeota	0	0	2	1	0	0	0	0	0	0	0	2	0	4	0	0	0	0	0	0	0	0	0	0	0	2	0	0	0	0	0	0	0	0	0	0	1	0	0	0	0	0	0	0	0	1	0
Halogeometricum borinquense wsp4	Archaea	Euryarchaeota	0	0	1	0	0	0	0	0	0	0	0	1	0	3	0	0	4	0	0	0	0	0	0	1	0	0	0	0	0	0	0	0	0	0	0	0	0	0	0	0	0	0	0	0	0	0	0
Halomicrobium mukohataei DSM 12286	Archaea	Euryarchaeota	0	1	1	0	0	0	0	1	0	0	0	5	0	0	0	0	7	0	1	0	0	0	0	0	0	0	0	0	0	1	0	0	0	0	0	0	0	0	0	0	0	0	0	0	0	0	0
Halomicrobium sp. LC1Hm	Archaea	Euryarchaeota	0	3	3	1	0	0	0	1	0	0	0	3	0	0	0	0	7	0	1	0	0	0	0	0	0	0	2	0	0	1	0	0	0	0	1	0	0	0	0	0	0	0	0	0	0	0	0
Halomicronema hongdechloris C2206	Bacteria	Cyanobacteria	2	0	1	0	0	0	0	0	0	0	0	12	0	1	0	0	0	0	0	0	2	2	0	0	0	0	0	0	0	0	0	0	0	1	1	0	0	0	0	0	0	0	0	0	0	0	0
Halomonas aestuarii Hb3	Bacteria	Proteobacteria	1	0	1	0	0	0	0	0	0	0	0	2	0	0	0	0	0	0	0	0	6	0	0	0	0	0	0	1	0	0	0	0	0	0	0	0	0	0	0	0	0	0	0	0	0	0	0
Halomonas alkaliphila X3	Bacteria	Proteobacteria	0	0	1	0	0	0	0	0	0	0	0	3	0	0	0	0	0	0	1	0	4	0	0	0	0	0	0	0	0	1	0	0	0	0	0	0	0	0	0	0	0	0	0	0	0	0	0
Halomonas axialensis Althf1	Bacteria	Proteobacteria	0	0	1	0	0	0	0	0	0	0	0	15	0	0	0	0	0	0	0	0	7	0	0	0	0	0	0	0	0	3	0	0	0	0	0	0	0	0	0	0	0	0	0	0	0	0	0
Halomonas beimenensis NTU-111	Bacteria	Proteobacteria	0	0	1	0	0	0	0	0	0	0	0	3	0	0	0	0	0	0	0	0	5	0	0	0	0	0	0	0	1	0	0	0	0	0	0	0	0	0	0	0	0	0	0	0	0	0	0
Halomonas campaniensis LS21	Bacteria	Proteobacteria	0	0	1	0	0	0	0	0	0	0	0	3	0	0	0	0	0	0	1	0	4	0	0	0	0	0	0	0	0	1	0	0	0	0	0	0	0	0	0	0	0	0	0	0	0	0	0
Halomonas chromatireducens AGD 8-3	Bacteria	Proteobacteria	0	0	1	0	0	0	0	0	0	0	0	1	0	0	0	0	0	0	0	0	5	0	0	0	0	0	0	0	0	0	0	0	0	0	0	0	0	0	0	0	0	0	0	0	0	0	0
Halomonas elongata DSM 2581 type strain: DSM 2581	Bacteria	Proteobacteria	0	0	2	0	0	0	0	0	0	0	0	2	0	0	0	0	0	0	0	0	4	0	0	0	0	0	0	0	1	0	0	0	0	0	0	0	0	4	0	0	0	0	0	0	0	1	0
Halomonas huangheensis BJGMM-B45	Bacteria	Proteobacteria	0	0	1	0	0	0	0	0	0	0	0	1	0	0	0	0	0	0	0	0	5	0	0	0	0	0	0	0	0	0	0	0	0	0	0	0	0	1	0	0	0	0	0	0	0	0	0
Halomonas hydrothermalis Y2	Bacteria	Proteobacteria	0	0	2	0	0	0	0	0	1	0	0	3	0	0	0	0	0	0	0	0	5	0	0	0	0	0	0	0	0	1	0	0	0	0	0	0	0	1	0	0	0	0	0	0	0	0	0
Halomonas meridiana S-lthf1	Bacteria	Proteobacteria	0	0	1	0	0	0	0	0	0	0	0	4	0	0	0	0	0	0	0	0	5	0	0	0	0	0	0	0	0	1	0	0	0	0	0	0	0	0	0	0	0	0	0	0	0	0	0
Halomonas olivaria TYRC17	Bacteria	Proteobacteria	0	2	2	0	0	0	2	0	0	0	0	7	0	0	0	0	0	0	0	0	7	0	0	0	0	0	0	0	1	0	0	0	0	0	0	0	0	2	0	0	0	0	0	0	0	0	0
Halomonas sp. Soap Lake #6	Bacteria	Proteobacteria	0	0	1	0	0	0	0	0	0	0	0	4	0	0	0	0	0	0	1	0	4	1	0	0	0	0	0	0	0	1	0	0	0	0	0	0	0	0	0	0	0	0	0	0	0	0	0
Halomonas sulfidaeris ATCC BAA-803	Bacteria	Proteobacteria	0	0	2	0	0	0	0	0	0	0	0	19	0	5	0	0	0	0	0	0	7	1	0	0	0	0	0	0	0	0	0	0	0	0	0	0	0	0	0	0	0	0	0	0	0	0	0
Halomonas venusta MA-ZP17-13	Bacteria	Proteobacteria	0	0	1	0	0	0	0	0	0	0	0	3	0	0	0	0	0	0	1	0	3	1	0	0	0	0	0	0	0	0	0	0	0	0	0	0	0	0	0	0	0	0	0	0	0	0	0
halophilic archaeon True-ADL	Archaea	Euryarchaeota	0	0	0	0	0	0	0	0	0	0	0	3	0	5	1	0	0	0	0	0	0	0	0	0	0	0	0	0	0	0	0	0	0	0	0	0	0	0	0	0	0	0	0	0	0	0	0
Halopiger xanaduensis SH-6	Archaea	Euryarchaeota	0	3	8	4	0	0	0	0	2	1	0	1	0	3	0	0	0	0	0	0	0	0	0	0	0	2	0	0	1	0	0	0	0	0	0	0	1	2	0	0	0	0	0	0	0	3	0
Haloplanus aerogenes JCM 16430	Archaea	Euryarchaeota	0	0	0	0	0	0	0	0	0	0	0	0	0	0	0	0	0	0	0	0	0	0	0	0	0	0	0	0	0	0	0	0	0	0	0	0	0	0	0	0	0	0	0	0	0	0	0
Haloplanus rallus MBLA0036	Archaea	Euryarchaeota	0	0	0	0	0	0	0	0	0	0	0	0	0	0	0	0	0	0	0	0	0	0	0	0	0	0	0	0	0	0	0	0	0	0	0	0	0	0	0	0	0	0	0	0	0	0	0
Haloplanus sp. CBA1112	Archaea	Euryarchaeota	0	0	0	0	0	0	0	0	0	0	0	0	0	0	0	0	0	0	0	0	0	0	0	0	0	0	0	0	0	0	0	0	0	0	0	0	0	0	0	0	0	0	0	0	0	0	0
Haloquadratum walsbyi DSM 16790	Archaea	Euryarchaeota	0	0	0	0	0	0	0	0	0	0	0	2	0	2	0	0	0	0	0	0	0	0	0	0	0	0	0	0	1	0	0	0	0	0	0	0	0	0	0	0	0	0	0	0	0	0	0
Halorhabdus sp. CBA1104	Archaea	Euryarchaeota	0	1	3	0	0	0	0	0	0	0	0	8	0	0	0	0	0	0	0	0	0	0	0	0	0	0	0	0	1	1	0	0	0	0	0	0	0	0	0	0	0	0	0	0	0	0	0
Halorhabdus tiamatea SARL4B type strain: SARL4B	Archaea	Euryarchaeota	0	3	6	1	6	0	0	1	6	2	1	7	0	0	0	0	0	0	0	0	0	0	0	0	0	0	0	0	1	2	0	0	0	0	0	1	1	3	0	0	0	0	0	0	0	6	0
Halorhabdus utahensis DSM 12940	Archaea	Euryarchaeota	0	3	7	2	8	0	0	1	4	2	0	1	0	2	0	0	0	0	0	0	0	0	0	0	0	0	0	0	0	0	0	0	0	0	0	1	0	4	0	0	0	0	0	0	0	1	0
Halorhodospira halochloris DSM-1059	Bacteria	Proteobacteria	0	0	1	0	0	0	0	0	0	0	0	1	0	1	0	0	0	0	0	0	5	0	0	1	0	0	0	0	0	0	0	0	0	0	0	0	0	0	0	0	0	0	0	0	0	0	0
Halorhodospira halophila SL1	Bacteria	Proteobacteria	0	0	1	0	0	0	0	0	0	0	0	1	0	1	0	0	0	0	0	0	5	0	0	1	0	0	0	0	0	0	0	0	0	0	0	0	0	0	0	0	0	0	0	0	0	0	0
Halorientalis sp. IM1011	Archaea	Euryarchaeota	0	1	0	0	0	0	0	0	0	0	0	0	0	0	0	0	0	0	0	0	0	0	0	1	0	0	0	0	0	0	0	0	0	0	0	0	0	0	0	0	0	0	0	0	0	0	0
Halorubrum ezzemoulense Fb21	Archaea	Euryarchaeota	0	0	1	0	0	0	0	0	0	0	0	3	0	3	0	0	0	0	0	0	0	0	0	0	0	0	0	0	1	1	0	0	1	0	0	0	1	0	0	0	0	0	0	0	0	0	0
Halorubrum lacusprofundi ATCC 49239	Archaea	Euryarchaeota	0	0	0	0	0	0	0	0	0	0	0	3	0	3	0	0	0	0	0	0	0	0	0	0	0	0	0	0	0	1	0	0	1	0	0	0	1	0	0	0	0	0	0	0	0	0	0
Halorubrum sp. PV6	Archaea	Euryarchaeota	0	0	1	0	0	0	0	0	0	0	0	3	0	3	0	0	0	0	0	0	0	0	0	0	0	0	0	0	0	1	0	0	1	0	0	0	1	0	0	0	0	0	0	0	0	0	0
Halostagnicola larsenii XH-48	Archaea	Euryarchaeota	0	5	3	3	1	0	0	0	0	0	0	1	0	1	0	0	0	0	0	0	0	0	0	0	0	3	1	0	2	0	0	0	0	0	0	0	1	2	0	0	0	0	0	0	0	3	0
Halotalea alkalilenta IHB B 13600	Bacteria	Proteobacteria	1	0	4	0	0	0	1	0	0	0	0	8	0	1	0	0	0	0	0	0	2	0	0	0	0	0	0	0	0	0	0	0	0	1	0	0	0	0	0	0	0	0	0	0	0	0	0
Haloterrigena daqingensis JX313	Archaea	Euryarchaeota	0	0	0	0	0	0	0	0	0	0	0	0	0	1	0	0	0	0	0	0	0	0	0	1	0	0	0	0	0	0	0	0	0	0	0	0	0	0	0	0	0	0	0	0	0	0	0
Haloterrigena jeotgali A29	Archaea	Euryarchaeota	0	1	0	0	0	0	0	0	0	0	0	0	0	1	0	0	0	0	0	0	0	0	0	0	0	0	0	0	0	0	0	0	0	0	0	0	0	0	0	0	0	0	0	0	0	0	0
Haloterrigena turkmenica DSM 5511	Archaea	Euryarchaeota	0	8	2	4	3	0	0	0	1	0	0	2	0	2	0	0	1	0	0	0	0	0	0	0	1	1	0	0	1	5	0	0	0	0	0	0	1	3	0	0	0	0	0	0	0	3	0
Halothece sp. PCC 7418	Bacteria	Cyanobacteria	0	0	1	0	0	0	0	0	0	0	0	6	1	0	0	0	0	0	0	0	1	0	0	0	0	0	0	0	0	0	0	0	0	0	1	0	0	0	0	0	0	0	0	0	0	0	0
Halothermothrix orenii H 168	Bacteria	Firmicutes	3	4	2	1	0	0	0	0	0	0	0	12	0	0	3	1	1	0	0	0	0	0	0	0	0	0	0	1	3	1	0	0	0	0	3	0	0	1	0	0	0	0	0	0	0	0	0
Halothiobacillus neapolitanus c2	Bacteria	Proteobacteria	0	0	1	0	0	0	0	0	0	0	0	1	0	0	0	0	0	0	0	0	5	0	0	0	0	0	0	0	0	0	0	0	0	0	0	0	0	0	0	0	0	0	0	0	0	0	0
Halothiobacillus sp. LS2	Bacteria	Proteobacteria	0	0	1	0	1	0	1	0	0	0	0	2	0	0	0	0	0	0	0	0	4	1	0	0	0	0	0	0	0	0	0	0	0	0	0	0	0	0	0	0	0	0	0	0	0	0	0
Halovivax ruber XH-70	Archaea	Euryarchaeota	0	0	1	0	0	0	0	0	0	0	0	0	0	0	0	0	0	0	0	0	0	0	0	0	0	0	0	0	0	0	0	0	0	0	0	0	0	0	0	0	0	0	0	0	0	0	0
Halovulum dunhuangense RR4-56	Bacteria	Proteobacteria	0	0	1	0	0	0	0	0	0	0	0	0	0	0	0	0	0	0	0	0	6	0	0	0	0	0	0	0	0	0	0	0	0	0	0	0	0	0	0	0	0	0	0	0	0	0	0
Hartmannibacter diazotrophicus type strain: E19	Bacteria	Proteobacteria	0	1	2	0	1	0	1	0	0	0	0	5	0	3	1	0	0	2	0	0	5	2	1	0	0	0	0	0	0	0	1	0	0	0	0	0	0	0	0	0	0	0	0	0	0	0	0
Hathewaya histolytica NCTC503	Bacteria	Firmicutes	0	0	0	0	0	0	0	0	0	0	0	0	0	0	0	0	1	0	0	0	3	0	0	0	0	0	0	0	0	0	0	0	0	0	0	0	1	0	0	0	0	0	0	0	0	0	0
Helicobacter acinonychis str. Sheeba	Bacteria	Proteobacteria	0	0	0	0	0	0	0	0	0	0	0	0	0	0	0	0	0	0	0	0	2	0	0	0	0	0	0	0	0	0	0	0	0	0	0	0	0	0	0	0	0	0	0	0	0	0	0
Helicobacter apodemus SNUVETPUB-15-01	Bacteria	Proteobacteria	0	0	0	0	0	0	0	0	0	0	0	0	0	0	0	0	0	0	0	0	3	0	0	0	0	0	0	0	0	0	0	0	0	0	0	0	0	0	0	0	0	0	0	0	0	0	0
Helicobacter bilis AAQJH	Bacteria	Proteobacteria	0	0	0	0	0	0	0	0	0	0	0	0	0	0	0	0	0	3	0	0	2	0	0	0	0	0	0	0	0	0	1	0	0	0	0	0	0	0	0	0	0	0	0	0	0	0	0
Helicobacter bizzozeronii CIII-1	Bacteria	Proteobacteria	0	0	0	0	0	0	0	0	0	0	0	0	0	0	0	0	0	0	0	0	2	0	0	0	0	0	0	0	0	0	1	0	0	0	0	0	0	0	0	0	0	0	0	0	0	0	0
Helicobacter cetorum MIT 99-5656	Bacteria	Proteobacteria	0	0	0	0	0	0	0	0	0	0	0	0	0	0	0	0	0	0	0	0	2	0	0	0	0	0	0	0	0	0	1	0	0	0	0	0	0	0	0	0	0	0	0	0	0	0	0
Helicobacter cholecystus NCTC13205	Bacteria	Proteobacteria	0	0	0	0	0	0	0	0	0	0	0	0	0	0	0	0	0	0	0	0	2	0	0	0	0	0	0	0	0	0	1	0	0	0	0	0	0	0	0	0	0	0	0	0	0	0	0
Helicobacter cinaedi PAGU611	Bacteria	Proteobacteria	0	0	0	0	0	0	0	0	0	0	0	0	0	0	0	0	0	0	0	0	3	0	1	0	0	0	0	0	0	0	1	0	0	0	0	0	0	0	0	0	0	0	0	0	0	0	0
Helicobacter felis ATCC 49179	Bacteria	Proteobacteria	0	0	0	0	0	0	0	0	0	0	0	0	0	0	0	0	0	0	0	0	2	0	0	0	0	0	0	0	0	0	1	0	0	0	0	0	0	0	0	0	0	0	0	0	0	0	0
Helicobacter heilmannii ASB1.4	Bacteria	Proteobacteria	0	0	0	0	0	0	0	0	0	0	0	0	0	0	0	0	0	0	0	0	2	0	0	0	0	0	0	0	0	0	1	0	0	0	0	0	0	0	0	0	0	0	0	0	0	0	0
Helicobacter hepaticus ATCC 51449	Bacteria	Proteobacteria	0	0	0	0	0	0	0	0	0	0	0	0	0	0	0	0	0	0	0	0	3	0	1	0	0	0	0	0	0	0	0	0	0	0	0	0	0	0	0	0	0	0	0	0	0	0	0
Helicobacter mustelae NCTC12198	Bacteria	Proteobacteria	0	0	0	0	0	0	0	0	0	0	0	0	0	0	0	0	0	0	0	0	2	0	0	0	0	0	0	0	0	0	1	0	0	0	0	0	0	0	0	0	0	0	0	0	0	0	0
Helicobacter pullorum NCTC13154	Bacteria	Proteobacteria	0	0	0	0	0	0	0	0	0	0	0	0	0	0	0	0	0	0	0	0	3	0	0	0	0	0	0	0	0	0	0	0	0	0	0	0	0	0	0	0	0	0	0	0	0	0	0
Helicobacter pylori USU101	Bacteria	Proteobacteria	0	0	0	0	0	0	0	0	0	0	0	0	0	0	0	0	0	0	0	0	2	1	0	0	0	0	0	0	0	0	1	0	0	0	0	0	0	0	0	0	0	0	0	0	0	0	0
Helicobacter saguini 97-6194-5 (F0)	Bacteria	Proteobacteria	0	0	0	0	0	0	0	0	0	0	0	0	0	0	0	0	0	0	0	0	2	0	0	0	0	0	0	0	0	0	1	0	0	0	0	0	0	0	0	0	0	0	0	0	0	0	0
Helicobacter sp. MIT 01-6242	Bacteria	Proteobacteria	0	0	0	0	0	0	0	0	0	0	0	0	0	0	0	0	0	0	0	0	2	0	0	0	0	0	0	0	0	0	1	0	0	0	0	0	0	0	0	0	0	0	0	0	0	0	0
Helicobacter suis SNTW101c	Bacteria	Proteobacteria	0	0	0	0	0	0	0	0	0	0	0	0	0	0	0	0	0	0	0	0	2	0	0	0	0	0	0	0	0	0	1	0	0	0	0	0	0	0	0	0	0	0	0	0	0	0	0
Helicobacter typhlonius	Bacteria	Proteobacteria	0	0	0	0	0	0	0	0	0	0	0	0	0	0	0	0	0	0	0	0	3	0	1	0	0	0	0	0	0	0	1	0	0	0	0	0	0	0	0	0	0	0	0	0	0	0	0
Heliobacterium modesticaldum Ice1	Bacteria	Firmicutes	0	0	0	0	0	0	0	0	0	0	0	1	0	0	0	0	3	0	0	0	2	0	0	0	0	0	0	0	0	0	0	0	0	0	0	0	0	0	0	0	0	0	0	0	0	0	0
Heliorestis convoluta HH	Bacteria	Firmicutes	0	0	0	0	0	0	0	0	0	0	0	1	0	0	0	0	3	0	0	0	3	0	0	0	0	0	0	0	0	0	0	0	0	0	0	0	0	0	0	0	0	0	0	0	0	0	0
Herbaspirillum hiltneri N3	Bacteria	Proteobacteria	0	0	1	0	0	0	0	0	0	0	0	6	0	1	0	0	0	0	0	0	6	0	0	0	0	0	0	0	0	0	0	0	0	0	0	0	0	0	0	0	0	0	0	0	0	0	0
Herbaspirillum huttiense NFYY 53159	Bacteria	Proteobacteria	0	0	2	0	0	0	1	0	0	0	0	4	0	1	0	0	0	1	0	0	4	0	0	0	0	0	0	0	1	0	0	0	0	0	0	0	1	0	0	0	0	0	0	0	0	0	0
Herbaspirillum rubrisubalbicans Os34	Bacteria	Proteobacteria	0	0	2	0	0	0	1	0	0	0	0	4	0	1	0	0	0	3	0	0	5	0	0	0	0	1	0	0	1	0	0	0	0	0	0	0	1	0	0	0	0	0	0	0	0	0	0
Herbaspirillum seropedicae Z67	Bacteria	Proteobacteria	0	0	2	0	0	0	0	0	0	0	0	7	0	1	0	0	0	0	0	0	5	1	0	0	0	0	0	0	1	0	0	0	0	0	0	0	1	0	0	0	0	0	0	0	0	0	0
Herbaspirillum sp. meg3	Bacteria	Proteobacteria	0	0	1	0	0	0	0	0	0	0	0	6	0	1	0	0	0	0	0	0	6	0	0	0	0	0	0	0	0	0	0	0	0	0	0	0	0	0	0	0	0	0	0	0	0	0	0
Herbiconiux sp. SALV-R1	Bacteria	Actinobacteria	5	5	6	2	3	1	1	0	1	0	0	16	1	2	1	0	1	0	0	0	5	0	0	1	0	0	0	0	1	0	0	1	0	0	0	1	3	1	0	0	0	0	0	0	0	1	0
Herbinix luporum SD1D	Bacteria	Firmicutes	0	1	4	1	5	0	1	5	5	3	0	2	0	0	0	0	5	0	0	0	1	0	1	0	0	0	0	0	0	0	0	0	0	0	0	0	0	4	0	0	0	0	2	0	0	1	0
Herminiimonas arsenicoxydans	Bacteria	Proteobacteria	0	0	1	0	0	0	0	0	0	0	0	0	0	0	0	0	0	0	0	0	6	1	0	0	0	0	0	0	0	0	0	0	0	0	0	0	0	0	0	0	0	0	0	0	0	0	0
Herpetosiphon aurantiacus DSM 785	Bacteria	Chloroflexi	2	2	2	0	6	2	3	3	1	0	0	11	0	0	3	0	4	1	1	0	1	0	0	2	1	0	1	0	3	0	0	1	0	1	0	6	1	1	0	0	0	0	1	0	0	1	0
Hippea maritima DSM 10411	Bacteria	Proteobacteria	0	0	0	0	0	0	0	0	0	0	0	1	0	0	0	0	0	0	0	0	2	0	0	0	0	0	0	0	0	0	0	0	0	0	0	0	0	0	0	0	0	0	0	0	0	0	0
Hirschia baltica ATCC 49814 ATCC 59814	Bacteria	Proteobacteria	0	0	8	0	1	0	0	1	2	0	0	7	0	0	1	0	0	0	0	0	3	1	0	0	0	2	0	0	0	0	0	1	0	0	0	0	0	5	0	0	0	0	0	0	0	1	0
Histophilus somni USDA-ARS-USMARC-63374	Bacteria	Proteobacteria	0	1	2	0	0	0	0	0	0	0	0	2	0	0	0	0	0	0	0	0	4	1	0	0	0	0	1	0	0	0	0	0	0	0	0	0	0	0	0	0	0	0	0	0	0	0	0
Hoeflea sp. IMCC20628	Bacteria	Proteobacteria	1	1	1	0	0	0	0	1	0	0	0	6	0	0	0	0	0	0	0	0	4	0	1	0	0	0	0	0	0	0	0	0	1	0	0	0	1	1	0	0	0	0	0	0	0	0	0
Hoyosella subflava DQS3-9A1	Bacteria	Actinobacteria	0	0	3	0	0	0	0	0	0	0	0	10	0	3	0	0	0	0	0	0	11	0	0	1	0	0	0	0	0	1	0	0	0	0	0	0	0	0	0	0	0	0	0	0	0	0	0
Humibacter sp. WJ7-1	Bacteria	Actinobacteria	4	2	9	4	0	0	0	1	0	0	0	8	0	1	0	0	4	0	4	0	2	0	2	0	2	0	3	0	1	0	0	2	1	0	1	0	0	1	0	0	0	0	0	0	0	1	0
Hungateiclostridiaceae bacterium KB18	Bacteria	Firmicutes	0	6	6	1	2	0	0	0	0	0	0	5	0	0	0	0	2	0	0	0	4	0	4	0	1	1	2	0	1	5	0	2	1	0	0	0	2	1	0	0	0	0	0	0	0	3	0
Hungateiclostridium clariflavum DSM 19732	Bacteria	Firmicutes	1	0	2	1	4	0	1	13	7	6	0	2	0	1	1	0	6	0	0	0	3	0	0	3	0	0	0	2	0	0	0	0	0	0	0	1	0	7	1	0	0	0	2	0	0	1	0
Hungateiclostridium saccincola GGR1	Bacteria	Firmicutes	1	1	3	0	6	0	2	13	5	8	0	1	0	0	2	0	5	0	0	0	4	0	0	1	0	0	0	1	0	0	0	0	0	0	0	0	0	6	1	0	0	0	1	0	0	1	0
Hungateiclostridium thermocellum DSM 2360 LQRI	Bacteria	Firmicutes	2	1	2	0	10	0	1	16	5	2	0	2	0	1	2	0	5	0	0	0	2	0	0	3	0	0	0	2	0	0	0	0	0	0	0	1	0	7	1	0	0	0	2	0	0	1	0
Hydrocarboniclastica marina soil36-7	Bacteria	Proteobacteria	0	0	1	0	0	0	0	0	0	0	0	8	0	0	0	0	0	0	0	0	6	0	0	0	0	0	0	0	0	0	0	0	0	0	0	0	0	0	0	0	0	0	0	0	0	0	0
Hydrogenimonas sp. (isolate MAG)	Bacteria	Proteobacteria	0	0	0	0	0	0	0	0	0	0	0	1	0	0	0	0	0	0	0	0	2	0	0	0	0	0	0	0	0	0	0	0	0	0	0	0	0	0	0	0	0	0	0	0	0	0	0
Hydrogenobacter sp. T-8	Bacteria	Aquificae	0	0	0	0	0	0	0	0	0	0	0	1	0	0	0	0	0	0	0	0	5	0	0	0	0	0	0	0	0	0	0	0	0	0	0	0	0	0	0	0	0	0	0	0	0	0	0
Hydrogenobacter thermophilus TK-6	Bacteria	Aquificae	0	0	0	0	0	0	0	0	0	0	0	1	0	0	0	0	0	0	0	0	4	0	0	0	0	0	0	0	0	0	0	0	0	0	0	0	0	0	0	0	0	0	0	0	0	0	0
Hydrogenobaculum sp. Y04AAS1	Bacteria	Aquificae	0	0	0	0	0	0	0	0	0	0	0	1	0	0	0	0	0	0	0	0	5	0	0	0	0	0	0	0	0	0	0	0	0	0	0	0	0	0	0	0	0	0	0	0	0	0	0
Hydrogenophaga crassostreae LPB0072	Bacteria	Proteobacteria	1	0	1	0	0	0	0	0	0	0	0	1	0	0	0	0	0	1	0	0	9	1	0	0	0	0	0	0	0	0	0	0	1	0	0	0	1	0	0	0	0	0	0	0	0	0	0
Hydrogenophaga pseudoflava DSM 1084	Bacteria	Proteobacteria	1	0	1	0	0	0	0	0	0	0	0	3	0	0	1	0	0	0	0	0	10	0	0	0	0	0	0	0	0	0	0	0	0	0	0	0	0	0	0	0	0	0	0	0	0	0	0
Hydrogenophaga sp. RAC07	Bacteria	Proteobacteria	0	0	1	0	0	0	0	0	0	0	0	8	0	1	0	0	0	0	0	0	5	0	0	0	0	0	0	0	0	0	0	0	0	0	0	0	0	0	0	0	0	0	0	0	0	0	0
Hydrogenophilus thermoluteolus TH-1	Bacteria	Proteobacteria	0	0	1	0	1	0	0	0	0	0	0	1	0	1	0	2	0	0	0	0	2	1	0	0	0	0	0	0	0	0	0	0	0	0	0	0	0	0	0	0	0	0	0	0	0	0	0
Hydrogenovibrio crunogenus XCL-2	Bacteria	Proteobacteria	0	0	1	0	0	0	0	0	0	0	0	3	0	0	0	0	0	0	0	0	6	0	0	0	0	0	0	0	0	0	0	0	0	0	0	0	0	0	0	0	0	0	0	0	0	0	0
Hydrogenovibrio marinus MH-110	Bacteria	Proteobacteria	0	0	1	0	0	0	0	0	0	0	0	3	0	0	0	1	0	0	0	0	6	1	0	0	0	0	0	0	0	0	0	0	0	0	0	0	0	0	0	0	0	0	0	0	0	0	0
Hydrogenovibrio thermophilus JR-2	Bacteria	Proteobacteria	0	0	1	0	0	0	0	0	0	0	0	3	0	0	0	1	0	0	0	0	6	0	0	0	0	0	0	0	0	0	0	0	0	0	0	0	0	0	0	0	0	0	0	0	0	0	0
Hylemonella gracilis NS1	Bacteria	Proteobacteria	0	0	1	0	0	0	0	0	0	0	0	0	0	0	0	0	0	0	0	0	6	0	0	0	0	0	0	0	0	0	0	0	0	0	0	0	0	0	0	0	0	0	0	0	0	0	0
Hymenobacter jejuensis 17J68-5	Bacteria	Bacteroidetes	1	8	8	0	2	0	1	0	1	0	0	10	0	1	2	0	0	0	1	0	2	0	1	0	2	5	0	4	2	1	0	2	1	1	0	1	2	24	0	0	0	0	0	0	0	2	0
Hymenobacter nivis NBRC 111535	Bacteria	Bacteroidetes	1	4	6	0	5	0	0	1	0	0	0	9	0	1	1	0	1	0	2	0	2	0	1	5	0	2	0	2	2	1	1	1	0	1	0	0	0	9	0	0	0	0	0	0	0	0	0
Hymenobacter oligotrophus sh-6	Bacteria	Bacteroidetes	0	1	2	0	0	0	0	0	0	0	0	10	0	1	0	0	0	0	1	0	2	0	1	0	0	0	0	0	2	0	0	0	0	0	0	0	0	2	0	0	0	0	0	0	0	0	0
Hymenobacter sedentarius DG5B	Bacteria	Bacteroidetes	0	6	5	0	1	0	0	0	1	0	0	13	0	1	4	0	0	0	1	0	2	0	1	0	0	2	0	1	2	1	0	3	1	2	0	0	0	19	0	0	0	0	0	0	0	2	0
Hymenobacter sp. HDW8	Bacteria	Bacteroidetes	1	7	6	0	2	0	1	0	3	0	0	8	0	1	1	0	0	0	2	0	2	0	1	1	1	4	0	2	2	1	0	0	0	1	0	0	0	21	0	0	0	0	0	0	1	2	0
Hymenobacter swuensis DY53	Bacteria	Bacteroidetes	1	3	6	0	5	0	0	0	3	0	0	14	0	1	4	0	1	0	2	0	2	0	1	0	1	1	0	3	1	1	0	0	0	1	0	0	0	17	0	0	0	0	0	0	1	2	0
Hypericibacter adhaerens R5959	Bacteria	Proteobacteria	0	0	1	0	0	0	0	0	1	0	0	0	0	1	0	2	0	0	0	0	5	1	0	0	0	0	0	0	0	0	0	0	0	0	0	0	0	0	0	0	0	0	0	0	0	0	0
Hypericibacter terrae R5913	Bacteria	Proteobacteria	1	0	1	0	0	0	0	0	1	0	0	0	0	1	0	2	0	0	0	0	4	1	0	0	0	0	0	0	0	0	0	0	0	0	0	1	0	0	0	0	0	0	0	0	0	0	0
Hyperthermus butylicus DSM 5456	Archaea	Crenarchaeota	0	0	0	0	0	0	0	0	0	0	0	0	0	0	0	0	0	0	0	0	0	0	0	0	0	0	0	0	0	0	0	0	0	0	0	0	0	0	0	0	0	0	0	0	0	0	0
Hyphomicrobium denitrificans ATCC 51888	Bacteria	Proteobacteria	0	0	3	0	0	0	0	0	0	0	0	0	0	1	0	0	0	0	0	0	1	1	0	0	0	0	0	0	0	0	1	0	0	0	0	0	0	0	0	0	0	0	0	0	0	0	0
Hyphomicrobium nitrativorans NL23	Bacteria	Proteobacteria	0	0	1	0	0	0	0	1	0	0	0	0	0	1	0	0	1	0	0	0	1	1	0	0	0	0	0	0	0	0	0	0	0	0	0	0	0	0	0	0	1	0	0	0	0	0	0
Hyphomicrobium sp. ghe19	Bacteria	Proteobacteria	0	0	2	0	3	0	0	0	0	0	0	0	0	2	1	0	0	3	0	0	2	3	0	0	0	0	0	0	0	0	1	0	0	0	0	0	0	0	0	0	0	0	0	0	0	0	0
Hyphomonadaceae bacterium UKL13-1	Bacteria	Proteobacteria	1	1	4	0	1	0	0	0	0	0	0	3	0	0	1	0	0	0	0	0	6	0	0	0	0	0	0	0	0	0	0	0	1	0	0	0	1	1	0	0	0	0	0	0	0	0	0
Hyphomonas neptunium ATCC 15444	Bacteria	Proteobacteria	0	0	2	0	0	0	0	0	0	0	0	2	0	1	2	0	0	0	0	0	1	1	1	0	0	0	1	0	0	0	0	0	0	0	0	0	0	0	0	0	0	0	0	0	0	0	0
Hyphomonas sp. CACIAM 19H1	Bacteria	Proteobacteria	0	0	2	0	0	0	0	0	0	0	0	2	0	2	2	0	0	0	0	0	2	1	1	0	0	0	1	0	0	0	0	0	0	0	0	0	0	0	0	0	0	0	0	0	0	0	0
Iamiaceae bacterium SCSIO 58843	Bacteria	Actinobacteria	2	1	1	0	0	0	0	0	0	0	0	10	0	0	0	0	0	0	1	0	3	0	0	0	0	0	0	0	0	0	0	0	1	0	1	0	0	3	0	0	0	0	0	0	0	0	0
Ichthyobacterium seriolicida JBKA-6	Bacteria	Bacteroidetes	0	0	1	0	0	0	0	0	0	0	0	0	0	0	0	0	0	0	1	0	0	0	0	0	0	0	0	0	0	0	0	0	0	0	0	0	0	0	0	0	0	0	0	0	0	0	0
Idiomarina andamanensis W-5T	Bacteria	Proteobacteria	0	0	1	0	0	0	0	0	0	0	0	0	0	0	0	0	0	0	0	0	4	0	0	0	0	0	0	0	0	0	0	0	0	0	0	0	0	0	0	0	0	0	0	0	0	0	0
Idiomarina loihiensis L2TR	Bacteria	Proteobacteria	0	0	1	0	0	0	0	0	0	0	0	0	0	0	0	0	0	0	0	0	5	0	0	0	0	0	0	0	0	0	0	0	0	0	0	0	0	1	0	0	0	0	0	0	0	0	0
Idiomarina sp. OT37-5b	Bacteria	Proteobacteria	1	0	3	0	0	0	0	0	0	0	0	2	0	1	1	0	0	0	0	0	5	0	0	0	0	0	0	0	0	0	0	0	0	1	0	0	0	0	0	0	0	0	0	0	0	0	0
Idiomarinaceae bacterium HL-53	Bacteria	Proteobacteria	1	0	2	0	0	0	0	0	0	0	0	0	0	0	1	0	0	0	0	0	5	0	0	0	0	0	0	0	0	0	0	0	0	0	0	0	0	0	0	0	0	0	0	0	0	0	0
Ignavibacteriae bacterium isolate IGN3	Bacteria	Ignavibacteriae	0	0	1	0	1	0	0	2	0	0	0	7	0	0	0	0	0	0	1	0	4	1	0	0	0	0	0	0	0	0	0	0	0	0	0	0	0	0	0	0	0	0	0	0	0	0	0
Ignavibacterium album JCM 16511	Bacteria	Ignavibacteriae	0	1	3	0	2	0	0	2	0	0	0	8	0	0	1	0	0	0	1	0	3	1	0	0	0	0	0	0	0	0	0	1	0	0	1	0	0	0	0	0	0	0	0	0	0	0	0
Ignicoccus hospitalis KIN4/I	Archaea	Crenarchaeota	0	0	0	0	0	0	0	0	0	0	0	0	0	0	0	0	0	0	0	0	0	0	0	0	0	0	0	0	0	0	0	0	0	0	0	0	0	0	0	0	0	0	0	0	0	0	0
Ignicoccus islandicus DSM 13165	Archaea	Crenarchaeota	0	0	0	0	0	0	0	0	0	0	0	0	0	0	0	0	0	0	0	0	0	0	0	0	0	0	0	0	0	0	0	0	0	0	0	0	0	0	0	0	0	0	0	0	0	0	0
Ignisphaera aggregans DSM 17230	Archaea	Crenarchaeota	2	1	3	1	3	0	0	0	0	0	5	0	0	0	0	0	0	0	1	0	0	0	0	0	0	0	1	0	1	0	0	1	1	0	0	0	0	0	0	0	0	0	0	0	0	1	0
Ilumatobacter coccineus YM16-304	Bacteria	Actinobacteria	1	3	2	0	0	0	0	0	0	0	0	4	0	1	0	0	1	0	0	0	0	0	0	0	0	0	1	0	1	1	0	0	1	0	2	0	0	0	0	0	0	0	0	0	0	1	0
Ilyobacter polytropus DSM 2926	Bacteria	Fusobacteria	0	0	0	1	0	0	0	0	0	0	0	3	0	0	0	0	0	0	0	0	2	1	0	0	0	0	0	0	0	1	0	0	0	0	1	0	0	0	0	0	0	0	0	0	0	0	0
Immundisolibacter cernigliae TR3.2	Bacteria	Proteobacteria	0	0	1	0	0	0	0	0	0	0	0	3	0	0	0	0	0	0	0	0	4	1	0	0	0	0	0	0	0	0	0	0	0	0	0	1	0	0	0	0	0	0	0	0	0	0	0
Intestinibaculum porci SG0102	Bacteria	Firmicutes	10	0	1	0	0	0	0	0	0	0	0	11	0	0	0	0	0	0	0	0	0	0	3	0	0	0	0	0	0	3	0	0	2	0	0	0	0	0	0	0	0	0	0	0	0	0	0
Intestinimonas butyriciproducens SRB-521-5-I	Bacteria	Firmicutes	0	0	1	0	0	0	0	0	0	0	0	2	0	0	0	0	2	0	1	0	1	0	2	0	0	0	0	0	0	0	1	0	0	0	0	0	0	0	0	0	0	0	0	0	0	0	0
Intrasporangium calvum C5	Bacteria	Actinobacteria	1	0	2	1	0	0	0	0	0	0	0	16	0	2	0	0	0	0	0	0	6	0	0	0	0	0	0	0	1	1	1	0	1	0	0	0	0	0	0	0	0	0	0	0	0	0	0
Iodobacter fluviatilis PCH194	Bacteria	Proteobacteria	0	0	0	0	0	0	0	0	0	0	0	7	0	0	0	0	5	2	1	0	8	1	0	0	0	0	0	0	0	0	1	0	0	0	0	2	0	0	0	0	0	0	0	0	0	0	0
Iodobacter sp. H11R3	Bacteria	Proteobacteria	0	0	3	0	0	0	0	1	0	0	0	6	0	0	0	0	3	1	2	0	6	0	0	0	0	0	0	0	0	1	1	0	0	0	0	1	0	0	0	0	0	0	0	0	0	0	0
Isoptericola dokdonensis DS-3	Bacteria	Actinobacteria	2	1	7	0	2	2	0	1	3	0	0	9	0	2	0	0	4	1	2	0	4	0	0	0	1	1	0	1	2	0	0	1	1	0	0	1	3	5	0	0	0	0	1	0	0	2	0
Isoptericola variabilis 225	Bacteria	Actinobacteria	2	0	4	0	0	1	0	0	2	0	0	15	0	1	0	0	0	0	1	0	3	0	0	0	1	0	0	0	2	3	0	1	1	0	0	2	3	4	0	0	0	0	0	0	0	2	0
Isosphaera pallida ATCC 43644	Bacteria	Planctomycetes	0	0	0	0	1	0	0	1	0	0	0	7	0	2	0	1	0	0	0	0	0	0	0	0	0	0	1	0	0	0	1	0	0	0	0	0	0	0	0	0	0	0	0	0	0	0	0
Izhakiella sp. KSNA2	Bacteria	Proteobacteria	2	1	3	0	0	0	1	0	0	0	0	1	0	0	0	0	1	0	2	0	5	4	0	0	0	0	0	0	2	0	1	0	0	2	0	0	0	2	0	0	0	0	0	0	0	0	0
Janibacter limosus P3-3-X1	Bacteria	Actinobacteria	0	0	1	0	0	0	0	0	0	0	0	5	0	1	0	0	0	0	0	0	5	0	1	0	0	0	0	0	0	0	0	0	0	0	0	0	0	0	0	0	0	0	0	0	0	0	0
Janibacter melonis M714	Bacteria	Actinobacteria	1	0	4	1	0	0	0	0	0	0	0	9	0	2	0	0	0	0	0	0	8	0	1	0	0	0	0	0	0	0	0	0	0	0	0	1	0	2	0	0	0	0	0	0	0	1	0
Janibacter terrae YFY001	Bacteria	Actinobacteria	0	0	2	0	0	0	0	0	0	0	0	5	0	2	0	0	0	0	0	0	5	0	1	0	0	0	0	0	0	0	0	0	0	0	0	0	0	0	0	0	0	0	0	0	0	0	0
Jannaschia sp. CCS1	Bacteria	Proteobacteria	1	0	1	0	0	0	0	0	0	0	0	4	0	0	0	0	0	0	0	0	5	1	0	0	0	0	0	0	0	0	0	0	1	0	1	0	1	0	0	0	0	0	0	0	0	0	0
Janthinobacterium agaricidamnosum NBRC 102515 = DSM 9628	Bacteria	Proteobacteria	1	5	1	0	0	0	1	1	0	0	0	1	0	0	0	0	4	2	0	0	6	0	0	0	0	0	0	0	0	0	0	0	0	0	0	0	0	0	0	0	6	0	0	0	0	0	0
Janthinobacterium sp. CG23_2	Bacteria	Proteobacteria	3	1	4	0	4	0	0	2	1	0	0	7	0	0	2	0	5	3	0	0	4	6	1	1	1	2	0	0	1	0	0	2	0	0	0	1	0	6	0	0	0	0	1	0	0	1	0
Janthinobacterium svalbardensis PAMC 27463	Bacteria	Proteobacteria	1	0	3	0	1	0	0	0	0	0	0	3	0	1	0	0	3	1	0	0	4	0	0	0	0	0	0	0	1	0	0	0	0	0	0	0	0	4	0	0	0	0	0	0	0	1	0
Jatrophihabitans sp. GAS493	Bacteria	Actinobacteria	2	1	8	1	0	0	0	0	0	0	0	10	0	3	6	0	3	0	0	0	7	0	0	0	0	0	0	0	0	0	0	0	1	0	0	0	0	0	0	0	0	0	0	0	0	0	0
Jeongeupia sp. USM3	Bacteria	Proteobacteria	1	0	1	0	0	0	2	1	0	0	0	1	0	0	0	0	10	2	2	0	6	1	0	0	0	0	0	0	0	0	0	0	0	0	0	0	0	0	0	0	0	0	0	0	0	0	0
Jeotgalibaca arthritidis CECT 9157	Bacteria	Firmicutes	3	1	5	0	0	0	0	0	0	0	0	10	0	0	0	0	0	0	0	0	0	0	0	0	0	1	0	0	0	3	0	0	1	0	1	0	2	2	0	0	0	0	0	0	0	0	0
Jeotgalibaca ciconiae H21T32	Bacteria	Firmicutes	6	3	6	1	1	0	1	0	1	0	0	12	0	0	0	0	0	0	0	0	1	1	1	0	1	1	0	1	2	3	0	1	4	0	1	0	5	13	0	0	0	0	0	0	2	4	0
Jeotgalibaca dankookensis EX-07	Bacteria	Firmicutes	2	1	0	0	0	0	0	0	0	0	0	6	0	0	0	0	0	0	2	0	0	0	0	0	0	0	1	0	0	0	1	0	1	0	1	0	0	0	0	0	0	0	0	0	0	0	0
Jeotgalibaca porci CCUG 69148	Bacteria	Firmicutes	2	0	5	0	0	0	1	0	1	0	0	9	0	0	0	0	0	0	0	0	2	0	0	0	2	0	0	0	0	2	0	1	0	0	0	0	1	6	0	0	0	0	0	0	0	2	0
Jeotgalibaca sp. PTS2502	Bacteria	Firmicutes	3	0	1	0	0	0	0	0	0	0	0	12	0	0	0	0	0	0	0	0	1	0	0	0	0	0	0	0	0	2	0	0	1	0	2	0	1	0	0	0	0	0	0	0	0	0	0
Jeotgalibacillus malaysiensis D5	Bacteria	Firmicutes	1	1	0	0	0	0	0	0	0	0	0	11	0	0	1	0	1	0	0	0	3	0	0	0	0	0	0	0	0	3	0	0	1	0	0	0	0	1	0	0	0	0	0	0	0	0	1
Jiangella alkaliphila DSM 45079	Bacteria	Actinobacteria	4	4	6	1	5	0	0	0	0	0	0	15	0	5	3	0	3	0	2	0	4	0	1	1	0	0	2	0	3	2	18	0	6	1	3	2	3	3	0	0	0	0	0	0	0	3	0
Jiangella sp. DSM 45060	Bacteria	Actinobacteria	3	5	7	1	1	0	0	0	1	0	0	13	0	6	1	0	2	0	3	0	3	0	1	0	0	0	1	0	2	0	10	0	3	0	4	8	1	5	0	0	0	0	0	0	0	3	0
Jonesia denitrificans NCTC10816	Bacteria	Actinobacteria	2	1	6	0	3	2	0	0	4	1	0	8	0	2	0	0	1	0	1	0	4	0	0	0	1	0	0	0	1	0	0	1	1	0	0	1	4	6	0	0	0	0	1	0	0	2	0
Kangiella geojedonensis YCS-5	Bacteria	Proteobacteria	0	0	1	0	0	0	0	0	0	0	0	0	0	0	0	0	0	0	0	0	5	0	0	0	0	0	0	0	0	0	0	0	0	0	0	0	0	0	0	0	0	0	0	0	0	0	0
Kangiella koreensis DSM 16069	Bacteria	Proteobacteria	0	0	1	0	0	0	0	0	0	0	0	0	0	0	0	0	0	0	0	0	5	0	0	0	0	0	0	0	0	0	0	0	0	0	0	0	0	0	0	0	0	0	0	0	0	0	0
Kangiella profundi FT102	Bacteria	Proteobacteria	0	0	1	0	0	0	0	0	0	0	0	0	0	0	0	0	0	0	0	0	3	0	0	0	0	0	0	0	0	0	0	0	0	0	0	0	0	0	0	0	0	0	0	0	0	0	0
Kangiella sediminilitoris KCTC 23892	Bacteria	Proteobacteria	0	0	1	0	0	0	0	0	0	0	0	0	0	0	0	0	0	0	0	0	5	0	0	0	0	0	0	0	0	0	0	0	0	0	0	0	0	0	0	0	0	0	0	0	0	0	0
Kerstersia gyiorum SWMUKG01	Bacteria	Proteobacteria	0	0	1	0	0	0	1	0	0	0	0	0	0	0	0	0	0	0	0	0	3	0	0	0	0	0	0	0	1	1	0	0	0	0	0	0	0	0	0	0	0	0	0	0	0	0	0
Ketobacter alkanivorans GI5	Bacteria	Proteobacteria	0	0	1	0	1	0	0	0	0	0	0	2	0	0	0	0	0	0	0	0	6	0	0	0	0	0	0	0	0	0	0	0	0	0	0	0	0	0	0	0	0	0	0	0	0	0	0
Ketogulonicigenium robustum SPU_B003	Bacteria	Proteobacteria	1	0	4	1	0	0	0	0	0	0	0	2	0	0	0	0	0	2	0	0	4	0	0	0	0	0	1	0	0	0	0	0	0	0	0	0	0	0	0	0	0	0	0	0	0	0	0
Ketogulonicigenium vulgare WSH-001	Bacteria	Proteobacteria	1	0	5	0	0	0	0	0	0	0	0	4	0	1	0	0	0	2	0	0	5	1	0	0	0	0	0	0	0	0	0	0	0	0	0	0	0	0	0	0	0	0	0	0	0	0	0
Kibdelosporangium phytohabitans KLBMP1111	Bacteria	Actinobacteria	5	6	4	3	2	3	0	1	0	0	0	9	0	3	4	0	15	1	4	0	6	0	4	2	2	3	2	1	2	0	2	0	3	0	1	1	0	1	0	0	1	0	0	0	0	0	0
Kibdelosporangium sp. MJ126-NF4	Bacteria	Actinobacteria	4	7	4	3	3	1	0	1	0	0	0	10	0	5	2	0	16	1	6	0	9	0	2	2	4	4	5	1	1	0	1	2	3	0	1	0	0	1	0	0	1	0	0	0	0	0	0
Kineobactrum sp. M2	Bacteria	Proteobacteria	0	0	0	0	0	0	0	0	0	0	0	8	0	0	0	0	0	0	0	0	6	0	0	0	0	0	0	0	0	0	0	0	0	0	0	0	0	0	0	0	0	0	0	0	0	0	0
Kineococcus radiotolerans SRS30216 = ATCC BAA-149	Bacteria	Actinobacteria	2	3	7	1	1	1	0	1	3	0	0	12	0	3	1	0	0	0	1	0	8	0	0	2	1	0	1	0	1	0	0	1	1	0	0	1	2	3	0	0	0	0	0	0	0	3	0
Kingella kingae NCTC10529	Bacteria	Proteobacteria	0	0	1	0	0	0	0	0	0	0	0	0	0	0	0	0	0	0	0	0	3	0	0	0	0	0	0	0	0	0	0	0	0	0	0	0	0	0	0	0	0	0	0	0	0	0	0
Kiritimatiella glycovorans L21-Fru-AB	Bacteria	Kiritimatiellaeota	0	3	1	0	3	0	0	1	0	0	0	5	0	0	0	0	0	0	1	0	0	0	0	0	0	0	0	0	1	4	0	0	0	0	1	6	0	1	1	0	0	0	0	0	0	0	0
Kiritimatiellaeota bacterium S-5007	Bacteria	Kiritimatiellaeota	0	7	6	1	0	0	0	0	2	0	0	6	0	0	2	0	4	0	2	0	0	0	0	0	0	0	2	0	0	0	2	0	0	0	6	1	0	0	0	0	0	0	0	0	2	5	0
Kitasatospora albolonga YIM 101047	Bacteria	Actinobacteria	5	0	6	2	2	4	0	0	0	0	0	13	0	2	3	0	8	1	3	0	12	0	0	0	0	0	1	1	1	0	0	1	0	0	0	0	0	0	0	0	0	0	0	0	0	0	0
Kitasatospora aureofaciens DM-1	Bacteria	Actinobacteria	0	0	3	1	2	1	0	0	1	0	0	12	0	3	2	0	6	2	1	0	16	0	0	1	2	1	0	1	0	1	0	1	1	0	0	0	0	0	0	0	1	0	0	0	0	0	0
Kitasatospora setae KM-6054	Bacteria	Actinobacteria	4	0	4	2	2	3	1	2	3	1	0	18	0	1	7	0	19	2	2	0	12	0	2	0	1	0	0	1	0	0	1	1	2	0	0	0	0	2	0	0	3	0	1	0	0	2	0
Kitasatospora sp. MMS16-BH015	Bacteria	Actinobacteria	4	1	6	1	5	3	1	1	3	1	2	14	0	3	8	0	15	1	2	0	11	0	1	2	8	1	1	1	3	0	0	1	5	0	0	3	2	2	0	0	1	1	1	0	0	2	0
Klebsiella aerogenes 18-2341	Bacteria	Proteobacteria	7	2	3	5	1	0	1	0	0	0	0	6	0	0	0	0	3	2	1	0	8	1	0	0	0	1	0	0	2	2	1	0	0	2	0	0	0	2	0	0	0	0	0	0	0	0	0
Klebsiella huaxiensis WCHKl090001	Bacteria	Proteobacteria	10	2	5	4	2	0	2	0	0	0	0	8	0	0	0	0	1	0	0	0	7	1	0	0	0	1	0	0	3	2	1	0	2	2	0	1	3	2	0	0	0	0	0	0	0	0	0
Klebsiella michiganensis K518	Bacteria	Proteobacteria	9	1	3	6	1	0	2	0	0	0	0	11	0	0	0	0	3	1	0	0	10	1	0	0	0	2	0	0	2	5	1	0	1	2	0	0	2	4	0	0	0	0	0	0	0	0	0
Klebsiella oxytoca NCTC9146	Bacteria	Proteobacteria	9	1	4	7	1	0	2	0	0	0	0	11	0	0	0	0	1	0	0	0	7	2	0	0	0	3	0	0	2	2	1	0	1	2	0	1	2	4	0	0	0	0	0	0	0	0	0
Klebsiella pneumoniae subsp. pneumoniae KP5-1	Bacteria	Proteobacteria	9	1	2	5	1	0	2	0	0	0	0	8	0	0	0	0	1	1	0	0	7	2	0	0	0	0	0	0	2	2	1	0	1	2	0	0	1	3	0	0	0	0	0	0	0	0	0
Klebsiella quasipneumoniae subsp. similipneumoniae G747	Bacteria	Proteobacteria	9	3	3	5	1	0	2	0	0	0	0	9	0	0	1	0	1	1	0	0	7	2	0	0	0	1	0	0	2	3	1	0	1	2	0	0	2	3	0	0	0	0	0	0	0	0	0
Klebsiella quasivariicola KPN1705	Bacteria	Proteobacteria	8	2	2	7	1	0	2	0	0	0	0	8	0	0	0	0	1	0	1	0	13	3	0	0	0	0	0	0	1	1	0	0	1	2	0	1	2	2	0	0	0	0	0	0	0	0	0
Klebsiella sp. M5al	Bacteria	Proteobacteria	9	1	4	6	1	0	2	0	0	0	0	13	0	0	0	0	1	1	0	0	6	2	0	0	0	3	0	0	2	2	1	0	1	2	0	0	2	4	0	0	0	0	0	0	0	0	0
Klebsiella variicola WCHKP19	Bacteria	Proteobacteria	8	1	2	5	1	0	2	0	0	0	0	9	0	1	0	0	1	1	0	0	10	3	0	0	0	1	0	0	2	2	0	0	1	2	0	0	2	1	0	0	0	0	0	0	0	0	0
Kluyvera georgiana YDC799	Bacteria	Proteobacteria	2	0	0	4	0	0	0	0	0	0	0	1	0	0	0	0	0	0	0	0	0	1	0	0	0	1	0	0	0	0	0	0	1	0	4	0	0	1	0	0	0	0	0	0	0	1	0
Kluyvera intermedia N2-1	Bacteria	Proteobacteria	7	1	5	4	1	0	2	0	0	0	0	6	0	0	0	0	2	1	0	0	8	3	0	0	0	3	0	0	2	1	0	0	1	0	0	0	1	2	0	0	0	0	0	0	0	0	0
Kluyvera sp. PO2S7	Bacteria	Proteobacteria	10	1	4	8	2	0	1	0	0	0	0	6	0	0	0	0	3	1	0	0	7	2	0	0	0	3	0	0	3	2	0	0	4	0	4	0	3	4	0	0	0	0	0	0	0	2	0
Kocuria flava HO-9041	Bacteria	Actinobacteria	0	1	0	0	0	0	0	0	0	0	0	15	0	1	0	0	0	0	0	0	3	0	1	0	0	0	0	0	0	0	0	0	1	0	0	0	0	0	0	0	0	0	0	0	0	0	0
Kocuria indica CE7	Bacteria	Actinobacteria	0	1	0	0	0	0	0	0	0	0	0	9	0	3	0	0	0	0	0	0	2	0	1	0	0	0	0	0	0	0	0	0	0	0	0	0	0	0	0	0	0	0	0	0	0	0	0
Kocuria palustris MU14/1	Bacteria	Actinobacteria	0	0	0	0	0	0	0	0	0	0	0	10	0	2	0	0	0	0	0	0	4	0	1	0	0	0	0	0	0	1	0	0	0	0	0	0	0	0	0	0	0	0	0	0	0	0	0
Kocuria rhizophila NCTC8340	Bacteria	Actinobacteria	0	1	0	0	0	0	0	0	0	0	0	8	0	2	0	0	0	0	0	0	2	0	1	0	0	0	0	0	0	0	0	0	0	0	0	0	0	0	0	0	0	0	0	0	0	0	0
Kocuria rosea NCTC2676_1	Bacteria	Actinobacteria	2	0	2	1	0	0	0	0	3	0	0	15	0	2	0	0	1	0	0	0	2	0	1	2	0	0	0	0	1	0	0	0	1	0	0	0	3	1	0	0	0	0	0	0	0	1	0
Kocuria sp. KD4	Bacteria	Actinobacteria	0	2	0	0	0	0	0	0	0	0	0	9	0	3	0	0	0	0	0	0	2	0	1	0	0	0	0	0	0	0	0	0	1	0	0	0	0	0	0	0	0	0	0	0	0	0	0
Komagataeibacter europaeus SRCM101446	Bacteria	Proteobacteria	0	0	3	0	1	0	1	0	0	0	0	4	0	0	0	0	0	0	1	0	11	0	0	0	0	1	0	0	0	1	0	0	0	1	0	0	0	0	0	0	0	0	0	0	0	0	0
Komagataeibacter medellinensis NBRC 3288	Bacteria	Proteobacteria	0	0	2	0	1	0	1	0	0	0	0	5	0	0	0	0	0	0	1	0	10	0	0	0	0	0	0	0	0	1	0	0	0	1	0	0	0	0	0	0	0	0	0	0	0	0	0
Komagataeibacter nataicola RZS01	Bacteria	Proteobacteria	0	0	2	0	1	0	1	0	0	0	0	3	0	0	0	0	0	0	2	0	7	2	0	0	0	0	0	0	0	0	0	0	0	1	0	0	0	0	0	0	0	0	0	0	0	0	0
Komagataeibacter rhaeticus ENS 9a1a	Bacteria	Proteobacteria	0	0	3	0	1	0	1	0	0	0	0	8	0	0	0	0	0	0	1	0	7	0	0	0	0	0	0	0	0	2	0	0	0	1	0	0	0	0	0	0	0	0	0	0	0	0	0
Komagataeibacter saccharivorans JH1	Bacteria	Proteobacteria	0	0	2	0	1	0	1	0	0	0	0	4	0	0	0	0	0	0	1	0	10	0	0	0	0	0	0	0	0	1	0	0	0	1	0	0	0	0	0	0	0	0	0	0	0	0	0
Komagataeibacter xylinus CGMCC 17276	Bacteria	Proteobacteria	0	0	2	0	1	0	1	0	0	0	0	4	0	0	0	0	0	0	1	0	11	0	0	0	0	0	0	0	1	0	0	0	0	1	0	0	0	0	0	0	0	0	0	0	0	0	0
Kordia antarctica IMCC3317	Bacteria	Bacteroidetes	0	2	2	0	0	0	0	0	0	0	0	7	0	0	3	5	0	0	1	0	3	0	1	0	0	0	0	1	2	0	0	0	0	0	0	0	0	0	0	0	0	0	0	0	0	0	0
Kordia sp. SMS9	Bacteria	Bacteroidetes	0	1	4	0	2	0	1	1	0	0	0	7	0	0	3	3	0	0	1	0	3	0	1	1	0	0	0	4	2	0	0	0	0	0	0	0	0	0	0	0	0	0	0	0	0	0	0
Kosakonia cowanii Esp_Z	Bacteria	Proteobacteria	10	2	3	3	0	0	2	0	0	0	0	9	0	2	0	0	2	0	1	0	7	6	0	0	0	0	0	0	2	2	0	0	0	2	0	0	2	1	0	0	0	0	0	0	0	0	0
Kosakonia oryzae Ola 51	Bacteria	Proteobacteria	9	1	3	3	0	0	3	0	0	0	0	9	0	0	0	0	2	2	1	0	8	4	0	0	0	1	0	0	2	3	0	0	0	2	0	0	1	1	0	0	0	0	0	0	0	0	0
Kosakonia radicincitans DSM 16656	Bacteria	Proteobacteria	9	2	3	4	0	0	3	0	0	0	0	9	0	0	0	0	2	1	1	0	10	7	0	0	0	1	0	0	2	1	1	0	0	2	0	0	1	1	0	0	0	0	0	0	0	0	0
Kosakonia sacchari BO-1	Bacteria	Proteobacteria	9	1	3	3	0	0	2	0	0	0	0	9	0	1	0	0	0	1	2	0	5	6	0	0	0	1	0	0	2	1	1	0	0	2	0	0	1	1	0	0	0	0	0	0	0	0	0
Kosakonia sp. MUSA4	Bacteria	Proteobacteria	10	1	3	3	0	0	3	0	0	0	0	8	0	0	0	0	2	1	1	0	12	5	0	0	0	1	0	0	2	1	1	0	0	2	0	0	2	1	0	0	0	0	0	0	0	0	0
Kosmotoga olearia TBF 19.5.1	Bacteria	Thermotogae	2	0	2	0	0	0	0	0	0	0	0	9	0	1	0	0	0	0	0	0	0	0	0	0	0	0	0	0	2	0	0	0	1	0	1	0	0	0	0	0	0	0	0	0	0	0	0
Kosmotoga pacifica SLHLJ1	Bacteria	Thermotogae	2	1	0	0	1	0	0	0	0	0	0	8	0	1	0	0	0	0	0	0	2	0	0	0	0	0	0	0	2	0	0	0	1	0	1	0	0	0	0	0	0	0	0	0	0	1	0
Kozakia baliensis DSM 14400	Bacteria	Proteobacteria	0	0	0	0	2	0	1	0	0	0	0	5	0	1	0	0	0	0	1	0	9	0	0	0	0	0	0	0	0	1	0	0	0	1	0	1	0	0	0	0	0	0	0	0	0	0	0
Kribbella flavida DSM 17836	Bacteria	Actinobacteria	5	5	9	2	3	0	0	0	0	0	1	17	0	3	4	0	8	2	3	0	7	0	1	2	0	1	1	2	5	0	2	1	4	0	3	3	2	4	0	0	0	0	0	0	0	2	0
Kroppenstedtia eburnea DSM 45196	Bacteria	Firmicutes	1	0	2	1	0	0	0	0	0	0	0	2	0	2	0	0	3	0	0	0	2	0	1	0	0	1	0	0	0	1	0	0	0	0	0	0	0	0	0	0	0	0	0	0	0	1	1
Kroppenstedtia pulmonis W9323	Bacteria	Firmicutes	0	0	1	1	0	0	0	0	0	0	0	1	0	0	0	0	3	0	0	0	2	0	0	0	0	0	0	0	0	1	0	0	0	0	0	0	0	0	0	0	0	0	0	0	0	0	0
Ktedonosporobacter rubrisoli SCAWS-G2	Bacteria	Chloroflexi	3	4	6	4	5	0	0	0	0	0	0	6	0	4	0	0	1	0	1	0	2	0	0	0	0	0	0	0	0	0	0	0	0	0	4	1	0	1	0	0	0	0	0	0	0	0	0
Kurthia sp. 11kri321	Bacteria	Firmicutes	0	0	0	0	0	0	0	0	0	0	0	0	0	0	0	0	0	0	1	0	1	0	3	0	0	0	0	0	0	0	0	0	0	0	0	0	0	0	0	0	0	0	0	0	0	0	0
Kurthia zopfii NCTC404	Bacteria	Firmicutes	0	0	0	0	0	0	0	0	0	0	0	0	0	0	0	0	0	0	0	0	1	0	4	0	0	0	0	0	0	0	0	0	0	0	0	0	0	0	0	0	0	0	0	0	0	0	0
Kushneria konosiri X49	Bacteria	Proteobacteria	0	0	4	0	0	0	0	0	0	0	0	9	0	1	0	0	0	0	0	0	3	1	0	0	0	0	0	0	0	0	0	0	0	2	0	0	1	0	0	0	0	0	0	0	0	0	0
Kushneria marisflavi SW32	Bacteria	Proteobacteria	0	0	4	0	0	0	0	0	0	0	0	9	0	2	0	0	0	0	0	0	3	0	0	0	0	0	0	0	0	0	0	0	0	2	0	0	0	0	0	0	0	0	0	0	0	0	0
Kushneria sp. YCWA18	Bacteria	Proteobacteria	0	0	2	0	0	0	0	0	0	0	0	9	0	1	0	0	0	0	0	0	4	3	0	0	0	0	0	0	0	0	0	0	0	2	0	0	0	1	0	0	0	0	0	0	0	1	0
Kutzneria albida DSM 43870	Bacteria	Actinobacteria	5	5	6	3	2	0	0	1	0	0	1	11	0	4	5	0	17	2	4	0	10	0	4	1	6	1	2	2	3	1	0	2	1	0	1	0	1	0	0	0	2	0	0	0	0	2	0
Kyrpidia spormannii EA-1	Bacteria	Firmicutes	0	1	0	0	0	0	0	0	0	0	0	0	0	0	0	0	2	0	0	0	2	0	0	0	0	0	0	0	0	0	0	0	0	0	0	0	0	0	0	0	0	0	0	0	0	0	0
Kyrpidia tusciae DSM 2912	Bacteria	Firmicutes	0	1	1	0	0	0	0	0	0	0	0	0	0	0	0	0	2	0	0	0	2	0	0	0	0	0	0	0	0	0	0	0	0	0	0	0	0	0	0	0	0	0	0	0	0	0	0
Kytococcus sedentarius DSM 20547	Bacteria	Actinobacteria	0	0	1	0	0	0	0	0	0	0	0	5	0	1	0	0	0	0	0	0	4	0	1	0	0	0	0	0	0	0	0	0	0	0	0	0	0	0	0	0	0	0	0	0	0	0	0
Labilibaculum antarcticum SPP2	Bacteria	Bacteroidetes	0	29	17	0	3	0	0	1	2	0	0	8	0	1	11	3	0	0	3	0	4	0	0	0	1	2	7	5	4	0	0	0	2	0	1	0	0	10	0	0	0	1	0	0	0	0	0
Labilithrix luteola DSM 27648	Bacteria	Proteobacteria	0	0	2	0	5	0	0	0	0	0	0	12	0	5	1	0	0	0	1	2	4	0	1	1	0	0	0	0	2	0	0	1	0	0	0	0	0	1	3	0	0	0	0	0	0	0	0
Labrenzia aggregata RMAR6-6	Bacteria	Proteobacteria	1	2	1	0	1	0	1	0	0	0	0	1	0	0	1	0	0	0	1	0	6	0	2	0	0	0	0	0	1	0	0	0	1	0	0	0	1	1	0	0	0	0	0	0	0	1	0
Labrenzia sp. THAF82	Bacteria	Proteobacteria	1	2	2	1	1	0	1	0	0	0	0	3	0	0	1	0	0	0	1	0	3	1	2	0	0	0	0	0	0	0	0	0	1	0	0	0	1	1	0	0	0	0	0	0	0	0	0
Labrys neptuniae KNU-23	Bacteria	Proteobacteria	1	0	2	2	0	0	0	0	0	0	0	7	0	5	1	0	0	0	2	0	7	1	4	0	0	0	0	0	0	0	1	0	0	0	1	0	0	0	0	0	0	0	0	0	0	2	0
Laceyella sp. FBKL4.010	Bacteria	Firmicutes	0	0	3	1	0	0	0	0	0	0	0	3	0	1	0	0	3	0	0	0	2	0	1	0	0	0	0	0	0	0	0	0	0	0	0	0	0	0	0	0	0	0	0	0	0	0	0
Lachnoanaerobaculum umeaense DSM 23576 = CCUG 58757	Bacteria	Firmicutes	0	3	3	0	0	0	0	0	0	0	0	9	0	0	0	0	1	0	0	0	0	0	1	0	0	0	0	0	2	2	0	0	1	0	0	0	0	1	0	0	0	0	0	0	0	0	0
Lachnoclostridium phytofermentans ISDg	Bacteria	Firmicutes	1	5	8	3	3	0	1	1	6	1	1	7	0	0	1	0	7	2	3	0	0	0	1	3	0	5	3	2	3	0	0	0	2	0	1	0	0	8	0	0	0	0	1	0	0	1	0
Lachnoclostridium sp. YL32	Bacteria	Firmicutes	6	9	4	3	1	0	0	0	0	0	0	10	0	0	0	0	2	0	0	0	7	0	1	0	0	3	0	0	6	2	2	1	5	0	2	0	4	2	0	0	0	0	0	0	0	0	0
Lachnospiraceae bacterium KM106-2	Bacteria	Firmicutes	6	6	8	0	3	0	0	0	0	0	0	15	0	0	1	0	4	0	0	0	1	0	4	0	0	0	1	0	2	2	0	1	4	0	0	1	1	8	0	0	0	0	0	0	0	1	0
Lacimicrobium alkaliphilum YelD216	Bacteria	Proteobacteria	1	2	6	0	0	0	1	1	1	0	0	9	0	0	0	0	1	0	2	0	4	0	0	0	0	2	0	0	1	0	0	0	0	0	0	0	0	11	0	0	0	0	0	0	0	1	0
Lacinutrix sp. Bg11-31	Bacteria	Bacteroidetes	0	0	1	0	1	0	0	0	0	0	0	5	0	0	1	3	0	0	0	0	2	0	0	0	0	0	0	1	2	0	0	0	0	0	0	0	0	0	0	0	0	0	0	0	0	0	0
Lacinutrix venerupis DOK2-8	Bacteria	Bacteroidetes	0	0	3	0	1	0	0	0	0	0	0	5	0	0	2	0	0	0	0	0	2	0	0	0	0	0	0	0	2	0	0	0	0	0	0	0	0	0	0	0	0	0	0	0	0	0	0
Lactobacillus acetotolerans LA749	Bacteria	Firmicutes	5	0	0	0	0	0	1	0	0	0	0	5	0	0	0	0	0	0	0	0	4	0	1	0	0	0	0	0	2	1	0	0	0	0	1	0	0	0	0	0	0	0	0	0	0	0	0
Lactobacillus acidipiscis ACA-DC 1533	Bacteria	Firmicutes	5	0	0	1	0	0	0	0	0	0	0	7	0	0	0	0	0	0	0	0	3	0	5	0	0	0	0	0	0	0	0	1	1	0	1	0	0	0	0	0	1	0	0	0	0	0	0
Lactobacillus acidophilus NCTC13720	Bacteria	Firmicutes	9	2	1	1	0	0	1	0	0	0	0	5	0	0	0	0	0	0	0	0	3	0	5	0	0	0	1	0	4	1	0	0	1	0	0	0	2	0	0	0	0	0	0	0	0	0	0
Lactobacillus agilis La3	Bacteria	Firmicutes	4	0	1	0	0	0	0	0	0	0	0	6	0	0	0	0	0	0	0	0	2	0	4	0	0	0	0	0	0	2	0	0	1	0	0	0	0	0	0	0	0	0	0	0	0	0	0
Lactobacillus alimentarius DSM 20249	Bacteria	Firmicutes	11	1	1	0	0	0	0	0	0	0	0	6	0	0	0	0	0	0	0	0	0	0	2	0	0	0	0	0	1	1	0	1	1	0	4	0	1	0	0	0	0	0	0	0	0	0	0
Lactobacillus allii WiKim39	Bacteria	Firmicutes	10	0	1	1	0	0	0	0	0	0	0	9	0	0	0	0	0	0	0	0	3	0	3	0	0	0	0	0	0	2	0	0	0	0	1	0	0	0	0	0	0	0	0	0	0	0	0
Lactobacillus amylolyticus LA664	Bacteria	Firmicutes	1	0	1	1	0	0	0	0	0	0	0	4	0	0	0	0	0	0	0	0	4	0	3	0	0	0	0	0	3	1	0	0	0	0	0	0	0	0	0	0	0	0	0	0	0	0	0
Lactobacillus amylophilus DSM 20533 = JCM 1125	Bacteria	Firmicutes	2	0	0	0	0	0	1	0	0	0	0	5	0	0	0	0	0	0	0	0	1	0	1	0	0	0	0	0	1	0	0	0	0	0	0	0	0	0	0	0	0	0	0	0	0	0	0
Lactobacillus amylovorus PMRA3	Bacteria	Firmicutes	4	1	2	1	0	0	1	0	0	0	0	9	0	0	0	0	0	0	0	0	2	0	4	0	0	0	0	0	2	1	0	0	1	0	0	0	1	0	0	0	0	0	0	0	0	0	0
Lactobacillus animalis LL1	Bacteria	Firmicutes	7	1	0	1	0	0	0	0	0	0	0	5	0	0	2	0	0	0	0	0	0	0	3	0	0	0	0	0	0	2	1	1	1	0	0	0	0	0	0	0	0	0	0	0	0	0	0
Lactobacillus apis ESL0185	Bacteria	Firmicutes	9	0	1	0	0	0	0	0	0	0	0	1	0	0	0	0	0	0	0	0	2	0	1	0	0	0	2	0	2	2	0	0	0	0	2	0	0	0	0	0	0	0	0	0	0	0	0
Lactobacillus backii TMW 1.2002	Bacteria	Firmicutes	1	0	0	0	0	0	0	0	0	0	0	0	0	0	0	0	0	0	0	0	1	1	3	0	0	0	0	0	1	0	0	0	0	0	0	0	0	0	0	0	0	0	0	0	0	0	0
Lactobacillus bifermentans LB003	Bacteria	Firmicutes	0	0	0	1	0	0	0	0	0	0	0	0	0	0	0	0	0	0	0	0	1	0	2	0	0	0	0	0	0	0	0	0	0	0	0	0	0	0	0	0	0	0	0	0	0	0	0
Lactobacillus brevis ZLB004	Bacteria	Firmicutes	1	2	2	0	0	0	1	0	0	0	0	2	0	0	0	0	0	0	0	0	5	0	5	0	0	1	0	2	3	0	0	0	2	0	0	1	1	2	0	0	0	0	0	0	0	2	0
Lactobacillus buchneri subsp. silagei CD034	Bacteria	Firmicutes	0	3	1	0	0	0	0	0	0	0	0	3	0	0	0	0	0	0	1	0	1	0	6	0	1	0	0	1	1	0	0	0	1	0	0	0	0	2	0	0	0	0	0	0	0	2	0
Lactobacillus casei LC5	Bacteria	Firmicutes	8	2	2	1	0	0	0	0	0	0	0	7	0	0	0	0	1	0	1	0	0	0	5	0	0	0	2	1	2	1	0	1	2	0	3	0	0	3	0	0	0	0	0	0	0	0	0
Lactobacillus coryniformis CBA3616	Bacteria	Firmicutes	3	1	3	0	0	0	0	0	0	0	0	4	0	0	0	0	0	0	0	0	0	0	1	0	0	0	0	0	1	2	0	0	3	0	0	0	0	1	0	0	0	0	0	0	0	0	0
Lactobacillus crispatus ST1	Bacteria	Firmicutes	7	1	1	1	0	0	2	0	0	0	0	6	0	0	0	0	0	0	0	0	0	0	4	0	0	0	0	0	3	3	0	0	2	0	0	0	1	0	0	0	0	0	0	0	0	0	0
Lactobacillus crustorum MN047	Bacteria	Firmicutes	9	0	1	0	0	0	0	0	0	0	0	4	0	0	0	0	0	0	0	0	0	0	2	0	0	0	0	0	0	0	0	0	1	0	0	0	0	0	0	0	0	0	0	0	0	0	0
Lactobacillus curieae CCTCC M 2011381	Bacteria	Firmicutes	0	2	2	0	0	0	0	0	0	0	0	3	0	0	0	0	0	0	0	0	2	0	5	0	0	0	0	0	1	0	0	0	2	0	0	0	0	3	0	0	0	0	0	0	0	2	0
Lactobacillus curvatus SRCM103465	Bacteria	Firmicutes	10	0	1	2	0	0	0	0	0	0	0	4	0	0	0	0	0	0	1	0	2	0	1	0	0	0	0	0	1	0	0	1	0	0	2	0	0	1	0	0	0	0	0	0	0	0	0
Lactobacillus delbrueckii subsp. delbrueckii NBRC 3202	Bacteria	Firmicutes	4	0	1	1	0	0	0	0	0	0	0	8	0	0	0	0	0	0	0	0	2	0	2	0	0	0	0	0	1	1	0	0	0	0	0	0	0	0	0	0	0	0	0	0	0	0	0
Lactobacillus dextrinicus LH506	Bacteria	Firmicutes	5	0	2	0	0	0	0	0	0	0	0	4	0	0	0	0	0	0	1	0	3	0	4	0	0	0	1	0	1	1	0	1	0	0	1	0	0	0	0	0	0	0	0	0	0	0	0
Lactobacillus farciminis KCTC 3681 = DSM 20184	Bacteria	Firmicutes	11	0	1	5	0	0	1	0	0	0	0	6	0	0	0	0	0	0	0	0	1	0	3	0	0	0	0	0	0	1	0	0	0	0	0	0	0	0	0	0	0	0	0	0	0	0	0
Lactobacillus fermentum IMDO 130101	Bacteria	Firmicutes	0	2	0	0	0	0	1	0	0	0	0	1	0	0	0	0	0	0	0	0	2	0	1	0	0	1	0	1	1	1	0	0	1	0	0	0	0	0	0	0	0	0	0	0	0	0	0
Lactobacillus fructivorans LF543	Bacteria	Firmicutes	0	0	0	0	0	0	0	0	0	0	0	1	0	0	0	0	0	0	0	0	4	0	2	0	0	0	0	0	0	0	0	0	0	0	0	0	0	0	0	0	0	0	0	0	0	0	0
Lactobacillus frumenti LF145	Bacteria	Firmicutes	0	1	0	0	0	0	0	0	0	0	0	1	0	0	0	0	0	0	0	0	3	0	3	0	0	0	0	0	0	0	0	0	1	0	0	0	0	0	0	0	0	0	0	0	0	0	0
Lactobacillus futsaii Y97	Bacteria	Firmicutes	7	0	1	1	0	0	1	0	0	0	0	4	0	0	0	0	0	0	0	0	2	0	3	0	0	0	0	0	0	1	0	1	0	0	0	0	0	0	0	0	0	0	0	0	0	0	0
Lactobacillus gallinarum HFD4	Bacteria	Firmicutes	0	1	0	1	0	0	1	0	0	0	0	1	0	0	0	0	0	0	0	0	0	0	4	0	0	0	0	0	1	0	0	0	0	0	0	0	0	0	0	0	0	0	0	0	0	0	0
Lactobacillus gasseri 130918	Bacteria	Firmicutes	7	2	2	1	0	0	1	0	0	0	0	7	0	0	0	0	0	0	0	0	1	0	2	0	0	0	0	0	3	1	0	0	2	0	0	0	0	1	0	0	0	0	0	0	0	0	0
Lactobacillus gastricus LG045	Bacteria	Firmicutes	2	2	0	0	0	0	0	0	0	0	0	6	0	0	0	0	0	0	0	0	2	0	0	0	0	0	0	0	1	2	0	0	1	0	0	0	0	0	0	0	0	0	0	0	0	0	0
Lactobacillus ginsenosidimutans EMML 3141	Bacteria	Firmicutes	1	1	1	0	0	0	0	0	0	0	0	1	0	0	0	0	0	0	0	0	1	0	0	0	0	0	0	0	0	0	0	0	1	0	0	0	0	0	0	0	0	0	0	0	0	0	0
Lactobacillus graminis LG542	Bacteria	Firmicutes	11	0	0	1	0	0	0	0	0	0	0	1	0	0	0	0	0	0	1	0	0	0	1	0	0	0	0	0	2	0	0	0	0	0	1	0	0	0	0	0	0	0	0	0	0	0	0
Lactobacillus harbinensis NSMJ42	Bacteria	Firmicutes	9	6	5	1	1	0	0	0	0	0	0	11	0	0	0	0	2	0	1	0	1	0	3	0	1	3	6	0	6	2	0	1	5	0	4	0	2	10	0	0	0	0	0	0	1	3	0
Lactobacillus heilongjiangensis DSM 28069	Bacteria	Firmicutes	11	0	1	2	0	0	1	0	0	0	0	6	0	0	0	0	0	0	0	0	0	0	0	0	0	0	1	0	1	2	0	0	1	0	1	0	0	0	0	0	0	0	0	0	0	0	0
Lactobacillus helsingborgensis ESL0183	Bacteria	Firmicutes	4	1	0	1	0	0	0	0	0	0	0	1	0	0	1	0	0	0	0	0	3	0	1	0	0	0	2	0	1	3	1	0	0	0	0	0	0	0	0	0	0	0	0	0	0	1	0
Lactobacillus helveticus LH5	Bacteria	Firmicutes	5	1	1	1	0	0	1	0	0	0	0	7	0	0	0	0	0	0	0	0	2	0	4	0	0	0	0	0	2	1	0	0	0	0	0	0	2	0	0	0	0	0	0	0	0	0	0
Lactobacillus hilgardii FLUB	Bacteria	Firmicutes	0	3	1	0	0	0	0	0	0	0	0	5	0	0	0	0	0	0	1	0	2	0	7	0	1	0	0	1	0	0	0	0	2	0	0	2	1	6	0	0	0	0	0	0	0	2	0
Lactobacillus hokkaidonensis JCM 18461	Bacteria	Firmicutes	2	2	1	0	0	0	0	0	0	0	0	1	0	0	0	0	0	0	0	0	3	0	3	0	0	2	0	1	4	0	0	0	1	0	0	0	0	3	0	0	0	0	0	0	0	0	0
Lactobacillus hordei TMW 1.1822	Bacteria	Firmicutes	11	0	3	0	0	0	0	0	0	0	0	4	0	0	0	0	0	0	0	0	1	0	4	0	0	0	0	0	0	1	0	0	0	0	1	0	0	0	0	0	0	0	0	0	0	0	0
Lactobacillus iners LI335	Bacteria	Firmicutes	1	0	0	1	0	0	0	0	0	0	0	7	0	0	0	0	0	0	0	0	1	0	1	0	0	0	0	0	2	0	0	0	0	0	0	0	0	0	0	0	0	0	0	0	0	0	0
Lactobacillus jensenii FDAARGOS_749	Bacteria	Firmicutes	3	0	0	1	0	0	1	0	0	0	0	4	0	0	0	0	0	0	0	0	1	0	1	0	0	0	0	0	1	1	0	0	2	0	0	0	0	0	0	0	0	0	0	0	0	0	0
Lactobacillus jinshani HSLZ-75	Bacteria	Firmicutes	0	0	1	0	0	0	0	0	0	0	0	0	0	0	0	0	0	0	0	0	0	0	4	0	0	0	0	0	0	1	0	0	0	0	0	0	0	0	0	0	0	0	0	0	0	0	0
Lactobacillus johnsonii NCC 533	Bacteria	Firmicutes	7	1	0	1	0	0	1	0	0	0	0	6	0	0	0	0	0	0	0	0	1	0	4	0	0	0	0	0	3	1	0	0	1	0	0	0	2	0	0	0	0	0	0	0	0	0	0
Lactobacillus kefiranofaciens subsp. kefiranofaciens LKK75	Bacteria	Firmicutes	1	1	1	0	0	0	0	0	0	0	0	3	0	0	0	0	0	0	0	0	4	0	4	0	0	0	0	0	2	2	0	0	2	0	0	0	1	0	0	0	0	0	0	0	0	0	0
Lactobacillus kefiri DH5	Bacteria	Firmicutes	0	2	1	0	0	0	0	0	0	0	0	1	0	0	0	0	0	0	0	0	3	0	4	0	0	0	0	0	0	0	0	0	2	0	0	1	0	1	0	0	0	0	0	0	0	0	0
Lactobacillus koreensis 26-25	Bacteria	Firmicutes	1	1	2	0	0	0	1	0	0	0	0	3	0	0	0	0	0	0	1	0	1	0	3	0	1	0	0	1	5	0	0	0	3	0	0	0	2	2	0	0	1	0	0	0	0	6	0
Lactobacillus kullabergensis ESL0186	Bacteria	Firmicutes	10	0	2	0	0	0	0	0	0	0	0	4	0	0	0	0	0	0	0	0	2	0	1	0	0	0	2	0	2	3	0	0	0	0	0	1	0	0	0	0	0	0	0	0	0	0	0
Lactobacillus kunkeei MP2	Bacteria	Firmicutes	0	0	0	0	0	0	0	0	0	0	0	0	0	0	0	0	0	0	1	0	2	0	6	0	0	0	0	0	0	1	0	0	0	0	0	0	0	0	0	0	0	0	0	0	0	0	0
Lactobacillus lindneri TMW 1.481	Bacteria	Firmicutes	0	0	0	0	0	0	0	0	0	0	0	1	0	0	0	0	0	0	0	0	1	0	3	0	0	0	0	0	0	0	0	0	0	0	0	0	0	0	0	0	0	0	0	0	0	0	0
Lactobacillus malefermentans CBA3618	Bacteria	Firmicutes	0	0	0	0	0	0	1	0	0	0	0	1	0	0	0	0	0	0	0	0	3	0	3	0	0	0	0	0	0	0	0	0	0	0	0	0	0	0	0	0	0	0	0	0	0	0	0
Lactobacillus mali LM596	Bacteria	Firmicutes	6	0	1	0	0	0	0	0	0	0	0	2	0	0	0	0	0	0	0	0	4	0	7	0	0	0	0	0	0	2	0	0	0	0	1	0	0	0	0	0	0	0	0	0	0	0	0
Lactobacillus manihotivorans LM010	Bacteria	Firmicutes	10	1	1	3	0	0	0	0	0	0	0	9	0	0	0	0	0	0	0	0	4	0	3	0	0	0	0	0	0	1	1	0	2	0	1	0	1	2	0	0	0	0	0	0	0	0	0
Lactobacillus mucosae LM1	Bacteria	Firmicutes	0	1	1	0	1	0	1	0	0	0	0	5	0	0	0	0	0	0	0	0	2	0	2	0	0	0	0	0	0	1	0	0	1	0	0	0	2	1	0	0	0	0	0	0	0	0	0
Lactobacillus murinus CR141	Bacteria	Firmicutes	5	1	0	1	0	0	0	0	0	0	0	8	0	0	1	0	0	0	0	0	1	0	3	0	0	0	0	0	0	2	1	1	1	0	0	0	0	0	0	0	0	0	0	0	0	0	0
Lactobacillus nagelii TMW 1.1827	Bacteria	Firmicutes	8	0	0	0	0	0	1	0	0	0	0	5	0	0	0	0	0	0	0	0	1	0	0	0	0	0	0	0	0	3	0	0	0	0	1	0	1	0	0	0	0	0	0	0	0	0	0
Lactobacillus nenjiangensis SH-Y15	Bacteria	Firmicutes	0	1	0	0	0	0	0	0	0	0	0	1	0	0	0	0	0	0	0	0	1	0	3	0	0	0	0	0	2	1	0	0	1	0	0	0	0	1	0	0	0	0	0	0	0	0	0
Lactobacillus oligofermentans DSM 15707 = LMG 22743	Bacteria	Firmicutes	1	1	0	0	3	0	0	0	0	0	0	1	0	0	0	0	0	0	0	0	1	0	3	0	0	0	0	0	3	0	0	0	0	0	0	0	1	4	0	0	0	0	0	0	0	2	0
Lactobacillus oris J-1	Bacteria	Firmicutes	1	1	2	0	1	0	1	0	0	0	0	3	0	0	0	0	0	0	0	0	4	0	4	0	0	0	0	0	2	1	0	0	2	0	0	0	3	1	0	0	0	0	0	0	0	1	0
Lactobacillus parabuchneri FAM21731	Bacteria	Firmicutes	1	4	1	0	0	0	0	0	0	0	0	3	0	0	0	0	0	0	1	0	2	0	6	0	0	1	0	0	1	0	0	0	2	0	0	0	0	0	0	0	0	0	0	0	0	0	0
Lactobacillus paracasei subsp. paracasei 8700:2	Bacteria	Firmicutes	6	1	2	1	0	0	0	0	0	0	0	9	0	0	0	0	0	0	1	0	1	0	6	0	0	0	2	0	1	2	0	1	2	0	2	0	0	0	0	0	0	0	0	0	0	0	0
Lactobacillus paracollinoides TMW 1.1995	Bacteria	Firmicutes	1	1	2	0	0	0	1	0	0	0	0	0	0	0	0	0	0	0	0	0	1	0	6	0	0	0	0	0	4	0	0	0	2	0	0	0	0	3	0	0	0	0	0	0	0	0	0
Lactobacillus paragasseri NCK1347	Bacteria	Firmicutes	8	1	1	1	0	0	1	0	0	0	0	6	0	0	0	0	0	0	0	0	1	0	1	0	0	0	0	0	3	1	0	0	1	0	0	0	2	0	0	0	0	0	0	0	0	0	0
Lactobacillus paralimentarius LP238	Bacteria	Firmicutes	14	0	1	0	0	0	1	0	0	0	0	7	0	0	0	0	0	0	0	0	0	0	1	0	0	0	0	0	1	2	0	0	1	0	1	0	2	0	0	0	0	0	0	0	0	0	0
[truncated: 2,245 more rows]
[truncated: 107 more columns]
