# Supplementary material for: New Insights into the Co-Occurrences of Glycoside Hydrolase Genes among Prokaryotic Genomes through Network Analysis
Source: Microorganisms. 2021 Feb 19;9(2):427. doi: 10.3390/microorganisms9020427 (PMC7922503; doi:10.3390/microorganisms9020427)
Supplement: Supplementary file 1 [file microorganisms-09-00427-s001.zip › suppl materials/Table S4.xlsx]

## Sheet: Sheet1
GH families	Functions	Primary functions in Bacteria								Primary functions in Archaea
		Total No. of cases	L1	Proportion	L2	Proportion	L3	Proportion	Total proportion	Total No. of cases	L1	Proportion	L2	Proportion	L3	Proportion	Total proportion
GH1	β-glucosidase (EC 3.2.1.21); 6-phospho-β-glucosidase (EC 3.2.1.86);6-phospho-β-galactosidase (EC 3.2.1.85);β-galactosidase (EC 3.2.1.23);	174	β-glucosidase _x000D_ (EC 3.2.1.21)	0.5862	6-phospho-β-glucosidase (EC 3.2.1.86)	0.2184	6-phospho-β-galactosidase (EC 3.2.1.85)	0.069	0.8736	28	β-glucosidase _x000D_ (EC 3.2.1.21)	0.2857	β-galactosidase _x000D_ (EC 3.2.1.23)	0.2143	β-mannosidase _x000D_ (EC 3.2.1.25)	0.1071	0.6071
GH2	β-galactosidase (EC 3.2.1.23); β-mannosidase (EC 3.2.1.25); β-glucuronidase (EC 3.2.1.31);	147	β-galactosidase (EC 3.2.1.23)	0.5646	β-glucuronidase (EC 3.2.1.31)	0.2585	β-mannosidase (EC 3.2.1.25)	0.0816	0.9047	1	β-glucuronidase (EC 3.2.1.31)	1					1
GH3	β-glucosidase (EC 3.2.1.21);xylan 1,4-β-xylosidase (EC 3.2.1.37); β-N-acetylhexosaminidase (EC 3.2.1.52);	187	β-glucosidase (EC 3.2.1.21)	0.508	xylan 1,4-β-xylosidase (EC 3.2.1.37)	0.1551	β-N-acetylhexosaminidase (EC 3.2.1.52)	0.1123	0.7754	4	β-glucosidase (EC 3.2.1.21)	0.25	xylan 1,4-β-xylosidase (EC 3.2.1.37)	0.25	α-L-arabinofuranosidase (EC 3.2.1.55)	0.25	0.75
GH4	maltose-6-phosphate glucosidase (EC 3.2.1.122); α-glucosidase (EC 3.2.1.20); α-galactosidase (EC 3.2.1.22); 6-phospho-β-glucosidase (EC 3.2.1.86);	20	maltose-6-phosphate glucosidase (EC 3.2.1.122)	0.3	α-galactosidase (EC 3.2.1.22)	0.3	α-glucosidase (EC 3.2.1.20)	0.15	0.75	0
GH5	endo-β-1,4-glucanase / cellulase (EC 3.2.1.4); endo-β-1,4-xylanase (EC 3.2.1.8);_x000D_ lichenase / endo-β-1,3-1,4-glucanase (EC 3.2.1.73);mannan endo-β-1,4-mannosidase (EC 3.2.1.78)	331	endo-β-1,4-glucanase / cellulase (EC 3.2.1.4)	0.6254	mannan endo-β-1,4-mannosidase (EC 3.2.1.78)	0.1511	lichenase / endo-β-1,3-1,4-glucanase (EC 3.2.1.73)	0.0363	0.8128	6	endo-β-1,4-glucanase / cellulase (EC 3.2.1.4)	0.6667	exomannanase (EC 3.2.1.100)	0.1667			0.8334
GH6	endoglucanase (EC 3.2.1.4); cellobiohydrolase (EC 3.2.1.91);endo-β-1,4-xylanase (EC 3.2.1.8)	24	endoglucanase (EC 3.2.1.4)	0.75	cellobiohydrolase (EC 3.2.1.91)	0.2083	endo-β-1,4-xylanase (EC 3.2.1.8)	0.0417	1	0
GH7	NA	0								0
GH8	chitosanase (EC 3.2.1.132); cellulase (EC 3.2.1.4); endo-1,4-β-xylanase (EC 3.2.1.8); reducing-end-xylose releasing exo-oligoxylanase (EC 3.2.1.156)	80	cellulase (EC 3.2.1.4)	0.425	chitosanase (EC 3.2.1.132)	0.2875	endo-1,4-β-xylanase (EC 3.2.1.8)	0.125	0.8375	0
GH9	endoglucanase (EC 3.2.1.4); xyloglucan-specific endo-β-1,4-glucanase / endo-xyloglucanase (EC 3.2.1.151); lichenase / endo-β-1,3-1,4-glucanase (EC 3.2.1.73);cellobiohydrolase (EC 3.2.1.91)	111	endoglucanase (EC 3.2.1.4)	0.7748	xyloglucan-specific endo-β-1,4-glucanase / endo-xyloglucanase (EC 3.2.1.151);	0.045	lichenase / endo-β-1,3-1,4-glucanase (EC 3.2.1.73);	0.027	0.8468	0
GH10	endo-1,4-β-xylanase (EC 3.2.1.8); endo-β-1,4-glucanase (EC 3.2.1.4);β-1,3-1,4-glucanase (EC 3.2.1.73)	245	endo-1,4-β-xylanase (EC 3.2.1.8)	0.9143	endo-β-1,4-glucanase (EC 3.2.1.4)	0.0286	β-1,3-1,4-glucanase (EC 3.2.1.73)	0.0163	0.9592	0
GH11	endo-β-1,4-xylanase (EC 3.2.1.8); β-1,3-1,4-glucanase (EC 3.2.1.73)	128	endo-β-1,4-xylanase (EC 3.2.1.8);	0.9609	EC 3.1.1.72	0.0313	β-1,3-1,4-glucanase (EC 3.2.1.73)	0.0078	1	0
GH12	endoglucanase (EC 3.2.1.4); xyloglucan hydrolase (EC 3.2.1.151);	27	endoglucanase (EC 3.2.1.4)	0.9259	xyloglucan hydrolase (EC 3.2.1.151)	0.0741			1	4	endo-β-1,4-glucanase / cellulase (EC 3.2.1.4);	1					1
GH13	α-amylase (EC 3.2.1.1);pullulanase (EC 3.2.1.41); cyclomaltodextrin glucanotransferase (EC 2.4.1.19);branching enzyme (EC 2.4.1.18)	520	α-amylase (EC 3.2.1.1)	0.3077	pullulanase (EC 3.2.1.41)	0.1038	cyclomaltodextrin glucanotransferase (EC 2.4.1.19)	0.0846	0.4961	52	α-amylase (EC 3.2.1.1)	0.3269	cyclomaltodextrinase (EC 3.2.1.54)	0.1346	malto-oligosyltrehalose trehalohydrolase (EC 3.2.1.141)	0.0962	0.5577
GH14	β-amylase (EC 3.2.1.2);α-amylase (EC 3.2.1.1)	7	β-amylase (EC 3.2.1.2)	0.8571	α-amylase (EC 3.2.1.1)	0.1429			1	0
GH15	glucoamylase (EC 3.2.1.3); glucodextranase (EC 3.2.1.70);	13	glucoamylase (EC 3.2.1.3)	0.6154	glucodextranase (EC 3.2.1.70)	0.1538			0.7692	7	glucoamylase (EC 3.2.1.3)	0.7143	α,α-trehalase (EC 3.2.1.28);	0.2857			1
GH16	β-agarase (EC 3.2.1.81);licheninase (EC 3.2.1.73);endo-1,3-β-glucanase / laminarinase (EC 3.2.1.39);endo-1,3(4)-β-glucanase (EC 3.2.1.6)	138	β-agarase (EC 3.2.1.81);	0.2681	licheninase (EC 3.2.1.73)	0.2536	endo-1,3-β-glucanase / laminarinase (EC 3.2.1.39);	0.1957	0.7174	1		1					1
GH17	β-1,3-glucanosyltransglycosylase (EC 2.4.1.-);	6	β-1,3-glucanosyltransglycosylase (EC 2.4.1.-)	1					1	0
GH18	chitinase (EC 3.2.1.14); endo-β-N-acetylglucosaminidase (EC 3.2.1.96);	228	chitinase (EC 3.2.1.14);	0.8421	endo-β-N-acetylglucosaminidase (EC 3.2.1.96);	0.0789			0.921	14	chitinase (EC 3.2.1.14)	0.8571					0.8571
GH19	chitinase (EC 3.2.1.14)	16	chitinase (EC 3.2.1.14);	0.9375					0.9375	0
GH20	β-hexosaminidase (EC 3.2.1.52); lacto-N-biosidase (EC 3.2.1.140)	73	β-hexosaminidase (EC 3.2.1.52);	0.863	EC 3.1.1.96	0.0411	lacto-N-biosidase (EC 3.2.1.140)	0.0274	0.9315	0
GH21	NA	0								0
GH22	NA	0								0
GH23	lysozyme type G (EC 3.2.1.17); peptidoglycan lyase (EC 4.2.2.n1)	6	lysozyme type G (EC 3.2.1.17);	0.5	peptidoglycan lyase (EC 4.2.2.n1)	0.5			1	0
GH24	lysozyme (EC 3.2.1.17)	3	lysozyme (EC 3.2.1.17)	1					1	0
GH25	lysozyme (EC 3.2.1.17)	15	lysozyme (EC 3.2.1.17)	1					1	0
GH26	β-mannanase (EC 3.2.1.78); exo-β-1,4-mannobiohydrolase (EC 3.2.1.100); β-1,3-xylanase (EC 3.2.1.32);	74	β-mannanase (EC 3.2.1.78)	0.6351	β-1,3-xylanase (EC 3.2.1.32)	0.0811	exo-β-1,4-mannobiohydrolase (EC 3.2.1.100)	0.0676	0.7838	0
GH27	α-galactosidase (EC 3.2.1.22); isomalto-dextranase (EC 3.2.1.94); β-L-arabinopyranosidase (EC 3.2.1.88);	10	α-galactosidase (EC 3.2.1.22)	0.5	β-L-arabinopyranosidase (EC 3.2.1.88)	0.3	isomalto-dextranase (EC 3.2.1.94)	0.2	1	0
GH28	polygalacturonase (EC 3.2.1.15); exo-polygalacturonosidase (EC 3.2.1.82); exo-polygalacturonase (EC 3.2.1.67);	29	polygalacturonase (EC 3.2.1.15)	0.4483	exo-polygalacturonosidase (EC 3.2.1.82);	0.2414	exo-polygalacturonase (EC 3.2.1.67);	0.1379	0.8276	0
GH29	α-L-fucosidase (EC 3.2.1.51); α-1,3/1,4-L-fucosidase (EC 3.2.1.111)	31	α-L-fucosidase (EC 3.2.1.51)	0.71	α-1,3/1,4-L-fucosidase (EC 3.2.1.111)	0.258			0.968	1	α-L-fucosidase (EC 3.2.1.51)	1					1
GH30	endo-β-1,4-xylanase (EC 3.2.1.8); glucuronoarabinoxylan endo-β-1,4-xylanase (EC 3.2.1.136); β-1,6-glucanase (EC 3.2.1.75);	25	endo-β-1,4-xylanase (EC 3.2.1.8);	0.48	glucuronoarabinoxylan endo-β-1,4-xylanase (EC 3.2.1.136);	0.16	β-1,6-glucanase (EC 3.2.1.75);	0.08	0.72	0
GH31	α-glucosidase (EC 3.2.1.20);α-xylosidase (EC 3.2.1.177); α-N-acetylgalactosaminidase (EC 3.2.1.49);α-galactosidase (EC 3.2.1.22)	38	α-glucosidase (EC 3.2.1.20);	0.1842	3-α-isomaltosyltransferase (EC 2.4.1.-)	0.158	α-xylosidase (EC 3.2.1.177);	0.1316	0.4738	8	α-glucosidase_x000D_ (EC 3.2.1.20)	0.75	α-mannosidase (EC 3.2.1.24)	0.125	α-xylosidase (EC 3.2.1.177)	0.125	1
GH32	invertase (EC 3.2.1.26);endo-levanase (EC 3.2.1.65); exo-inulinase (EC 3.2.1.80); β-2,6-fructan 6-levanbiohydrolase (EC 3.2.1.64);	77	invertase (EC 3.2.1.26);	0.4935	endo-levanase (EC 3.2.1.65);	0.1169	exo-inulinase (EC 3.2.1.80);	0.1169	0.7273	0
GH33	sialidase or neuraminidase (EC 3.2.1.18); anhydrosialidase (EC 4.2.2.15);	53	sialidase or neuraminidase (EC 3.2.1.18);	0.7547	anhydrosialidase (EC 4.2.2.15);	0.0566			0.8113	0
GH34	NA	0								0
GH35	β-galactosidase (EC 3.2.1.23);	18	β-galactosidase (EC 3.2.1.23);	0.8333					0.8333	2	exo-β-glucosaminidase (EC 3.2.1.165);	1					1
GH36	α-galactosidase (EC 3.2.1.22); α-N-acetylgalactosaminidase (EC 3.2.1.49);	53	α-galactosidase (EC 3.2.1.22);	0.9434	α-N-acetylgalactosaminidase (EC 3.2.1.49);	0.0377			0.9811	2	α-galactosidase (EC 3.2.1.22)	1					1
GH37	α,α-trehalase (EC 3.2.1.28)	2	α,α-trehalase (EC 3.2.1.28).	1					1	0
GH38	α-mannosidase (EC 3.2.1.24);mannosyl-oligosaccharide α-1,2-mannosidase (EC 3.2.1.113);	7	α-mannosidase (EC 3.2.1.24);	0.5714	mannosyl-oligosaccharide α-1,2-mannosidase (EC 3.2.1.113);	0.1429			0.7143	2	α-mannosidase (EC 3.2.1.24)	1					1
GH39	β-xylosidase (EC 3.2.1.37)	15	β-xylosidase (EC 3.2.1.37)	0.8					0.8	0
GH40	NA	0								0
GH41	NA	0								0
GH42	β-galactosidase (EC 3.2.1.23);	61	β-galactosidase (EC 3.2.1.23);	0.9672					0.9672	2	β-galactosidase (EC 3.2.1.23);	1					1
GH43	α-L-arabinofuranosidase (EC 3.2.1.55);β-xylosidase (EC 3.2.1.37);[inverting] endo-α-1,5-L-arabinanase (EC 3.2.1.99)；β-D-galactofuranosidase (EC 3.2.1.146)	162	α-L-arabinofuranosidase (EC 3.2.1.55);	0.4012	β-xylosidase (EC 3.2.1.37);	0.2469	endo-α-1,5-L-arabinanase (EC 3.2.1.99)	0.1358	0.7839	0
GH44	endoglucanase (EC 3.2.1.4); xyloglucanase (EC 3.2.1.151)	21	endoglucanase (EC 3.2.1.4);	0.4286	xyloglucanase (EC 3.2.1.151)	0.3333			0.7619	0
GH45	endoglucanase (EC 3.2.1.4);	3	endoglucanase (EC 3.2.1.4);	1					1	0
GH46	chitosanase (EC 3.2.1.132)	22	chitosanase (EC 3.2.1.132)	1					1	0
GH47	α-mannosidase (EC 3.2.1.113)	1	α-mannosidase (EC 3.2.1.113)	1					1	0
GH48	reducing end-acting cellobiohydrolase (EC 3.2.1.176); endo-β-1,4-glucanase (EC 3.2.1.4);	20	reducing end-acting cellobiohydrolase (EC 3.2.1.176);	0.6	endo-β-1,4-glucanase (EC 3.2.1.4);	0.1			0.7	0
GH49	dextranase (EC 3.2.1.11); dextran 1,6-α-isomaltotriosidase (EC 3.2.1.95)	7	dextranase (EC 3.2.1.11);	0.5714	dextran 1,6-α-isomaltotriosidase (EC 3.2.1.95)	0.1429			0.7143	0
GH50	β-agarase (EC 3.2.1.81).	21	β-agarase (EC 3.2.1.81).	0.9524					0.9524	0
GH51	α-L-arabinofuranosidase (EC 3.2.1.55);endoglucanase (EC 3.2.1.4);	55	α-L-arabinofuranosidase (EC 3.2.1.55);	0.8364	endoglucanase (EC 3.2.1.4);	0.1091			0.9455	0
GH52	β-xylosidase (EC 3.2.1.37).	6	β-xylosidase (EC 3.2.1.37).	1					1	0
GH53	endo-β-1,4-galactanase (EC 3.2.1.89).	10	endo-β-1,4-galactanase (EC 3.2.1.89).	1					1	0
GH54	NA	0								0
GH55	exo-β-1,3-glucanase (EC 3.2.1.58); endo-β-1,3-glucanase (EC 3.2.1.39)	4	exo-β-1,3-glucanase (EC 3.2.1.58)	0.5	endo-β-1,3-glucanase (EC 3.2.1.39)	0.5			1	0
GH56	NA	0								0
GH57	α-amylase (EC 3.2.1.1); 4-α-glucanotransferase (EC 2.4.1.25);branching enzyme (EC 2.4.1.18);	4	α-amylase (EC 3.2.1.1);	0.5	4-α-glucanotransferase (EC 2.4.1.25)	0.25	branching enzyme (EC 2.4.1.18);	0.25	1	21	α-amylase (EC 3.2.1.1)	0.2857	amylopullulanase (EC 3.2.1.41)	0.2857	4-α-glucanotransferase (EC 2.4.1.25)	0.1905	0.7619
GH58	NA	0								0
GH59	NA	0								0
GH60	NA	0								0
GH61	NA	0								0
GH62	α-L-arabinofuranosidase (EC 3.2.1.55)	7	α-L-arabinofuranosidase (EC 3.2.1.55)	0.7143					0.7143	0
GH63	mannosylglycerate α-mannosidase / mannosylglycerate hydrolase (EC 3.2.1.170);α-glucosidase (EC 3.2.1.20); α-1,3-glucosidase (EC 3.2.1.84); glucosylglycerate hydrolase (EC 3.2.1.208)	7	mannosylglycerate α-mannosidase / mannosylglycerate hydrolase (EC 3.2.1.170)	0.5714	α-glucosidase (EC 3.2.1.20)	0.1429	α-1,3-glucosidase (EC 3.2.1.84);	0.1429	0.8572	0
GH64	β-1,3-glucanase (EC 3.2.1.39)	5	β-1,3-glucanase (EC 3.2.1.39)	1					1	0
GH65	maltose phosphorylase (EC 2.4.1.8); kojibiose phosphorylase (EC 2.4.1.230);trehalose phosphorylase (EC 2.4.1.64);nigerose phosphorylase (EC 2.4.1.279);	18	maltose phosphorylase (EC 2.4.1.8);	0.3889	kojibiose phosphorylase (EC 2.4.1.230);	0.1667	trehalose phosphorylase (EC 2.4.1.64);	0.1111	0.6667	0
GH66	dextranase (EC 3.2.1.11);cycloisomaltooligosaccharide glucanotransferase (EC 2.4.1.248)	19	dextranase (EC 3.2.1.11)	0.8421	cycloisomaltooligosaccharide glucanotransferase (EC 2.4.1.248)	0.1579			1	0
GH67	α-glucuronidase (EC 3.2.1.139); xylan α-1,2-glucuronidase (EC 3.2.1.131)	20	α-glucuronidase (EC 3.2.1.139)	0.55	xylan α-1,2-glucuronidase (EC 3.2.1.131)	0.4			0.95	0
GH68	levansucrase (EC 2.4.1.10);β-fructofuranosidase (EC 3.2.1.26);inulosucrase (EC 2.4.1.9)	44	levansucrase (EC 2.4.1.10)	0.8182	β-fructofuranosidase (EC 3.2.1.26)	0.0909	inulosucrase (EC 2.4.1.9)	0.0909	1	0
GH69	NA	0								0
GH70	dextransucrase (EC 2.4.1.5);alternansucrase (EC 2.4.1.140);	60	dextransucrase (EC 2.4.1.5)	0.7667	alternansucrase (EC 2.4.1.140);	0.0333			0.8	0
GH71	NA	0								0
GH72	NA	0								0
GH73	mannosyl-glycoprotein endo-β-N-acetylglucosaminidase (EC 3.2.1.96);lysozyme (EC 3.2.1.17);peptidoglycan hydrolase with endo-β-N-acetylglucosaminidase specificity (EC 3.2.1.-)	26	peptidoglycan hydrolase with endo-β-N-acetylglucosaminidase specificity (EC 3.2.1.-)	0.8462	mannosyl-glycoprotein endo-β-N-acetylglucosaminidase (EC 3.2.1.96)	0.1154	lysozyme (EC 3.2.1.17);	0.0385	1.0001	0
GH74	xyloglucanase (EC 3.2.1.151);endoglucanase (EC 3.2.1.4)	27	xyloglucanase (EC 3.2.1.151)	0.963	endoglucanase (EC 3.2.1.4);	0.037			1	0
GH75	chitosanase (EC 3.2.1.132)	1	chitosanase (EC 3.2.1.132)	1					1	0
GH76	α-1,6-mannanase (EC 3.2.1.101);α-glucosidase (EC 3.2.1.20)	7	α-1,6-mannanase (EC 3.2.1.101);	0.8571	α-glucosidase (EC 3.2.1.20)	0.1429			1	0
GH77	amylomaltase or 4-α-glucanotransferase (EC 2.4.1.25)	14	amylomaltase or 4-α-glucanotransferase (EC 2.4.1.25)	1					1	1	amylomaltase or 4-α-glucanotransferase (EC 2.4.1.25)	1					1
GH78	α-L-rhamnosidase (EC 3.2.1.40);	20	α-L-rhamnosidase (EC 3.2.1.40);	0.95					0.95	0
GH79	β-glucuronidase (EC 3.2.1.31);heparanase (EC 3.2.1.166);	2	β-glucuronidase (EC 3.2.1.31);	0.5	heparanase (EC 3.2.1.166);	0.5			1	0
GH80	chitosanase (EC 3.2.1.132)	4	chitosanase (EC 3.2.1.132)	1					1	0
GH81	endo-β-1,3-glucanase (EC 3.2.1.39)	3	endo-β-1,3-glucanase (EC 3.2.1.39)	1					1	0
GH82	Ι-carrageenase (EC 3.2.1.157)	7	Ι-carrageenase (EC 3.2.1.157)	1					1	0
GH83	NA	0								0
GH84	N-acetyl β-glucosaminidase (EC 3.2.1.52);[protein]-3-O-(GlcNAc)-L-Ser/Thr β-N-acetylglucosaminidase (EC 3.2.1.169);hyaluronidase (EC 3.2.1.35);	9	N-acetyl β-glucosaminidase (EC 3.2.1.52);	0.4444	[protein]-3-O-(GlcNAc)-L-Ser/Thr β-N-acetylglucosaminidase (EC 3.2.1.169)	0.3333	hyaluronidase (EC 3.2.1.35);	0.2222	0.9999	0
GH85	endo-β-N-acetylglucosaminidase (EC 3.2.1.96)	5	endo-β-N-acetylglucosaminidase (EC 3.2.1.96)	1					1	0
GH86	β-agarase (EC 3.2.1.81);β-porphyranase (EC 3.2.1.178)	10	β-agarase (EC 3.2.1.81);	0.9	β-porphyranase (EC 3.2.1.178)	0.1			1	0
GH87	α-1,3-glucanase (EC 3.2.1.59);mycodextranase (EC 3.2.1.61);	9	α-1,3-glucanase (EC 3.2.1.59)	0.8889	mycodextranase (EC 3.2.1.61);	0.1111			1	0
GH88	d-4,5-unsaturated β-glucuronyl hydrolase (EC 3.2.1.-)	9	d-4,5-unsaturated β-glucuronyl hydrolase (EC 3.2.1.-)	1					1	0
GH89	α-N-acetylglucosaminidase (EC 3.2.1.50)	3	α-N-acetylglucosaminidase (EC 3.2.1.50)	1					1	0
GH90	NA	0								0
GH91	inulin lyase [DFA-III-forming] (EC 4.2.2.18);inulin lyase [DFA-I-forming] (EC 4.2.2.17);	9	inulin lyase [DFA-III-forming] (EC 4.2.2.18)	0.6667	inulin lyase [DFA-I-forming] (EC 4.2.2.17);	0.1111			0.7778	0
GH92	mannosyl-oligosaccharide α-1,2-mannosidase (EC 3.2.1.113); α-mannosidase (EC 3.2.1.24)	29	mannosyl-oligosaccharide α-1,2-mannosidase (EC 3.2.1.113);	0.3448	α-1,3-mannosidase (EC 3.2.1.113)	0.241	α-mannosidase (EC 3.2.1.24)	0.1724	0.7582	0
GH93	NA	0								0
GH94	cellobiose phosphorylase (EC 2.4.1.20); cellodextrin phosphorylase (EC 2.4.1.49)	25	cellobiose phosphorylase (EC 2.4.1.20);	0.44	cellodextrin phosphorylase (EC 2.4.1.49)	0.16	cellobionic acid phosphorylase (EC 2.4.1.321);	0.08	0.68	0
GH95	α-1,2-L-fucosidase (EC 3.2.1.63);	8	α-1,2-L-fucosidase (EC 3.2.1.63);	0.75					0.75	0
GH96	α-agarase (EC 3.2.1.158)	3	α-agarase (EC 3.2.1.158)	1					1	0
GH97	α-galactosidase (EC 3.2.1.22); α-glucosidase (EC 3.2.1.20);glucoamylase (EC 3.2.1.3);	9	α-galactosidase (EC 3.2.1.22)	0.4444	α-glucosidase (EC 3.2.1.20)	0.2222	glucoamylase (EC 3.2.1.3);	0.1111	0.7777	0
GH98	blood-group endo-β-1,4-galactosidase (EC 3.2.1.102); endo-β-1,4-xylanase (EC 3.2.1.8);	5	endo-β-1,4-galactosidase (EC 3.2.1.102)	0.4	blood group A- and B-cleaving endo-β-galactosidase	0.4	endo-β-1,4-xylanase (EC 3.2.1.8);	0.2	1	0
GH99	glycoprotein endo-α-1,2-mannosidase (EC 3.2.1.130);EC 3.1.1.198	5	glycoprotein endo-α-1,2-mannosidase (EC 3.2.1.130)	0.6	EC 3.1.1.198	0.4			1	0
GH100	alkaline and neutral invertase (EC 3.2.1.26)	2	alkaline and neutral invertase (EC 3.2.1.26)	1					1	0
GH101	endo-α-N-acetylgalactosaminidase (EC 3.2.1.97)	12	endo-α-N-acetylgalactosaminidase (EC 3.2.1.97)	1					1	0
GH102	peptidoglycan lytic transglycosylase (EC 3.2.1.-)	2	peptidoglycan lytic transglycosylase (EC 3.2.1.-)	1					1	0
GH103	peptidoglycan lytic transglycosylase (EC 3.2.1.-)	3	peptidoglycan lytic transglycosylase (EC 3.2.1.-)	1					1	0
GH104	peptidoglycan lytic transglycosylase (EC 3.2.1.-)	1	peptidoglycan lytic transglycosylase (EC 3.2.1.-)	1					1	0
GH105	unsaturated rhamnogalacturonyl hydrolase (EC 3.2.1.172);	9	unsaturated rhamnogalacturonyl hydrolase (EC 3.2.1.172)	0.4444	d-4,5-unsaturated β-glucuronyl hydrolase	0.333	d-4,5-unsaturated α-galacturonidase	0.222	0.9994	0
GH106	α-L-rhamnosidase (EC 3.2.1.40); rhamnogalacturonan α-L-rhamnohydrolase (EC 3.2.1.174)	11	α-L-rhamnosidase (EC 3.2.1.40);	0.8182	rhamnogalacturonan α-L-rhamnohydrolase (EC 3.2.1.174)	0.0909			0.9091	0
GH107	endo-α-1,4-L-fucanase (EC 3.2.1.212)	6	endo-α-1,4-L-fucanase (EC 3.2.1.212)	1					1	0
GH108	NA	0								0
GH109	α-N-acetylgalactosaminidase (EC 3.2.1.49); β-N-acetylhexosaminidase (EC 3.2.1.52)	7	α-N-acetylgalactosaminidase (EC 3.2.1.49);	0.8571	β-N-acetylhexosaminidase (EC 3.2.1.52)	0.1429			1	1	β-N-acetylhexosaminidase (EC 3.2.1.52)	1					1
GH110	α-galactosidase (EC 3.2.1.22);	7	α-galactosidase (EC 3.2.1.22);	0.4286	α-1,3-galactosidase (EC 3.2.1.-)	0.286			0.7146	0
GH111	keratan sulfate hydrolase (EC 3.2.1.-)	1	keratan sulfate hydrolase (EC 3.2.1.-)	1					1	0
GH112	lacto-N-biose phosphorylase or galacto-N-biose phosphorylase (EC 2.4.1.211); D-galactosyl-β-1,4-L-rhamnose phosphorylase (EC 2.4.1.247)	14	lacto-N-biose phosphorylase or galacto-N-biose phosphorylase (EC 2.4.1.211);	0.8571	D-galactosyl-β-1,4-L-rhamnose phosphorylase (EC 2.4.1.247)	0.1429			1	0
GH113	β-mannanase (EC 3.2.1.78);EC 3.2.1.25	3	β-mannanase (EC 3.2.1.78)	0.6667	EC 3.2.1.25	0.3333			1	0
GH114	endo-α-1,4-polygalactosaminidase (EC 3.2.1.109)	1	endo-α-1,4-polygalactosaminidase (EC 3.2.1.109)	1					1	0
GH115	xylan α-1,2-glucuronidase (EC 3.2.1.131);	6	xylan α-1,2-glucuronidase (EC 3.2.1.131)	0.8333					0.8333	0
GH116	β-glucosidase (EC 3.2.1.21);acid β-glucosidase/β-glucosylceramidase (EC 3.2.1.45);	2	β-glucosidase (EC 3.2.1.21);	0.5	acid β-glucosidase/β-glucosylceramidase (EC 3.2.1.45);	0.5			1	4	β-glucosidase (EC 3.2.1.21）	0.5	β-xylosidase (EC 3.2.1.37)	0.25	β-N-acetylglucosaminidase (EC 3.2.1.52)	0.25	1
GH117	α-neoagaro-oligosaccharide hydrolase (EC 3.2.1.159);β-D-galactofuranosidase (EC 3.2.1.146);	9	α-neoagaro-oligosaccharide hydrolase (EC 3.2.1.159)	0.8889	β-D-galactofuranosidase (EC 3.2.1.146);	0.1111			1	0
GH118	β-agarase (EC 3.2.1.81)	3	β-agarase (EC 3.2.1.81)	1					1	0
GH119	α-amylase (EC 3.2.1.1)	1	α-amylase (EC 3.2.1.1)	1					1	0
GH120	β-xylosidase (EC 3.2.1.37)	2	β-xylosidase (EC 3.2.1.37)	1					1	0
GH121	β-L-arabinobiosidase (EC 3.2.1.-)	1	β-L-arabinobiosidase (EC 3.2.1.-)	1					1	0
GH122	α-glucosidase (EC 3.2.1.20)	0								1	α-glucosidase (EC 3.2.1.20)	1					1
GH123	β-N-acetylgalactosaminidase (EC 3.2.1.53);	3	β-N-acetylgalactosaminidase (EC 3.2.1.53);	1					1	0
GH124	endoglucanase (EC 3.2.1.4)	1	endoglucanase (EC 3.2.1.4)	1					1	0
GH125	exo-α-1,6-mannosidase (EC 3.2.1.-)	5	exo-α-1,6-mannosidase (EC 3.2.1.-)	0.8	α-1,6-mannosidase (EC 3.2.1.-)	0.2			1	0
GH126	α-amylase (EC 3.2.1.-)	1	α-amylase (EC 3.2.1.-)	1					1	0
GH127	α-1,3-(3,6)-anhydro-D-galactosidase;β-L-arabinofuranosidase (EC 3.2.1.185)	6	α-1,3-(3,6)-anhydro-D-galactosidase	0.5	β-L-arabinofuranosidase (EC 3.2.1.185)	0.3333			0.8333	0
GH128	β-1,3-glucanase (EC 3.2.1.39);	3	β-1,3-glucanase (EC 3.2.1.39);	1					1	0
GH129	α-N-acetylgalactosaminidase (EC 3.2.1.49)	2	α-N-acetylgalactosaminidase (EC 3.2.1.49);	0.5	α-1,3-(3,6)-anhydro-D-galactosidase (EC 3.2.1.-)	0.5			1	0
GH130	β-1,4-mannosylglucose phosphorylase (EC 2.4.1.281);β-1,4-mannooligosaccharide phosphorylase (EC 2.4.1.319); EC 3.2.1.197;EC 2.4.1.339	16	β-1,4-mannosylglucose phosphorylase (EC 2.4.1.281);	0.25	β-1,2-mannosidase (EC 3.2.1.197)	0.1875	β-1,4-mannooligosaccharide phosphorylase (EC 2.4.1.319);	0.125	0.5625	0
GH131	NA	0								0
GH132	NA	0								0
GH133	NA	0								0
GH134	endo-β-1,4-mannanase (EC 3.2.1.78);	1	endo-β-1,4-mannanase (EC 3.2.1.78);	1					1	0
GH135	NA	0								0
GH136	lacto-N-biosidase (EC 3.2.1.140);	4	lacto-N-biosidase (EC 3.2.1.140);	1					1	0
GH137	β-L-arabinofuranosidase (EC 3.2.1.185);β-glucuronidase (EC 3.2.1.31)	2	β-L-arabinofuranosidase (EC 3.2.1.185)	0.5	β-glucuronidase (EC 3.2.1.31)	0.5			1	0
GH138	rhamnogalacturonan α-1,2-galacturonohydrolase (EC 3.2.1.173)	2	rhamnogalacturonan α-1,2-galacturonohydrolase (EC 3.2.1.173)	1					1	0
GH139	α-2-O-Me-L-fucosidase (EC 3.2.1.-)	1	α-2-O-Me-L-fucosidase (EC 3.2.1.-)	1					1	0
GH140	β-1,2-apiosidase (EC 3.2.1.-)	1	β-1,2-apiosidase (EC 3.2.1.-)	1					1	0
GH141	α-L-fucosidase (EC 3.2.1.51); xylanase (EC 3.2.1.8)	2	α-L-fucosidase (EC 3.2.1.51)	0.5	xylanase (EC 3.2.1.8)	0.5			1	0
GH142	bimodular 2-keto-3-deoxy-D-lyxo-heptulosaric acid (Dha) hydrolase / β-L-arabinofuranosidase	2	bimodular 2-keto-3-deoxy-D-lyxo-heptulosaric acid (Dha) hydrolase / β-L-arabinofuranosidase	1					1	0
GH143	bimodular 2-keto-3-deoxy-D-lyxo-heptulosaric acid (Dha) hydrolase / β-L-arabinofuranosidase (EC 3.2.1.185)	2	bimodular 2-keto-3-deoxy-D-lyxo-heptulosaric acid (Dha) hydrolase / β-L-arabinofuranosidase (EC 3.2.1.185)	1					1	0
GH144	endo-β-1,2-glucanase (EC 3.2.1.71);	2	endo-β-1,2-glucanase (EC 3.2.1.71);	0.5	β-1,2-glucooligosaccharide sophorohydrolase (EC 3.2.1.-)	0.5			1	0
GH145	L-Rhα-a-1,4-GlcA α-L-rhamnohydrolase	3	L-Rhα-a-1,4-GlcA α-L-rhamnohydrolase (EC 3.2.1.-)	1					1	0
GH146	β-L-arabinofuranosidase (EC 3.2.1.185)	1	β-L-arabinofuranosidase (EC 3.2.1.185)	1					1	0
GH147	β-galactosidase (EC 3.2.1.23);(EC 3.2.1.89)	3	(EC 3.2.1.89)	0.6667	β-galactosidase (EC 3.2.1.23)	0.3333			1	0
GH148	endoglucanase (EC 3.2.1.4)	2	endoglucanase (EC 3.2.1.4)	1					1	0
GH149	NA	0								0
GH150	l-carrageenase (EC 3.2.1.-)	2	l-carrageenase (EC 3.2.1.-)	1					1	0
GH151	α-L-fucosidase (EC 3.2.1.51)	3	α-L-fucosidase (EC 3.2.1.51)	1					1	0
GH152	NA	0								0
GH153	poly-β-1,6-N-acetyl-D-glucosamine N-deacetylase/poly-β-1,6-D-glucosamine hydrolase (EC 3.2.1.-)	4	poly-β-1,6-N-acetyl-D-glucosamine N-deacetylase/poly-β-1,6-D-glucosamine hydrolase (EC 3.2.1.-)	1					1	0
GH154	β-glucuronidase (EC 3.2.1.31)	1	β-glucuronidase (EC 3.2.1.31)	1					1	0
GH155	NA	0								0
GH156	exo-α-sialidase (EC 3.2.1.18)	1	exo-α-sialidase (EC 3.2.1.18)	1					1	0
GH157	endo-β-1,3-glucanase / laminarinase (EC 3.2.1.39)	1	endo-β-1,3-glucanase / laminarinase (EC 3.2.1.39)	1					1	0
GH158	endo-β-1,3-glucanase (EC 3.2.1.39)	3	endo-β-1,3-glucanase (EC 3.2.1.39)	1					1	0
GH159	β-D-galactofuranosidase (EC 3.2.1.146)	1	β-D-galactofuranosidase (EC 3.2.1.146)	1					1	0
GH160	endo-β-1,4-galactosidase (EC 3.2.1.-)	1	endo-β-1,4-galactosidase (EC 3.2.1.-)	1					1	0
GH161	β-1,3-glucan phosphorylase (EC 2.4.1.97)	2	β-1,3-glucan phosphorylase (EC 2.4.1.97)	1					1	0
GH162	NA	0								0
GH163	β-galactosidase (EC 3.2.1.23);endo-β-N-acetylglucosaminidase cleaving GlcNAc-β-1,2-Man	2	β-galactosidase (EC 3.2.1.23)	0.5	endo-β-N-acetylglucosaminidase cleaving GlcNAc-β-1,2-Man(EC 3.2.1.-)	0.5			1	0
GH164	β-mannosidase (EC 3.2.1.25)	1	β-mannosidase (EC 3.2.1.25)	1					1	0
GH165	β-galactosidase (EC 3.2.1.23)	1	β-galactosidase (EC 3.2.1.23)	1					1	0
GH166	α-1,4-galactosaminogalactan hydrolase (EC 3.2.1.-)	1	α-1,4-galactosaminogalactan hydrolase (EC 3.2.1.-)	1					1	0
GH167	β-carrageenase (EC 3.2.1.-)	2	β-carrageenase (EC 3.2.1.-)	1					1	0
GH168	endo-α-(1,3)-L-fucanase (EC 3.2.1.211)	1	endo-α-(1,3)-L-fucanase (EC 3.2.1.211)	1					1	0
