# Supplementary material for: New Insights into the Co-Occurrences of Glycoside Hydrolase Genes among Prokaryotic Genomes through Network Analysis
Source: Microorganisms. 2021 Feb 19;9(2):427. doi: 10.3390/microorganisms9020427 (PMC7922503; doi:10.3390/microorganisms9020427)
Supplement: Supplementary file 1 [file microorganisms-09-00427-s001.zip › suppl materials/Table S5.xlsx]

## Sheet: Sheet1
Species	Domain	Phyla	Type of microbes	Total numbers of GH genes in each category (matrix aveG)												Total numbers of GHFs in each category
				A	B	C	D	E	F	G	H	I	J	K	L	A	B	C	D	E	F	G	H	I	J	K	L
[Arcobacter] porcinus	Bacteria	Proteobacteria	I	1	0	0	0	0	0	0	0	3	0	0	0	1	0	0	0	0	0	0	0	2	0	0	0
[Bacillus thuringiensis]	Bacteria	Firmicutes	D	0	1	9	2	0	0	0	0	2	0	0	0	0	1	1	2	0	0	0	0	1	0	0	0
[Bacillus] caldolyticus	Bacteria	Firmicutes	D	0	1	7	4	0	0	0	0	1	0	0	0	0	1	1	2	0	0	0	0	1	0	0	0
[Bacillus] selenitireducens	Bacteria	Firmicutes	A, B	8	3	10	2	0	0	0	0	3	1	0	0	4	2	1	1	0	0	0	0	1	1	0	0
[Brevibacterium] flavum	Bacteria	Actinobacteria	A, C	3	0	8	2	0	0	0	0	4	0	0	0	2	0	2	1	0	0	0	0	1	0	0	0
[Brevibacterium] frigoritolerans	Bacteria	Firmicutes	A, D	3	0	8	5	0	0	0	0	1	0	0	0	2	0	1	2	0	0	0	0	1	0	0	0
[Clostridium] cellulosi	Bacteria	Firmicutes	A, B, C	18	2	4	0	0	0	0	0	1	0	0	1	9	2	2	0	0	0	0	0	1	0	0	1
[Clostridium] cf.	Bacteria	Firmicutes	C, D	1	1	7	2	0	0	0	0	0	0	0	0	1	1	2	2	0	0	0	0	0	0	0	0
[Clostridium] hylemonae	Bacteria	Firmicutes	B, C	1	3	10	0	0	0	0	0	1	0	0	0	1	2	2	0	0	0	0	0	1	0	0	0
[Clostridium] innocuum	Bacteria	Firmicutes	A, C, D	2	0	6	23	0	0	0	0	4	0	0	0	2	0	2	2	0	0	0	0	1	0	0	0
[Clostridium] saccharolyticum	Bacteria	Firmicutes	A, B, C, D	5	8	11	16	0	0	0	1	1	2	1	0	5	3	2	2	0	0	0	1	1	1	1	0
[Clostridium] scindens	Bacteria	Firmicutes	B, C	0	2	8	0	0	0	0	1	2	0	0	0	0	2	2	0	0	0	0	1	1	0	0	0
[Clostridium] sphenoides	Bacteria	Firmicutes	A, B, C, D, H, J	21	13	10	27	0	1	0	2	1	15	1	0	7	4	2	2	0	1	0	2	1	4	1	0
[Clostridium] ultunense	Bacteria	Firmicutes	Atypical strain	1	0	1	1	0	0	0	0	1	0	0	0	1	0	1	1	0	0	0	0	1	0	0	0
[Enterobacter] lignolyticus	Bacteria	Proteobacteria	A, B, C, D, I, J	4	4	6	6	0	0	1	0	10	3	0	0	2	2	2	2	0	0	1	0	3	3	0	0
[Eubacterium] eligens	Bacteria	Firmicutes	A, B, C, J	4	3	7	1	0	0	0	0	2	5	0	0	2	2	2	1	0	0	0	0	1	2	0	0
[Eubacterium] rectale	Bacteria	Firmicutes	A, B, C	10	9	15	1	0	0	0	0	1	0	0	0	5	4	2	1	0	0	0	0	1	0	0	0
[Eubacterium] siraeum	Bacteria	Firmicutes	A, B, C	23	9	8	0	0	0	0	0	1	0	0	1	4	6	2	0	0	0	0	0	1	0	0	1
[Haemophilus] ducreyi	Bacteria	Proteobacteria	I	1	0	0	0	0	0	0	0	5	0	0	0	1	0	0	0	0	0	0	0	2	0	0	0
[Kluyvera] intestini	Bacteria	Proteobacteria	A, B, C, D, I, J	9	6	10	13	0	0	0	0	9	3	0	0	4	4	2	2	0	0	0	0	3	3	0	0
[Mannheimia] succiniciproducens	Bacteria	Proteobacteria	A, B, C, I	2	3	6	0	0	0	1	0	5	0	0	0	2	2	2	0	0	0	1	0	3	0	0	0
[Mycobacterium] chelonae	Bacteria	Actinobacteria	A	4	0	4	1	0	0	0	0	6	0	0	2	3	0	1	1	0	0	0	0	1	0	0	1
[Mycobacterium] stephanolepidis	Bacteria	Actinobacteria	A	4	0	4	1	0	0	0	0	6	0	0	2	3	0	1	1	0	0	0	0	1	0	0	1
[Pasteurella] aerogenes	Bacteria	Proteobacteria	C, I	1	1	5	0	0	0	0	0	5	0	0	0	1	1	2	0	0	0	0	0	3	0	0	0
[Polyangium] brachysporum	Bacteria	Proteobacteria	A, C, I, K, L	13	0	18	2	0	0	0	0	9	0	4	4	4	0	2	1	0	0	0	0	3	0	4	4
[Ruminococcus] gnavus	Bacteria	Firmicutes	A, B, C, J	10	12	9	4	0	0	0	2	4	5	0	0	3	5	2	1	0	0	0	1	1	3	0	0
[Ruminococcus] torques	Bacteria	Firmicutes	A, B, C	5	10	12	1	0	0	0	0	2	0	0	0	2	4	2	1	0	0	0	0	1	0	0	0
Abiotrophia defectiva	Bacteria	Firmicutes	B, C, H	1	6	8	1	0	0	1	4	0	0	0	0	1	3	2	1	0	0	1	3	0	0	0	0
Absiella argi	Bacteria	Firmicutes	A, C, D	2	1	5	16	0	0	0	0	11	0	0	0	2	1	2	2	0	0	0	0	1	0	0	0
Absiella sp.	Bacteria	Firmicutes	A, C, D	2	1	6	15	0	0	0	0	1	0	0	0	2	1	2	2	0	0	0	0	1	0	0	0
Acaryochloris marina	Bacteria	Cyanobacteria	A, C, I	4	1	7	1	0	0	0	0	2	0	0	0	4	1	2	1	0	0	0	0	2	0	0	0
Accumulibacter phosphatis	Bacteria	Proteobacteria	A, C, I	3	0	8	0	0	0	0	0	11	0	0	0	2	0	2	0	0	0	0	0	3	0	0	0
Acetoanaerobium sticklandii	Bacteria	Firmicutes	C	0	0	5	0	0	0	0	0	2	0	0	0	0	0	2	0	0	0	0	0	1	0	0	0
Acetobacter aceti	Bacteria	Proteobacteria	A, I	2	0	0	1	0	0	1	0	10	0	0	0	2	0	0	1	0	0	1	0	2	0	0	0
Acetobacter ascendens	Bacteria	Proteobacteria	I	0	0	2	0	0	0	1	0	7	0	0	0	0	0	1	0	0	0	1	0	2	0	0	0
Acetobacter ghanensis	Bacteria	Proteobacteria	I	0	0	0	0	0	0	1	0	8	0	0	0	0	0	0	0	0	0	1	0	2	0	0	0
Acetobacter orientalis	Bacteria	Proteobacteria	I	1	0	0	0	0	0	1	0	9	0	0	0	1	0	0	0	0	0	1	0	2	0	0	0
Acetobacter oryzifermentans	Bacteria	Proteobacteria	I	2	0	0	0	0	0	1	0	7	0	0	0	1	0	0	0	0	0	1	0	2	0	0	0
Acetobacter oryzoeni	Bacteria	Proteobacteria	I	0	0	4	0	0	0	1	0	8	0	0	0	0	0	1	0	0	0	1	0	2	0	0	0
Acetobacter pasteurianus	Bacteria	Proteobacteria	I	0	0	3	0	0	0	1	0	7	0	0	0	0	0	1	0	0	0	1	0	2	0	0	0
Acetobacter persici	Bacteria	Proteobacteria	B	0	2	0	0	0	0	1	0	12	0	0	0	0	2	0	0	0	0	1	0	1	0	0	0
Acetobacter pomorum	Bacteria	Proteobacteria	I	1	0	0	0	0	0	1	0	10	0	0	0	1	0	0	0	0	0	1	0	2	0	0	0
Acetobacter senegalensis	Bacteria	Proteobacteria	A, C, I	3	0	6	0	0	0	1	0	8	0	0	0	2	0	2	0	0	0	1	0	2	0	0	0
Acetobacter sp.	Bacteria	Proteobacteria	I	1	0	0	0	0	0	1	0	9	0	0	0	1	0	0	0	0	0	1	0	2	0	0	0
Acetobacter tropicalis	Bacteria	Proteobacteria	C, I	2	0	5	0	0	0	1	0	11	0	0	0	1	0	2	0	0	0	1	0	2	0	0	0
Acetobacteraceae bacterium	Bacteria	Proteobacteria	A, I	5	1	3	0	0	0	0	0	6	0	0	0	3	1	1	0	0	0	0	0	2	0	0	0
Acetobacterium sp.	Bacteria	Firmicutes	A, C	2	0	4	0	0	0	0	0	0	0	0	0	2	0	2	0	0	0	0	0	0	0	0	0
Acetobacterium woodii	Bacteria	Firmicutes	A, C	2	0	3	0	0	0	0	0	0	0	0	0	2	0	2	0	0	0	0	0	0	0	0	0
Acetohalobium arabaticum	Bacteria	Firmicutes	C	0	0	2	0	0	0	0	0	1	0	0	0	0	0	2	0	0	0	0	0	1	0	0	0
Acetomicrobium mobile	Bacteria	Synergistetes	C	0	0	2	0	0	0	0	0	3	0	0	0	0	0	2	0	0	0	0	0	1	0	0	0
Acholeplasma axanthum	Bacteria	Tenericutes	A, B, C	14	4	8	0	0	0	2	1	0	0	0	0	5	2	2	0	0	0	1	1	0	0	0	0
Acholeplasma brassicae	Bacteria	Tenericutes	A, B, J	9	2	10	1	0	0	2	0	0	2	0	0	3	2	1	1	0	0	1	0	0	2	0	0
Acholeplasma hippikon	Bacteria	Tenericutes	A, C	4	0	9	1	0	0	2	0	0	0	0	0	2	0	2	1	0	0	1	0	0	0	0	0
Acholeplasma laidlawii	Bacteria	Tenericutes	A, C	7	0	9	1	0	0	1	0	0	0	0	0	3	0	2	1	0	0	1	0	0	0	0	0
Acholeplasma oculi	Bacteria	Tenericutes	A, C, J	7	0	8	1	0	0	1	0	0	2	0	0	4	0	2	1	0	0	1	0	0	2	0	0
Acholeplasma palmae	Bacteria	Tenericutes	A, J	2	0	0	0	0	0	0	0	0	7	0	0	2	0	0	0	0	0	0	0	0	2	0	0
Achromobacter denitrificans	Bacteria	Proteobacteria	A, C, I	2	0	7	0	0	0	0	0	11	0	0	0	2	0	2	0	0	0	0	0	3	0	0	0
Achromobacter insolitus	Bacteria	Proteobacteria	A, C, I	2	0	7	0	0	0	0	0	9	0	0	0	2	0	2	0	0	0	0	0	3	0	0	0
Achromobacter pestifer	Bacteria	Proteobacteria	A, I	2	0	0	0	0	0	0	0	11	0	0	0	2	0	0	0	0	0	0	0	3	0	0	0
Achromobacter ruhlandii	Bacteria	Proteobacteria	A, C, I	2	0	8	0	0	0	0	0	11	0	0	0	2	0	2	0	0	0	0	0	3	0	0	0
Achromobacter sp.	Bacteria	Proteobacteria	A, C, I	2	0	5	0	0	0	0	0	12	0	0	0	2	0	2	0	0	0	0	0	3	0	0	0
Achromobacter spanius	Bacteria	Proteobacteria	A, C, I	2	0	7	0	0	0	0	0	11	0	0	0	2	0	2	0	0	0	0	0	3	0	0	0
Achromobacter xylosoxidans	Bacteria	Proteobacteria	A, C, I	2	0	7	0	0	0	0	0	10	0	0	0	2	0	2	0	0	0	0	0	3	0	0	0
Acidaminococcus fermentans	Bacteria	Firmicutes	C	1	0	3	0	0	0	0	0	1	0	0	0	1	0	2	0	0	0	0	0	1	0	0	0
Acidaminococcus intestini	Bacteria	Firmicutes	Atypical strain	0	0	0	0	0	0	0	0	1	0	0	0	0	0	0	0	0	0	0	0	1	0	0	0
Acidianus ambivalens	Archaea	Crenarchaeota	Atypical strain	1	0	3	1	0	0	0	0	0	0	0	1	1	0	1	1	0	0	0	0	0	0	0	1
Acidianus brierleyi	Archaea	Crenarchaeota	Atypical strain	1	1	3	2	0	0	0	0	0	0	0	1	1	1	1	1	0	0	0	0	0	0	0	1
Acidianus hospitalis	Archaea	Crenarchaeota	Atypical strain	2	1	3	1	0	0	0	0	0	0	0	1	1	1	1	1	0	0	0	0	0	0	0	1
Acidianus manzaensis	Archaea	Crenarchaeota	Atypical strain	1	1	3	2	0	0	0	0	0	0	0	0	1	1	1	1	0	0	0	0	0	0	0	0
Acidianus sulfidivorans	Archaea	Crenarchaeota	Atypical strain	1	1	3	1	0	0	0	0	0	0	0	1	1	1	1	1	0	0	0	0	0	0	0	1
Acidiferrobacter sp.	Bacteria	Proteobacteria	C	1	0	8	0	0	0	0	0	4	0	0	0	1	0	2	0	0	0	0	0	1	0	0	0
Acidihalobacter ferrooxidans	Bacteria	Proteobacteria	A, C, I	2	0	5	0	0	0	0	0	7	0	0	0	2	0	2	0	0	0	0	0	2	0	0	0
Acidihalobacter prosperus	Bacteria	Proteobacteria	C, I	1	0	3	0	0	0	0	0	6	0	0	0	1	0	2	0	0	0	0	0	2	0	0	0
Acidilobus saccharovorans	Archaea	Crenarchaeota	A, C	3	1	2	1	0	0	0	0	0	0	0	3	3	1	2	1	0	0	0	0	0	0	0	1
Acidilobus sp.	Archaea	Crenarchaeota	A, C	4	0	2	1	0	0	0	0	0	0	0	3	2	0	2	1	0	0	0	0	0	0	0	1
Acidimicrobium ferrooxidans	Bacteria	Actinobacteria	A	3	0	2	0	0	0	0	0	2	0	0	0	2	0	1	0	0	0	0	0	1	0	0	0
Acidiphilium cryptum	Bacteria	Proteobacteria	C, I	2	0	5	0	0	0	0	0	8	0	0	0	1	0	2	0	0	0	0	0	3	0	0	0
Acidiphilium multivorum	Bacteria	Proteobacteria	C, I	2	0	5	0	0	0	0	0	11	0	0	0	1	0	2	0	0	0	0	0	3	0	0	0
Acidipropionibacterium acidipropionici	Bacteria	Actinobacteria	A, B, C, D	9	12	11	3	0	0	1	1	1	0	1	0	5	5	2	2	0	0	1	1	1	0	1	0
Acidipropionibacterium jensenii	Bacteria	Actinobacteria	A, B, C, D	6	6	9	2	0	0	1	2	0	0	0	0	3	3	2	2	0	0	1	1	0	0	0	0
Acidipropionibacterium virtanenii	Bacteria	Actinobacteria	A, B, C, D	10	8	10	2	0	0	1	1	0	0	1	0	5	3	2	2	0	0	1	1	0	0	1	0
Acidisarcina polymorpha	Bacteria	Acidobacteria	A, B, C, G, H, J, K, L	39	44	14	3	0	0	7	23	4	6	3	3	9	10	2	1	0	0	2	3	1	2	2	2
Acidithiobacillus caldus	Bacteria	Proteobacteria	I	1	0	2	0	0	0	0	0	10	0	0	0	1	0	1	0	0	0	0	0	2	0	0	0
Acidithiobacillus ferridurans	Bacteria	Proteobacteria	I	1	0	1	0	0	0	0	0	7	0	0	0	1	0	1	0	0	0	0	0	2	0	0	0
Acidithiobacillus ferrivorans	Bacteria	Proteobacteria	C, I	1	0	6	0	0	0	0	0	9	0	0	0	1	0	2	0	0	0	0	0	2	0	0	0
Acidithiobacillus ferrooxidans	Bacteria	Proteobacteria	I	1	0	3	0	0	0	0	0	7	0	0	0	1	0	1	0	0	0	0	0	2	0	0	0
Acidithiobacillus sp.	Bacteria	Proteobacteria	I	1	0	1	0	0	0	0	0	7	0	0	0	1	0	1	0	0	0	0	0	2	0	0	0
Acidithiobacillus thiooxidans	Bacteria	Proteobacteria	A, I	2	0	1	0	0	0	0	0	11	0	0	0	2	0	1	0	0	0	0	0	2	0	0	0
Acidobacteria bacterium	Bacteria	Acidobacteria	A, B, C, H, I, J	12	6	7	1	0	0	0	2	6	3	1	1	7	5	2	1	0	0	0	2	2	3	1	1
Acidobacterium capsulatum	Bacteria	Acidobacteria	A, B, C, H, J, K, L	23	21	9	0	0	0	2	7	2	5	2	2	10	9	2	0	0	0	1	3	1	2	2	2
Acidothermus cellulolyticus	Bacteria	Actinobacteria	A, C, L	10	0	8	1	0	0	1	0	4	0	1	7	5	0	2	1	0	0	1	0	1	0	1	5
Acidovorax avenae	Bacteria	Proteobacteria	A, C, I	3	0	6	0	0	0	0	0	6	0	0	0	2	0	2	0	0	0	0	0	2	0	0	0
Acidovorax carolinensis	Bacteria	Proteobacteria	I	1	0	0	0	0	0	0	0	9	0	0	0	1	0	0	0	0	0	0	0	3	0	0	0
Acidovorax cattleyae	Bacteria	Proteobacteria	A, C, I	4	0	6	0	0	0	0	0	9	0	0	0	3	0	2	0	0	0	0	0	3	0	0	0
Acidovorax citrulli	Bacteria	Proteobacteria	A, C, I	4	0	7	0	0	0	0	0	11	0	0	0	3	0	2	0	0	0	0	0	3	0	0	0
Acidovorax ebreus	Bacteria	Proteobacteria	I	1	0	0	0	0	0	0	0	9	0	0	0	1	0	0	0	0	0	0	0	3	0	0	0
Acidovorax sp.	Bacteria	Proteobacteria	I	1	0	1	0	0	0	0	0	9	0	0	0	1	0	1	0	0	0	0	0	3	0	0	0
Aciduliprofundum boonei	Archaea	Euryarchaeota	Atypical strain	0	0	0	1	0	0	0	0	0	0	0	0	0	0	0	1	0	0	0	0	0	0	0	0
Aciduliprofundum sp.	Archaea	Euryarchaeota	Atypical strain	0	0	0	0	0	0	0	0	0	0	0	0	0	0	0	0	0	0	0	0	0	0	0	0
Acinetobacter baumannii	Bacteria	Proteobacteria	I	1	0	0	0	0	0	0	0	8	0	0	0	1	0	0	0	0	0	0	0	2	0	0	0
Acinetobacter baylyi	Bacteria	Proteobacteria	I	1	0	0	0	0	0	0	0	7	0	0	0	1	0	0	0	0	0	0	0	2	0	0	0
Acinetobacter bereziniae	Bacteria	Proteobacteria	I	1	0	0	0	0	0	0	0	8	0	0	0	1	0	0	0	0	0	0	0	2	0	0	0
Acinetobacter calcoaceticus	Bacteria	Proteobacteria	I	1	0	0	0	0	0	0	0	8	0	0	0	1	0	0	0	0	0	0	0	2	0	0	0
Acinetobacter chinensis	Bacteria	Proteobacteria	I	1	0	0	0	0	0	0	0	10	0	0	0	1	0	0	0	0	0	0	0	2	0	0	0
Acinetobacter cumulans	Bacteria	Proteobacteria	I	1	0	0	0	0	0	0	0	9	0	0	0	1	0	0	0	0	0	0	0	2	0	0	0
Acinetobacter defluvii	Bacteria	Proteobacteria	I	1	0	0	0	0	0	0	0	8	0	0	0	1	0	0	0	0	0	0	0	2	0	0	0
Acinetobacter dispersus	Bacteria	Proteobacteria	I	1	0	0	0	0	0	0	0	8	0	0	0	1	0	0	0	0	0	0	0	2	0	0	0
Acinetobacter equi	Bacteria	Proteobacteria	I	1	0	0	0	0	0	0	0	8	0	0	0	1	0	0	0	0	0	0	0	2	0	0	0
Acinetobacter guillouiae	Bacteria	Proteobacteria	I	1	0	0	0	0	0	0	0	8	0	0	0	1	0	0	0	0	0	0	0	2	0	0	0
Acinetobacter gyllenbergii	Bacteria	Proteobacteria	I	1	0	0	0	0	0	0	0	8	0	0	0	1	0	0	0	0	0	0	0	2	0	0	0
Acinetobacter haemolyticus	Bacteria	Proteobacteria	I	1	0	0	0	0	0	0	0	7	0	0	0	1	0	0	0	0	0	0	0	2	0	0	0
Acinetobacter indicus	Bacteria	Proteobacteria	I	1	0	0	0	0	0	0	0	7	0	0	0	1	0	0	0	0	0	0	0	2	0	0	0
Acinetobacter johnsonii	Bacteria	Proteobacteria	I	1	0	0	0	0	0	0	0	8	0	0	0	1	0	0	0	0	0	0	0	2	0	0	0
Acinetobacter junii	Bacteria	Proteobacteria	I	1	0	0	0	0	0	0	0	8	0	0	0	1	0	0	0	0	0	0	0	2	0	0	0
Acinetobacter lactucae	Bacteria	Proteobacteria	I	1	0	0	0	0	0	0	0	7	0	0	0	1	0	0	0	0	0	0	0	2	0	0	0
Acinetobacter larvae	Bacteria	Proteobacteria	I	1	0	0	0	0	0	0	0	8	0	0	0	1	0	0	0	0	0	0	0	2	0	0	0
Acinetobacter lwoffii	Bacteria	Proteobacteria	I	1	0	0	0	0	0	0	0	9	0	0	0	1	0	0	0	0	0	0	0	2	0	0	0
Acinetobacter nosocomialis	Bacteria	Proteobacteria	I	1	0	0	0	0	0	0	0	7	0	0	0	1	0	0	0	0	0	0	0	2	0	0	0
Acinetobacter oleivorans	Bacteria	Proteobacteria	I	1	0	0	0	0	0	0	0	7	0	0	0	1	0	0	0	0	0	0	0	2	0	0	0
Acinetobacter pittii	Bacteria	Proteobacteria	I	1	0	0	0	0	0	0	0	7	0	0	0	1	0	0	0	0	0	0	0	2	0	0	0
Acinetobacter radioresistens	Bacteria	Proteobacteria	I	1	0	0	0	0	0	0	0	8	0	0	0	1	0	0	0	0	0	0	0	2	0	0	0
Acinetobacter schindleri	Bacteria	Proteobacteria	I	1	0	0	0	0	0	0	0	8	0	0	0	1	0	0	0	0	0	0	0	2	0	0	0
Acinetobacter soli	Bacteria	Proteobacteria	I	1	0	0	0	0	0	0	0	8	0	0	0	1	0	0	0	0	0	0	0	2	0	0	0
Acinetobacter sp.	Bacteria	Proteobacteria	I	1	0	0	0	0	0	0	0	8	0	0	0	1	0	0	0	0	0	0	0	2	0	0	0
Acinetobacter tandoii	Bacteria	Proteobacteria	I	1	0	0	0	0	0	0	0	7	0	0	0	1	0	0	0	0	0	0	0	2	0	0	0
Acinetobacter towneri	Bacteria	Proteobacteria	I	1	0	0	0	0	0	0	0	7	0	0	0	1	0	0	0	0	0	0	0	2	0	0	0
Acinetobacter ursingii	Bacteria	Proteobacteria	I	1	0	0	0	0	0	0	0	7	0	0	0	1	0	0	0	0	0	0	0	2	0	0	0
Acinetobacter wuhouensis	Bacteria	Proteobacteria	I	1	0	0	0	0	0	0	0	10	0	0	0	1	0	0	0	0	0	0	0	2	0	0	0
Actinoalloteichus fjordicus	Bacteria	Actinobacteria	A, B, C, K, L	19	14	14	4	1	0	1	1	6	2	2	7	8	8	2	1	1	0	1	1	1	1	2	5
Actinoalloteichus hoggarensis	Bacteria	Actinobacteria	A, B, C, K, L	19	14	9	4	1	0	1	1	7	2	2	6	9	8	2	1	1	0	1	1	1	1	2	4
Actinoalloteichus hymeniacidonis	Bacteria	Actinobacteria	A, B, C, E, H, K, L	18	13	10	3	2	0	1	3	6	1	2	6	8	8	2	1	2	0	1	3	1	1	2	4
Actinoalloteichus sp.	Bacteria	Actinobacteria	A, B, C, J, K, L	20	14	9	3	1	0	2	1	6	3	2	8	8	8	2	1	1	0	1	1	1	2	2	5
Actinobacillus delphinicola	Bacteria	Proteobacteria	Atypical strain	1	0	0	0	0	0	0	0	3	0	0	0	1	0	0	0	0	0	0	0	1	0	0	0
Actinobacillus equuli	Bacteria	Proteobacteria	A, B, C, I	3	2	7	0	0	0	1	0	6	0	0	0	3	2	2	0	0	0	1	0	3	0	0	0
Actinobacillus indolicus	Bacteria	Proteobacteria	B, C, I	1	2	4	0	0	0	0	0	5	0	0	0	1	2	2	0	0	0	0	0	3	0	0	0
Actinobacillus lignieresii	Bacteria	Proteobacteria	C, I	1	1	3	0	0	0	1	0	5	0	0	0	1	1	2	0	0	0	1	0	3	0	0	0
Actinobacillus pleuropneumoniae	Bacteria	Proteobacteria	A, C, I	2	1	3	0	0	0	1	0	5	0	0	0	2	1	2	0	0	0	1	0	3	0	0	0
Actinobacillus porcitonsillarum	Bacteria	Proteobacteria	B, C, I	1	2	5	0	0	0	0	0	5	0	0	0	1	2	2	0	0	0	0	0	3	0	0	0
Actinobacillus succinogenes	Bacteria	Proteobacteria	A, C, I	2	1	6	1	0	0	1	0	5	0	0	0	2	1	2	1	0	0	1	0	3	0	0	0
Actinobacillus suis	Bacteria	Proteobacteria	A, B, C, I	2	2	4	1	0	0	1	0	6	0	0	0	2	2	2	1	0	0	1	0	3	0	0	0
Actinobacteria bacterium	Bacteria	Actinobacteria	A, B, D, L	13	8	5	3	0	0	1	1	2	1	1	3	8	6	1	2	0	0	1	1	1	1	1	3
Actinomadura sp.	Bacteria	Actinobacteria	A, B, C, D	16	10	9	7	0	0	1	0	3	1	0	1	4	4	2	2	0	0	1	0	1	1	0	1
Actinomadura verrucosospora	Bacteria	Actinobacteria	A, B, C, D, L	17	14	14	9	0	0	1	0	7	0	1	2	5	5	2	2	0	0	1	0	1	0	1	2
Actinomyces howellii	Bacteria	Actinobacteria	A, B, C	10	9	19	1	0	0	1	0	4	0	0	0	5	5	2	1	0	0	1	0	1	0	0	0
Actinomyces israelii	Bacteria	Actinobacteria	A, B, C	5	4	10	0	0	0	5	0	4	0	0	0	3	4	2	0	0	0	1	0	1	0	0	0
Actinomyces naeslundii	Bacteria	Actinobacteria	A, B, C	4	4	22	2	0	0	0	0	2	0	0	0	3	2	2	1	0	0	0	0	1	0	0	0
Actinomyces oris	Bacteria	Actinobacteria	A, B	4	2	13	1	0	0	0	0	3	0	0	0	3	2	1	1	0	0	0	0	1	0	0	0
Actinomyces radicidentis	Bacteria	Actinobacteria	A, B, C, D	5	5	15	2	0	0	0	1	1	0	0	0	2	3	2	2	0	0	0	1	1	0	0	0
Actinomyces slackii	Bacteria	Actinobacteria	A, B, C	7	4	14	1	0	0	0	1	2	0	0	0	3	3	2	1	0	0	0	1	1	0	0	0
Actinomyces sp.	Bacteria	Actinobacteria	A, B, C	4	4	12	2	0	0	0	0	3	0	0	0	3	4	2	1	0	0	0	0	1	0	0	0
Actinomyces tangfeifanii	Bacteria	Actinobacteria	A, B, C	5	4	5	0	0	0	4	1	2	0	0	0	4	4	2	0	0	0	1	1	1	0	0	0
Actinomyces viscosus	Bacteria	Actinobacteria	A, B, C	4	4	15	1	0	0	1	1	3	0	0	0	3	3	2	1	0	0	1	1	1	0	0	0
Actinoplanes derwentensis	Bacteria	Actinobacteria	A, B, C, D, H, J, K, L	76	33	19	6	0	0	3	4	6	2	9	20	10	10	2	2	0	0	1	2	1	2	4	8
Actinoplanes friuliensis	Bacteria	Actinobacteria	A, B, C, D, E, H, K, L	58	17	22	5	2	0	3	11	6	1	16	17	10	7	2	2	2	0	1	2	1	1	5	8
Actinoplanes missouriensis	Bacteria	Actinobacteria	A, B, C, D, K, L	57	30	25	5	0	0	2	1	7	1	10	14	10	11	2	2	0	0	1	1	1	1	5	7
Actinoplanes sp.	Bacteria	Actinobacteria	A, B, C, D, K, L	54	19	25	6	0	0	3	3	6	0	15	19	10	11	2	2	0	0	1	1	1	0	6	8
Actinopolymorpha singaporensis	Bacteria	Actinobacteria	A, B, C, D, H	20	20	12	5	0	0	2	6	4	0	0	1	9	9	2	2	0	0	1	2	1	0	0	1
Actinopolyspora erythraea	Bacteria	Actinobacteria	A, B, K, L	17	3	2	2	0	0	2	0	6	0	2	7	9	2	1	1	0	0	1	0	1	0	2	6
Actinosynnema mirum	Bacteria	Actinobacteria	A, B, C, D, K, L	48	19	14	4	0	0	2	3	7	1	5	12	10	9	2	2	0	0	1	1	1	1	4	8
Actinosynnema pretiosum	Bacteria	Actinobacteria	A, B, C, D, H, K, L	48	19	14	4	1	0	2	5	8	1	6	13	10	9	2	2	1	0	1	2	1	1	4	8
Actinotignum schaalii	Bacteria	Actinobacteria	C	1	0	11	1	0	0	0	0	2	0	0	0	1	0	2	1	0	0	0	0	1	0	0	0
Actinotignum sp.	Bacteria	Actinobacteria	C	1	0	9	0	0	0	0	0	3	0	1	0	1	0	2	0	0	0	0	0	1	0	1	0
Acutalibacter muris	Bacteria	Firmicutes	A, B, C, J	11	18	6	1	0	0	0	2	4	2	0	0	5	9	2	1	0	0	0	1	1	2	0	0
Adlercreutzia equolifaciens	Bacteria	Actinobacteria	A	2	1	0	0	0	0	0	0	0	0	0	0	2	1	0	0	0	0	0	0	0	0	0	0
Adlercreutzia sp.	Bacteria	Actinobacteria	A	2	1	0	0	0	0	0	0	0	0	0	0	2	1	0	0	0	0	0	0	0	0	0	0
Advenella kashmirensis	Bacteria	Proteobacteria	I	1	0	0	0	0	0	0	0	7	0	0	0	1	0	0	0	0	0	0	0	2	0	0	0
Advenella mimigardefordensis	Bacteria	Proteobacteria	A, I	2	0	0	0	0	0	0	0	8	0	0	0	2	0	0	0	0	0	0	0	3	0	0	0
Aequorivita sp.	Bacteria	Bacteroidetes	A	2	2	0	1	0	0	1	1	2	0	0	0	2	1	0	1	0	0	1	1	1	0	0	0
Aequorivita sublithincola	Bacteria	Bacteroidetes	Atypical strain	1	1	0	0	0	0	1	2	2	0	1	0	1	1	0	0	0	0	1	1	1	0	1	0
Aeribacillus pallidus	Bacteria	Firmicutes	A, D	2	0	4	4	0	0	0	0	1	0	0	0	2	0	1	2	0	0	0	0	1	0	0	0
Aerococcus christensenii	Bacteria	Firmicutes	C	1	0	4	0	0	0	0	0	2	0	0	0	1	0	2	0	0	0	0	0	1	0	0	0
Aerococcus sanguinicola	Bacteria	Firmicutes	C	4	0	6	0	0	0	0	0	1	0	0	0	1	0	2	0	0	0	0	0	1	0	0	0
Aerococcus urinae	Bacteria	Firmicutes	C	0	1	5	1	0	0	0	0	1	0	0	0	0	1	2	1	0	0	0	0	1	0	0	0
Aerococcus urinaeequi	Bacteria	Firmicutes	C, D	2	1	9	14	0	0	0	0	0	0	0	0	1	1	2	2	0	0	0	0	0	0	0	0
Aerococcus urinaehominis	Bacteria	Firmicutes	C	3	0	5	2	0	0	0	0	1	0	0	0	1	0	2	1	0	0	0	0	1	0	0	0
Aerococcus viridans	Bacteria	Firmicutes	C, D	0	1	10	6	0	0	0	0	0	0	0	0	0	1	2	2	0	0	0	0	0	0	0	0
Aeromicrobium choanae	Bacteria	Actinobacteria	A	2	0	3	2	0	0	0	0	3	0	1	0	2	0	1	1	0	0	0	0	1	0	1	0
Aeromicrobium erythreum	Bacteria	Actinobacteria	A, C	6	0	8	0	0	0	0	0	4	0	1	2	3	0	2	0	0	0	0	0	1	0	1	1
Aeromicrobium sp.	Bacteria	Actinobacteria	A, C	3	1	9	1	0	0	0	0	3	0	1	0	2	1	2	1	0	0	0	0	1	0	1	0
Aeromonas aquatica	Bacteria	Proteobacteria	A, B, C, D, I	2	4	11	2	0	0	2	0	12	0	0	0	2	2	2	2	0	0	1	0	3	0	0	0
Aeromonas caviae	Bacteria	Proteobacteria	A, B, C, I	2	7	9	3	0	0	2	0	14	0	0	0	2	4	2	1	0	0	1	0	3	0	0	0
Aeromonas dhakensis	Bacteria	Proteobacteria	A, B, C, D, I	2	3	11	2	0	0	2	0	13	0	0	0	2	2	2	2	0	0	1	0	3	0	0	0
Aeromonas encheleia	Bacteria	Proteobacteria	A, B, C, I	4	3	11	1	0	0	2	0	14	1	0	0	2	2	2	1	0	0	1	0	3	1	0	0
Aeromonas hydrophila	Bacteria	Proteobacteria	A, B, C, D, I	2	4	12	2	0	0	2	0	14	0	0	0	2	2	2	2	0	0	1	0	3	0	0	0
Aeromonas media	Bacteria	Proteobacteria	A, B, C, I	5	3	10	3	0	0	2	0	13	0	0	0	4	2	2	1	0	0	1	0	3	0	0	0
Aeromonas rivipollensis	Bacteria	Proteobacteria	A, B, C, D, I	2	3	10	4	0	0	2	0	13	1	0	0	2	2	2	2	0	0	1	0	3	1	0	0
Aeromonas salmonicida	Bacteria	Proteobacteria	A, B, C, D, I	2	6	10	3	0	0	3	0	13	0	0	0	2	4	2	2	0	0	1	0	3	0	0	0
Aeromonas schubertii	Bacteria	Proteobacteria	B, C, I	1	3	12	1	0	0	2	0	14	0	0	0	1	2	2	1	0	0	1	0	3	0	0	0
Aeromonas simiae	Bacteria	Proteobacteria	A, B, C, I	7	4	10	3	0	0	2	0	12	0	0	0	4	3	2	1	0	0	1	0	3	0	0	0
Aeromonas sp.	Bacteria	Proteobacteria	A, B, C, D, I	2	3	10	3	0	0	2	0	14	0	0	0	2	2	2	2	0	0	1	0	3	0	0	0
Aeromonas veronii	Bacteria	Proteobacteria	B, C, D, I	1	4	11	3	0	0	2	1	12	0	0	0	1	3	2	2	0	0	1	1	3	0	0	0
Aeropyrum camini	Archaea	Crenarchaeota	Atypical strain	0	0	0	0	0	0	0	0	0	0	0	0	0	0	0	0	0	0	0	0	0	0	0	0
Aeropyrum pernix	Archaea	Crenarchaeota	Atypical strain	0	0	0	0	0	0	0	0	0	0	0	0	0	0	0	0	0	0	0	0	0	0	0	0
Aerosticca soli	Bacteria	Proteobacteria	A, C, I	5	0	11	1	0	0	0	0	6	0	0	0	3	0	2	1	0	0	0	0	2	0	0	0
Afipia sp.	Bacteria	Proteobacteria	A, C, I	4	0	7	2	0	0	0	0	16	0	0	0	2	0	2	1	0	0	0	0	3	0	0	0
Aggregatibacter actinomycetemcomitans	Bacteria	Proteobacteria	A, C, I	2	0	4	0	0	0	1	0	6	0	0	0	2	0	2	0	0	0	1	0	3	0	0	0
Aggregatibacter aphrophilus	Bacteria	Proteobacteria	C, I	1	1	9	0	0	0	1	0	5	0	0	0	1	1	2	0	0	0	1	0	3	0	0	0
Aggregatibacter segnis	Bacteria	Proteobacteria	C, I	1	0	4	0	0	0	0	0	5	0	0	0	1	0	2	0	0	0	0	0	3	0	0	0
Agrobacterium fabrum	Bacteria	Proteobacteria	A, B, D, I, J	6	3	7	3	0	0	1	0	13	5	0	0	5	2	1	2	0	0	1	0	3	3	0	0
Agrobacterium larrymoorei	Bacteria	Proteobacteria	A, B, I, J	6	4	8	0	0	0	1	0	12	5	0	0	3	3	1	0	0	0	1	0	3	4	0	0
Agrobacterium radiobacter	Bacteria	Proteobacteria	A, B, D, I	15	10	5	3	0	0	1	1	13	1	0	0	5	5	1	2	0	0	1	1	3	1	0	0
Agrobacterium rhizogenes	Bacteria	Proteobacteria	A, B, D, I, J	7	2	5	3	0	0	1	0	12	7	0	0	5	2	1	2	0	0	1	0	3	4	0	0
Agrobacterium sp.	Bacteria	Proteobacteria	A, B, D, I, J	8	4	7	3	0	0	1	0	11	5	0	0	7	3	1	2	0	0	1	0	3	3	0	0
Agrobacterium tumefaciens	Bacteria	Proteobacteria	A, D, I, J	6	2	6	3	0	0	1	0	13	6	0	0	5	1	1	2	0	0	1	0	3	4	0	0
Agrobacterium vitis	Bacteria	Proteobacteria	A, B, C, D, I, J	8	6	12	4	0	0	1	0	13	7	0	0	5	4	2	2	0	0	1	0	3	4	0	0
Agrococcus carbonis	Bacteria	Actinobacteria	Atypical strain	1	0	10	1	0	0	0	0	1	0	0	0	1	0	1	1	0	0	0	0	1	0	0	0
Agrococcus jejuensis	Bacteria	Actinobacteria	C	3	0	11	1	0	0	0	2	2	0	1	0	1	0	2	1	0	0	0	1	1	0	1	0
Agrococcus sp.	Bacteria	Actinobacteria	C	1	0	8	1	0	0	0	2	1	0	1	0	1	0	2	1	0	0	0	1	1	0	1	0
Agromyces aureus	Bacteria	Actinobacteria	A, B, D, H, K, L	26	21	7	6	0	0	4	2	4	0	3	2	5	8	1	2	0	0	1	2	1	0	3	2
Agromyces flavus	Bacteria	Actinobacteria	A, B	16	10	14	2	0	0	0	0	4	0	0	0	6	6	1	1	0	0	0	0	1	0	0	0
Agromyces protaetiae	Bacteria	Actinobacteria	A, D	10	8	13	6	0	0	8	2	6	0	0	2	2	1	1	2	0	0	1	1	1	0	0	1
Agromyces sp.	Bacteria	Actinobacteria	A, B, D, J, K, L	15	8	8	4	1	0	4	1	3	2	2	2	9	7	1	2	1	0	1	1	1	2	2	2
Ahniella affigens	Bacteria	Proteobacteria	A, I	2	0	5	1	0	0	1	1	8	0	0	0	2	0	1	1	0	0	1	1	2	0	0	0
Akkermansia glycaniphila	Bacteria	Verrucomicrobia	A, B, C, G	9	21	3	0	0	0	16	7	0	0	0	0	5	5	2	0	0	0	2	1	0	0	0	0
Akkermansia muciniphila	Bacteria	Verrucomicrobia	A, B, C, G, H	7	14	4	0	0	0	13	5	0	1	0	0	5	5	2	0	0	0	2	2	0	1	0	0
Alcaligenaceae bacterium	Bacteria	Proteobacteria	A, I	2	0	0	0	0	0	0	0	6	0	0	0	2	0	0	0	0	0	0	0	3	0	0	0
Alcaligenes aquatilis	Bacteria	Proteobacteria	A, I	2	0	0	0	0	0	0	0	6	1	0	0	2	0	0	0	0	0	0	0	3	1	0	0
Alcaligenes faecalis	Bacteria	Proteobacteria	A, I	2	0	0	0	0	0	0	0	6	1	0	0	2	0	0	0	0	0	0	0	3	1	0	0
Alcanivorax borkumensis	Bacteria	Proteobacteria	I	1	0	0	0	0	0	0	0	8	0	1	0	1	0	0	0	0	0	0	0	2	0	1	0
Alcanivorax dieselolei	Bacteria	Proteobacteria	I	1	0	0	0	0	0	0	0	9	0	0	0	1	0	0	0	0	0	0	0	2	0	0	0
Alcanivorax pacificus	Bacteria	Proteobacteria	I	1	0	0	0	0	0	0	0	8	0	0	0	1	0	0	0	0	0	0	0	2	0	0	0
Alcanivorax sp.	Bacteria	Proteobacteria	I	1	0	0	0	0	0	0	0	7	0	0	0	1	0	0	0	0	0	0	0	2	0	0	0
Alcanivorax xenomutans	Bacteria	Proteobacteria	I	1	0	0	0	0	0	0	0	8	0	0	0	1	0	0	0	0	0	0	0	2	0	0	0
Algibacter alginicilyticus	Bacteria	Bacteroidetes	A, B, G, H, J	16	15	2	1	1	6	6	20	2	9	0	0	5	5	1	1	1	1	2	3	1	3	0	0
Algoriphagus sanaruensis	Bacteria	Bacteroidetes	A, B, G, H	14	2	5	0	0	0	4	3	4	1	0	0	8	2	1	0	0	0	2	2	1	1	0	0
Alicycliphilus denitrificans	Bacteria	Proteobacteria	I	1	0	0	0	0	0	0	0	12	0	0	0	1	0	0	0	0	0	0	0	3	0	0	0
Alicyclobacillus acidocaldarius	Bacteria	Firmicutes	A, B, D	9	4	2	2	0	0	0	0	4	1	0	0	6	4	1	2	0	0	0	0	1	1	0	0
Alienimonas californiensis	Bacteria	Planctomycetes	A	4	2	2	0	0	0	0	0	0	0	0	1	3	1	1	0	0	0	0	0	0	0	0	1
Aliiarcobacter faecis	Bacteria	Proteobacteria	I	1	0	0	0	0	0	0	0	4	0	0	0	1	0	0	0	0	0	0	0	2	0	0	0
Aliivibrio fischeri	Bacteria	Proteobacteria	A, B, C, I, J	2	3	8	2	0	0	3	0	12	2	0	0	2	2	2	1	0	0	1	0	3	2	0	0
Aliivibrio salmonicida	Bacteria	Proteobacteria	A, C, D, I	4	1	5	2	0	0	3	0	11	0	0	0	3	1	2	2	0	0	1	0	3	0	0	0
Aliivibrio wodanis	Bacteria	Proteobacteria	A, B, C, I	2	2	11	1	0	0	3	1	9	0	0	0	2	2	2	1	0	0	1	1	3	0	0	0
Alistipes communis	Bacteria	Bacteroidetes	A, B, C, G, H	7	14	4	0	0	0	5	6	2	0	0	0	2	5	2	0	0	0	2	3	1	0	0	0
Alistipes dispar	Bacteria	Bacteroidetes	A, B, C, G, H	9	18	3	0	0	0	7	21	2	0	0	0	7	5	2	0	0	0	2	4	1	0	0	0
Alistipes finegoldii	Bacteria	Bacteroidetes	A, B, C, G, H	10	8	10	0	0	0	11	17	2	2	0	0	3	2	2	0	0	0	2	4	1	1	0	0
Alistipes onderdonkii	Bacteria	Bacteroidetes	A, B, C, G, H	14	20	9	0	0	0	7	21	2	1	0	0	7	6	2	0	0	0	2	4	1	1	0	0
Alistipes shahii	Bacteria	Bacteroidetes	A, B, C, G, H, J	9	12	7	0	0	0	7	6	2	7	0	0	4	2	2	0	0	0	2	3	1	3	0	0
Alistipes sp.	Bacteria	Bacteroidetes	A, B, C, G, H	11	23	6	0	0	0	6	11	3	0	0	0	7	6	2	0	0	0	2	4	1	0	0	0
Alkalilimnicola ehrlichii	Bacteria	Proteobacteria	C, I	1	0	2	0	0	0	0	0	9	0	0	0	1	0	2	0	0	0	0	0	2	0	0	0
Alkaliphilus metalliredigens	Bacteria	Firmicutes	A, C, J	2	0	3	2	0	0	0	0	3	2	0	0	2	0	2	1	0	0	0	0	1	2	0	0
Alkaliphilus oremlandii	Bacteria	Firmicutes	Atypical strain	1	0	0	0	0	0	0	0	1	0	0	0	1	0	0	0	0	0	0	0	1	0	0	0
Alkalitalea saponilacus	Bacteria	Bacteroidetes	A, B, C, J	73	27	11	0	0	0	1	5	4	11	0	3	11	8	2	0	0	0	1	1	1	3	0	1
Alloactinosynnema sp.	Bacteria	Actinobacteria	A, D, H	5	0	13	3	0	0	0	2	9	0	0	0	3	0	1	2	0	0	0	2	1	0	0	0
Allochromatium vinosum	Bacteria	Proteobacteria	A, C, I	2	0	6	1	0	0	0	0	7	0	0	0	2	0	2	1	0	0	0	0	2	0	0	0
Allofrancisella frigidaquae	Bacteria	Proteobacteria	I	1	0	0	0	0	0	0	0	3	0	0	0	1	0	0	0	0	0	0	0	2	0	0	0
Allofrancisella guangzhouensis	Bacteria	Proteobacteria	I	1	0	0	0	0	0	0	0	3	0	0	0	1	0	0	0	0	0	0	0	2	0	0	0
Allofrancisella inopinata	Bacteria	Proteobacteria	I	0	0	0	0	0	0	0	0	3	0	0	0	0	0	0	0	0	0	0	0	2	0	0	0
Allokutzneria albata	Bacteria	Actinobacteria	A, B, C, D, G, H, J, K, L	19	12	13	5	0	0	3	7	7	2	4	5	6	6	2	2	0	0	2	2	1	2	3	2
Alloprevotella sp.	Bacteria	Bacteroidetes	A, B, C, G, H	5	9	3	0	0	0	9	9	2	0	0	0	5	4	2	0	0	0	2	3	1	0	0	0
alpha proteobacterium	Bacteria	Proteobacteria	D, I	1	0	1	2	0	0	0	0	3	0	0	0	1	0	1	2	0	0	0	0	2	0	0	0
Altererythrobacter atlanticus	Bacteria	Proteobacteria	A, I	11	1	0	0	0	0	0	0	10	0	0	0	5	1	0	0	0	0	0	0	3	0	0	0
Altererythrobacter dongtanensis	Bacteria	Proteobacteria	A, B, C, I	14	6	3	0	0	0	0	0	5	0	0	0	4	5	2	0	0	0	0	0	3	0	0	0
Altererythrobacter epoxidivorans	Bacteria	Proteobacteria	A, I	4	0	0	0	0	0	0	0	4	0	0	0	3	0	0	0	0	0	0	0	3	0	0	0
Altererythrobacter marensis	Bacteria	Proteobacteria	A, I	4	0	0	1	0	0	0	1	6	0	0	0	2	0	0	1	0	0	0	1	3	0	0	0
Altererythrobacter namhicola	Bacteria	Proteobacteria	A, I	5	0	2	0	0	0	0	1	4	0	0	0	3	0	1	0	0	0	0	1	3	0	0	0
Altererythrobacter sp.	Bacteria	Proteobacteria	A, C, I	3	1	5	0	0	0	0	0	7	0	0	0	2	1	2	0	0	0	0	0	3	0	0	0
Alteromonas addita	Bacteria	Proteobacteria	A, B, C, F, I, J	10	2	12	2	0	2	0	0	6	2	0	0	4	2	2	1	0	2	0	0	2	2	0	0
Alteromonas australica	Bacteria	Proteobacteria	A, B, C, I, J	9	2	9	2	0	0	0	1	4	3	0	0	7	2	2	1	0	0	0	1	2	2	0	0
Alteromonas macleodii	Bacteria	Proteobacteria	A, B, C, H, I, J	6	2	13	2	0	0	1	2	6	3	0	0	3	2	2	1	0	0	1	2	2	2	0	0
Alteromonas mediterranea	Bacteria	Proteobacteria	A, C, I, J	7	2	12	1	0	0	0	0	6	2	0	0	5	1	2	1	0	0	0	0	2	2	0	0
Alteromonas naphthalenivorans	Bacteria	Proteobacteria	A, B, C, I	5	2	11	2	0	0	0	0	7	0	0	0	3	2	2	1	0	0	0	0	2	0	0	0
Alteromonas pelagimontana	Bacteria	Proteobacteria	A, B, C, I, J	33	9	11	1	0	0	1	1	6	3	0	0	11	4	2	1	0	0	1	1	2	2	0	0
Alteromonas sp.	Bacteria	Proteobacteria	A, B, C, I, J	12	5	11	2	0	0	0	0	7	2	0	0	6	4	2	1	0	0	0	0	2	2	0	0
Alteromonas stellipolaris	Bacteria	Proteobacteria	A, B, C, F, I, J	9	2	12	2	0	2	0	0	6	2	0	0	4	2	2	1	0	2	0	0	2	2	0	0
Aminipila butyrica	Bacteria	Firmicutes	Atypical strain	1	0	0	0	0	0	0	0	3	0	0	0	1	0	0	0	0	0	0	0	1	0	0	0
Aminipila sp.	Bacteria	Firmicutes	Atypical strain	1	0	0	0	0	0	0	0	4	0	0	0	1	0	0	0	0	0	0	0	1	0	0	0
Aminobacter aminovorans	Bacteria	Proteobacteria	A, I	6	0	4	0	0	0	0	0	13	1	0	0	3	0	1	0	0	0	0	0	3	1	0	0
Aminobacter sp.	Bacteria	Proteobacteria	A, I	6	0	4	0	0	0	0	0	19	0	0	0	4	0	1	0	0	0	0	0	3	0	0	0
Aminobacterium colombiense	Bacteria	Synergistetes	C	0	0	2	0	0	0	0	0	3	0	0	0	0	0	2	0	0	0	0	0	1	0	0	0
Ammonifex degensii	Bacteria	Firmicutes	Atypical strain	0	0	0	0	0	0	0	0	2	0	0	0	0	0	0	0	0	0	0	0	1	0	0	0
Amoebophilus asiaticus	Bacteria	Bacteroidetes	Atypical strain	1	0	0	0	0	0	0	0	1	0	0	0	1	0	0	0	0	0	0	0	1	0	0	0
Amphibacillus xylanus	Bacteria	Firmicutes	A, B, D	25	12	7	8	0	0	0	0	2	0	0	1	10	6	1	2	0	0	0	0	1	0	0	1
Amycolatopsis albispora	Bacteria	Actinobacteria	A, B, D, G, H, K, L	31	11	2	8	0	0	4	4	12	0	3	7	8	6	1	2	0	0	2	2	1	0	2	6
Amycolatopsis japonica	Bacteria	Actinobacteria	A, B, D, G, H, J, K, L	18	10	2	7	1	0	4	6	11	3	7	4	7	5	1	2	1	0	2	2	1	3	5	3
Amycolatopsis keratiniphila	Bacteria	Actinobacteria	A, B, D, G, H, J, K, L	23	10	2	7	1	0	4	6	12	3	7	6	8	5	1	2	1	0	2	2	1	3	5	4
Amycolatopsis lurida	Bacteria	Actinobacteria	A, B, D, G, H, J, K, L	22	9	2	7	0	0	5	6	12	3	7	6	8	3	1	2	0	0	2	2	1	3	4	4
Amycolatopsis mediterranei	Bacteria	Actinobacteria	A, B, C, D, E, H, J, K, L	57	48	12	9	5	0	5	15	11	10	12	18	11	10	2	2	2	0	1	3	1	4	6	8
Amycolatopsis methanolica	Bacteria	Actinobacteria	A, B, C, D, L	7	4	10	3	0	0	2	3	10	1	1	2	3	4	2	2	0	0	1	1	1	1	1	2
Amycolatopsis orientalis	Bacteria	Actinobacteria	A, B, D, G, H, J, K, L	30	16	2	8	2	0	4	7	11	5	7	9	10	6	1	2	1	0	2	2	1	4	5	7
Amycolatopsis sp.	Bacteria	Actinobacteria	A, B, D, G, H, J, K, L	22	16	4	8	1	0	4	7	11	2	7	7	9	6	1	2	1	0	2	3	1	2	5	5
Anabaena cylindrica	Bacteria	Cyanobacteria	A, C, I	3	1	9	0	0	0	0	1	3	0	0	0	3	1	2	0	0	0	0	1	2	0	0	0
Anabaena sp.	Bacteria	Cyanobacteria	C, I	1	0	5	0	0	0	0	0	2	0	0	0	1	0	2	0	0	0	0	0	2	0	0	0
Anabaenopsis circularis	Bacteria	Cyanobacteria	A, C, I	3	1	9	0	0	0	0	1	3	0	0	0	3	1	2	0	0	0	0	1	2	0	0	0
Anaerobutyricum hallii	Bacteria	Firmicutes	C	1	0	8	0	0	0	0	0	0	0	0	0	1	0	2	0	0	0	0	0	0	0	0	0
Anaerococcus prevotii	Bacteria	Firmicutes	B, C, D	1	3	10	3	0	0	0	1	1	0	0	0	1	2	2	2	0	0	0	1	1	0	0	0
Anaerocolumna sp.	Bacteria	Firmicutes	A, B, C, D, H, J	21	30	4	6	0	0	0	2	1	6	0	0	6	9	2	2	0	0	0	2	1	3	0	0
Anaerohalosphaera lusitana	Bacteria	Planctomycetes	A, B, C, E, G, H	12	24	7	0	2	4	12	14	1	1	0	0	5	6	2	0	2	1	2	3	1	1	0	0
Anaerolinea thermophila	Bacteria	Chloroflexi	A, B, C, D	9	8	9	8	0	0	1	1	2	0	1	0	3	5	2	2	0	0	1	1	1	0	1	0
Anaerolineaceae bacterium	Bacteria	Chloroflexi	A, B, C, D	5	4	10	2	0	0	0	1	1	0	0	0	3	3	2	2	0	0	0	1	1	0	0	0
Anaeromyxobacter dehalogenans	Bacteria	Proteobacteria	A, C, I	3	0	11	0	0	0	0	0	7	0	0	0	3	0	2	0	0	0	0	0	2	0	0	0
Anaeromyxobacter sp.	Bacteria	Proteobacteria	A, C, I	4	0	12	0	0	0	0	0	7	0	0	0	3	0	2	0	0	0	0	0	2	0	0	0
Anaerostipes hadrus	Bacteria	Firmicutes	B, C, D	1	4	7	4	0	0	0	0	2	0	0	0	1	3	2	2	0	0	0	0	1	0	0	0
Anaerostipes rhamnosivorans	Bacteria	Firmicutes	C	1	0	7	1	0	0	0	0	1	0	0	0	1	0	2	1	0	0	0	0	1	0	0	0
Anaerotignum propionicum	Bacteria	Firmicutes	C	1	0	3	0	0	0	0	0	1	0	0	0	1	0	2	0	0	0	0	0	1	0	0	0
Anaplasma centrale	Bacteria	Proteobacteria	Atypical strain	0	0	0	0	0	0	0	0	1	0	0	0	0	0	0	0	0	0	0	0	1	0	0	0
Anaplasma marginale	Bacteria	Proteobacteria	Atypical strain	0	0	0	0	0	0	0	0	1	0	0	0	0	0	0	0	0	0	0	0	1	0	0	0
Anaplasma ovis	Bacteria	Proteobacteria	Atypical strain	0	0	0	0	0	0	0	0	1	0	0	0	0	0	0	0	0	0	0	0	1	0	0	0
Ancylobacter pratisalsi	Bacteria	Proteobacteria	A, C, I	2	0	8	1	0	0	0	0	12	0	0	0	2	0	2	1	0	0	0	0	3	0	0	0
Ancylobacter sp.	Bacteria	Proteobacteria	A, C, I	3	0	3	1	0	0	0	0	9	0	0	0	2	0	2	1	0	0	0	0	3	0	0	0
Aneurinibacillus soli	Bacteria	Firmicutes	Atypical strain	0	1	0	0	0	0	0	0	3	0	0	0	0	1	0	0	0	0	0	0	1	0	0	0
Aneurinibacillus sp.	Bacteria	Firmicutes	Atypical strain	0	0	0	0	0	0	0	0	3	0	0	0	0	0	0	0	0	0	0	0	1	0	0	0
Anoxybacillus amylolyticus	Bacteria	Firmicutes	Atypical strain	0	1	11	0	0	0	0	0	1	0	0	0	0	1	1	0	0	0	0	0	1	0	0	0
Anoxybacillus flavithermus	Bacteria	Firmicutes	Atypical strain	1	0	8	1	0	0	0	0	1	0	0	0	1	0	1	1	0	0	0	0	1	0	0	0
Anoxybacillus gonensis	Bacteria	Firmicutes	B	1	2	9	0	0	0	0	0	1	0	0	0	1	2	1	0	0	0	0	0	1	0	0	0
Anoxybacillus kamchatkensis	Bacteria	Firmicutes	B	1	2	10	0	0	0	0	0	1	0	0	0	1	2	1	0	0	0	0	0	1	0	0	0
Anoxybacillus sp.	Bacteria	Firmicutes	A	4	1	9	1	0	0	0	0	2	0	0	0	4	1	1	1	0	0	0	0	1	0	0	0
Anoxybacter fermentans	Bacteria	Firmicutes	A	3	1	9	1	0	0	0	0	1	0	0	0	2	1	1	1	0	0	0	0	1	0	0	0
Anseongella ginsenosidimutans	Bacteria	Bacteroidetes	A, B, C, G, H, J	14	9	8	0	1	0	6	5	3	3	0	0	6	4	2	0	1	0	2	2	1	3	0	0
Antarcticibacterium flavum	Bacteria	Bacteroidetes	A, C	10	3	15	0	0	0	1	2	2	0	0	0	4	1	2	0	0	0	1	1	1	0	0	0
Antarcticibacterium sp.	Bacteria	Bacteroidetes	A, C	10	1	12	0	0	0	1	0	2	0	0	0	5	1	2	0	0	0	1	0	1	0	0	0
Antarctobacter heliothermus	Bacteria	Proteobacteria	A, B, C, I	2	2	5	1	0	0	0	0	10	0	0	0	2	2	2	1	0	0	0	0	3	0	0	0
Apibacter sp.	Bacteria	Bacteroidetes	Atypical strain	2	0	0	0	0	0	0	0	0	0	0	0	1	0	0	0	0	0	0	0	0	0	0	0
Aquabacterium olei	Bacteria	Proteobacteria	C, I	1	0	9	0	0	0	0	0	8	0	0	0	1	0	2	0	0	0	0	0	3	0	0	0
Aquaspirillum sp.	Bacteria	Proteobacteria	I	1	0	0	0	0	0	0	0	6	0	0	0	1	0	0	0	0	0	0	0	3	0	0	0
Aquicella lusitana	Bacteria	Proteobacteria	A, I	3	0	0	0	0	0	0	0	6	0	0	0	2	0	0	0	0	0	0	0	3	0	0	0
Aquicella siphonis	Bacteria	Proteobacteria	A, I	3	0	0	0	0	0	0	0	6	0	0	0	2	0	0	0	0	0	0	0	3	0	0	0
Aquifex aeolicus	Bacteria	Aquificae	C	0	0	2	0	0	0	0	0	3	0	1	0	0	0	2	0	0	0	0	0	1	0	1	0
Aquiflexum balticum	Bacteria	Bacteroidetes	A, B, G, H	16	9	8	0	1	1	4	3	4	1	0	0	8	6	1	0	1	1	2	2	1	1	0	0
Aquiluna sp.	Bacteria	Actinobacteria	A, B, D	2	3	8	2	0	0	0	0	1	0	0	0	2	3	1	2	0	0	0	0	1	0	0	0
Aquimarina sp.	Bacteria	Bacteroidetes	A, B, F, H, J, L	37	8	12	1	0	3	1	6	2	4	1	3	7	2	1	1	0	2	1	3	1	4	1	3
Aquisphaera giovannonii	Bacteria	Planctomycetes	A, B, C, H, J	27	15	16	1	1	0	1	8	0	2	1	1	7	8	2	1	1	0	1	4	0	2	1	1
Aquitalea magnusonii	Bacteria	Proteobacteria	I	2	0	0	1	0	0	0	0	7	0	0	0	1	0	0	1	0	0	0	0	3	0	0	0
Aquitalea sp.	Bacteria	Proteobacteria	A, I	3	0	0	0	0	0	0	0	6	0	0	0	2	0	0	0	0	0	0	0	3	0	0	0
Arachidicoccus ginsenosidivorans	Bacteria	Bacteroidetes	A, B, C, E, H, J, K	68	56	10	0	5	0	9	33	1	18	2	1	11	10	2	0	5	0	1	3	1	4	2	1
Arachidicoccus sp.	Bacteria	Bacteroidetes	A, B, C, E, H, J	41	35	5	0	6	0	4	21	1	9	0	0	10	10	2	0	6	0	1	4	1	4	0	0
Arcanobacterium haemolyticum	Bacteria	Actinobacteria	C	1	1	11	0	0	0	2	2	3	0	0	0	1	1	2	0	0	0	1	1	1	0	0	0
Arcanobacterium phocae	Bacteria	Actinobacteria	A, B, C	3	3	15	0	0	0	2	1	2	0	0	0	2	2	2	0	0	0	1	1	1	0	0	0
Arcanobacterium sp.	Bacteria	Actinobacteria	A, B, C	2	3	10	0	0	0	1	1	3	0	0	0	2	2	2	0	0	0	1	1	1	0	0	0
Archaeoglobus fulgidus	Archaea	Euryarchaeota	Atypical strain	0	0	0	0	0	0	0	0	0	0	0	0	0	0	0	0	0	0	0	0	0	0	0	0
Archaeoglobus profundus	Archaea	Euryarchaeota	Atypical strain	0	0	0	0	0	0	0	0	0	0	0	0	0	0	0	0	0	0	0	0	0	0	0	0
Archaeoglobus sulfaticallidus	Archaea	Euryarchaeota	Atypical strain	0	0	0	0	0	0	0	0	0	0	0	0	0	0	0	0	0	0	0	0	0	0	0	0
Archaeoglobus veneficus	Archaea	Euryarchaeota	Atypical strain	0	0	1	0	0	0	0	0	0	0	0	0	0	0	1	0	0	0	0	0	0	0	0	0
archaeon GW2011_AR10	Archaea	unclassified Archaea	Atypical strain	0	0	0	0	0	0	0	0	0	0	0	0	0	0	0	0	0	0	0	0	0	0	0	0
archaeon GW2011_AR15	Archaea	unclassified Archaea	Atypical strain	1	1	0	0	0	0	0	1	0	0	0	0	1	1	0	0	0	0	0	1	0	0	0	0
archaeon GW2011_AR20	Archaea	unclassified Archaea	Atypical strain	0	0	0	0	0	0	0	0	1	1	0	0	0	0	0	0	0	0	0	0	1	1	0	0
Archangium gephyra	Bacteria	Proteobacteria	A, C	22	3	18	3	0	0	0	0	12	3	0	1	6	1	2	1	0	0	0	0	1	1	0	1
Arcobacter anaerophilus	Bacteria	Proteobacteria	I	1	0	1	0	0	0	0	0	4	0	0	0	1	0	1	0	0	0	0	0	3	0	0	0
Arcobacter aquimarinus	Bacteria	Proteobacteria	I	1	0	0	0	0	0	0	0	3	0	0	0	1	0	0	0	0	0	0	0	2	0	0	0
Arcobacter butzleri	Bacteria	Proteobacteria	I	1	0	0	0	0	0	0	0	3	0	0	0	1	0	0	0	0	0	0	0	2	0	0	0
Arcobacter canalis	Bacteria	Proteobacteria	I	1	0	0	0	0	0	0	0	4	0	0	0	1	0	0	0	0	0	0	0	2	0	0	0
Arcobacter cibarius	Bacteria	Proteobacteria	I	1	0	0	0	0	0	0	0	5	0	0	0	1	0	0	0	0	0	0	0	2	0	0	0
Arcobacter cloacae	Bacteria	Proteobacteria	I	1	0	0	0	0	0	0	0	3	0	0	0	1	0	0	0	0	0	0	0	2	0	0	0
Arcobacter cryaerophilus	Bacteria	Proteobacteria	A, I	2	0	0	0	0	0	0	0	3	0	0	0	2	0	0	0	0	0	0	0	2	0	0	0
Arcobacter defluvii	Bacteria	Proteobacteria	I	1	0	0	0	0	0	0	0	4	0	0	0	1	0	0	0	0	0	0	0	2	0	0	0
Arcobacter ellisii	Bacteria	Proteobacteria	I	1	0	0	0	0	0	0	0	3	0	0	0	1	0	0	0	0	0	0	0	2	0	0	0
Arcobacter halophilus	Bacteria	Proteobacteria	I	1	0	0	0	0	0	0	0	4	0	0	0	1	0	0	0	0	0	0	0	2	0	0	0
Arcobacter lanthieri	Bacteria	Proteobacteria	I	1	0	0	0	0	0	0	0	3	0	0	0	1	0	0	0	0	0	0	0	2	0	0	0
Arcobacter lekithochrous	Bacteria	Proteobacteria	Atypical strain	1	0	0	0	0	0	0	0	1	0	0	0	1	0	0	0	0	0	0	0	1	0	0	0
Arcobacter marinus	Bacteria	Proteobacteria	I	1	0	0	0	0	0	0	0	4	0	0	0	1	0	0	0	0	0	0	0	2	0	0	0
Arcobacter molluscorum	Bacteria	Proteobacteria	I	0	0	0	0	0	0	0	0	4	0	0	0	0	0	0	0	0	0	0	0	2	0	0	0
Arcobacter mytili	Bacteria	Proteobacteria	I	0	0	0	0	0	0	0	0	4	0	0	0	0	0	0	0	0	0	0	0	2	0	0	0
Arcobacter nitrofigilis	Bacteria	Proteobacteria	I	0	0	1	0	0	0	0	0	5	0	0	0	0	0	1	0	0	0	0	0	3	0	0	0
Arcobacter pacificus	Bacteria	Proteobacteria	Atypical strain	1	0	1	0	0	0	0	0	1	0	0	0	1	0	1	0	0	0	0	0	1	0	0	0
Arcobacter skirrowii	Bacteria	Proteobacteria	I	1	0	0	0	0	0	0	0	3	0	0	0	1	0	0	0	0	0	0	0	2	0	0	0
Arcobacter sp.	Bacteria	Proteobacteria	I	1	0	1	0	0	0	0	0	3	0	0	0	1	0	1	0	0	0	0	0	2	0	0	0
Arcobacter suis	Bacteria	Proteobacteria	I	1	0	0	0	0	0	0	0	4	0	0	0	1	0	0	0	0	0	0	0	2	0	0	0
Arcobacter thereius	Bacteria	Proteobacteria	I	1	0	0	0	0	0	0	0	3	0	0	0	1	0	0	0	0	0	0	0	2	0	0	0
Arcobacter trophiarum	Bacteria	Proteobacteria	I	1	0	0	0	0	0	0	0	4	0	0	0	1	0	0	0	0	0	0	0	2	0	0	0
Arcobacter venerupis	Bacteria	Proteobacteria	Atypical strain	1	0	0	0	0	0	0	0	2	0	0	0	1	0	0	0	0	0	0	0	1	0	0	0
Arcticibacterium luteifluviistationis	Bacteria	Bacteroidetes	A, B, E, G, H, J	16	13	4	0	2	4	4	7	3	4	0	0	8	6	1	0	2	1	2	3	1	2	0	0
Ardenticatena Cfx-K	Bacteria	Chloroflexi	A, B, C, D, L	6	3	14	5	0	0	0	0	3	0	1	2	2	2	2	2	0	0	0	0	1	0	1	2
Arenibacter algicola	Bacteria	Bacteroidetes	A, B, G, H, J	15	9	5	1	0	1	6	10	2	7	0	0	6	4	1	1	0	1	2	2	1	3	0	0
Armatimonadetes bacterium	Bacteria	Armatimonadetes	A, B, G	4	3	3	1	0	0	6	3	2	0	0	0	4	2	1	1	0	0	2	1	1	0	0	0
Aromatoleum aromaticum	Bacteria	Proteobacteria	C, I	1	0	9	0	0	0	0	0	13	0	0	0	1	0	2	0	0	0	0	0	3	0	0	0
Arsenicicoccus sp.	Bacteria	Actinobacteria	B, C	1	2	14	1	0	0	0	0	0	0	1	1	1	2	2	1	0	0	0	0	0	0	1	1
Arsenophonus lipoptenae	Bacteria	Proteobacteria	Atypical strain	0	0	0	0	0	0	0	0	1	0	0	0	0	0	0	0	0	0	0	0	1	0	0	0
Arsenophonus nasoniae	Bacteria	Proteobacteria	I	2	1	0	0	0	0	0	0	14	0	0	0	1	1	0	0	0	0	0	0	2	0	0	0
Arthrobacter agilis	Bacteria	Actinobacteria	A, B, C, D, L	7	7	14	3	0	0	0	0	2	0	1	2	5	4	2	2	0	0	0	0	1	0	1	2
Arthrobacter alpinus	Bacteria	Actinobacteria	A, B	10	9	10	2	0	0	2	1	5	0	0	0	7	7	1	1	0	0	1	1	1	0	0	0
Arthrobacter citreus	Bacteria	Actinobacteria	A, D	3	2	10	10	0	0	1	0	2	0	0	0	2	1	1	2	0	0	1	0	1	0	0	0
Arthrobacter crystallopoietes	Bacteria	Actinobacteria	C, D	2	0	12	3	0	0	0	0	3	0	0	0	1	0	2	2	0	0	0	0	1	0	0	0
Arthrobacter saudimassiliensis	Bacteria	Actinobacteria	C	2	1	14	1	0	0	0	0	5	0	1	0	1	1	2	1	0	0	0	0	1	0	1	0
Arthrobacter sp.	Bacteria	Actinobacteria	A, B, C, D	7	5	12	4	0	0	1	1	4	0	0	0	4	5	2	2	0	0	1	1	1	0	0	0
Arthromitus sp.	Bacteria	Firmicutes	A, D	2	1	0	3	0	0	0	1	2	0	0	0	2	1	0	2	0	0	0	1	1	0	0	0
Arthrospira platensis	Bacteria	Cyanobacteria	A, C	2	0	13	0	0	0	0	0	1	0	0	0	2	0	2	0	0	0	0	0	1	0	0	0
Asaia bogorensis	Bacteria	Proteobacteria	I	1	0	5	0	0	0	1	0	9	0	0	0	1	0	1	0	0	0	1	0	3	0	0	0
Asticcacaulis excentricus	Bacteria	Proteobacteria	A, B, H, I, J	42	32	2	0	1	0	1	11	8	10	0	1	10	9	1	0	1	0	1	4	3	3	0	1
Atelocyanobacterium thalassa	Bacteria	Cyanobacteria	Atypical strain	1	0	0	0	0	0	0	0	1	0	0	0	1	0	0	0	0	0	0	0	1	0	0	0
Athalassotoga saccharophila	Bacteria	Thermotogae	A, B, D	9	7	7	2	0	0	1	0	1	0	0	0	6	3	1	2	0	0	1	0	1	0	0	0
Atlantibacter hermannii	Bacteria	Proteobacteria	A, C, D, I	9	2	16	4	0	0	0	0	9	0	0	0	3	1	2	2	0	0	0	0	3	0	0	0
Atopobium parvulum	Bacteria	Actinobacteria	C	1	1	5	1	0	0	0	0	0	0	0	0	1	1	2	1	0	0	0	0	0	0	0	0
Aulosira laxa	Bacteria	Cyanobacteria	A, C, I	3	1	12	0	0	0	0	0	3	1	0	0	3	1	2	0	0	0	0	0	2	1	0	0
Aurantimicrobium minutum	Bacteria	Actinobacteria	Atypical strain	1	0	6	0	0	0	0	0	2	0	0	0	1	0	1	0	0	0	0	0	1	0	0	0
Aurantimicrobium sp.	Bacteria	Actinobacteria	Atypical strain	1	0	7	0	0	0	0	0	2	0	0	0	1	0	1	0	0	0	0	0	1	0	0	0
Auraticoccus monumenti	Bacteria	Actinobacteria	A, B, C, H, K	21	20	15	2	0	0	3	5	2	1	2	0	7	9	2	1	0	0	1	3	1	1	2	0
Aureimonas altamirensis	Bacteria	Proteobacteria	Atypical strain	1	0	0	0	0	0	0	0	1	0	0	0	1	0	0	0	0	0	0	0	1	0	0	0
Aureimonas frigidaquae	Bacteria	Proteobacteria	C, I	1	0	3	0	0	0	0	0	2	0	0	0	1	0	2	0	0	0	0	0	2	0	0	0
Aureimonas sp.	Bacteria	Proteobacteria	A, B, C, I	11	3	10	2	0	0	0	0	11	0	0	0	4	3	2	1	0	0	0	0	3	0	0	0
Aureitalea sp.	Bacteria	Bacteroidetes	A, G, H	3	0	4	0	0	0	2	2	2	0	0	0	2	0	1	0	0	0	2	2	1	0	0	0
Auricoccus indicus	Bacteria	Firmicutes	Atypical strain	0	0	3	0	0	0	0	0	0	0	0	0	0	0	1	0	0	0	0	0	0	0	0	0
Auritidibacter sp.	Bacteria	Actinobacteria	C	0	0	8	0	0	0	0	0	4	0	0	0	0	0	2	0	0	0	0	0	1	0	0	0
Avibacterium paragallinarum	Bacteria	Proteobacteria	A, C, I, J	2	0	3	0	0	0	0	0	5	2	0	0	2	0	2	0	0	0	0	0	3	2	0	0
Avibacterium volantium	Bacteria	Proteobacteria	C, I, J	1	1	5	0	0	0	0	0	4	2	0	0	1	1	2	0	0	0	0	0	3	2	0	0
Azoarcus communis	Bacteria	Proteobacteria	A, I	2	0	2	0	0	0	0	0	11	0	0	0	2	0	1	0	0	0	0	0	3	0	0	0
Azoarcus olearius	Bacteria	Proteobacteria	A, C, I	4	0	9	0	0	0	0	0	11	0	0	0	2	0	2	0	0	0	0	0	3	0	0	0
Azoarcus sp.	Bacteria	Proteobacteria	A, I	2	0	3	0	0	0	0	0	11	0	0	0	2	0	1	0	0	0	0	0	3	0	0	0
Azobacteroides pseudotrichonymphae	Bacteria	Bacteroidetes	C	0	0	3	0	0	0	0	0	0	0	0	0	0	0	2	0	0	0	0	0	0	0	0	0
Azorhizobium caulinodans	Bacteria	Proteobacteria	A, C, I	2	0	7	0	0	0	0	0	7	0	0	0	2	0	2	0	0	0	0	0	3	0	0	0
Azospira oryzae	Bacteria	Proteobacteria	I	1	0	0	0	0	0	0	0	8	0	0	0	1	0	0	0	0	0	0	0	3	0	0	0
Azospira sp.	Bacteria	Proteobacteria	I	1	0	0	0	0	0	0	0	9	0	0	0	1	0	0	0	0	0	0	0	3	0	0	0
Azospirillum brasilense	Bacteria	Proteobacteria	A, C, D, I	6	2	15	5	0	0	0	0	14	0	0	1	4	1	2	2	0	0	0	0	3	0	0	1
Azospirillum humicireducens	Bacteria	Proteobacteria	A, C, D, I	7	1	11	5	0	0	0	0	12	0	0	0	5	1	2	2	0	0	0	0	3	0	0	0
Azospirillum lipoferum	Bacteria	Proteobacteria	A, C, D, I	5	1	13	5	0	0	0	0	13	0	0	0	4	1	2	2	0	0	0	0	3	0	0	0
Azospirillum sp.	Bacteria	Proteobacteria	A, C, D, I	7	2	12	5	0	0	0	0	15	0	0	0	5	1	2	2	0	0	0	0	3	0	0	0
Azospirillum thiophilum	Bacteria	Proteobacteria	A, C, D, I	5	1	13	5	0	0	0	0	13	0	0	0	4	1	2	2	0	0	0	0	3	0	0	0
Azotobacter chroococcum	Bacteria	Proteobacteria	A, C, I	2	1	15	1	0	0	0	1	10	0	0	0	2	1	2	1	0	0	0	1	2	0	0	0
Azotobacter vinelandii	Bacteria	Proteobacteria	A, C, I	2	1	10	1	0	0	0	1	7	0	0	0	2	1	2	1	0	0	0	1	2	0	0	0
Babela massiliensis	Bacteria	Dependentiae	Atypical strain	0	0	0	2	0	0	0	0	0	0	0	0	0	0	0	1	0	0	0	0	0	0	0	0
Bacillaceae bacterium	Bacteria	Firmicutes	A, B, D	8	4	4	7	0	0	0	0	1	0	1	1	8	4	1	2	0	0	0	0	1	0	1	1
Bacillus aerophilus	Bacteria	Firmicutes	A, B, D, J, L	9	2	1	11	0	0	0	0	4	2	0	2	8	2	1	2	0	0	0	0	1	2	0	2
Bacillus albus	Bacteria	Firmicutes	D	0	1	6	3	0	0	0	0	1	0	0	0	0	1	1	2	0	0	0	0	1	0	0	0
Bacillus altitudinis	Bacteria	Firmicutes	A, B, D, J, L	9	2	1	10	0	0	0	0	5	2	0	2	8	2	1	2	0	0	0	0	1	2	0	2
Bacillus amyloliquefaciens	Bacteria	Firmicutes	A, D	11	1	4	7	0	0	0	0	4	0	1	1	6	1	1	2	0	0	0	0	1	0	1	1
Bacillus anthracis	Bacteria	Firmicutes	Atypical strain	0	0	9	1	0	0	0	0	2	0	0	0	0	0	1	1	0	0	0	0	1	0	0	0
Bacillus asahii	Bacteria	Firmicutes	Atypical strain	1	0	5	0	0	0	0	0	3	0	0	0	1	0	1	0	0	0	0	0	1	0	0	0
Bacillus atrophaeus	Bacteria	Firmicutes	A, D	8	1	6	6	0	0	0	0	4	2	1	0	5	1	1	2	0	0	0	0	1	1	1	0
Bacillus beveridgei	Bacteria	Firmicutes	A, B	7	3	11	3	0	0	1	0	3	0	0	0	4	3	1	1	0	0	1	0	1	0	0	0
Bacillus bombysepticus	Bacteria	Firmicutes	Atypical strain	1	1	5	1	0	0	0	0	2	1	0	0	1	1	1	1	0	0	0	0	1	1	0	0
Bacillus butanolivorans	Bacteria	Firmicutes	D, H	2	0	8	3	0	0	0	2	2	0	0	0	1	0	1	2	0	0	0	2	1	0	0	0
Bacillus cellulosilyticus	Bacteria	Firmicutes	A, B, D	31	9	4	3	0	0	1	0	2	0	1	1	10	5	1	2	0	0	1	0	1	0	1	1
Bacillus cereus	Bacteria	Firmicutes	D	0	0	9	2	0	0	0	0	3	0	0	0	0	0	1	2	0	0	0	0	1	0	0	0
Bacillus circulans	Bacteria	Firmicutes	A, B, D, H, J	16	13	10	19	0	0	0	2	3	8	0	0	5	8	1	2	0	0	0	2	1	4	0	0
Bacillus clausii	Bacteria	Firmicutes	A, B, D, J	13	6	3	11	0	0	0	0	4	2	0	0	7	5	1	2	0	0	0	0	1	2	0	0
Bacillus coagulans	Bacteria	Firmicutes	A, B, D	2	3	6	2	0	0	0	0	3	0	0	0	2	3	1	2	0	0	0	0	1	0	0	0
Bacillus cohnii	Bacteria	Firmicutes	Atypical strain	4	0	7	2	0	0	0	0	1	0	0	0	1	0	1	1	0	0	0	0	1	0	0	0
Bacillus cytotoxicus	Bacteria	Firmicutes	D	0	0	6	3	0	0	0	0	2	0	0	0	0	0	1	2	0	0	0	0	1	0	0	0
Bacillus endophyticus	Bacteria	Firmicutes	A, D	3	1	5	4	0	0	0	0	6	2	0	0	3	1	1	2	0	0	0	0	1	1	0	0
Bacillus flexus	Bacteria	Firmicutes	B, D	2	3	9	3	0	0	0	0	3	0	0	0	1	3	1	2	0	0	0	0	1	0	0	0
Bacillus freudenreichii	Bacteria	Firmicutes	Atypical strain	0	0	1	0	0	0	0	0	2	0	0	0	0	0	1	0	0	0	0	0	1	0	0	0
Bacillus gibsonii	Bacteria	Firmicutes	A, B, D	10	3	7	8	0	0	0	0	4	2	1	1	6	2	1	2	0	0	0	0	1	1	1	1
Bacillus glycinifermentans	Bacteria	Firmicutes	A, B, D, J, L	13	4	5	10	0	0	0	0	7	3	0	3	7	3	1	2	0	0	0	0	1	2	0	3
Bacillus gobiensis	Bacteria	Firmicutes	A, B	4	3	9	3	0	1	0	1	2	0	0	0	2	2	1	1	0	1	0	1	1	0	0	0
Bacillus halodurans	Bacteria	Firmicutes	A, B, D, J	18	8	7	7	0	0	0	1	2	3	0	1	8	7	1	2	0	0	0	1	1	2	0	1
Bacillus halotolerans	Bacteria	Firmicutes	A, B, D	10	3	6	9	0	0	0	0	3	2	1	1	6	2	1	2	0	0	0	0	1	1	1	1
Bacillus horikoshii	Bacteria	Firmicutes	A, D	5	1	10	2	0	0	0	0	1	0	0	0	4	1	1	2	0	0	0	0	1	0	0	0
Bacillus infantis	Bacteria	Firmicutes	A, B, D, J	8	2	11	6	0	0	0	0	1	4	0	0	5	2	1	2	0	0	0	0	1	3	0	0
Bacillus kochii	Bacteria	Firmicutes	Atypical strain	2	0	4	0	0	0	0	0	2	0	0	0	1	0	1	0	0	0	0	0	1	0	0	0
Bacillus krulwichiae	Bacteria	Firmicutes	A, J	4	1	7	0	0	0	0	0	4	3	0	0	3	1	1	0	0	0	0	0	1	2	0	0
Bacillus lehensis	Bacteria	Firmicutes	A, D	11	2	5	4	0	0	0	1	4	1	0	0	6	1	1	2	0	0	0	1	1	1	0	0
Bacillus lentus	Bacteria	Firmicutes	A, B, D, H	15	17	8	6	0	0	1	7	2	1	0	0	6	9	1	2	0	0	1	2	1	1	0	0
Bacillus licheniformis	Bacteria	Firmicutes	A, B, D, J, L	14	4	7	10	0	0	0	0	5	3	0	2	6	2	1	2	0	0	0	0	1	2	0	2
Bacillus marisflavi	Bacteria	Firmicutes	B, D, J	1	2	6	8	0	0	0	1	3	4	0	0	1	2	1	2	0	0	0	1	1	2	0	0
Bacillus megaterium	Bacteria	Firmicutes	A, B, D	2	3	9	6	0	0	0	0	2	0	0	0	2	3	1	2	0	0	0	0	1	0	0	0
Bacillus mesonae	Bacteria	Firmicutes	A, B, H	5	5	8	1	0	0	2	4	1	0	0	0	2	3	1	1	0	0	1	2	1	0	0	0
Bacillus methanolicus	Bacteria	Firmicutes	Atypical strain	1	0	4	0	0	0	0	0	2	0	0	0	1	0	1	0	0	0	0	0	1	0	0	0
Bacillus mobilis	Bacteria	Firmicutes	D	0	0	9	3	0	0	0	0	1	0	0	0	0	0	1	2	0	0	0	0	1	0	0	0
Bacillus mojavensis	Bacteria	Firmicutes	A, B, D	10	3	6	7	0	0	0	0	6	2	1	2	6	2	1	2	0	0	0	0	1	1	1	1
Bacillus muralis	Bacteria	Firmicutes	A, D	3	2	9	6	0	0	0	0	3	0	0	0	2	1	1	2	0	0	0	0	1	0	0	0
Bacillus mycoides	Bacteria	Firmicutes	A, D	2	0	9	2	0	0	0	0	4	0	0	0	2	0	1	2	0	0	0	0	1	0	0	0
Bacillus oceanisediminis	Bacteria	Firmicutes	A, D	3	0	11	3	0	0	0	0	4	0	0	0	3	0	1	2	0	0	0	0	1	0	0	0
Bacillus pacificus	Bacteria	Firmicutes	Atypical strain	0	1	6	1	0	0	0	0	3	0	0	0	0	1	1	1	0	0	0	0	1	0	0	0
Bacillus paralicheniformis	Bacteria	Firmicutes	A, B, D, J, L	18	4	7	11	0	0	0	0	4	3	0	3	8	2	1	2	0	0	0	0	1	2	0	3
Bacillus paranthracis	Bacteria	Firmicutes	B	0	2	8	1	0	0	0	0	2	0	0	0	0	2	1	1	0	0	0	0	1	0	0	0
Bacillus pseudofirmus	Bacteria	Firmicutes	A, D	2	0	7	2	0	0	0	0	6	0	0	0	2	0	1	2	0	0	0	0	1	0	0	0
Bacillus pumilus	Bacteria	Firmicutes	A, B, D, J, L	9	2	1	10	0	0	0	0	4	2	0	2	8	2	1	2	0	0	0	0	1	2	0	2
Bacillus safensis	Bacteria	Firmicutes	A, B, D, J, L	9	2	1	13	0	0	0	0	5	2	0	2	8	2	1	2	0	0	0	0	1	2	0	2
Bacillus siamensis	Bacteria	Firmicutes	A, D	9	1	3	5	0	0	0	0	7	0	0	1	6	1	1	2	0	0	0	0	1	0	0	1
Bacillus simplex	Bacteria	Firmicutes	A, D	3	1	8	3	0	0	0	0	3	0	0	0	3	1	1	2	0	0	0	0	1	0	0	0
Bacillus smithii	Bacteria	Firmicutes	A, D	2	1	3	2	0	0	0	0	2	0	0	0	2	1	1	2	0	0	0	0	1	0	0	0
Bacillus sonorensis	Bacteria	Firmicutes	A, B, D, J, L	14	4	4	10	0	0	0	0	6	3	1	3	6	2	1	2	0	0	0	0	1	2	1	3
Bacillus sp.	Bacteria	Firmicutes	A, D	7	1	7	4	0	0	0	0	4	1	0	0	6	1	1	2	0	0	0	0	1	1	0	0
Bacillus subtilis	Bacteria	Firmicutes	A, B, D	10	3	7	8	0	0	0	0	5	2	1	1	6	2	1	2	0	0	0	0	1	1	1	1
Bacillus tequilensis	Bacteria	Firmicutes	A, B, D	9	2	8	5	0	0	0	0	4	0	1	1	6	2	1	2	0	0	0	0	1	0	1	1
Bacillus thermoamylovorans	Bacteria	Firmicutes	A, B, D	2	2	7	6	0	0	0	0	1	0	0	0	2	2	1	2	0	0	0	0	1	0	0	0
Bacillus thermocopriae	Bacteria	Firmicutes	Atypical strain	1	0	8	0	0	0	0	0	1	0	0	0	1	0	1	0	0	0	0	0	1	0	0	0
Bacillus thuringiensis	Bacteria	Firmicutes	D	1	0	9	2	0	0	0	0	4	0	0	0	1	0	1	2	0	0	0	0	1	0	0	0
Bacillus toyonensis	Bacteria	Firmicutes	D	1	0	9	2	0	0	0	0	3	0	0	0	1	0	1	2	0	0	0	0	1	0	0	0
Bacillus tropicus	Bacteria	Firmicutes	B	0	2	9	1	0	0	0	0	2	0	0	0	0	2	1	1	0	0	0	0	1	0	0	0
Bacillus vallismortis	Bacteria	Firmicutes	A, B, D	11	3	5	8	0	0	0	0	5	1	1	1	6	3	1	2	0	0	0	0	1	1	1	1
Bacillus velezensis	Bacteria	Firmicutes	A, D	11	1	4	7	0	0	0	0	4	0	1	1	6	1	1	2	0	0	0	0	1	0	1	1
Bacillus vietnamensis	Bacteria	Firmicutes	A, D	4	1	8	3	0	0	0	0	2	0	0	0	4	1	1	2	0	0	0	0	1	0	0	0
Bacillus weihaiensis	Bacteria	Firmicutes	A, B	6	2	7	2	0	0	0	0	1	0	0	0	3	2	1	1	0	0	0	0	1	0	0	0
Bacillus weihenstephanensis	Bacteria	Firmicutes	D	1	0	9	3	0	0	0	0	3	0	0	0	1	0	1	2	0	0	0	0	1	0	0	0
Bacillus wiedmannii	Bacteria	Firmicutes	D	0	0	9	3	0	0	0	0	5	0	0	0	0	0	1	2	0	0	0	0	1	0	0	0
Bacillus xiamenensis	Bacteria	Firmicutes	A, B, D, J	5	2	1	7	0	0	0	0	4	2	0	1	5	2	1	2	0	0	0	0	1	2	0	1
Bacterioplanes sanyensis	Bacteria	Proteobacteria	I	1	0	1	0	0	0	0	0	6	0	0	0	1	0	1	0	0	0	0	0	2	0	0	0
Bacteriovorax stolpii	Bacteria	Proteobacteria	C, I	1	0	2	0	0	0	0	0	5	0	0	0	1	0	2	0	0	0	0	0	2	0	0	0
bacterium BFN5	Bacteria	unclassified Bacteria	C	0	0	6	0	0	0	0	0	5	0	0	0	0	0	2	0	0	0	0	0	1	0	0	0
Bacteroidales bacterium	Bacteria	Bacteroidetes	A, B, H	6	4	4	0	0	0	2	3	4	0	0	0	5	3	1	0	0	0	1	2	1	0	0	0
Bacteroides caccae	Bacteria	Bacteroidetes	A, B, C, G, H, J	32	34	4	0	1	0	16	21	3	19	0	0	6	9	2	0	1	0	2	3	1	4	0	0
Bacteroides caecimuris	Bacteria	Bacteroidetes	A, B, C, G, H, J	53	26	4	0	0	0	6	20	3	17	0	0	9	9	2	0	0	0	2	4	1	4	0	0
Bacteroides cellulosilyticus	Bacteria	Bacteroidetes	A, B, C, E, G, H, J	137	95	11	0	6	1	10	39	3	56	0	0	11	11	2	0	6	1	2	4	1	4	0	0
Bacteroides dorei	Bacteria	Bacteroidetes	A, B, C, E, G, H, J	52	59	8	0	8	1	12	25	3	33	0	0	10	11	2	0	6	1	2	3	1	4	0	0
Bacteroides fragilis	Bacteria	Bacteroidetes	A, B, C, G, H, J	31	35	7	0	0	0	14	22	3	2	0	0	7	7	2	0	0	0	2	4	1	2	0	0
Bacteroides helcogenes	Bacteria	Bacteroidetes	A, B, C, G, H	21	16	6	0	0	0	10	15	4	4	0	0	7	6	2	0	0	0	2	4	1	1	0	0
Bacteroides heparinolyticus	Bacteria	Bacteroidetes	A, B, C, G, H, J	35	14	7	0	0	0	7	11	2	7	0	0	11	6	2	0	0	0	2	4	1	4	0	0
Bacteroides intestinalis	Bacteria	Bacteroidetes	A, B, C, G, H, J	97	65	9	0	0	0	9	29	3	42	2	2	11	11	2	0	0	0	2	4	1	4	1	1
Bacteroides ovatus	Bacteria	Bacteroidetes	A, B, C, E, G, H, J	94	69	7	0	7	0	14	38	3	35	0	0	11	11	2	0	6	0	2	4	1	4	0	0
Bacteroides salanitronis	Bacteria	Bacteroidetes	A, B, C, H, J	35	25	8	0	0	0	1	12	3	21	0	0	9	10	2	0	0	0	1	3	1	4	0	0
Bacteroides sp.	Bacteria	Bacteroidetes	A, B, C, E, G, H, J, L	66	43	9	0	6	0	12	31	3	21	1	2	11	11	2	0	6	0	2	4	1	4	1	2
Bacteroides thetaiotaomicron	Bacteria	Bacteroidetes	A, B, C, E, G, H, J	65	63	9	0	7	0	16	43	3	24	0	0	7	11	2	0	6	0	2	4	1	4	0	0
Bacteroides uniformis	Bacteria	Bacteroidetes	A, B, C, F, G, H, J, L	64	32	8	0	0	4	8	36	3	7	2	3	8	8	2	0	0	2	2	4	1	3	1	2
Bacteroides vulgatus	Bacteria	Bacteroidetes	A, B, C, E, G, H, J	41	47	7	0	7	0	14	25	3	26	0	0	9	10	2	0	6	0	2	3	1	4	0	0
Bacteroides xylanisolvens	Bacteria	Bacteroidetes	A, B, C, E, G, H, J	65	55	6	0	7	1	12	33	3	27	0	0	10	10	2	0	6	1	2	4	1	4	0	0
Bacteroides zoogleoformans	Bacteria	Bacteroidetes	A, B, C, G, H, J	25	15	7	0	0	0	7	9	2	7	0	0	9	7	2	0	0	0	2	3	1	4	0	0
Bacteroidetes bacterium	Bacteria	Bacteroidetes	A	2	0	2	0	0	0	0	0	2	0	0	0	2	0	1	0	0	0	0	0	1	0	0	0
Baekduia soli	Bacteria	Actinobacteria	A, C	4	4	9	1	0	0	0	0	8	0	0	0	3	1	2	1	0	0	0	0	1	0	0	0
Barnesiella viscericola	Bacteria	Bacteroidetes	A, B, C, H	24	11	3	0	0	0	4	13	3	0	0	0	6	5	2	0	0	0	1	4	1	0	0	0
Bartonella ancashensis	Bacteria	Proteobacteria	I	1	0	0	0	0	0	0	0	4	0	0	0	1	0	0	0	0	0	0	0	2	0	0	0
Bartonella apis	Bacteria	Proteobacteria	I	1	0	0	0	0	0	0	0	9	0	0	0	1	0	0	0	0	0	0	0	2	0	0	0
Bartonella australis	Bacteria	Proteobacteria	I	0	0	0	0	0	0	0	0	5	0	0	0	0	0	0	0	0	0	0	0	2	0	0	0
Bartonella bacilliformis	Bacteria	Proteobacteria	I	0	0	0	0	0	0	0	0	4	0	0	0	0	0	0	0	0	0	0	0	2	0	0	0
Bartonella clarridgeiae	Bacteria	Proteobacteria	I	1	0	0	0	0	0	0	0	5	0	0	0	1	0	0	0	0	0	0	0	2	0	0	0
Bartonella elizabethae	Bacteria	Proteobacteria	I	0	0	0	0	0	0	0	0	6	0	0	0	0	0	0	0	0	0	0	0	2	0	0	0
Bartonella grahamii	Bacteria	Proteobacteria	I	0	0	0	0	0	0	0	0	7	0	0	0	0	0	0	0	0	0	0	0	2	0	0	0
Bartonella henselae	Bacteria	Proteobacteria	I	2	0	0	0	0	0	0	0	6	0	0	0	1	0	0	0	0	0	0	0	2	0	0	0
Bartonella kosoyi	Bacteria	Proteobacteria	I	0	0	0	0	0	0	0	0	8	0	0	0	0	0	0	0	0	0	0	0	2	0	0	0
Bartonella quintana	Bacteria	Proteobacteria	I	2	0	0	0	0	0	0	0	5	0	0	0	1	0	0	0	0	0	0	0	2	0	0	0
Bartonella rochalimae	Bacteria	Proteobacteria	I	1	0	0	0	0	0	0	0	5	0	0	0	1	0	0	0	0	0	0	0	2	0	0	0
Bartonella schoenbuchensis	Bacteria	Proteobacteria	I	1	0	0	0	0	0	0	0	6	0	0	0	1	0	0	0	0	0	0	0	2	0	0	0
Bartonella sp.	Bacteria	Proteobacteria	I	1	0	0	0	0	0	0	0	5	0	0	0	1	0	0	0	0	0	0	0	2	0	0	0
Bartonella tribocorum	Bacteria	Proteobacteria	I	0	0	0	0	0	0	0	0	8	0	0	0	0	0	0	0	0	0	0	0	2	0	0	0
Bartonella vinsonii	Bacteria	Proteobacteria	I	0	0	0	0	0	0	0	0	6	0	0	0	0	0	0	0	0	0	0	0	2	0	0	0
Basfia succiniciproducens	Bacteria	Proteobacteria	A, B, C, I	3	3	6	0	0	0	1	0	5	0	0	0	2	2	2	0	0	0	1	0	3	0	0	0
Basilea psittacipulmonis	Bacteria	Proteobacteria	I	1	0	0	0	0	0	0	0	6	1	0	0	1	0	0	0	0	0	0	0	3	1	0	0
Bathymodiolus thermophilus	Bacteria	Proteobacteria	I	1	0	0	0	0	0	0	0	4	0	0	0	1	0	0	0	0	0	0	0	2	0	0	0
Baumannia cicadellinicola	Bacteria	Proteobacteria	Atypical strain	0	0	0	0	0	0	0	0	1	0	0	0	0	0	0	0	0	0	0	0	1	0	0	0
Bdellovibrio bacteriovorus	Bacteria	Proteobacteria	Atypical strain	2	0	3	0	0	0	0	0	9	0	0	0	1	0	1	0	0	0	0	0	1	0	0	0
Bdellovibrio exovorus	Bacteria	Proteobacteria	Atypical strain	1	0	0	0	0	0	0	0	8	0	0	0	1	0	0	0	0	0	0	0	1	0	0	0
Bdellovibrio sp.	Bacteria	Proteobacteria	Atypical strain	2	0	2	0	0	0	0	0	9	0	0	0	1	0	1	0	0	0	0	0	1	0	0	0
Beckwithbacteria bacterium	Bacteria	Beckwithbacteria	Atypical strain	1	0	0	0	0	0	0	0	0	0	0	0	1	0	0	0	0	0	0	0	0	0	0	0
Beggiatoa leptomitiformis	Bacteria	Proteobacteria	C, I	1	0	2	0	0	0	0	0	9	0	0	0	1	0	2	0	0	0	0	0	2	0	0	0
Beggiatoa leptomitoformis	Bacteria	Proteobacteria	Atypical strain	0	0	0	0	0	0	0	0	4	0	0	0	0	0	0	0	0	0	0	0	1	0	0	0
Beijerinckia indica	Bacteria	Proteobacteria	A, I	3	0	1	0	0	0	0	0	9	0	0	0	2	0	1	0	0	0	0	0	3	0	0	0
Beijerinckiaceae bacterium	Bacteria	Proteobacteria	A, C, I	5	1	9	0	0	0	0	0	11	0	0	0	3	1	2	0	0	0	0	0	3	0	0	0
Belliella baltica	Bacteria	Bacteroidetes	A, B, G, H, J	23	4	4	0	0	0	3	3	4	2	0	0	8	4	1	0	0	0	2	2	1	2	0	0
Bergeyella cardium	Bacteria	Bacteroidetes	Atypical strain	1	0	0	0	0	0	0	0	0	0	0	0	1	0	0	0	0	0	0	0	0	0	0	0
Berkelbacteria bacterium	Bacteria	Berkelbacteria	Atypical strain	1	0	0	0	0	0	0	0	3	0	0	0	1	0	0	0	0	0	0	0	1	0	0	0
Bermanella marisrubri	Bacteria	Proteobacteria	I	1	0	1	0	0	0	0	0	9	0	0	0	1	0	1	0	0	0	0	0	2	0	0	0
Bernardetia litoralis	Bacteria	Bacteroidetes	Atypical strain	1	0	0	0	0	0	0	0	3	0	0	0	1	0	0	0	0	0	0	0	1	0	0	0
beta proteobacterium	Bacteria	Proteobacteria	I	1	0	0	0	0	0	0	0	5	0	0	0	1	0	0	0	0	0	0	0	3	0	0	0
Betaproteobacteria bacterium	Bacteria	Proteobacteria	A, I	7	0	0	0	0	0	1	0	5	1	0	0	5	0	0	0	0	0	1	0	3	1	0	0
Beutenbergia cavernae	Bacteria	Actinobacteria	A, B, C, D, H	21	19	10	2	0	0	3	5	2	0	1	0	7	8	2	2	0	0	1	3	1	0	1	0
Bibersteinia trehalosi	Bacteria	Proteobacteria	C, I	1	0	6	1	0	0	0	0	5	0	0	0	1	0	2	1	0	0	0	0	3	0	0	0
Bifidobacterium actinocoloniiforme	Bacteria	Actinobacteria	A, B	11	8	2	1	0	0	1	1	2	0	0	0	5	4	1	1	0	0	1	1	1	0	0	0
Bifidobacterium adolescentis	Bacteria	Actinobacteria	A, B, C	18	9	18	1	0	0	0	0	3	0	0	0	6	4	2	1	0	0	0	0	1	0	0	0
Bifidobacterium angulatum	Bacteria	Actinobacteria	A, B, C	11	6	15	1	0	0	0	0	2	0	0	0	4	3	2	1	0	0	0	0	1	0	0	0
Bifidobacterium animalis	Bacteria	Actinobacteria	A, B, C	10	8	14	1	0	0	0	0	2	0	0	0	5	4	2	1	0	0	0	0	1	0	0	0
Bifidobacterium asteroides	Bacteria	Actinobacteria	A, B, D, J	25	9	4	2	0	0	0	1	2	3	0	0	8	6	1	2	0	0	0	1	1	2	0	0
Bifidobacterium bifidum	Bacteria	Actinobacteria	A, B, C	5	7	9	1	0	0	4	1	2	0	0	0	4	4	2	1	0	0	1	1	1	0	0	0
Bifidobacterium breve	Bacteria	Actinobacteria	A, B, C	9	10	16	1	0	0	1	1	3	0	0	0	4	6	2	1	0	0	1	1	1	0	0	0
Bifidobacterium catenulatum	Bacteria	Actinobacteria	A, B, C	23	15	11	1	0	0	1	1	4	0	0	0	7	7	2	1	0	0	1	1	1	0	0	0
Bifidobacterium choerinum	Bacteria	Actinobacteria	A, B, C	6	8	16	1	0	0	0	1	3	0	0	0	4	3	2	1	0	0	0	1	1	0	0	0
Bifidobacterium coryneforme	Bacteria	Actinobacteria	A, B	12	5	2	1	0	0	0	0	2	0	0	0	5	3	1	1	0	0	0	0	1	0	0	0
Bifidobacterium dentium	Bacteria	Actinobacteria	A, B, C, H	35	21	16	2	0	0	0	2	3	0	0	0	6	7	2	1	0	0	0	2	1	0	0	0
Bifidobacterium gallinarum	Bacteria	Actinobacteria	A, B, C, H	33	14	12	1	0	0	1	2	3	0	0	0	6	5	2	1	0	0	1	2	1	0	0	0
Bifidobacterium indicum	Bacteria	Actinobacteria	A, B	11	5	2	1	0	0	0	0	2	0	0	0	4	3	1	1	0	0	0	0	1	0	0	0
Bifidobacterium kashiwanohense	Bacteria	Actinobacteria	A, B, C	17	10	10	1	0	0	1	0	1	0	0	0	5	6	2	1	0	0	1	0	1	0	0	0
Bifidobacterium longum	Bacteria	Actinobacteria	A, B, C, H	22	11	13	0	0	0	1	2	3	0	0	0	6	6	2	0	0	0	1	2	1	0	0	0
Bifidobacterium pseudocatenulatum	Bacteria	Actinobacteria	A, B, C	25	12	16	1	0	0	1	0	2	0	0	0	6	6	2	1	0	0	1	0	1	0	0	0
Bifidobacterium pseudolongum	Bacteria	Actinobacteria	A, B, C	9	8	18	1	0	0	0	0	2	0	0	0	5	3	2	1	0	0	0	0	1	0	0	0
Bifidobacterium scardovii	Bacteria	Actinobacteria	A, B, C, H	45	33	14	1	0	0	3	3	3	2	0	0	8	8	2	1	0	0	1	2	1	1	0	0
Bifidobacterium thermophilum	Bacteria	Actinobacteria	A, B, C	6	3	16	0	0	0	0	0	2	0	0	0	4	2	2	0	0	0	0	0	1	0	0	0
Bipolaricaulis anaerobius	Bacteria	Bipolaricaulota	C	1	0	3	0	0	0	0	0	1	0	0	0	1	0	2	0	0	0	0	0	1	0	0	0
Bipolaricaulis sibiricus	Bacteria	Bipolaricaulota	C	1	0	3	0	0	0	0	0	1	0	0	0	1	0	2	0	0	0	0	0	1	0	0	0
Bisgaard Taxon	Bacteria	Proteobacteria	I	0	0	1	0	0	0	0	0	5	0	0	0	0	0	1	0	0	0	0	0	2	0	0	0
Blastochloris tepida	Bacteria	Proteobacteria	C, I	1	0	3	1	0	0	0	0	8	0	0	0	1	0	2	1	0	0	0	0	3	0	0	0
Blastochloris viridis	Bacteria	Proteobacteria	C, I	1	0	7	1	0	0	0	0	8	0	0	0	1	0	2	1	0	0	0	0	3	0	0	0
Blastococcus saxobsidens	Bacteria	Actinobacteria	C	0	0	15	0	0	0	0	0	4	0	0	0	0	0	2	0	0	0	0	0	1	0	0	0
Blastomonas fulva	Bacteria	Proteobacteria	A, B, I	9	3	0	0	0	0	0	0	8	1	0	0	5	3	0	0	0	0	0	0	3	1	0	0
Blastomonas sp.	Bacteria	Proteobacteria	A, B, I	11	3	2	0	0	0	0	1	7	1	0	0	6	3	1	0	0	0	0	1	3	1	0	0
Blattabacterium punctulatus	Bacteria	Bacteroidetes	Atypical strain	0	0	0	0	0	0	0	0	1	0	0	0	0	0	0	0	0	0	0	0	1	0	0	0
Blattabacterium sp.	Bacteria	Bacteroidetes	Atypical strain	0	0	0	0	0	0	0	0	1	0	0	0	0	0	0	0	0	0	0	0	1	0	0	0
Blautia coccoides	Bacteria	Firmicutes	A, B, C, D, H, J	40	31	12	6	1	0	1	5	2	2	0	0	9	7	2	2	1	0	1	2	1	2	0	0
Blautia hansenii	Bacteria	Firmicutes	A, B, C, H	4	9	10	0	0	0	1	2	1	3	0	0	3	4	2	0	0	0	1	2	1	1	0	0
Blautia obeum	Bacteria	Firmicutes	A, B, C	7	8	11	1	0	0	0	0	2	0	0	0	3	5	2	1	0	0	0	0	1	0	0	0
Blautia producta	Bacteria	Firmicutes	A, B, C, D, G, H, J	44	38	12	6	0	0	2	4	2	4	0	0	9	8	2	2	0	0	2	2	1	2	0	0
Blautia sp.	Bacteria	Firmicutes	A, B, C, D, H, J	24	21	12	4	0	0	1	4	3	2	0	0	8	7	2	2	0	0	1	2	1	2	0	0
Blochmannia endosymbiont	Bacteria	Proteobacteria	Atypical strain	0	0	0	0	0	0	0	0	1	0	0	0	0	0	0	0	0	0	0	0	1	0	0	0
Blochmannia floridanus	Bacteria	Proteobacteria	Atypical strain	0	0	0	0	0	0	0	0	1	0	0	0	0	0	0	0	0	0	0	0	1	0	0	0
Blochmannia pennsylvanicus	Bacteria	Proteobacteria	Atypical strain	0	0	0	0	0	0	0	0	1	0	0	0	0	0	0	0	0	0	0	0	1	0	0	0
Blochmannia vafer	Bacteria	Proteobacteria	Atypical strain	0	0	0	0	0	0	0	0	1	0	0	0	0	0	0	0	0	0	0	0	1	0	0	0
blood disease	Bacteria	Proteobacteria	A, I, J	4	0	2	0	0	0	0	0	14	4	0	1	3	0	1	0	0	0	0	0	3	2	0	1
Bombella sp.	Bacteria	Proteobacteria	I	0	0	0	0	0	0	0	0	7	0	0	0	0	0	0	0	0	0	0	0	3	0	0	0
Bordetella avium	Bacteria	Proteobacteria	A, I	2	0	0	0	0	0	0	0	6	0	0	0	2	0	0	0	0	0	0	0	3	0	0	0
Bordetella bronchialis	Bacteria	Proteobacteria	A, C, I	4	0	8	0	0	0	0	0	9	0	0	0	2	0	2	0	0	0	0	0	3	0	0	0
Bordetella bronchiseptica	Bacteria	Proteobacteria	A, C, I	2	0	7	0	0	0	0	0	7	0	0	0	2	0	2	0	0	0	0	0	3	0	0	0
Bordetella flabilis	Bacteria	Proteobacteria	A, C, I	3	0	8	0	0	0	0	0	9	0	0	0	2	0	2	0	0	0	0	0	3	0	0	0
Bordetella genomosp.	Bacteria	Proteobacteria	A, C, I	3	0	8	0	0	0	0	0	8	0	0	0	2	0	2	0	0	0	0	0	3	0	0	0
Bordetella hinzii	Bacteria	Proteobacteria	A, C, I	2	0	7	0	0	0	0	0	8	0	0	0	2	0	2	0	0	0	0	0	3	0	0	0
Bordetella holmesii	Bacteria	Proteobacteria	A, I	2	0	0	0	0	0	0	0	7	1	0	0	2	0	0	0	0	0	0	0	3	1	0	0
Bordetella parapertussis	Bacteria	Proteobacteria	A, C, I	2	0	2	0	0	0	0	0	7	0	0	0	2	0	2	0	0	0	0	0	3	0	0	0
Bordetella pertussis	Bacteria	Proteobacteria	A, I	2	0	6	0	0	0	0	0	7	0	0	0	2	0	1	0	0	0	0	0	3	0	0	0
Bordetella petrii	Bacteria	Proteobacteria	A, C, I	2	0	7	0	0	0	0	0	14	0	0	0	2	0	2	0	0	0	0	0	3	0	0	0
Bordetella pseudohinzii	Bacteria	Proteobacteria	A, I	2	0	0	0	0	0	0	0	9	0	0	0	2	0	0	0	0	0	0	0	3	0	0	0
Bordetella sp.	Bacteria	Proteobacteria	A, C, I	3	0	5	0	0	0	0	0	6	0	0	0	2	0	2	0	0	0	0	0	3	0	0	0
Bordetella trematum	Bacteria	Proteobacteria	A, I	2	0	0	0	0	0	0	0	8	0	0	0	2	0	0	0	0	0	0	0	3	0	0	0
Borrelia anserina	Bacteria	Spirochaetes	Atypical strain	3	0	2	0	0	0	0	0	1	0	0	0	1	0	1	0	0	0	0	0	1	0	0	0
Borrelia coriaceae	Bacteria	Spirochaetes	Atypical strain	2	0	1	0	0	0	0	0	1	0	0	0	1	0	1	0	0	0	0	0	1	0	0	0
Borrelia crocidurae	Bacteria	Spirochaetes	Atypical strain	2	0	1	0	0	0	0	0	1	0	0	0	1	0	1	0	0	0	0	0	1	0	0	0
Borrelia duttonii	Bacteria	Spirochaetes	Atypical strain	2	0	1	0	0	0	0	0	1	0	0	0	1	0	1	0	0	0	0	0	1	0	0	0
Borrelia hermsii	Bacteria	Spirochaetes	Atypical strain	2	0	1	0	0	0	0	0	1	0	0	0	1	0	1	0	0	0	0	0	1	0	0	0
Borrelia mayonii	Bacteria	Spirochaetes	Atypical strain	2	0	1	0	0	0	0	0	1	0	0	0	1	0	1	0	0	0	0	0	1	0	0	0
Borrelia miyamotoi	Bacteria	Spirochaetes	Atypical strain	2	0	1	0	0	0	0	0	1	0	0	0	1	0	1	0	0	0	0	0	1	0	0	0
Borrelia parkeri	Bacteria	Spirochaetes	Atypical strain	2	0	1	0	0	0	0	0	1	0	0	0	1	0	1	0	0	0	0	0	1	0	0	0
Borrelia recurrentis	Bacteria	Spirochaetes	Atypical strain	2	0	0	0	0	0	0	0	1	0	0	0	1	0	0	0	0	0	0	0	1	0	0	0
Borrelia sp.	Bacteria	Spirochaetes	Atypical strain	2	0	1	0	0	0	0	0	1	0	0	0	1	0	1	0	0	0	0	0	1	0	0	0
Borrelia tachyglossi	Bacteria	Spirochaetes	Atypical strain	2	0	1	1	0	0	0	0	1	0	0	0	1	0	1	1	0	0	0	0	1	0	0	0
Borrelia turcica	Bacteria	Spirochaetes	Atypical strain	2	0	1	1	0	0	0	0	1	0	0	0	1	0	1	1	0	0	0	0	1	0	0	0
Borrelia turicatae	Bacteria	Spirochaetes	Atypical strain	2	0	1	0	0	0	0	0	1	0	0	0	1	0	1	0	0	0	0	0	1	0	0	0
Borreliella afzelii	Bacteria	Spirochaetes	Atypical strain	2	0	1	0	0	0	0	0	1	0	0	0	1	0	1	0	0	0	0	0	1	0	0	0
Borreliella bavariensis	Bacteria	Spirochaetes	Atypical strain	2	0	1	0	0	0	0	0	1	0	0	0	1	0	1	0	0	0	0	0	1	0	0	0
Borreliella bissettii	Bacteria	Spirochaetes	Atypical strain	2	0	1	0	0	0	0	0	1	0	0	0	1	0	1	0	0	0	0	0	1	0	0	0
Borreliella burgdorferi	Bacteria	Spirochaetes	Atypical strain	2	0	1	0	0	0	0	0	1	0	0	0	1	0	1	0	0	0	0	0	1	0	0	0
Borreliella chilensis	Bacteria	Spirochaetes	Atypical strain	2	0	1	0	0	0	0	0	1	0	0	0	1	0	1	0	0	0	0	0	1	0	0	0
Borreliella garinii	Bacteria	Spirochaetes	Atypical strain	2	0	1	0	0	0	0	0	1	0	0	0	1	0	1	0	0	0	0	0	1	0	0	0
Borreliella valaisiana	Bacteria	Spirochaetes	Atypical strain	2	0	1	0	0	0	0	0	1	0	0	0	1	0	1	0	0	0	0	0	1	0	0	0
Bosea sp.	Bacteria	Proteobacteria	A, C, I	6	0	6	0	0	0	0	0	9	1	0	0	5	0	2	0	0	0	0	0	3	1	0	0
Bosea vaviloviae	Bacteria	Proteobacteria	A, C, I	7	0	4	0	0	0	0	0	9	0	0	0	6	0	2	0	0	0	0	0	3	0	0	0
Boseongicola sp.	Bacteria	Proteobacteria	A, B, I	3	3	1	1	0	0	0	0	9	1	0	0	2	3	1	1	0	0	0	0	3	1	0	0
Brachybacterium avium	Bacteria	Actinobacteria	A, B, H	7	3	4	1	0	0	1	5	2	1	0	0	4	3	1	1	0	0	1	2	1	1	0	0
Brachybacterium faecium	Bacteria	Actinobacteria	A, B, C, H, J	18	18	14	2	0	0	3	5	2	2	0	1	6	11	2	1	0	0	1	2	1	2	0	1
Brachybacterium ginsengisoli	Bacteria	Actinobacteria	A, B, C, H	23	15	9	2	0	0	2	7	3	1	0	0	7	9	2	1	0	0	1	3	1	1	0	0
Brachybacterium saurashtrense	Bacteria	Actinobacteria	A, B, C, H	11	15	10	2	0	0	1	5	3	0	0	0	6	9	2	1	0	0	1	3	1	0	0	0
Brachybacterium sp.	Bacteria	Actinobacteria	A, B, C, D, H	15	17	11	2	0	0	2	4	3	0	0	0	6	10	2	2	0	0	1	3	1	0	0	0
Brachybacterium vulturis	Bacteria	Actinobacteria	A, B, C, D, G, H	7	8	10	3	0	0	5	6	3	0	0	0	3	3	2	2	0	0	2	3	1	0	0	0
Brachyspira hampsonii	Bacteria	Spirochaetes	A, B, D	5	3	1	4	0	0	0	0	5	0	0	0	2	2	1	2	0	0	0	0	1	0	0	0
Brachyspira hyodysenteriae	Bacteria	Spirochaetes	D	3	2	2	2	0	0	0	0	5	0	0	0	1	1	1	2	0	0	0	0	1	0	0	0
Brachyspira intermedia	Bacteria	Spirochaetes	B, D	3	3	2	3	0	0	0	0	5	0	0	0	1	2	1	2	0	0	0	0	1	0	0	0
Brachyspira murdochii	Bacteria	Spirochaetes	D	3	2	2	3	0	0	0	0	4	0	0	0	1	1	1	2	0	0	0	0	1	0	0	0
Brachyspira pilosicoli	Bacteria	Spirochaetes	A, B, D	3	3	1	7	0	0	0	1	4	0	0	0	2	2	1	2	0	0	0	1	1	0	0	0
Bradymonadales bacterium	Bacteria	Proteobacteria	A, C	5	1	9	1	0	0	0	1	7	0	0	0	4	1	2	1	0	0	0	1	1	0	0	0
Bradymonas sediminis	Bacteria	Proteobacteria	C	1	0	3	0	0	0	0	1	7	0	1	0	1	0	2	0	0	0	0	1	1	0	1	0
Bradymonas sp.	Bacteria	Proteobacteria	A, C	4	1	11	1	0	0	0	1	7	0	0	0	3	1	2	1	0	0	0	1	1	0	0	0
Bradyrhizobium amphicarpaeae	Bacteria	Proteobacteria	A, C, I	6	0	11	1	0	0	0	0	16	0	0	0	4	0	2	1	0	0	0	0	3	0	0	0
Bradyrhizobium betae	Bacteria	Proteobacteria	A, C, D, I	4	0	8	2	0	0	0	0	20	0	0	0	4	0	2	2	0	0	0	0	3	0	0	0
Bradyrhizobium canariense	Bacteria	Proteobacteria	A, C, I	4	0	10	1	0	0	0	0	16	2	0	0	3	0	2	1	0	0	0	0	3	1	0	0
Bradyrhizobium diazoefficiens	Bacteria	Proteobacteria	A, C, I	5	0	9	3	0	0	0	0	16	1	0	2	4	0	2	1	0	0	0	0	3	1	0	1
Bradyrhizobium elkanii	Bacteria	Proteobacteria	A, C, I	4	1	11	2	0	0	0	0	19	1	0	3	2	1	2	1	0	0	0	0	3	1	0	1
Bradyrhizobium erythrophlei	Bacteria	Proteobacteria	A, C, I	3	0	11	1	1	0	0	0	16	0	0	1	3	0	2	1	1	0	0	0	3	0	0	1
Bradyrhizobium guangdongense	Bacteria	Proteobacteria	A, C, D, I, J	5	0	10	3	0	0	0	0	19	2	0	0	3	0	2	2	0	0	0	0	3	2	0	0
Bradyrhizobium guangzhouense	Bacteria	Proteobacteria	A, C, D, I, J	6	0	10	3	0	0	0	0	18	2	0	0	5	0	2	2	0	0	0	0	3	2	0	0
Bradyrhizobium icense	Bacteria	Proteobacteria	A, C, I	5	1	10	2	0	0	0	0	14	0	0	0	3	1	2	1	0	0	0	0	3	0	0	0
Bradyrhizobium japonicum	Bacteria	Proteobacteria	A, C, I, J	5	0	9	2	0	0	0	0	18	2	0	2	4	0	2	1	0	0	0	0	3	2	0	1
Bradyrhizobium lablabi	Bacteria	Proteobacteria	A, C, I	4	0	9	2	0	0	0	0	15	0	1	0	3	0	2	1	0	0	0	0	3	0	1	0
Bradyrhizobium oligotrophicum	Bacteria	Proteobacteria	C, I	3	0	11	2	0	0	0	0	14	0	0	0	1	0	2	1	0	0	0	0	3	0	0	0
Bradyrhizobium ottawaense	Bacteria	Proteobacteria	A, C, I, J	7	0	9	2	0	0	0	0	17	2	0	1	4	0	2	1	0	0	0	0	3	2	0	1
Bradyrhizobium sp.	Bacteria	Proteobacteria	A, C, I	5	0	10	2	0	0	0	0	17	0	0	1	4	0	2	1	0	0	0	0	3	0	0	1
Bradyrhizobium symbiodeficiens	Bacteria	Proteobacteria	A, C, I	5	0	12	2	0	0	0	0	16	0	0	0	4	0	2	1	0	0	0	0	3	0	0	0
Bradyrhizobium yuanmingense	Bacteria	Proteobacteria	A, C, I	8	0	12	1	0	0	0	0	19	1	0	1	5	0	2	1	0	0	0	0	3	1	0	1
Brasilonema octagenarum	Bacteria	Cyanobacteria	A, C, I	7	0	10	1	1	0	0	0	5	0	0	0	4	0	2	1	1	0	0	0	2	0	0	0
Brasilonema sennae	Bacteria	Cyanobacteria	A, C, I	7	0	10	1	1	0	0	0	5	0	0	0	4	0	2	1	1	0	0	0	2	0	0	0
Bremerella volcania	Bacteria	Planctomycetes	A, C	2	1	9	0	1	0	0	1	0	1	0	1	2	1	2	0	1	0	0	1	0	1	0	1
Brenneria goodwinii	Bacteria	Proteobacteria	A, B, C, D, I, J	6	2	5	5	0	0	0	0	5	3	0	0	3	2	2	2	0	0	0	0	2	3	0	0
Brenneria nigrifluens	Bacteria	Proteobacteria	A, C, D, I, J	5	1	4	3	0	0	0	0	9	3	0	0	3	1	2	2	0	0	0	0	3	2	0	0
Brenneria rubrifaciens	Bacteria	Proteobacteria	A, C, D, I, J	4	0	4	4	0	0	0	0	7	2	0	0	3	0	2	2	0	0	0	0	3	2	0	0
Breoghania sp.	Bacteria	Proteobacteria	I	3	0	1	0	0	0	0	0	9	0	0	0	1	0	1	0	0	0	0	0	3	0	0	0
Brevefilum fermentans	Bacteria	Chloroflexi	A, B, C, D	3	3	10	4	0	0	0	0	2	0	0	0	2	2	2	2	0	0	0	0	1	0	0	0
Brevibacillus agri	Bacteria	Firmicutes	Atypical strain	1	0	0	1	0	0	0	0	3	0	0	0	1	0	0	1	0	0	0	0	1	0	0	0
Brevibacillus brevis	Bacteria	Firmicutes	Atypical strain	1	1	0	1	0	0	0	0	3	0	0	0	1	1	0	1	0	0	0	0	1	0	0	0
Brevibacillus formosus	Bacteria	Firmicutes	Atypical strain	1	1	0	1	0	0	0	0	2	0	0	0	1	1	0	1	0	0	0	0	1	0	0	0
Brevibacillus laterosporus	Bacteria	Firmicutes	A, D	2	0	1	6	0	0	0	0	4	0	0	0	2	0	1	2	0	0	0	0	1	0	0	0
Brevibacillus sp.	Bacteria	Firmicutes	A, D	2	0	1	6	0	0	0	0	4	0	0	0	2	0	1	2	0	0	0	0	1	0	0	0
Brevibacterium aurantiacum	Bacteria	Actinobacteria	Atypical strain	1	0	0	1	0	0	0	0	3	0	1	0	1	0	0	1	0	0	0	0	1	0	1	0
Brevibacterium linens	Bacteria	Actinobacteria	Atypical strain	1	0	0	1	0	0	0	0	3	0	1	0	1	0	0	1	0	0	0	0	1	0	1	0
Brevibacterium luteolum	Bacteria	Actinobacteria	Atypical strain	1	0	1	0	0	0	0	0	2	0	0	0	1	0	1	0	0	0	0	0	1	0	0	0
Brevibacterium sandarakinum	Bacteria	Actinobacteria	Atypical strain	1	0	0	0	0	0	0	0	3	0	0	0	1	0	0	0	0	0	0	0	1	0	0	0
Brevibacterium siliguriense	Bacteria	Actinobacteria	Atypical strain	1	0	0	0	0	0	0	0	3	0	0	0	1	0	0	0	0	0	0	0	1	0	0	0
Brevibacterium sp.	Bacteria	Actinobacteria	C	1	0	4	0	0	0	0	0	5	0	1	0	1	0	2	0	0	0	0	0	1	0	1	0
Brevundimonas diminuta	Bacteria	Proteobacteria	A, I	3	0	0	0	0	0	1	0	8	0	0	0	2	0	0	0	0	0	1	0	3	0	0	0
Brevundimonas mediterranea	Bacteria	Proteobacteria	A, B, I	10	2	2	0	0	0	0	1	6	0	0	0	5	2	1	0	0	0	0	1	3	0	0	0
Brevundimonas naejangsanensis	Bacteria	Proteobacteria	A, I	2	0	1	0	0	0	0	0	6	0	0	0	2	0	1	0	0	0	0	0	3	0	0	0
Brevundimonas sp.	Bacteria	Proteobacteria	A, I, J	8	0	2	0	0	0	0	1	6	2	0	0	5	0	1	0	0	0	0	1	3	2	0	0
Brevundimonas subvibrioides	Bacteria	Proteobacteria	A, B, I, J	8	4	4	0	0	0	0	1	5	2	0	0	4	2	1	0	0	0	0	1	3	2	0	0
Brevundimonas vancanneytii	Bacteria	Proteobacteria	A, I	3	0	0	0	0	0	1	0	6	0	0	0	2	0	0	0	0	0	1	0	3	0	0	0
Brevundimonas vesicularis	Bacteria	Proteobacteria	A, B, I	6	2	2	0	0	0	0	1	6	0	0	0	4	2	1	0	0	0	0	1	3	0	0	0
Brochothrix thermosphacta	Bacteria	Firmicutes	H	5	0	5	10	0	0	0	3	2	0	0	0	1	0	1	1	0	0	0	3	1	0	0	0
Brucella abortus	Bacteria	Proteobacteria	I	1	0	0	0	0	0	0	0	12	0	0	0	1	0	0	0	0	0	0	0	3	0	0	0
Brucella canis	Bacteria	Proteobacteria	I	1	0	0	0	0	0	0	0	11	0	0	0	1	0	0	0	0	0	0	0	3	0	0	0
Brucella ceti	Bacteria	Proteobacteria	I	1	0	0	0	0	0	0	0	11	0	0	0	1	0	0	0	0	0	0	0	3	0	0	0
Brucella melitensis	Bacteria	Proteobacteria	I	1	0	0	0	0	0	0	0	12	0	0	0	1	0	0	0	0	0	0	0	3	0	0	0
Brucella microti	Bacteria	Proteobacteria	I	0	0	0	0	0	0	0	0	12	0	0	0	0	0	0	0	0	0	0	0	3	0	0	0
Brucella ovis	Bacteria	Proteobacteria	I	1	0	0	0	0	0	0	0	11	0	0	0	1	0	0	0	0	0	0	0	3	0	0	0
Brucella pinnipedialis	Bacteria	Proteobacteria	I	1	0	0	0	0	0	0	0	12	0	0	0	1	0	0	0	0	0	0	0	3	0	0	0
Brucella sp.	Bacteria	Proteobacteria	A, I	2	0	0	0	0	0	0	0	12	0	0	0	2	0	0	0	0	0	0	0	3	0	0	0
Brucella suis	Bacteria	Proteobacteria	I	1	0	0	0	0	0	0	0	10	0	0	0	1	0	0	0	0	0	0	0	3	0	0	0
Brucella vulpis	Bacteria	Proteobacteria	I	1	0	0	0	0	0	0	0	12	0	0	0	1	0	0	0	0	0	0	0	3	0	0	0
Buchnera aphidicola	Bacteria	Proteobacteria	I	0	0	0	0	0	0	0	0	2	0	0	0	0	0	0	0	0	0	0	0	2	0	0	0
Burkholderia ambifaria	Bacteria	Proteobacteria	A, B, C, I	5	5	7	1	0	0	1	0	12	1	0	1	2	4	2	1	0	0	1	0	3	1	0	1
Burkholderia cenocepacia	Bacteria	Proteobacteria	A, B, C, I	6	4	6	0	0	0	1	2	11	2	0	0	3	3	2	0	0	0	1	1	3	1	0	0
Burkholderia cepacia	Bacteria	Proteobacteria	A, B, C, I	4	5	6	0	0	0	1	4	12	2	1	0	2	3	2	0	0	0	1	1	3	1	1	0
Burkholderia contaminans	Bacteria	Proteobacteria	A, B, C, I	4	2	6	0	0	0	1	3	13	0	1	1	2	2	2	0	0	0	1	1	3	0	1	1
Burkholderia dolosa	Bacteria	Proteobacteria	A, B, C, I	4	3	8	0	0	0	1	0	12	2	1	1	3	3	2	0	0	0	1	0	3	1	1	1
Burkholderia gladioli	Bacteria	Proteobacteria	A, B, C, I, K, L	5	7	8	0	0	0	2	3	16	3	5	4	3	5	2	0	0	0	1	1	3	1	4	3
Burkholderia glumae	Bacteria	Proteobacteria	A, B, C, I, K, L	3	5	9	0	0	0	0	1	10	4	2	3	2	4	2	0	0	0	0	1	3	1	2	3
Burkholderia insecticola	Bacteria	Proteobacteria	A, B, C, I	2	2	9	0	0	0	1	0	9	2	1	1	2	2	2	0	0	0	1	0	3	1	1	1
Burkholderia lata	Bacteria	Proteobacteria	A, C, I	4	2	5	0	0	0	1	3	9	0	1	0	2	1	2	0	0	0	1	1	3	0	1	0
Burkholderia mallei	Bacteria	Proteobacteria	C, I	2	1	6	0	0	0	1	1	7	0	0	0	1	1	2	0	0	0	1	1	3	0	0	0
Burkholderia multivorans	Bacteria	Proteobacteria	B, C, I	2	2	8	0	0	0	0	0	10	2	0	0	1	2	2	0	0	0	0	0	3	1	0	0
Burkholderia oklahomensis	Bacteria	Proteobacteria	B, I	3	2	0	0	0	0	2	1	8	0	0	0	1	2	0	0	0	0	1	1	3	0	0	0
Burkholderia plantarii	Bacteria	Proteobacteria	A, B, C, I, K, L	3	2	8	0	0	0	0	1	11	2	3	4	2	2	2	0	0	0	0	1	3	1	2	3
Burkholderia pseudomallei	Bacteria	Proteobacteria	B, C, I	3	2	7	0	0	0	1	1	7	0	0	0	1	2	2	0	0	0	1	1	3	0	0	0
Burkholderia pyrrocinia	Bacteria	Proteobacteria	A, B, C, I	4	4	5	1	0	0	1	3	11	2	0	0	2	3	2	1	0	0	1	1	3	1	0	0
Burkholderia sp.	Bacteria	Proteobacteria	B, C, I	2	2	7	0	0	0	1	0	10	1	0	0	1	2	2	0	0	0	1	0	3	1	0	0
Burkholderia stabilis	Bacteria	Proteobacteria	A, B, I	3	4	0	0	0	0	1	3	12	1	1	0	2	3	0	0	0	0	1	1	3	1	1	0
Burkholderia thailandensis	Bacteria	Proteobacteria	C, I	3	1	3	0	0	0	1	1	8	0	0	0	1	1	2	0	0	0	1	1	3	0	0	0
Burkholderia ubonensis	Bacteria	Proteobacteria	A, C, I	3	0	8	0	0	0	1	0	11	0	0	0	2	0	2	0	0	0	1	0	3	0	0	0
Burkholderia vietnamiensis	Bacteria	Proteobacteria	B, C, I	2	2	7	0	0	0	1	0	14	1	0	0	1	2	2	0	0	0	1	0	3	1	0	0
Burkholderiales bacterium	Bacteria	Proteobacteria	C, I	1	0	2	0	0	0	0	0	8	0	0	0	1	0	2	0	0	0	0	0	3	0	0	0
Buttiauxella agrestis	Bacteria	Proteobacteria	A, B, C, D, I, J	9	7	10	12	0	0	1	0	9	3	0	0	4	4	2	2	0	0	1	0	3	3	0	0
Buttiauxella sp.	Bacteria	Proteobacteria	A, B, C, D, I, J	9	7	11	9	0	0	0	0	13	6	0	0	4	4	2	2	0	0	0	0	3	4	0	0
Butyricimonas faecalis	Bacteria	Bacteroidetes	G, H	2	2	1	0	0	0	2	3	3	0	0	0	1	1	1	0	0	0	2	2	1	0	0	0
Butyrivibrio fibrisolvens	Bacteria	Firmicutes	A, B	34	13	10	3	0	0	0	0	0	0	0	0	9	8	1	1	0	0	0	0	0	0	0	0
Butyrivibrio hungatei	Bacteria	Firmicutes	A, B, C, J	29	17	10	1	0	0	0	1	0	6	0	0	10	8	2	1	0	0	0	1	0	4	0	0
Butyrivibrio proteoclasticus	Bacteria	Firmicutes	A, B, C, J	49	25	15	1	0	0	0	1	0	7	1	1	11	9	2	1	0	0	0	1	0	4	1	1
Bythopirellula goksoyri	Bacteria	Planctomycetes	A, B, E, H, J	21	10	4	1	2	1	0	2	0	5	1	1	8	5	1	1	2	1	0	2	0	2	1	1
Caballeronia sp.	Bacteria	Proteobacteria	B, C, I	1	4	10	2	0	0	1	0	11	0	0	1	1	2	2	1	0	0	1	0	3	0	0	1
Caldanaerobacter subterraneus	Bacteria	Firmicutes	A, D	8	0	2	3	0	0	1	0	3	0	0	0	4	0	1	2	0	0	1	0	1	0	0	0
Caldiarchaeum subterraneum	Archaea	Thaumarchaeota	Atypical strain	0	0	0	0	0	0	0	0	0	0	0	0	0	0	0	0	0	0	0	0	0	0	0	0
Caldicellulosiruptor bescii	Bacteria	Firmicutes	A, B, D, J, L	21	10	7	3	0	0	0	1	2	3	0	5	9	5	1	2	0	0	0	1	1	2	0	3
Caldicellulosiruptor changbaiensis	Bacteria	Firmicutes	A, B, D, J	22	11	8	3	0	0	0	1	2	3	0	2	9	6	1	2	0	0	0	1	1	2	0	1
Caldicellulosiruptor hydrothermalis	Bacteria	Firmicutes	A, B, D, J	17	12	8	5	0	0	1	1	2	3	3	0	9	8	1	2	0	0	1	1	1	2	1	0
Caldicellulosiruptor kristjanssonii	Bacteria	Firmicutes	A, B, D, J	10	6	6	3	0	0	0	0	2	3	0	1	7	5	1	2	0	0	0	0	1	2	0	1
Caldicellulosiruptor kronotskyensis	Bacteria	Firmicutes	A, B, D, J, K, L	29	15	8	4	0	0	1	1	2	4	4	8	10	9	1	2	0	0	1	1	1	3	2	4
Caldicellulosiruptor lactoaceticus	Bacteria	Firmicutes	A, B, D, J, L	11	5	7	3	0	0	0	0	2	5	0	3	7	4	1	2	0	0	0	0	1	2	0	2
Caldicellulosiruptor obsidiansis	Bacteria	Firmicutes	A, B, D, J, L	15	13	6	3	0	0	0	1	2	4	0	3	10	7	1	2	0	0	0	1	1	3	0	2
Caldicellulosiruptor owensensis	Bacteria	Firmicutes	A, B, D, J	17	13	7	4	0	0	1	1	2	2	0	1	7	8	1	2	0	0	1	1	1	2	0	1
Caldicellulosiruptor saccharolyticus	Bacteria	Firmicutes	A, B, D, J, L	25	9	7	3	0	0	1	1	3	4	0	2	10	6	1	2	0	0	1	1	1	3	0	2
Caldilinea aerophila	Bacteria	Chloroflexi	A, B, C, D	13	10	12	8	0	0	2	3	2	0	0	0	5	5	2	2	0	0	1	1	1	0	0	0
Caldimicrobium thiodismutans	Bacteria	Thermodesulfobacteria	I	1	0	0	0	0	0	0	0	3	0	0	0	1	0	0	0	0	0	0	0	2	0	0	0
Caldisericum exile	Bacteria	Caldiserica	Atypical strain	1	0	1	0	0	0	0	0	0	0	0	0	1	0	1	0	0	0	0	0	0	0	0	0
Caldisphaera lagunensis	Archaea	Crenarchaeota	Atypical strain	1	0	0	0	0	0	0	0	0	0	0	0	1	0	0	0	0	0	0	0	0	0	0	0
Calditerrivibrio nitroreducens	Bacteria	Deferribacteres	I	0	0	0	0	0	0	0	0	6	0	0	0	0	0	0	0	0	0	0	0	2	0	0	0
Caldithrix abyssi	Bacteria	Calditrichaeota	A, B, H	7	5	10	1	0	0	1	3	3	0	0	0	4	3	1	1	0	0	1	3	1	0	0	0
Caldivirga maquilingensis	Archaea	Crenarchaeota	A, B, D	6	7	0	5	0	0	1	1	0	1	0	5	3	7	0	2	0	0	1	1	0	1	0	1
Caloramator australicus	Bacteria	Firmicutes	A	2	0	3	1	0	0	0	0	1	0	0	0	2	0	1	1	0	0	0	0	1	0	0	0
Caloramator sp.	Bacteria	Firmicutes	B, D	1	4	2	6	0	0	0	0	2	0	0	0	1	2	1	2	0	0	0	0	1	0	0	0
Caloranaerobacter azorensis	Bacteria	Firmicutes	Atypical strain	1	1	6	1	0	0	0	0	2	0	0	0	1	1	1	1	0	0	0	0	1	0	0	0
Calothrix brevissima	Bacteria	Cyanobacteria	A, C, I	3	0	9	0	0	0	0	0	3	0	0	1	3	0	2	0	0	0	0	0	2	0	0	1
Calothrix parasitica	Bacteria	Cyanobacteria	A, C, I	7	0	13	0	0	0	0	0	4	0	0	2	5	0	2	0	0	0	0	0	2	0	0	1
Calothrix sp.	Bacteria	Cyanobacteria	A, C, I	5	1	8	1	0	0	0	0	4	0	0	1	4	1	2	1	0	0	0	0	2	0	0	1
Caminibacter mediatlanticus	Bacteria	Proteobacteria	Atypical strain	0	0	0	0	0	0	0	0	2	0	0	0	0	0	0	0	0	0	0	0	1	0	0	0
Campbellbacteria bacterium	Bacteria	Campbellbacteria	Atypical strain	0	0	0	0	0	0	0	0	0	0	0	0	0	0	0	0	0	0	0	0	0	0	0	0
Campylobacter avium	Bacteria	Proteobacteria	Atypical strain	0	0	0	0	0	0	0	0	2	0	0	0	0	0	0	0	0	0	0	0	1	0	0	0
Campylobacter blaseri	Bacteria	Proteobacteria	Atypical strain	0	0	0	0	0	0	0	0	3	0	0	0	0	0	0	0	0	0	0	0	1	0	0	0
Campylobacter coli	Bacteria	Proteobacteria	Atypical strain	0	0	0	0	0	0	0	0	3	0	0	0	0	0	0	0	0	0	0	0	1	0	0	0
Campylobacter concisus	Bacteria	Proteobacteria	Atypical strain	1	0	0	0	0	0	0	0	2	0	0	0	1	0	0	0	0	0	0	0	1	0	0	0
Campylobacter corcagiensis	Bacteria	Proteobacteria	Atypical strain	0	0	0	0	0	0	0	0	3	0	0	0	0	0	0	0	0	0	0	0	1	0	0	0
Campylobacter cuniculorum	Bacteria	Proteobacteria	Atypical strain	0	0	0	0	0	0	0	0	2	0	0	0	0	0	0	0	0	0	0	0	1	0	0	0
Campylobacter curvus	Bacteria	Proteobacteria	Atypical strain	1	0	0	0	0	0	0	0	2	0	0	0	1	0	0	0	0	0	0	0	1	0	0	0
Campylobacter fetus	Bacteria	Proteobacteria	Atypical strain	1	0	0	0	0	0	0	0	3	0	0	0	1	0	0	0	0	0	0	0	1	0	0	0
Campylobacter geochelonis	Bacteria	Proteobacteria	Atypical strain	0	0	0	0	0	0	0	0	3	0	0	0	0	0	0	0	0	0	0	0	1	0	0	0
Campylobacter gracilis	Bacteria	Proteobacteria	Atypical strain	0	0	0	0	0	0	0	0	3	0	0	0	0	0	0	0	0	0	0	0	1	0	0	0
Campylobacter helveticus	Bacteria	Proteobacteria	Atypical strain	0	0	0	0	0	0	0	0	4	0	0	0	0	0	0	0	0	0	0	0	1	0	0	0
Campylobacter hepaticus	Bacteria	Proteobacteria	Atypical strain	0	0	0	0	0	0	0	0	2	0	0	0	0	0	0	0	0	0	0	0	1	0	0	0
Campylobacter hominis	Bacteria	Proteobacteria	Atypical strain	0	0	0	0	0	0	0	0	4	0	0	0	0	0	0	0	0	0	0	0	1	0	0	0
Campylobacter hyointestinalis	Bacteria	Proteobacteria	Atypical strain	1	0	0	0	0	0	0	0	2	0	0	0	1	0	0	0	0	0	0	0	1	0	0	0
Campylobacter iguaniorum	Bacteria	Proteobacteria	Atypical strain	1	0	0	0	0	0	0	0	2	0	0	0	1	0	0	0	0	0	0	0	1	0	0	0
Campylobacter insulaenigrae	Bacteria	Proteobacteria	Atypical strain	0	0	0	0	0	0	0	0	2	0	0	0	0	0	0	0	0	0	0	0	1	0	0	0
Campylobacter jejuni	Bacteria	Proteobacteria	Atypical strain	0	0	0	0	0	0	0	0	2	0	0	0	0	0	0	0	0	0	0	0	1	0	0	0
Campylobacter lanienae	Bacteria	Proteobacteria	Atypical strain	1	0	0	0	0	0	0	0	2	0	0	0	1	0	0	0	0	0	0	0	1	0	0	0
Campylobacter lari	Bacteria	Proteobacteria	Atypical strain	0	0	0	0	0	0	0	0	3	0	0	0	0	0	0	0	0	0	0	0	1	0	0	0
Campylobacter mucosalis	Bacteria	Proteobacteria	Atypical strain	1	0	0	0	0	0	0	0	2	0	0	0	1	0	0	0	0	0	0	0	1	0	0	0
Campylobacter ornithocola	Bacteria	Proteobacteria	Atypical strain	0	0	0	0	0	0	0	0	3	0	0	0	0	0	0	0	0	0	0	0	1	0	0	0
Campylobacter peloridis	Bacteria	Proteobacteria	Atypical strain	0	0	0	0	0	0	0	0	3	0	0	0	0	0	0	0	0	0	0	0	1	0	0	0
Campylobacter pinnipediorum	Bacteria	Proteobacteria	Atypical strain	1	0	0	0	0	0	0	0	2	0	0	0	1	0	0	0	0	0	0	0	1	0	0	0
Campylobacter rectus	Bacteria	Proteobacteria	Atypical strain	1	0	0	0	0	0	0	0	2	0	0	0	1	0	0	0	0	0	0	0	1	0	0	0
Campylobacter showae	Bacteria	Proteobacteria	Atypical strain	1	0	0	0	0	0	0	0	2	0	0	0	1	0	0	0	0	0	0	0	1	0	0	0
Campylobacter sp.	Bacteria	Proteobacteria	Atypical strain	0	0	0	0	0	0	0	0	2	0	0	0	0	0	0	0	0	0	0	0	1	0	0	0
Campylobacter sputorum	Bacteria	Proteobacteria	Atypical strain	1	0	0	0	0	0	0	0	3	0	0	0	1	0	0	0	0	0	0	0	1	0	0	0
Campylobacter subantarcticus	Bacteria	Proteobacteria	Atypical strain	0	0	0	0	0	0	0	0	3	0	0	0	0	0	0	0	0	0	0	0	1	0	0	0
Campylobacter upsaliensis	Bacteria	Proteobacteria	Atypical strain	0	1	0	0	0	0	0	0	2	0	0	0	0	1	0	0	0	0	0	0	1	0	0	0
Campylobacter ureolyticus	Bacteria	Proteobacteria	Atypical strain	0	0	0	0	0	0	0	0	3	0	0	0	0	0	0	0	0	0	0	0	1	0	0	0
Campylobacter volucris	Bacteria	Proteobacteria	Atypical strain	0	0	0	0	0	0	0	0	3	0	0	0	0	0	0	0	0	0	0	0	1	0	0	0
Capnocytophaga canimorsus	Bacteria	Bacteroidetes	A, B, G, H	4	4	4	0	0	0	6	8	2	0	0	0	3	2	1	0	0	0	2	3	1	0	0	0
Capnocytophaga cynodegmi	Bacteria	Bacteroidetes	A, B, G, H	5	6	3	0	0	0	8	9	2	1	0	0	3	3	1	0	0	0	2	3	1	1	0	0
Capnocytophaga gingivalis	Bacteria	Bacteroidetes	A	3	1	2	0	0	0	0	1	3	0	0	1	2	1	1	0	0	0	0	1	1	0	0	1
Capnocytophaga haemolytica	Bacteria	Bacteroidetes	A, B, G, H	11	4	4	0	0	0	4	9	2	0	0	3	6	2	1	0	0	0	2	3	1	0	0	1
Capnocytophaga leadbetteri	Bacteria	Bacteroidetes	A, B, G, H	3	4	4	0	0	0	6	7	2	0	0	0	3	2	1	0	0	0	2	3	1	0	0	0
Capnocytophaga ochracea	Bacteria	Bacteroidetes	A, B, G, H	11	6	4	0	0	0	6	8	2	0	0	3	5	2	1	0	0	0	2	3	1	0	0	1
Capnocytophaga sp.	Bacteria	Bacteroidetes	A, B, G, H	6	5	4	0	0	0	6	8	2	0	0	1	3	2	1	0	0	0	2	3	1	0	0	1
Capnocytophaga sputigena	Bacteria	Bacteroidetes	A, B, G, H	10	6	3	0	0	0	6	8	2	0	0	1	5	2	1	0	0	0	2	3	1	0	0	1
Capnocytophaga stomatis	Bacteria	Bacteroidetes	A, B, G, H	3	5	3	0	0	0	8	9	2	0	0	0	2	2	1	0	0	0	2	3	1	0	0	0
Caproiciproducens galactitolivorans	Bacteria	Firmicutes	A, C	5	1	3	1	0	0	0	1	2	3	0	0	3	1	2	1	0	0	0	1	1	1	0	0
Caproiciproducens sp.	Bacteria	Firmicutes	C	2	0	3	1	0	0	0	0	2	0	0	0	1	0	2	1	0	0	0	0	1	0	0	0
Carboxydocella thermautotrophica	Bacteria	Firmicutes	Atypical strain	0	0	1	0	0	0	0	0	2	0	0	0	0	0	1	0	0	0	0	0	1	0	0	0
Carboxydothermus hydrogenoformans	Bacteria	Firmicutes	Atypical strain	0	0	0	0	0	0	0	0	3	0	0	0	0	0	0	0	0	0	0	0	1	0	0	0
Cardinium endosymbiont	Bacteria	Bacteroidetes	Atypical strain	0	0	0	0	0	0	0	0	1	0	0	0	0	0	0	0	0	0	0	0	1	0	0	0
Cardinium hertigii	Bacteria	Bacteroidetes	Atypical strain	0	0	0	0	0	0	0	0	1	0	0	0	0	0	0	0	0	0	0	0	1	0	0	0
Cardiobacterium hominis	Bacteria	Proteobacteria	A, C, I	5	0	4	0	0	0	1	0	8	0	0	0	3	0	2	0	0	0	1	0	2	0	0	0
Carnobacterium inhibens	Bacteria	Firmicutes	B, D	2	3	9	11	0	0	0	0	2	0	0	0	1	2	1	2	0	0	0	0	1	0	0	0
Carnobacterium maltaromaticum	Bacteria	Firmicutes	D, H	6	0	4	18	0	0	0	3	1	0	0	0	1	0	1	2	0	0	0	2	1	0	0	0
Carnobacterium sp.	Bacteria	Firmicutes	A, C, D	2	0	8	4	0	0	0	0	0	0	0	0	2	0	2	2	0	0	0	0	0	0	0	0
Castellaniella defragrans	Bacteria	Proteobacteria	A, C, I	3	0	7	0	0	0	0	0	7	0	0	0	2	0	2	0	0	0	0	0	3	0	0	0
Catenovulum sp.	Bacteria	Proteobacteria	A, B, C, F, H, I, J	34	34	14	1	0	26	1	8	7	13	0	0	6	7	2	1	0	4	1	2	2	3	0	0
Catenulispora acidiphila	Bacteria	Actinobacteria	A, B, D, H, J, K, L	60	35	11	5	5	0	5	7	6	10	18	20	10	9	1	2	1	0	1	2	1	3	5	8
Caulobacter flavus	Bacteria	Proteobacteria	A, B, H, I, J	37	17	6	1	0	0	2	4	9	5	0	1	11	6	1	1	0	0	1	2	2	3	0	1
Caulobacter henricii	Bacteria	Proteobacteria	A, B, H, I	14	2	4	1	0	0	1	2	7	1	0	0	7	2	1	1	0	0	1	2	3	1	0	0
Caulobacter mirabilis	Bacteria	Proteobacteria	A, I	8	1	1	1	0	0	2	1	5	0	0	0	4	1	1	1	0	0	1	1	3	0	0	0
Caulobacter segnis	Bacteria	Proteobacteria	A, B, H, I, J	29	13	2	1	0	0	1	4	6	2	2	2	10	8	1	1	0	0	1	3	3	2	1	1
Caulobacter sp.	Bacteria	Proteobacteria	A, B, H, I	31	9	3	3	1	0	1	2	9	1	2	2	11	7	1	1	1	0	1	2	3	1	1	1
Caulobacter vibrioides	Bacteria	Proteobacteria	A, B, H, I	20	4	3	1	0	0	1	4	6	1	0	0	11	3	1	1	0	0	1	3	3	1	0	0
Caulobacteraceae bacterium	Bacteria	Proteobacteria	A, B, I	4	5	1	2	0	0	0	0	6	0	0	0	3	5	1	1	0	0	0	0	3	0	0	0
Cedecea lapagei	Bacteria	Proteobacteria	A, B, C, D, I	3	2	6	7	0	0	1	0	11	0	0	0	2	2	2	2	0	0	1	0	3	0	0	0
Cedecea neteri	Bacteria	Proteobacteria	A, B, C, D, I, J	5	2	6	7	0	0	1	0	10	2	1	0	3	2	2	2	0	0	1	0	3	2	1	0
Cedecea sp.	Bacteria	Proteobacteria	A, B, C, D, I	5	2	7	11	0	0	1	0	13	0	1	0	3	2	2	2	0	0	1	0	3	0	1	0
Celeribacter baekdonensis	Bacteria	Proteobacteria	C, I	1	1	5	1	0	0	0	0	15	0	0	0	1	1	2	1	0	0	0	0	3	0	0	0
Celeribacter ethanolicus	Bacteria	Proteobacteria	C, I	1	1	5	1	0	0	0	0	13	0	0	0	1	1	2	1	0	0	0	0	3	0	0	0
Celeribacter indicus	Bacteria	Proteobacteria	A, C, I	2	0	7	1	0	0	0	0	16	0	0	0	2	0	2	1	0	0	0	0	3	0	0	0
Celeribacter manganoxidans	Bacteria	Proteobacteria	I	1	0	8	1	0	0	0	0	12	0	0	0	1	0	1	1	0	0	0	0	3	0	0	0
Celeribacter marinus	Bacteria	Proteobacteria	A, I, J	3	1	2	1	0	0	0	0	10	3	0	0	3	1	1	1	0	0	0	0	3	2	0	0
Cellulomonas fimi	Bacteria	Actinobacteria	A, B, C, K, L	41	21	19	1	0	0	1	0	3	1	4	12	10	10	2	1	0	0	1	0	1	1	2	7
Cellulomonas flavigena	Bacteria	Actinobacteria	A, B, C, L	35	7	15	1	0	0	1	1	3	1	1	9	8	5	2	1	0	0	1	1	1	1	1	4
Cellulomonas gilvus	Bacteria	Actinobacteria	A, B, C, L	28	12	18	2	0	0	1	0	3	0	2	8	8	9	2	1	0	0	1	0	1	0	1	5
Cellulomonas shaoxiangyii	Bacteria	Actinobacteria	A, B, C, K, L	44	18	14	1	0	0	2	1	3	1	3	9	10	9	2	1	0	0	1	1	1	1	3	6
Cellulomonas sp.	Bacteria	Actinobacteria	A, B, C, K, L	37	12	16	2	0	0	1	1	3	0	4	11	10	9	2	1	0	0	1	1	1	0	4	7
Cellulophaga algicola	Bacteria	Bacteroidetes	A, B, F	24	8	6	1	0	4	1	5	2	2	1	1	6	3	1	1	0	3	1	1	1	1	1	1
Cellulophaga baltica	Bacteria	Bacteroidetes	A, B, F, H, J	22	9	7	1	0	7	1	8	2	3	1	0	7	3	1	1	0	3	1	3	1	2	1	0
Cellulophaga lytica	Bacteria	Bacteroidetes	A, B, F, H	16	5	3	0	0	7	2	5	2	1	0	0	4	2	1	0	0	4	1	2	1	1	0	0
Cellulosilyticum lentocellum	Bacteria	Firmicutes	A, B, C, D, J, L	35	12	17	4	0	0	0	0	0	2	0	3	10	7	2	2	0	0	0	0	0	2	0	2
Cellulosilyticum sp.	Bacteria	Firmicutes	A, B, C, D, J, L	34	12	16	4	0	0	1	0	0	4	0	3	10	7	2	2	0	0	1	0	0	2	0	2
Cellulosimicrobium cellulans	Bacteria	Actinobacteria	A, B, C, D, H, K, L	26	8	16	4	1	0	3	6	3	0	5	5	10	5	2	2	1	0	1	2	1	0	4	4
Cellulosimicrobium sp.	Bacteria	Actinobacteria	A, B, C, H, J, K, L	22	6	16	3	0	0	3	5	3	2	5	2	7	4	2	1	0	0	1	2	1	2	4	2
Cellvibrio japonicus	Bacteria	Proteobacteria	A, B, C, I, J, L	56	11	18	1	0	0	2	2	7	2	1	5	11	6	2	1	0	0	1	1	2	2	1	4
Cellvibrio sp.	Bacteria	Proteobacteria	A, B, C, F, I, J, L	63	9	10	0	0	2	3	4	9	5	1	7	11	6	2	0	0	2	1	1	2	2	1	4
Cetia pacifica	Bacteria	Proteobacteria	Atypical strain	0	0	0	0	0	0	0	0	3	0	0	0	0	0	0	0	0	0	0	0	1	0	0	0
Chamaesiphon minutus	Bacteria	Cyanobacteria	A, C	3	1	8	0	0	0	0	0	1	0	0	0	3	1	2	0	0	0	0	0	1	0	0	0
Chania multitudinisentens	Bacteria	Proteobacteria	A, B, C, D, I	7	3	7	5	0	0	2	0	11	3	0	0	2	3	2	2	0	0	1	0	3	1	0	0
Chelativorans sp.	Bacteria	Proteobacteria	A, C, I	3	1	10	0	0	0	0	0	18	0	0	0	2	1	2	0	0	0	0	0	3	0	0	0
Chelatococcus daeguensis	Bacteria	Proteobacteria	A, I	4	1	0	0	0	0	0	0	8	1	0	0	4	1	0	0	0	0	0	0	3	1	0	0
Chelatococcus sp.	Bacteria	Proteobacteria	A, C, I	3	0	9	0	0	0	0	0	8	1	0	0	2	0	2	0	0	0	0	0	3	1	0	0
Chitinimonas sp.	Bacteria	Actinobacteria	A, I	2	0	7	0	0	0	1	0	9	0	0	0	2	0	1	0	0	0	1	0	3	0	0	0
Chitinophaga caeni	Bacteria	Bacteroidetes	A, B, C, G, H, J	14	11	2	1	0	0	7	12	1	4	0	0	7	5	2	1	0	0	2	3	1	3	0	0
Chitinophaga pinensis	Bacteria	Bacteroidetes	A, B, E, G, H, J, K, L	52	44	9	1	4	0	8	21	2	7	3	2	10	10	1	1	4	0	2	4	1	4	3	2
Chitinophaga sp.	Bacteria	Bacteroidetes	A, B, C, G, H, J	29	20	5	1	1	0	9	16	2	8	0	1	9	8	2	1	1	0	2	4	1	4	0	1
Chlamydia abortus	Bacteria	Chlamydiae	C	0	0	3	0	0	0	0	0	0	0	0	0	0	0	2	0	0	0	0	0	0	0	0	0
Chlamydia avium	Bacteria	Chlamydiae	C	0	0	3	0	0	0	0	0	0	0	0	0	0	0	2	0	0	0	0	0	0	0	0	0
Chlamydia caviae	Bacteria	Chlamydiae	C	0	0	3	0	0	0	0	0	0	0	0	0	0	0	2	0	0	0	0	0	0	0	0	0
Chlamydia felis	Bacteria	Chlamydiae	C	0	0	3	0	0	0	0	0	0	0	0	0	0	0	2	0	0	0	0	0	0	0	0	0
Chlamydia gallinacea	Bacteria	Chlamydiae	C	0	0	3	0	0	0	0	0	0	0	0	0	0	0	2	0	0	0	0	0	0	0	0	0
Chlamydia muridarum	Bacteria	Chlamydiae	C	0	0	3	0	0	0	0	0	0	0	0	0	0	0	2	0	0	0	0	0	0	0	0	0
Chlamydia pecorum	Bacteria	Chlamydiae	C	0	0	3	0	0	0	0	0	0	0	0	0	0	0	2	0	0	0	0	0	0	0	0	0
Chlamydia pneumoniae	Bacteria	Chlamydiae	C	0	0	3	0	0	0	0	0	0	0	0	0	0	0	2	0	0	0	0	0	0	0	0	0
Chlamydia psittaci	Bacteria	Chlamydiae	C	0	0	3	0	0	0	0	0	0	0	0	0	0	0	2	0	0	0	0	0	0	0	0	0
Chlamydia sp.	Bacteria	Chlamydiae	C	0	0	3	0	0	0	0	0	0	0	0	0	0	0	2	0	0	0	0	0	0	0	0	0
Chlamydia trachomatis	Bacteria	Chlamydiae	C	0	0	3	0	0	0	0	0	0	0	0	0	0	0	2	0	0	0	0	0	0	0	0	0
Chloracidobacterium thermophilum	Bacteria	Acidobacteria	C	1	1	2	1	0	0	0	0	3	0	0	0	1	1	2	1	0	0	0	0	1	0	0	0
Chlorobaculum limnaeum	Bacteria	Chlorobi	Atypical strain	2	0	6	0	0	0	0	0	1	0	0	0	1	0	1	0	0	0	0	0	1	0	0	0
Chlorobaculum parvum	Bacteria	Chlorobi	Atypical strain	2	0	5	0	0	0	0	0	1	0	0	0	1	0	1	0	0	0	0	0	1	0	0	0
Chlorobaculum tepidum	Bacteria	Chlorobi	Atypical strain	2	0	6	0	0	0	0	0	1	0	0	0	1	0	1	0	0	0	0	0	1	0	0	0
Chlorobium chlorochromatii	Bacteria	Chlorobi	Atypical strain	2	0	5	0	0	0	0	0	1	0	0	0	1	0	1	0	0	0	0	0	1	0	0	0
Chlorobium limicola	Bacteria	Chlorobi	Atypical strain	2	0	6	0	0	0	0	0	1	0	0	0	1	0	1	0	0	0	0	0	1	0	0	0
Chlorobium phaeobacteroides	Bacteria	Chlorobi	Atypical strain	2	0	7	0	0	0	0	0	1	0	0	0	1	0	1	0	0	0	0	0	1	0	0	0
Chlorobium phaeovibrioides	Bacteria	Chlorobi	Atypical strain	2	0	4	0	0	0	0	0	2	0	0	0	1	0	1	0	0	0	0	0	1	0	0	0
Chloroflexus aggregans	Bacteria	Chloroflexi	A, B, C	9	4	16	1	0	0	0	0	1	0	1	0	6	3	2	1	0	0	0	0	1	0	1	0
Chloroflexus aurantiacus	Bacteria	Chloroflexi	A, B, C	10	5	17	2	0	0	0	0	1	0	0	0	5	3	2	1	0	0	0	0	1	0	0	0
Chloroherpeton thalassium	Bacteria	Chlorobi	Atypical strain	2	0	6	0	0	0	0	0	3	0	0	0	1	0	1	0	0	0	0	0	1	0	0	0
Chondrocystis sp.	Bacteria	Cyanobacteria	A, C	7	0	5	0	0	0	0	0	2	0	0	0	3	0	2	0	0	0	0	0	1	0	0	0
Chondromyces crocatus	Bacteria	Proteobacteria	A, C	9	1	21	1	0	0	0	1	6	0	1	0	4	1	2	1	0	0	0	1	1	0	1	0
Christensenella minuta	Bacteria	Firmicutes	C	4	1	5	2	0	0	0	0	2	0	0	0	1	1	2	1	0	0	0	0	1	0	0	0
Chromatiaceae bacterium	Bacteria	Proteobacteria	C, I	1	0	5	1	0	0	0	0	6	0	0	0	1	0	2	1	0	0	0	0	2	0	0	0
Chromobacterium haemolyticum	Bacteria	Proteobacteria	A, I	5	0	1	1	0	0	1	0	7	0	1	0	3	0	1	1	0	0	1	0	3	0	1	0
Chromobacterium rhizoryzae	Bacteria	Proteobacteria	A, I	5	1	1	1	0	0	1	0	7	0	1	0	3	1	1	1	0	0	1	0	3	0	1	0
Chromobacterium sp.	Bacteria	Proteobacteria	A, I	3	0	1	0	0	0	1	0	8	0	1	0	2	0	1	0	0	0	1	0	3	0	1	0
Chromobacterium vaccinii	Bacteria	Proteobacteria	A, I	4	0	1	0	0	0	1	0	9	0	1	0	3	0	1	0	0	0	1	0	3	0	1	0
Chromobacterium violaceum	Bacteria	Proteobacteria	A, I	5	0	1	1	0	0	1	0	7	0	1	0	3	0	1	1	0	0	1	0	3	0	1	0
Chromohalobacter salexigens	Bacteria	Proteobacteria	A, I	2	0	2	0	0	0	0	0	6	0	0	0	2	0	1	0	0	0	0	0	3	0	0	0
Chroococcidiopsis thermalis	Bacteria	Cyanobacteria	A, C, I	10	0	17	0	0	0	0	0	3	0	0	0	5	0	2	0	0	0	0	0	2	0	0	0
Chryseobacterium antarcticum	Bacteria	Bacteroidetes	C	2	0	8	0	0	0	1	1	1	0	0	0	1	0	2	0	0	0	1	1	1	0	0	0
Chryseobacterium arthrosphaerae	Bacteria	Bacteroidetes	A, B, C, G, H	20	3	8	0	0	0	2	8	1	0	0	0	9	3	2	0	0	0	2	4	1	0	0	0
Chryseobacterium balustinum	Bacteria	Bacteroidetes	A, B, C, H, J	10	3	6	0	0	1	1	4	1	5	0	0	4	2	2	0	0	1	1	3	1	2	0	0
Chryseobacterium bernardetii	Bacteria	Bacteroidetes	A, B, C, G, H	23	4	8	0	0	0	2	7	1	0	0	0	10	4	2	0	0	0	2	4	1	0	0	0
Chryseobacterium carnipullorum	Bacteria	Bacteroidetes	A, C, G, H	9	1	7	0	0	0	2	8	1	1	0	0	4	1	2	0	0	0	2	4	1	1	0	0
Chryseobacterium carnis	Bacteria	Bacteroidetes	C, H	1	0	8	0	0	0	0	2	1	0	0	0	1	0	2	0	0	0	0	2	1	0	0	0
Chryseobacterium gallinarum	Bacteria	Bacteroidetes	A, B, C, G, H	8	2	7	0	0	0	2	7	1	0	0	0	5	2	2	0	0	0	2	4	1	0	0	0
Chryseobacterium glaciei	Bacteria	Bacteroidetes	A, B, C, G, H, J	17	5	5	0	0	1	2	5	1	5	0	0	7	4	2	0	0	1	2	3	1	2	0	0
Chryseobacterium gleum	Bacteria	Bacteroidetes	A, B, C, G, H	22	4	8	0	0	0	2	7	1	0	0	0	10	4	2	0	0	0	2	4	1	0	0	0
Chryseobacterium haifense	Bacteria	Bacteroidetes	C	1	0	5	0	0	0	0	1	0	0	0	0	1	0	2	0	0	0	0	1	0	0	0	0
Chryseobacterium indologenes	Bacteria	Bacteroidetes	A, B, C, G, H	9	2	6	0	0	0	2	9	1	0	0	0	5	2	2	0	0	0	2	4	1	0	0	0
Chryseobacterium indoltheticum	Bacteria	Bacteroidetes	A, B, C, H, J	12	4	6	0	0	1	1	4	1	5	0	0	5	3	2	0	0	1	1	3	1	2	0	0
Chryseobacterium jeonii	Bacteria	Bacteroidetes	C	2	0	8	0	0	0	0	1	1	0	0	0	1	0	2	0	0	0	0	1	1	0	0	0
Chryseobacterium joostei	Bacteria	Bacteroidetes	A, C, G, H	7	1	6	0	0	0	2	5	4	0	0	0	4	1	2	0	0	0	2	3	1	0	0	0
Chryseobacterium lactis	Bacteria	Bacteroidetes	A, B, C, G, H	10	3	6	0	0	0	2	12	1	0	0	0	5	3	2	0	0	0	2	4	1	0	0	0
Chryseobacterium nakagawai	Bacteria	Bacteroidetes	A, C, G, H	9	1	7	0	0	0	2	6	1	0	0	0	5	1	2	0	0	0	2	4	1	0	0	0
Chryseobacterium piperi	Bacteria	Bacteroidetes	A, B, C, G, H	7	7	7	0	0	0	3	12	1	2	0	0	4	3	2	0	0	0	2	4	1	1	0	0
Chryseobacterium shandongense	Bacteria	Bacteroidetes	A, B, C, H, J	22	4	9	0	0	1	1	5	2	6	0	0	9	4	2	0	0	1	1	3	1	2	0	0
Chryseobacterium sp.	Bacteria	Bacteroidetes	A, C, H	8	1	6	0	0	0	0	3	1	1	0	0	4	1	2	0	0	0	0	3	1	1	0	0
Chryseobacterium taklimakanense	Bacteria	Bacteroidetes	A, C	4	1	7	0	0	0	0	1	1	0	0	0	2	1	2	0	0	0	0	1	1	0	0	0
Chryseolinea soli	Bacteria	Bacteroidetes	A, B, C, G, H, J	33	23	13	1	0	0	9	16	4	4	0	1	10	9	2	1	0	0	2	4	1	3	0	1
Chthonomonas calidirosea	Bacteria	Armatimonadetes	A, B	11	15	2	0	1	0	1	2	2	1	0	0	6	9	1	0	1	0	1	1	1	1	0	0
Citricoccus sp.	Bacteria	Actinobacteria	Atypical strain	1	0	9	0	0	0	0	0	3	0	0	0	1	0	1	0	0	0	0	0	1	0	0	0
Citrobacter amalonaticus	Bacteria	Proteobacteria	A, B, C, D, I, J	8	2	8	6	0	0	0	0	11	4	0	0	4	2	2	2	0	0	0	0	3	4	0	0
Citrobacter braakii	Bacteria	Proteobacteria	A, B, C, D, I, J	6	4	9	8	0	0	0	0	7	3	0	0	4	3	2	2	0	0	0	0	3	3	0	0
Citrobacter farmeri	Bacteria	Proteobacteria	A, C, D, I, J	6	2	9	8	0	0	0	0	11	4	0	0	4	1	2	2	0	0	0	0	3	4	0	0
Citrobacter freundii	Bacteria	Proteobacteria	A, B, C, D, I, J	6	3	8	6	0	0	0	0	9	3	0	0	3	2	2	2	0	0	0	0	3	3	0	0
Citrobacter koseri	Bacteria	Proteobacteria	A, C, D, I, J	5	2	9	5	0	0	0	0	10	5	0	0	3	1	2	2	0	0	0	0	3	3	0	0
Citrobacter pasteurii	Bacteria	Proteobacteria	A, B, C, D, I	6	2	7	5	0	0	0	0	7	1	0	0	3	2	2	2	0	0	0	0	3	1	0	0
Citrobacter portucalensis	Bacteria	Proteobacteria	A, B, C, D, I	5	3	7	6	0	0	0	0	9	1	0	0	3	2	2	2	0	0	0	0	3	1	0	0
Citrobacter rodentium	Bacteria	Proteobacteria	A, B, C, D, I, J	8	3	11	5	0	0	0	0	11	5	0	0	4	2	2	2	0	0	0	0	3	3	0	0
Citrobacter sp.	Bacteria	Proteobacteria	A, B, C, D, I, J	6	3	8	6	0	0	0	0	11	3	0	0	3	2	2	2	0	0	0	0	3	3	0	0
Citrobacter werkmanii	Bacteria	Proteobacteria	A, B, C, D, I	6	2	8	5	0	0	0	0	9	1	0	0	3	2	2	2	0	0	0	0	3	1	0	0
Citrobacter youngae	Bacteria	Proteobacteria	A, B, C, D, I	6	3	7	6	0	0	0	0	8	1	1	0	3	2	2	2	0	0	0	0	3	1	1	0
Citromicrobium sp.	Bacteria	Proteobacteria	I	1	0	3	0	0	0	0	1	7	0	0	0	1	0	1	0	0	0	0	1	3	0	0	0
Clavibacter michiganensis	Bacteria	Actinobacteria	A, B, D	12	7	12	3	0	0	0	0	1	1	1	0	6	5	1	2	0	0	0	0	1	1	1	0
Cloacibacillus porcorum	Bacteria	Synergistetes	C	0	0	2	0	0	0	0	0	2	0	0	0	0	0	2	0	0	0	0	0	1	0	0	0
Cloacibacterium normanense	Bacteria	Bacteroidetes	A, B, C	8	2	8	0	0	0	0	2	0	0	0	0	4	2	2	0	0	0	0	1	0	0	0	0
Cloacimonas acidaminovorans	Bacteria	Cloacimonetes	C	0	0	2	0	0	0	0	0	1	0	0	0	0	0	2	0	0	0	0	0	1	0	0	0
Clostridiaceae bacterium	Bacteria	Firmicutes	Atypical strain	0	1	0	0	0	0	0	0	3	0	0	0	0	1	0	0	0	0	0	0	1	0	0	0
Clostridiales bacterium	Bacteria	Firmicutes	C, D	1	1	7	3	0	0	0	0	2	0	0	0	1	1	2	2	0	0	0	0	1	0	0	0
Clostridioides difficile	Bacteria	Firmicutes	A, D	4	0	5	12	0	0	0	0	4	0	0	0	3	0	1	2	0	0	0	0	1	0	0	0
Clostridium aceticum	Bacteria	Firmicutes	C	1	0	3	0	0	0	0	0	2	0	0	0	1	0	2	0	0	0	0	0	1	0	0	0
Clostridium acetobutylicum	Bacteria	Firmicutes	A, B, D, J, L	27	2	4	9	0	0	0	0	3	3	0	2	9	2	1	2	0	0	0	0	1	2	0	2
Clostridium argentinense	Bacteria	Firmicutes	Atypical strain	1	0	0	1	0	0	0	0	3	0	0	0	1	0	0	1	0	0	0	0	1	0	0	0
Clostridium autoethanogenum	Bacteria	Firmicutes	Atypical strain	1	1	0	0	0	0	0	0	4	1	0	0	1	1	0	0	0	0	0	0	1	1	0	0
Clostridium baratii	Bacteria	Firmicutes	A, B, C, D	5	7	5	12	0	0	1	1	2	2	0	0	3	5	2	2	0	0	1	1	1	1	0	0
Clostridium beijerinckii	Bacteria	Firmicutes	A, B, C, D, K, L	20	8	12	20	0	0	0	0	5	1	3	3	6	4	2	2	0	0	0	0	1	1	3	3
Clostridium bornimense	Bacteria	Firmicutes	A, C, L	9	0	18	2	0	0	0	0	2	0	0	2	6	0	2	1	0	0	0	0	1	0	0	2
Clostridium botulinum	Bacteria	Firmicutes	D	1	0	3	6	0	0	0	0	3	0	0	0	1	0	1	2	0	0	0	0	1	0	0	0
Clostridium bovifaecis	Bacteria	Firmicutes	D	1	0	2	2	0	0	0	0	2	1	0	0	1	0	1	2	0	0	0	0	1	1	0	0
Clostridium butyricum	Bacteria	Firmicutes	A, B, C, D, J	11	9	21	13	0	0	0	0	2	3	0	0	6	5	2	2	0	0	0	0	1	3	0	0
Clostridium carboxidivorans	Bacteria	Firmicutes	C, D	0	0	4	4	0	0	0	0	3	1	0	0	0	0	2	2	0	0	0	0	1	1	0	0
Clostridium cellulovorans	Bacteria	Firmicutes	A, B, C, D, J, L	55	16	7	8	0	0	0	0	2	4	0	3	8	8	2	2	0	0	0	0	1	4	0	3
Clostridium chauvoei	Bacteria	Firmicutes	A, B, C, H	2	5	5	1	0	0	2	3	2	1	0	0	2	3	2	1	0	0	1	2	1	1	0	0
Clostridium cochlearium	Bacteria	Firmicutes	Atypical strain	1	0	0	0	0	0	0	0	2	0	0	0	1	0	0	0	0	0	0	0	1	0	0	0
Clostridium diolis	Bacteria	Firmicutes	A, B, C, D, K	19	5	11	21	0	0	0	0	4	0	2	1	6	4	2	2	0	0	0	0	1	0	2	1
Clostridium drakei	Bacteria	Firmicutes	B, C	0	2	4	2	0	0	0	0	3	0	0	0	0	2	2	1	0	0	0	0	1	0	0	0
Clostridium estertheticum	Bacteria	Firmicutes	A, B, D, J	16	8	5	4	0	0	1	0	1	4	0	1	8	8	1	2	0	0	1	0	1	2	0	1
Clostridium formicaceticum	Bacteria	Firmicutes	C, J	1	0	3	0	0	0	0	0	2	2	0	0	1	0	2	0	0	0	0	0	1	2	0	0
Clostridium isatidis	Bacteria	Firmicutes	C, D	1	0	7	15	0	0	1	0	2	0	0	0	1	0	2	2	0	0	1	0	1	0	0	0
Clostridium kluyveri	Bacteria	Firmicutes	Atypical strain	0	0	4	0	0	0	0	0	4	0	0	0	0	0	1	0	0	0	0	0	1	0	0	0
Clostridium ljungdahlii	Bacteria	Firmicutes	Atypical strain	1	1	0	0	0	0	0	0	4	1	0	0	1	1	0	0	0	0	0	0	1	1	0	0
Clostridium novyi	Bacteria	Firmicutes	C	1	0	2	0	0	0	0	0	2	1	0	0	1	0	2	0	0	0	0	0	1	1	0	0
Clostridium pasteurianum	Bacteria	Firmicutes	A	4	1	10	3	0	0	0	0	4	0	0	0	2	1	1	1	0	0	0	0	1	0	0	0
Clostridium perfringens	Bacteria	Firmicutes	A, B, C, H	6	9	10	1	0	0	3	3	2	0	0	0	3	4	2	1	0	0	1	2	1	0	0	0
Clostridium saccharobutylicum	Bacteria	Firmicutes	A, B, C, D, L	12	3	7	7	0	0	0	0	2	1	0	2	7	3	2	2	0	0	0	0	1	1	0	2
Clostridium saccharoperbutylacetonicum	Bacteria	Firmicutes	A, B, C, D, H, J, L	44	17	15	24	0	0	0	2	2	4	0	6	11	8	2	2	0	0	0	2	1	2	0	5
Clostridium scatologenes	Bacteria	Firmicutes	B, C	1	2	4	3	0	0	0	0	4	0	0	0	1	2	2	1	0	0	0	0	1	0	0	0
Clostridium septicum	Bacteria	Firmicutes	A, B, C, D, H	3	7	4	3	0	0	4	2	2	1	0	0	3	2	2	2	0	0	1	2	1	1	0	0
Clostridium sp.	Bacteria	Firmicutes	A, B, C, D	15	3	6	5	0	0	0	0	3	0	0	1	8	3	2	2	0	0	0	0	1	0	0	1
Clostridium sporogenes	Bacteria	Firmicutes	D	1	0	2	5	0	0	0	0	3	0	0	0	1	0	1	2	0	0	0	0	1	0	0	0
Clostridium taeniosporum	Bacteria	Firmicutes	C, D	0	0	11	3	0	0	0	0	2	0	0	0	0	0	2	2	0	0	0	0	1	0	0	0
Clostridium tetani	Bacteria	Firmicutes	Atypical strain	1	0	0	0	0	0	0	0	2	0	0	0	1	0	0	0	0	0	0	0	1	0	0	0
Clostridium tyrobutyricum	Bacteria	Firmicutes	C	0	0	3	1	0	0	0	0	3	0	0	0	0	0	2	1	0	0	0	0	1	0	0	0
Cnuibacter physcomitrellae	Bacteria	Actinobacteria	A, B, H	8	5	10	3	0	0	0	3	5	1	1	1	3	3	1	1	0	0	0	2	1	1	1	1
Cobetia marina	Bacteria	Proteobacteria	B, I	1	2	5	0	0	0	0	0	5	0	0	0	1	2	1	0	0	0	0	0	2	0	0	0
Cobetia sp.	Bacteria	Proteobacteria	I	1	1	3	0	0	0	0	0	5	0	0	0	1	1	1	0	0	0	0	0	2	0	0	0
Cohaesibacter sp.	Bacteria	Proteobacteria	A, B, C, I, J	8	4	7	1	0	0	1	0	5	2	0	0	4	2	2	1	0	0	1	0	3	2	0	0
Cohnella abietis	Bacteria	Firmicutes	A, B, G, H	25	39	4	7	1	3	7	4	2	1	2	0	7	9	1	1	1	1	2	3	1	1	1	0
Cohnella sp.	Bacteria	Firmicutes	A, B, D, E, G, H, J, K, L	46	55	9	9	4	0	4	7	2	5	5	4	10	11	1	2	2	0	2	3	1	3	2	4
Collimonas arenae	Bacteria	Proteobacteria	A, I	4	0	0	0	0	0	0	1	8	1	0	0	3	0	0	0	0	0	0	1	3	1	0	0
Collimonas fungivorans	Bacteria	Proteobacteria	A, B, I, K, L	4	3	0	0	0	0	0	2	8	1	3	4	3	3	0	0	0	0	0	1	3	1	3	3
Collimonas pratensis	Bacteria	Proteobacteria	A, B, I, K, L	4	5	0	0	0	0	0	2	8	0	3	3	3	5	0	0	0	0	0	1	3	0	3	3
Collinsella aerofaciens	Bacteria	Actinobacteria	B, C, D, J	1	2	6	9	0	0	0	0	1	2	0	0	1	2	2	2	0	0	0	0	1	2	0	0
Colwellia beringensis	Bacteria	Proteobacteria	A, C, I	4	1	11	0	0	0	0	0	6	0	0	0	3	1	2	0	0	0	0	0	2	0	0	0
Colwellia psychrerythraea	Bacteria	Proteobacteria	A, I	16	0	6	1	0	0	2	2	9	0	0	0	6	0	1	1	0	0	1	1	2	0	0	0
Colwellia sp.	Bacteria	Proteobacteria	A, C, I	8	0	7	0	0	1	1	0	7	0	0	0	5	0	2	0	0	1	1	0	2	0	0	0
Comamonas aquatica	Bacteria	Proteobacteria	I	1	0	0	0	0	0	0	0	7	0	0	0	1	0	0	0	0	0	0	0	3	0	0	0
Comamonas kerstersii	Bacteria	Proteobacteria	I	1	0	0	0	0	0	0	0	7	0	0	0	1	0	0	0	0	0	0	0	3	0	0	0
Comamonas serinivorans	Bacteria	Proteobacteria	I	1	0	0	0	0	0	0	0	8	0	0	0	1	0	0	0	0	0	0	0	3	0	0	0
Comamonas sp.	Bacteria	Proteobacteria	I	1	0	0	0	0	0	0	0	8	0	0	0	1	0	0	0	0	0	0	0	3	0	0	0
Comamonas terrigena	Bacteria	Proteobacteria	I	1	0	0	0	0	0	0	0	6	0	0	0	1	0	0	0	0	0	0	0	3	0	0	0
Comamonas testosteroni	Bacteria	Proteobacteria	I	1	0	0	0	0	0	0	0	10	0	0	0	1	0	0	0	0	0	0	0	3	0	0	0
Commensalibacter sp.	Bacteria	Proteobacteria	I	0	0	0	0	0	0	0	0	7	0	0	0	0	0	0	0	0	0	0	0	3	0	0	0
Conexibacter woesei	Bacteria	Actinobacteria	A, B, D	6	6	0	5	1	0	0	0	6	0	4	2	3	5	0	2	1	0	0	0	1	0	1	1
Confluentimicrobium sp.	Bacteria	Proteobacteria	I	1	0	2	0	0	0	0	0	16	0	0	0	1	0	1	0	0	0	0	0	3	0	0	0
Coprococcus catus	Bacteria	Firmicutes	C	1	1	4	0	0	0	0	0	4	0	0	0	1	1	2	0	0	0	0	0	1	0	0	0
Coprococcus sp.	Bacteria	Firmicutes	A, B, C	10	7	11	2	0	0	0	0	0	0	0	0	5	4	2	1	0	0	0	0	0	0	0	0
Coprothermobacter proteolyticus	Bacteria	Coprothermobacterota	Atypical strain	1	0	2	0	0	0	0	0	3	0	0	0	1	0	1	0	0	0	0	0	1	0	0	0
Coraliomargarita akajimensis	Bacteria	Verrucomicrobia	A, B, C, F, J	20	7	4	0	0	21	1	11	0	4	0	0	3	2	2	0	0	3	1	1	0	2	0	0
Corallococcus coralloides	Bacteria	Proteobacteria	A, C, K	14	0	18	2	0	0	0	0	12	1	2	1	6	0	2	1	0	0	0	0	1	1	2	1
Coriobacteriaceae bacterium	Bacteria	Actinobacteria	Atypical strain	0	0	0	0	0	0	0	0	0	0	0	0	0	0	0	0	0	0	0	0	0	0	0	0
Coriobacterium glomerans	Bacteria	Actinobacteria	A, B, C, D, H, J	13	10	5	12	0	0	0	3	1	3	0	0	6	6	2	2	0	0	0	2	1	3	0	0
Corynebacterium ammoniagenes	Bacteria	Actinobacteria	C	1	0	5	0	0	0	0	0	3	0	0	0	1	0	2	0	0	0	0	0	1	0	0	0
Corynebacterium aquilae	Bacteria	Actinobacteria	C	1	0	5	0	0	0	0	0	5	0	0	0	1	0	2	0	0	0	0	0	1	0	0	0
Corynebacterium argentoratense	Bacteria	Actinobacteria	C	1	0	5	0	0	0	0	0	4	0	0	0	1	0	2	0	0	0	0	0	1	0	0	0
Corynebacterium atypicum	Bacteria	Actinobacteria	C	1	0	4	0	0	0	0	0	3	0	0	0	1	0	2	0	0	0	0	0	1	0	0	0
Corynebacterium aurimucosum	Bacteria	Actinobacteria	C	1	0	5	0	0	0	0	0	1	0	0	0	1	0	2	0	0	0	0	0	1	0	0	0
Corynebacterium callunae	Bacteria	Actinobacteria	C	1	0	8	2	0	0	0	0	4	0	0	0	1	0	2	1	0	0	0	0	1	0	0	0
Corynebacterium camporealensis	Bacteria	Actinobacteria	C	1	0	5	0	0	0	0	0	4	0	0	0	1	0	2	0	0	0	0	0	1	0	0	0
Corynebacterium casei	Bacteria	Actinobacteria	C	1	0	5	0	0	0	0	0	3	0	0	0	1	0	2	0	0	0	0	0	1	0	0	0
Corynebacterium choanis	Bacteria	Actinobacteria	C	1	1	10	1	0	0	0	0	3	0	0	0	1	1	2	1	0	0	0	0	1	0	0	0
Corynebacterium crudilactis	Bacteria	Actinobacteria	A, C	3	0	8	2	0	0	0	0	5	0	0	0	2	0	2	1	0	0	0	0	1	0	0	0
Corynebacterium cystitidis	Bacteria	Actinobacteria	A, C	5	0	8	0	0	0	0	0	4	0	0	0	2	0	2	0	0	0	0	0	1	0	0	0
Corynebacterium deserti	Bacteria	Actinobacteria	C	1	0	8	1	0	0	0	0	4	0	0	0	1	0	2	1	0	0	0	0	1	0	0	0
Corynebacterium diphtheriae	Bacteria	Actinobacteria	C	1	0	8	0	0	0	0	0	4	0	0	0	1	0	2	0	0	0	0	0	1	0	0	0
Corynebacterium doosanense	Bacteria	Actinobacteria	C	2	0	8	0	0	0	0	0	3	0	0	0	1	0	2	0	0	0	0	0	1	0	0	0
Corynebacterium efficiens	Bacteria	Actinobacteria	C	2	1	8	0	0	0	0	0	1	0	0	0	1	1	2	0	0	0	0	0	1	0	0	0
Corynebacterium endometrii	Bacteria	Actinobacteria	C	1	0	5	0	0	0	0	0	3	0	0	0	1	0	2	0	0	0	0	0	1	0	0	0
Corynebacterium epidermidicanis	Bacteria	Actinobacteria	C	1	0	8	0	0	0	0	0	3	0	0	0	1	0	2	0	0	0	0	0	1	0	0	0
Corynebacterium falsenii	Bacteria	Actinobacteria	A, C	2	0	5	1	0	0	0	0	3	0	0	0	2	0	2	1	0	0	0	0	1	0	0	0
Corynebacterium flavescens	Bacteria	Actinobacteria	C	1	0	6	0	0	0	0	0	4	0	0	0	1	0	2	0	0	0	0	0	1	0	0	0
Corynebacterium frankenforstense	Bacteria	Actinobacteria	C	2	0	5	0	0	0	0	0	3	0	0	0	1	0	2	0	0	0	0	0	1	0	0	0
Corynebacterium geronticis	Bacteria	Actinobacteria	C	0	0	10	1	0	0	0	0	3	0	0	0	0	0	2	1	0	0	0	0	1	0	0	0
Corynebacterium glaucum	Bacteria	Actinobacteria	C	1	0	8	0	0	0	0	0	4	0	0	0	1	0	2	0	0	0	0	0	1	0	0	0
Corynebacterium glutamicum	Bacteria	Actinobacteria	A, C	3	0	8	1	0	0	0	0	3	0	0	0	2	0	2	1	0	0	0	0	1	0	0	0
Corynebacterium glyciniphilum	Bacteria	Actinobacteria	Atypical strain	2	0	0	1	0	0	0	0	3	0	0	0	1	0	0	1	0	0	0	0	1	0	0	0
Corynebacterium halotolerans	Bacteria	Actinobacteria	C	2	0	8	0	0	0	0	0	3	0	0	0	1	0	2	0	0	0	0	0	1	0	0	0
Corynebacterium humireducens	Bacteria	Actinobacteria	C	1	0	8	0	0	0	0	0	4	0	0	0	1	0	2	0	0	0	0	0	1	0	0	0
Corynebacterium imitans	Bacteria	Actinobacteria	C	1	0	8	0	0	0	0	0	3	0	0	0	1	0	2	0	0	0	0	0	1	0	0	0
Corynebacterium jeikeium	Bacteria	Actinobacteria	A, C	2	0	7	1	0	0	0	0	5	0	0	0	2	0	2	1	0	0	0	0	1	0	0	0
Corynebacterium kroppenstedtii	Bacteria	Actinobacteria	C	1	0	7	2	0	0	0	0	3	0	0	0	1	0	2	1	0	0	0	0	1	0	0	0
Corynebacterium kutscheri	Bacteria	Actinobacteria	C	1	0	7	1	0	0	0	0	3	0	0	0	1	0	2	1	0	0	0	0	1	0	0	0
Corynebacterium lactis	Bacteria	Actinobacteria	C	0	0	8	1	0	0	0	0	7	0	0	0	0	0	2	1	0	0	0	0	1	0	0	0
Corynebacterium marinum	Bacteria	Actinobacteria	C	2	1	8	1	0	0	0	0	3	0	0	0	1	1	2	1	0	0	0	0	1	0	0	0
Corynebacterium maris	Bacteria	Actinobacteria	C	3	0	8	0	0	0	0	0	3	0	0	0	1	0	2	0	0	0	0	0	1	0	0	0
Corynebacterium matruchotii	Bacteria	Actinobacteria	C	1	0	8	1	0	0	0	0	5	0	0	0	1	0	2	1	0	0	0	0	1	0	0	0
Corynebacterium minutissimum	Bacteria	Actinobacteria	C	1	0	5	0	0	0	0	0	3	0	0	0	1	0	2	0	0	0	0	0	1	0	0	0
Corynebacterium mustelae	Bacteria	Actinobacteria	C	1	0	7	1	0	0	0	1	6	0	0	0	1	0	2	1	0	0	0	1	1	0	0	0
Corynebacterium mycetoides	Bacteria	Actinobacteria	C	1	0	8	0	0	0	0	0	2	0	0	0	1	0	2	0	0	0	0	0	1	0	0	0
Corynebacterium pelargi	Bacteria	Actinobacteria	C	0	0	10	2	0	0	0	0	3	0	0	0	0	0	2	1	0	0	0	0	1	0	0	0
Corynebacterium phocae	Bacteria	Actinobacteria	C	1	0	6	0	0	0	0	0	3	0	0	0	1	0	2	0	0	0	0	0	1	0	0	0
Corynebacterium provencense	Bacteria	Actinobacteria	Atypical strain	2	0	2	0	0	0	0	0	3	0	0	0	1	0	1	0	0	0	0	0	1	0	0	0
Corynebacterium pseudopelargi	Bacteria	Actinobacteria	C	0	0	10	1	0	0	0	0	3	0	0	0	0	0	2	1	0	0	0	0	1	0	0	0
Corynebacterium pseudotuberculosis	Bacteria	Actinobacteria	C	1	0	6	0	0	0	0	0	3	0	0	0	1	0	2	0	0	0	0	0	1	0	0	0
Corynebacterium renale	Bacteria	Actinobacteria	Atypical strain	2	1	0	0	0	0	0	0	3	0	0	0	1	1	0	0	0	0	0	0	1	0	0	0
Corynebacterium resistens	Bacteria	Actinobacteria	C	1	0	6	1	0	0	0	0	4	0	0	0	1	0	2	1	0	0	0	0	1	0	0	0
Corynebacterium riegelii	Bacteria	Actinobacteria	C	1	0	8	0	0	0	0	0	3	0	0	0	1	0	2	0	0	0	0	0	1	0	0	0
Corynebacterium segmentosum	Bacteria	Actinobacteria	Atypical strain	1	0	1	0	0	0	0	0	4	0	0	0	1	0	1	0	0	0	0	0	1	0	0	0
Corynebacterium simulans	Bacteria	Actinobacteria	C	1	0	5	0	0	0	0	0	4	0	0	0	1	0	2	0	0	0	0	0	1	0	0	0
Corynebacterium singulare	Bacteria	Actinobacteria	C	1	0	6	0	0	0	0	0	3	0	0	0	1	0	2	0	0	0	0	0	1	0	0	0
Corynebacterium sp.	Bacteria	Actinobacteria	C	1	0	8	0	0	0	0	0	3	0	0	0	1	0	2	0	0	0	0	0	1	0	0	0
Corynebacterium sphenisci	Bacteria	Actinobacteria	C	0	0	7	1	0	0	0	0	3	0	0	0	0	0	2	1	0	0	0	0	1	0	0	0
Corynebacterium stationis	Bacteria	Actinobacteria	C	1	0	5	0	0	0	0	0	4	0	0	0	1	0	2	0	0	0	0	0	1	0	0	0
Corynebacterium striatum	Bacteria	Actinobacteria	C	1	0	6	0	0	0	0	0	4	0	0	0	1	0	2	0	0	0	0	0	1	0	0	0
Corynebacterium terpenotabidum	Bacteria	Actinobacteria	Atypical strain	2	0	3	0	0	0	0	0	3	0	0	0	1	0	1	0	0	0	0	0	1	0	0	0
Corynebacterium testudinoris	Bacteria	Actinobacteria	C	1	0	9	2	0	0	0	0	3	0	0	0	1	0	2	1	0	0	0	0	1	0	0	0
Corynebacterium timonense	Bacteria	Actinobacteria	C	1	0	8	1	0	0	0	0	3	0	0	0	1	0	2	1	0	0	0	0	1	0	0	0
Corynebacterium ulcerans	Bacteria	Actinobacteria	C	1	0	7	0	0	0	0	0	3	0	0	0	1	0	2	0	0	0	0	0	1	0	0	0
Corynebacterium urealyticum	Bacteria	Actinobacteria	Atypical strain	1	0	0	1	0	0	0	0	3	0	0	0	1	0	0	1	0	0	0	0	1	0	0	0
Corynebacterium ureicelerivorans	Bacteria	Actinobacteria	C	1	0	5	0	0	0	0	0	2	0	0	0	1	0	2	0	0	0	0	0	1	0	0	0
Corynebacterium uterequi	Bacteria	Actinobacteria	C	3	1	10	0	0	0	0	0	3	0	0	0	1	1	2	0	0	0	0	0	1	0	0	0
Corynebacterium variabile	Bacteria	Actinobacteria	Atypical strain	2	0	3	0	0	0	0	0	3	0	1	0	1	0	1	0	0	0	0	0	1	0	1	0
Corynebacterium vitaeruminis	Bacteria	Actinobacteria	C	1	0	7	1	0	0	0	0	5	0	0	0	1	0	2	1	0	0	0	0	1	0	0	0
Corynebacterium xerosis	Bacteria	Actinobacteria	C	0	0	8	1	0	0	0	0	3	0	0	0	0	0	2	1	0	0	0	0	1	0	0	0
Coxiella burnetii	Bacteria	Proteobacteria	I	1	0	0	0	0	0	0	0	5	0	0	0	1	0	0	0	0	0	0	0	3	0	0	0
Coxiella endosymbiont	Bacteria	Proteobacteria	Atypical strain	0	0	0	0	0	0	0	0	1	0	0	0	0	0	0	0	0	0	0	0	1	0	0	0
Coxiella-like endosymbiont	Bacteria	Proteobacteria	I	0	0	0	0	0	0	0	0	2	0	0	0	0	0	0	0	0	0	0	0	2	0	0	0
Crassaminicella sp.	Bacteria	Firmicutes	C	1	0	3	1	0	0	0	0	1	0	0	0	1	0	2	1	0	0	0	0	1	0	0	0
Crateriforma conspicua	Bacteria	Planctomycetes	A, B, F, H	20	21	7	0	2	12	0	12	0	1	0	1	6	6	1	0	1	4	0	2	0	1	0	1
Crenobacter cavernae	Bacteria	Proteobacteria	I	1	0	0	0	0	0	0	0	6	0	0	0	1	0	0	0	0	0	0	0	3	0	0	0
Crinalium epipsammum	Bacteria	Cyanobacteria	A, C	4	1	13	0	0	0	0	0	2	0	0	0	3	1	2	0	0	0	0	0	1	0	0	0
Croceibacter atlanticus	Bacteria	Bacteroidetes	Atypical strain	1	0	5	0	0	0	0	1	2	0	0	0	1	0	1	0	0	0	0	1	1	0	0	0
Croceicoccus marinus	Bacteria	Proteobacteria	A, B, C, E, I	25	6	8	0	2	0	0	1	6	0	0	1	7	5	2	0	2	0	0	1	3	0	0	1
Croceicoccus naphthovorans	Bacteria	Proteobacteria	A, I	3	0	3	0	0	0	0	0	9	0	0	0	2	0	1	0	0	0	0	0	3	0	0	0
Crocosphaera subtropica	Bacteria	Cyanobacteria	C, I	1	0	16	0	0	0	0	0	2	1	0	0	1	0	2	0	0	0	0	0	2	1	0	0
Cronobacter condimenti	Bacteria	Proteobacteria	A, B, C, D, I, J	9	6	13	9	0	0	1	0	7	4	0	0	4	5	2	2	0	0	1	0	3	3	0	0
Cronobacter dublinensis	Bacteria	Proteobacteria	A, B, C, D, I, J	7	5	13	10	0	0	1	0	7	3	0	0	4	4	2	2	0	0	1	0	3	3	0	0
Cronobacter malonaticus	Bacteria	Proteobacteria	A, B, C, D, I	7	5	13	10	0	0	1	0	7	1	0	0	4	4	2	2	0	0	1	0	3	1	0	0
Cronobacter muytjensii	Bacteria	Proteobacteria	A, B, C, D, I, J	9	6	10	9	0	0	1	0	7	3	0	0	5	5	2	2	0	0	1	0	3	3	0	0
Cronobacter sakazakii	Bacteria	Proteobacteria	A, B, C, D, I	8	7	13	9	0	0	1	0	7	1	0	0	4	5	2	2	0	0	1	0	3	1	0	0
Cronobacter sp.	Bacteria	Proteobacteria	A, B, C, D, I, J	9	6	13	10	0	0	1	0	8	3	0	0	5	5	2	2	0	0	1	0	3	3	0	0
Cronobacter turicensis	Bacteria	Proteobacteria	A, B, C, D, I, J	8	5	13	9	0	0	1	0	7	4	0	0	4	4	2	2	0	0	1	0	3	3	0	0
Cronobacter universalis	Bacteria	Proteobacteria	A, B, C, D, I, J	8	5	13	8	0	0	1	0	7	3	0	0	4	4	2	2	0	0	1	0	3	3	0	0
Cryobacterium arcticum	Bacteria	Actinobacteria	A, B	15	14	12	5	0	0	0	0	4	0	1	1	7	5	1	1	0	0	0	0	1	0	1	1
Cryobacterium sp.	Bacteria	Actinobacteria	A, B	9	9	12	7	0	0	0	0	2	0	1	1	4	6	1	1	0	0	0	0	1	0	1	1
Cryptobacterium curtum	Bacteria	Actinobacteria	Atypical strain	0	0	0	0	0	0	0	0	0	0	0	0	0	0	0	0	0	0	0	0	0	0	0	0
Cuniculiplasma divulgatum	Archaea	Euryarchaeota	A	5	1	7	3	0	0	0	0	0	0	0	1	3	1	1	1	0	0	0	0	0	0	0	1
Cupriavidus basilensis	Bacteria	Proteobacteria	I	3	1	0	0	0	0	0	0	9	0	1	0	1	1	0	0	0	0	0	0	3	0	1	0
Cupriavidus gilardii	Bacteria	Proteobacteria	C, I	2	1	10	0	0	0	0	0	6	0	0	0	1	1	2	0	0	0	0	0	3	0	0	0
Cupriavidus malaysiensis	Bacteria	Proteobacteria	C, I	3	1	7	0	0	0	0	0	11	0	0	0	1	1	2	0	0	0	0	0	3	0	0	0
Cupriavidus metallidurans	Bacteria	Proteobacteria	I	2	1	0	0	0	0	0	0	12	0	1	0	1	1	0	0	0	0	0	0	3	0	1	0
Cupriavidus nantongensis	Bacteria	Proteobacteria	C, I	2	0	18	0	0	0	0	0	28	0	2	0	1	0	2	0	0	0	0	0	3	0	1	0
Cupriavidus necator	Bacteria	Proteobacteria	C, I	1	1	7	0	0	0	0	0	11	0	1	0	1	1	2	0	0	0	0	0	3	0	1	0
Cupriavidus oxalaticus	Bacteria	Proteobacteria	C, I	1	1	8	0	0	0	0	0	11	1	0	0	1	1	2	0	0	0	0	0	3	1	0	0
Cupriavidus pauculus	Bacteria	Proteobacteria	C, I	2	1	8	0	0	0	0	0	12	0	1	0	1	1	2	0	0	0	0	0	3	0	1	0
Cupriavidus pinatubonensis	Bacteria	Proteobacteria	C, I	1	2	7	0	0	0	0	0	9	1	0	0	1	1	2	0	0	0	0	0	3	1	0	0
Cupriavidus sp.	Bacteria	Proteobacteria	C, I	3	1	7	0	0	0	0	0	15	0	0	0	1	1	2	0	0	0	0	0	3	0	0	0
Cupriavidus taiwanensis	Bacteria	Proteobacteria	C, I	1	0	7	0	0	0	0	0	10	0	1	1	1	0	2	0	0	0	0	0	3	0	1	1
Curtobacterium flaccumfaciens	Bacteria	Actinobacteria	A, B, K, L	13	13	11	2	0	0	2	2	3	1	2	4	7	6	1	1	0	0	1	1	1	1	2	3
Curtobacterium sp.	Bacteria	Actinobacteria	A, B, D, H, K, L	10	10	11	3	0	0	1	2	4	0	2	3	6	6	1	2	0	0	1	2	1	0	2	2
Curvibacter putative	Bacteria	Proteobacteria	B, I	1	2	4	1	0	0	0	0	7	0	0	0	1	2	1	1	0	0	0	0	3	0	0	0
Curvibacter sp.	Bacteria	Proteobacteria	A, B, I	2	2	4	1	0	0	0	0	9	0	0	0	2	2	1	1	0	0	0	0	3	0	0	0
Cutibacterium acnes	Bacteria	Actinobacteria	A, B, C, D, H	7	5	9	2	0	0	2	2	0	0	0	0	4	3	2	2	0	0	1	2	0	0	0	0
Cutibacterium avidum	Bacteria	Actinobacteria	A, B, C	9	4	12	1	0	0	1	1	0	0	0	0	5	2	2	1	0	0	1	1	0	0	0	0
Cutibacterium granulosum	Bacteria	Actinobacteria	C	0	0	8	0	0	0	0	0	0	0	0	0	0	0	2	0	0	0	0	0	0	0	0	0
Cyanobacterium aponinum	Bacteria	Cyanobacteria	A, C, I	2	0	7	0	0	0	0	0	2	0	0	0	2	0	2	0	0	0	0	0	2	0	0	0
cyanobacterium endosymbiont	Bacteria	Cyanobacteria	C	1	0	5	0	0	0	0	0	1	0	0	0	1	0	2	0	0	0	0	0	1	0	0	0
Cyanobacterium sp.	Bacteria	Cyanobacteria	C, I	1	0	5	0	0	0	0	0	2	0	0	0	1	0	2	0	0	0	0	0	2	0	0	0
Cyanobacterium stanieri	Bacteria	Cyanobacteria	C, I	1	0	5	0	0	0	0	0	2	0	0	0	1	0	2	0	0	0	0	0	2	0	0	0
Cyanobium gracile	Bacteria	Cyanobacteria	A, C	4	0	8	0	0	0	0	0	2	0	0	0	3	0	2	0	0	0	0	0	1	0	0	0
Cyanobium sp.	Bacteria	Cyanobacteria	C	2	0	5	0	0	0	0	0	2	0	0	0	1	0	2	0	0	0	0	0	1	0	0	0
Cyanothece sp.	Bacteria	Cyanobacteria	A, C, I	3	1	5	1	0	0	0	0	2	0	0	0	3	1	2	1	0	0	0	0	2	0	0	0
Cyclobacterium amurskyense	Bacteria	Bacteroidetes	A, B, E, G, H	9	10	3	0	3	2	8	7	4	1	0	0	5	6	1	0	3	1	2	3	1	1	0	0
Cyclobacterium marinum	Bacteria	Bacteroidetes	A, B, E, G, H	7	10	2	0	2	3	6	6	4	1	0	0	5	6	1	0	2	1	2	3	1	1	0	0
Cycloclasticus sp.	Bacteria	Proteobacteria	I	1	0	0	0	0	0	0	0	6	0	0	0	1	0	0	0	0	0	0	0	2	0	0	0
Cycloclasticus zancles	Bacteria	Proteobacteria	I	1	0	0	0	0	0	0	0	7	0	0	0	1	0	0	0	0	0	0	0	2	0	0	0
Cyclonatronum proteinivorum	Bacteria	Balneolaeota	A, C	6	0	14	0	0	0	0	1	4	0	0	0	3	0	2	0	0	0	0	1	1	0	0	0
Cylindrospermum sp.	Bacteria	Cyanobacteria	A, C, I	3	1	8	0	0	0	0	1	3	0	1	0	3	1	2	0	0	0	0	1	2	0	1	0
Cylindrospermum stagnale	Bacteria	Cyanobacteria	A, C, I	2	1	9	0	0	0	0	1	3	0	0	0	2	1	2	0	0	0	0	1	2	0	0	0
Cystobacter fuscus	Bacteria	Proteobacteria	A, B, C, H, K, L	53	6	22	4	3	0	1	9	14	1	12	9	9	2	2	1	1	0	1	2	1	1	4	6
Cytomitobacter indipagum	Bacteria	Proteobacteria	Atypical strain	0	0	0	0	0	0	0	0	0	0	0	0	0	0	0	0	0	0	0	0	0	0	0	0
Cytomitobacter primus	Bacteria	Proteobacteria	Atypical strain	0	0	0	0	0	0	0	0	0	0	0	0	0	0	0	0	0	0	0	0	0	0	0	0
Cytophaga hutchinsonii	Bacteria	Bacteroidetes	A, C, L	27	0	5	1	0	0	0	0	4	0	0	2	8	0	2	1	0	0	0	0	1	0	0	2
Cytophagales bacterium	Bacteria	Bacteroidetes	A, B, G, H, J	18	15	6	0	1	4	8	6	3	10	0	0	7	6	1	0	1	1	2	2	1	3	0	0
Dactylococcopsis salina	Bacteria	Cyanobacteria	C, I	1	0	9	0	0	0	0	0	2	0	0	0	1	0	2	0	0	0	0	0	2	0	0	0
Dechloromonas aromatica	Bacteria	Proteobacteria	I	1	0	1	0	0	0	0	0	11	0	1	0	1	0	1	0	0	0	0	0	3	0	1	0
Dechloromonas sp.	Bacteria	Proteobacteria	I	2	0	0	0	0	0	0	0	11	0	0	0	1	0	0	0	0	0	0	0	3	0	0	0
Deefgea sp.	Bacteria	Proteobacteria	A, I	4	0	4	0	0	0	2	0	8	0	0	0	3	0	1	0	0	0	1	0	3	0	0	0
Deferribacter desulfuricans	Bacteria	Deferribacteres	I	0	0	1	0	0	0	0	0	4	0	0	0	0	0	1	0	0	0	0	0	2	0	0	0
Defluviimonas alba	Bacteria	Proteobacteria	I, J	1	0	7	1	0	0	0	0	17	2	0	0	1	0	1	1	0	0	0	0	3	2	0	0
Defluviitoga tunisiensis	Bacteria	Thermotogae	A, B, D	12	6	14	4	0	0	1	0	2	0	0	0	7	6	1	2	0	0	1	0	1	0	0	0
Dehalobacter restrictus	Bacteria	Firmicutes	Atypical strain	0	0	0	0	0	0	0	0	2	0	0	0	0	0	0	0	0	0	0	0	1	0	0	0
Dehalobacter sp.	Bacteria	Firmicutes	Atypical strain	0	0	0	0	0	0	0	0	2	0	0	0	0	0	0	0	0	0	0	0	1	0	0	0
Dehalococcoides mccartyi	Bacteria	Chloroflexi	Atypical strain	0	0	0	0	0	0	0	0	0	0	0	0	0	0	0	0	0	0	0	0	0	0	0	0
Dehalococcoides sp.	Bacteria	Chloroflexi	Atypical strain	0	0	0	0	0	0	0	0	0	0	0	0	0	0	0	0	0	0	0	0	0	0	0	0
Dehalogenimonas formicexedens	Bacteria	Chloroflexi	C	0	0	2	0	0	0	0	0	0	0	0	0	0	0	2	0	0	0	0	0	0	0	0	0
Dehalogenimonas lykanthroporepellens	Bacteria	Chloroflexi	Atypical strain	0	0	1	0	0	0	0	0	0	0	0	0	0	0	1	0	0	0	0	0	0	0	0	0
Dehalogenimonas sp.	Bacteria	Chloroflexi	Atypical strain	0	0	0	0	0	0	0	0	0	0	0	0	0	0	0	0	0	0	0	0	0	0	0	0
Deianiraea vastatrix	Bacteria	Proteobacteria	I	1	0	0	0	0	0	0	0	3	0	0	0	1	0	0	0	0	0	0	0	3	0	0	0
Deinococcus actinosclerus	Bacteria	Deinococcus-Thermus	A, B, C	6	3	14	2	0	0	1	1	0	0	0	0	4	2	2	1	0	0	1	1	0	0	0	0
Deinococcus deserti	Bacteria	Deinococcus-Thermus	A, C	7	3	16	1	0	0	1	0	0	0	1	1	3	1	2	1	0	0	1	0	0	0	1	1
Deinococcus ficus	Bacteria	Deinococcus-Thermus	A, B, C	6	4	15	1	0	0	1	0	1	0	1	0	3	3	2	1	0	0	1	0	1	0	1	0
Deinococcus geothermalis	Bacteria	Deinococcus-Thermus	A, B, C	5	5	13	1	0	0	1	0	1	0	0	0	3	4	2	1	0	0	1	0	1	0	0	0
Deinococcus gobiensis	Bacteria	Deinococcus-Thermus	A, B, C, D	9	6	14	2	0	0	1	1	0	0	1	1	3	4	2	2	0	0	1	1	0	0	1	1
Deinococcus grandis	Bacteria	Deinococcus-Thermus	A, B, C	22	6	28	4	0	0	2	0	0	0	2	0	6	2	2	1	0	0	1	0	0	0	1	0
Deinococcus irradiatisoli	Bacteria	Deinococcus-Thermus	A, C, D	6	2	13	3	0	0	1	0	0	0	0	0	4	1	2	2	0	0	1	0	0	0	0	0
Deinococcus maricopensis	Bacteria	Deinococcus-Thermus	A, C	15	2	14	1	0	0	0	0	0	0	0	0	6	1	2	1	0	0	0	0	0	0	0	0
Deinococcus metallilatus	Bacteria	Deinococcus-Thermus	A, B, C	3	4	12	0	0	0	1	1	1	0	0	0	2	3	2	0	0	0	1	1	1	0	0	0
Deinococcus peraridilitoris	Bacteria	Deinococcus-Thermus	A, B, C, D	15	10	16	4	0	0	0	0	0	0	1	1	5	4	2	2	0	0	0	0	0	0	1	1
Deinococcus proteolyticus	Bacteria	Deinococcus-Thermus	C	1	0	5	1	0	0	0	0	3	0	0	0	1	0	2	1	0	0	0	0	1	0	0	0
Deinococcus puniceus	Bacteria	Deinococcus-Thermus	A, C	3	0	13	1	0	0	1	0	0	0	0	0	3	0	2	1	0	0	1	0	0	0	0	0
Deinococcus radiodurans	Bacteria	Deinococcus-Thermus	C	1	0	11	0	0	0	0	0	0	0	1	0	1	0	2	0	0	0	0	0	0	0	1	0
Deinococcus soli	Bacteria	Deinococcus-Thermus	A, B, C	10	2	14	2	0	0	1	0	0	0	0	0	5	2	2	1	0	0	1	0	0	0	0	0
Deinococcus sp.	Bacteria	Deinococcus-Thermus	A, B, C, D, K	10	3	12	3	0	0	1	2	0	0	3	1	7	3	2	2	0	0	1	1	0	0	2	1
Deinococcus swuensis	Bacteria	Deinococcus-Thermus	A, B, C, D	5	2	11	2	0	0	1	0	0	0	2	0	2	2	2	2	0	0	1	0	0	0	1	0
Deinococcus wulumuqiensis	Bacteria	Deinococcus-Thermus	C	1	0	13	0	0	0	1	0	1	0	1	0	1	0	2	0	0	0	1	0	1	0	1	0
Delftia acidovorans	Bacteria	Proteobacteria	I	1	0	0	0	0	0	0	0	9	0	0	0	1	0	0	0	0	0	0	0	3	0	0	0
Delftia sp.	Bacteria	Proteobacteria	I	1	0	0	0	0	0	0	0	9	0	0	0	1	0	0	0	0	0	0	0	3	0	0	0
Delftia tsuruhatensis	Bacteria	Proteobacteria	I	1	0	0	0	0	0	0	0	9	0	0	0	1	0	0	0	0	0	0	0	3	0	0	0
Denitratisoma sp.	Bacteria	Proteobacteria	I	1	0	1	0	0	0	0	0	8	0	0	0	1	0	1	0	0	0	0	0	3	0	0	0
Denitrobacterium detoxificans	Bacteria	Actinobacteria	Atypical strain	0	0	0	0	0	0	0	0	0	0	0	0	0	0	0	0	0	0	0	0	0	0	0	0
Denitrovibrio acetiphilus	Bacteria	Deferribacteres	I	0	0	0	0	0	0	0	0	5	0	1	0	0	0	0	0	0	0	0	0	2	0	1	0
Dependentiae bacterium	Bacteria	Dependentiae	Atypical strain	0	0	0	1	0	0	0	0	0	0	0	0	0	0	0	1	0	0	0	0	0	0	0	0
Dermabacter jinjuensis	Bacteria	Actinobacteria	A, B	4	2	10	1	0	0	2	1	0	0	0	0	3	2	1	1	0	0	1	1	0	0	0	0
Dermabacter vaginalis	Bacteria	Actinobacteria	A, B	5	2	12	1	0	0	3	1	0	0	0	0	3	2	1	1	0	0	1	1	0	0	0	0
Dermacoccus abyssi	Bacteria	Actinobacteria	C	1	0	10	0	0	0	0	0	7	0	0	0	1	0	2	0	0	0	0	0	1	0	0	0
Dermacoccus nishinomiyaensis	Bacteria	Actinobacteria	C	1	0	8	0	0	0	0	0	1	0	0	0	1	0	2	0	0	0	0	0	1	0	0	0
Dermatophilus congolensis	Bacteria	Actinobacteria	A, C	2	0	10	0	0	0	0	0	3	0	0	0	2	0	2	0	0	0	0	0	1	0	0	0
Desulfallas gibsoniae	Bacteria	Firmicutes	C	0	0	3	0	0	0	0	0	2	0	0	0	0	0	2	0	0	0	0	0	1	0	0	0
Desulfarculus baarsii	Bacteria	Proteobacteria	I	1	0	1	0	0	0	0	0	7	0	0	0	1	0	1	0	0	0	0	0	2	0	0	0
Desulfatibacillum alkenivorans	Bacteria	Proteobacteria	I	1	0	3	0	0	0	0	0	8	0	0	0	1	0	1	0	0	0	0	0	3	0	0	0
Desulfitobacterium dehalogenans	Bacteria	Firmicutes	A, C	2	0	3	0	0	0	0	0	2	0	0	0	2	0	2	0	0	0	0	0	1	0	0	0
Desulfitobacterium dichloroeliminans	Bacteria	Firmicutes	C	1	0	3	0	0	0	0	0	2	0	0	0	1	0	2	0	0	0	0	0	1	0	0	0
Desulfitobacterium hafniense	Bacteria	Firmicutes	A, B, C	9	4	7	1	0	0	0	0	3	0	0	0	6	4	2	1	0	0	0	0	1	0	0	0
Desulfitobacterium metallireducens	Bacteria	Firmicutes	C	0	0	3	0	0	0	0	0	3	0	0	0	0	0	2	0	0	0	0	0	1	0	0	0
Desulfobacca acetoxidans	Bacteria	Proteobacteria	A, C, I	2	0	6	0	0	0	0	0	10	0	0	0	2	0	2	0	0	0	0	0	2	0	0	0
Desulfobacter hydrogenophilus	Bacteria	Proteobacteria	I	1	0	5	0	0	0	0	0	7	0	0	0	1	0	1	0	0	0	0	0	2	0	0	0
Desulfobacterium autotrophicum	Bacteria	Proteobacteria	I	1	0	3	0	0	0	0	0	6	0	0	0	1	0	1	0	0	0	0	0	3	0	0	0
Desulfobacula toluolica	Bacteria	Proteobacteria	I	1	0	2	0	0	0	0	0	8	0	0	0	1	0	1	0	0	0	0	0	3	0	0	0
Desulfobulbus oralis	Bacteria	Proteobacteria	C	1	0	3	0	0	0	0	0	5	0	0	0	1	0	2	0	0	0	0	0	1	0	0	0
Desulfobulbus propionicus	Bacteria	Proteobacteria	A, C, I	2	0	3	1	0	0	0	0	8	0	0	0	2	0	2	1	0	0	0	0	3	0	0	0
Desulfocapsa sulfexigens	Bacteria	Proteobacteria	C, I	1	0	4	0	0	0	0	0	8	0	0	0	1	0	2	0	0	0	0	0	3	0	0	0
Desulfococcus multivorans	Bacteria	Proteobacteria	I	1	0	4	0	0	0	0	0	8	0	0	0	1	0	1	0	0	0	0	0	3	0	0	0
Desulfococcus oleovorans	Bacteria	Proteobacteria	A, I	2	0	4	0	0	0	0	0	6	0	0	0	2	0	1	0	0	0	0	0	2	0	0	0
Desulfocurvibacter africanus	Bacteria	Proteobacteria	C, I	1	0	8	0	0	0	0	0	5	0	0	0	1	0	2	0	0	0	0	0	3	0	0	0
Desulfofarcimen acetoxidans	Bacteria	Firmicutes	Atypical strain	0	0	1	0	0	0	0	0	3	0	0	0	0	0	1	0	0	0	0	0	1	0	0	0
Desulfofervidus auxilii	Bacteria	Proteobacteria	C, I	0	0	3	0	0	0	0	0	5	0	0	0	0	0	2	0	0	0	0	0	2	0	0	0
Desulfofundulus kuznetsovii	Bacteria	Firmicutes	Atypical strain	0	0	2	0	0	0	0	0	4	0	0	0	0	0	1	0	0	0	0	0	1	0	0	0
Desulfoglaeba alkanexedens	Bacteria	Proteobacteria	C, I	1	0	8	0	0	0	0	0	5	0	0	0	1	0	2	0	0	0	0	0	3	0	0	0
Desulfohalobium retbaense	Bacteria	Proteobacteria	C, I	1	0	7	0	0	0	0	0	6	0	0	0	1	0	2	0	0	0	0	0	3	0	0	0
Desulfomicrobium baculatum	Bacteria	Proteobacteria	C, I	1	0	3	0	0	0	0	0	5	0	0	0	1	0	2	0	0	0	0	0	2	0	0	0
Desulfomicrobium orale	Bacteria	Proteobacteria	C, I	0	0	3	0	0	0	0	0	4	0	0	0	0	0	2	0	0	0	0	0	2	0	0	0
Desulfomonile tiedjei	Bacteria	Proteobacteria	C	2	0	5	0	0	0	0	0	6	0	0	0	1	0	2	0	0	0	0	0	1	0	0	0
Desulfonatronum thiodismutans	Bacteria	Proteobacteria	C	0	0	5	0	0	0	0	0	3	0	0	0	0	0	2	0	0	0	0	0	1	0	0	0
Desulforudis audaxviator	Bacteria	Firmicutes	C	1	0	4	0	0	0	0	0	2	0	0	0	1	0	2	0	0	0	0	0	1	0	0	0
Desulfosarcina alkanivorans	Bacteria	Proteobacteria	I	1	0	4	0	0	0	0	0	10	0	0	0	1	0	1	0	0	0	0	0	3	0	0	0
Desulfosarcina ovata	Bacteria	Proteobacteria	A, I	2	0	5	0	0	0	0	0	13	0	0	0	2	0	1	0	0	0	0	0	3	0	0	0
Desulfosarcina widdelii	Bacteria	Proteobacteria	I	1	0	4	0	0	0	0	0	11	0	0	0	1	0	1	0	0	0	0	0	3	0	0	0
Desulfosporosinus acidiphilus	Bacteria	Firmicutes	C	0	0	4	0	0	0	0	0	2	0	0	0	0	0	2	0	0	0	0	0	1	0	0	0
Desulfosporosinus meridiei	Bacteria	Firmicutes	Atypical strain	1	0	0	0	0	0	0	0	2	0	0	0	1	0	0	0	0	0	0	0	1	0	0	0
Desulfosporosinus orientis	Bacteria	Firmicutes	C	0	0	3	0	0	0	0	0	2	0	0	0	0	0	2	0	0	0	0	0	1	0	0	0
Desulfotalea psychrophila	Bacteria	Proteobacteria	I	1	0	0	1	0	0	0	0	8	0	0	0	1	0	0	1	0	0	0	0	2	0	0	0
Desulfotomaculum ferrireducens	Bacteria	Firmicutes	C	0	0	3	0	0	0	0	0	2	0	0	0	0	0	2	0	0	0	0	0	1	0	0	0
Desulfotomaculum nigrificans	Bacteria	Firmicutes	C	0	0	3	0	0	0	0	0	2	0	0	0	0	0	2	0	0	0	0	0	1	0	0	0
Desulfotomaculum reducens	Bacteria	Firmicutes	C	0	0	3	0	0	0	0	0	4	0	0	0	0	0	2	0	0	0	0	0	1	0	0	0
Desulfotomaculum ruminis	Bacteria	Firmicutes	C	0	0	3	0	0	0	0	0	4	0	0	0	0	0	2	0	0	0	0	0	1	0	0	0
Desulfovibrio alaskensis	Bacteria	Proteobacteria	C, I	1	0	5	0	0	0	0	0	6	0	0	0	1	0	2	0	0	0	0	0	3	0	0	0
Desulfovibrio carbinolicus	Bacteria	Proteobacteria	A, C, I	2	1	5	0	0	0	0	0	11	0	0	0	2	1	2	0	0	0	0	0	3	0	0	0
Desulfovibrio desulfuricans	Bacteria	Proteobacteria	I	1	0	1	0	0	0	0	0	5	0	0	0	1	0	1	0	0	0	0	0	3	0	0	0
Desulfovibrio fairfieldensis	Bacteria	Proteobacteria	I	1	0	2	0	0	0	0	0	7	0	0	0	1	0	1	0	0	0	0	0	3	0	0	0
Desulfovibrio gigas	Bacteria	Proteobacteria	C, I	1	0	3	0	0	0	0	0	7	0	0	0	1	0	2	0	0	0	0	0	3	0	0	0
Desulfovibrio hydrothermalis	Bacteria	Proteobacteria	C, I	1	0	3	0	0	0	0	0	6	0	0	0	1	0	2	0	0	0	0	0	3	0	0	0
Desulfovibrio magneticus	Bacteria	Proteobacteria	A, C, I	2	1	3	0	0	0	0	0	8	0	0	0	2	1	2	0	0	0	0	0	3	0	0	0
Desulfovibrio marinus	Bacteria	Proteobacteria	C, I	1	0	11	0	0	0	0	0	10	0	0	0	1	0	2	0	0	0	0	0	3	0	0	0
Desulfovibrio salexigens	Bacteria	Proteobacteria	C, I	1	0	3	0	0	0	0	0	6	0	0	0	1	0	2	0	0	0	0	0	3	0	0	0
Desulfovibrio sp.	Bacteria	Proteobacteria	I	0	0	2	0	0	0	0	0	5	0	0	0	0	0	1	0	0	0	0	0	3	0	0	0
Desulfovibrio trichonymphae	Bacteria	Proteobacteria	Atypical strain	0	0	1	0	0	0	0	0	1	0	0	0	0	0	1	0	0	0	0	0	1	0	0	0
Desulfovibrio vulgaris	Bacteria	Proteobacteria	C, I	1	0	3	0	0	0	0	0	10	0	0	0	1	0	2	0	0	0	0	0	3	0	0	0
Desulfurella acetivorans	Bacteria	Proteobacteria	Atypical strain	0	0	0	1	0	0	0	0	2	0	0	0	0	0	0	1	0	0	0	0	1	0	0	0
Desulfurispirillum indicum	Bacteria	Chrysiogenetes	I	1	0	0	0	0	0	0	0	6	0	0	0	1	0	0	0	0	0	0	0	3	0	0	0
Desulfurivibrio alkaliphilus	Bacteria	Proteobacteria	A, C, I	2	0	7	0	0	0	0	0	6	0	0	0	2	0	2	0	0	0	0	0	3	0	0	0
Desulfurobacterium thermolithotrophum	Bacteria	Aquificae	Atypical strain	0	0	0	0	0	0	0	0	3	0	0	0	0	0	0	0	0	0	0	0	1	0	0	0
Desulfurococcus amylolyticus	Archaea	Crenarchaeota	B	0	3	1	1	0	0	0	0	0	0	0	0	0	3	1	1	0	0	0	0	0	0	0	0
Desulfurococcus mucosus	Archaea	Crenarchaeota	Atypical strain	0	0	2	0	0	0	0	0	0	0	0	0	0	0	1	0	0	0	0	0	0	0	0	0
Desulfuromonas soudanensis	Bacteria	Proteobacteria	C, I	0	0	7	0	0	0	0	0	4	0	0	0	0	0	2	0	0	0	0	0	3	0	0	0
Desulfuromonas sp.	Bacteria	Proteobacteria	C, I	0	0	4	0	0	0	0	0	4	0	0	0	0	0	2	0	0	0	0	0	2	0	0	0
Devosia sp.	Bacteria	Proteobacteria	A, B, D, I	7	6	4	3	0	0	1	1	5	1	0	0	4	4	1	2	0	0	1	1	2	1	0	0
Dialister hominis	Bacteria	Firmicutes	Atypical strain	0	0	0	0	0	0	0	0	1	0	0	0	0	0	0	0	0	0	0	0	1	0	0	0
Dialister pneumosintes	Bacteria	Firmicutes	Atypical strain	0	0	0	0	0	0	0	0	1	0	0	0	0	0	0	0	0	0	0	0	1	0	0	0
Diaphorobacter polyhydroxybutyrativorans	Bacteria	Proteobacteria	I	1	0	0	0	0	0	0	0	9	0	0	0	1	0	0	0	0	0	0	0	3	0	0	0
Diaphorobacter sp.	Bacteria	Proteobacteria	I	1	0	0	0	0	0	0	0	10	0	0	0	1	0	0	0	0	0	0	0	3	0	0	0
Dichelobacter nodosus	Bacteria	Proteobacteria	I	1	0	0	0	0	0	0	0	6	0	0	0	1	0	0	0	0	0	0	0	2	0	0	0
Dickeya aquatica	Bacteria	Proteobacteria	A, B, C, I, J	6	5	3	4	0	0	0	0	6	4	0	0	4	4	2	1	0	0	0	0	3	2	0	0
Dickeya chrysanthemi	Bacteria	Proteobacteria	A, B, C, I, J	7	5	3	5	0	0	0	0	9	6	0	0	4	5	2	1	0	0	0	0	3	2	0	0
Dickeya dadantii	Bacteria	Proteobacteria	A, B, C, I, J	7	4	3	5	0	0	0	0	8	7	0	0	5	4	2	1	0	0	0	0	3	2	0	0
Dickeya dianthicola	Bacteria	Proteobacteria	A, B, C, I, J	7	6	3	5	0	0	0	0	11	5	0	0	4	5	2	1	0	0	0	0	3	2	0	0
Dickeya fangzhongdai	Bacteria	Proteobacteria	A, B, C, I, J	7	4	3	5	0	0	0	0	9	5	0	0	5	4	2	1	0	0	0	0	3	2	0	0
Dickeya paradisiaca	Bacteria	Proteobacteria	A, B, C, I, J	6	2	3	7	0	0	0	0	6	4	0	0	4	2	2	1	0	0	0	0	3	2	0	0
Dickeya solani	Bacteria	Proteobacteria	A, B, C, I, J	7	4	3	5	0	0	0	0	8	6	0	0	5	4	2	1	0	0	0	0	3	2	0	0
Dickeya sp.	Bacteria	Proteobacteria	A, B, C, I, J	4	2	3	3	0	0	0	0	10	2	0	0	2	2	2	1	0	0	0	0	3	2	0	0
Dickeya zeae	Bacteria	Proteobacteria	A, B, C, I, J	6	4	3	4	0	0	0	0	8	5	0	0	4	4	2	1	0	0	0	0	3	2	0	0
Dictyoglomus thermophilum	Bacteria	Dictyoglomi	A, B, D, L	20	10	1	8	0	0	1	1	0	1	0	2	8	7	1	2	0	0	1	1	0	1	0	2
Dictyoglomus turgidum	Bacteria	Dictyoglomi	A, B, D, L	21	8	2	7	0	0	1	1	0	1	0	2	8	6	1	2	0	0	1	1	0	1	0	2
Dietzia lutea	Bacteria	Actinobacteria	A, C	3	0	8	1	0	0	0	1	5	0	1	0	3	0	2	1	0	0	0	1	1	0	1	0
Dietzia psychralcaliphila	Bacteria	Actinobacteria	C	1	0	8	2	0	0	0	0	5	0	0	0	1	0	2	1	0	0	0	0	1	0	0	0
Dietzia sp.	Bacteria	Actinobacteria	A, C	3	0	7	1	0	0	0	0	5	0	0	0	2	0	2	1	0	0	0	0	1	0	0	0
Dietzia timorensis	Bacteria	Actinobacteria	A	4	0	2	0	0	0	0	0	6	0	0	0	2	0	1	0	0	0	0	0	1	0	0	0
Dinoroseobacter shibae	Bacteria	Proteobacteria	D, I	1	1	3	2	0	0	0	0	12	0	0	0	1	1	1	2	0	0	0	0	3	0	0	0
Dokdonella koreensis	Bacteria	Proteobacteria	I	1	0	0	0	0	0	0	0	5	0	0	0	1	0	0	0	0	0	0	0	2	0	0	0
Dokdonia donghaensis	Bacteria	Bacteroidetes	A	5	1	4	0	0	0	1	1	2	0	0	0	4	1	1	0	0	0	1	1	1	0	0	0
Dokdonia sp.	Bacteria	Bacteroidetes	A	5	0	5	0	0	0	1	1	2	0	0	0	4	0	1	0	0	0	1	1	1	0	0	0
Dolichospermum compactum	Bacteria	Cyanobacteria	C, I	1	0	4	0	0	0	0	0	2	0	0	0	1	0	2	0	0	0	0	0	2	0	0	0
Dolichospermum flos-aquae	Bacteria	Cyanobacteria	A, C, I	2	0	5	0	0	0	0	0	3	0	0	0	2	0	2	0	0	0	0	0	2	0	0	0
Dolichospermum sp.	Bacteria	Cyanobacteria	A, C, I	2	0	5	0	0	0	0	0	3	0	0	0	2	0	2	0	0	0	0	0	2	0	0	0
Dolosigranulum pigrum	Bacteria	Firmicutes	B, H	1	2	6	4	0	0	2	4	1	0	0	0	1	2	1	1	0	0	1	3	1	0	0	0
Doolittlea endobia	Bacteria	Proteobacteria	Atypical strain	0	0	0	0	0	0	0	0	0	0	0	0	0	0	0	0	0	0	0	0	0	0	0	0
DPANN group	Archaea	unclassified Archaea	Atypical strain	0	0	0	1	0	0	0	0	0	0	0	0	0	0	0	1	0	0	0	0	0	0	0	0
Draconibacterium orientale	Bacteria	Bacteroidetes	A, B, C, G, H, J	73	32	7	0	0	0	6	22	3	7	1	1	11	9	2	0	0	0	2	4	1	3	1	1
Draconibacterium sp.	Bacteria	Bacteroidetes	A, B, C, G, H, J	53	24	13	0	0	0	2	18	3	7	1	1	11	9	2	0	0	0	2	4	1	4	1	1
Duganella sp.	Bacteria	Proteobacteria	A, B, H, I, J, L	29	16	9	3	0	0	1	5	6	10	1	3	11	8	1	1	0	0	1	2	3	4	1	3
Duncaniella sp.	Bacteria	Bacteroidetes	A, B, C, J	30	14	5	0	0	0	0	3	3	9	0	0	8	7	2	0	0	0	0	1	1	2	0	0
Dyadobacter fermentans	Bacteria	Bacteroidetes	A, B, C, E, G, H, J	28	18	16	1	2	0	4	7	3	5	0	0	10	6	2	1	2	0	2	4	1	3	0	0
Dyella japonica	Bacteria	Proteobacteria	A, B, H, I	6	6	2	1	0	0	4	8	4	0	0	0	3	4	1	1	0	0	1	3	2	0	0	0
Dyella jiangningensis	Bacteria	Proteobacteria	A, B, C, H, I	16	8	8	1	0	0	3	9	6	0	0	0	8	5	2	1	0	0	1	3	2	0	0	0
Dyella sp.	Bacteria	Proteobacteria	A, C, I	4	0	6	0	0	0	0	0	8	0	0	0	3	0	2	0	0	0	0	0	2	0	0	0
Dyella thiooxydans	Bacteria	Proteobacteria	A, B, H, I	17	4	6	1	0	0	1	6	7	0	0	1	6	4	1	1	0	0	1	3	2	0	0	1
Dysgonomonas sp.	Bacteria	Bacteroidetes	A, B, E, G, H, J	45	31	4	0	6	0	7	25	3	20	0	0	11	10	1	0	6	0	2	4	1	4	0	0
Dysosmobacter welbionis	Bacteria	Firmicutes	C	1	0	3	1	0	0	0	0	1	0	0	0	1	0	2	1	0	0	0	0	1	0	0	0
Echinicola sp.	Bacteria	Bacteroidetes	A, B, E, G, H, J	58	35	1	0	6	2	9	18	4	18	0	0	11	7	1	0	6	1	2	4	1	4	0	0
Echinicola strongylocentroti	Bacteria	Bacteroidetes	A, B, E, F, G, H, J	49	42	1	0	5	12	8	26	4	22	0	0	11	6	1	0	5	2	2	4	1	3	0	0
Echinicola vietnamensis	Bacteria	Bacteroidetes	A, B, E, G, H, J	60	26	1	0	5	1	8	12	4	19	0	0	11	6	1	0	5	1	2	4	1	4	0	0
Ectothiorhodospira sp.	Bacteria	Proteobacteria	C, I	1	0	5	0	0	0	0	0	5	0	0	0	1	0	2	0	0	0	0	0	2	0	0	0
Ectothiorhodospiraceae bacterium	Bacteria	Proteobacteria	C, I	1	0	5	0	0	0	0	0	8	0	0	0	1	0	2	0	0	0	0	0	2	0	0	0
Edaphobacter sp.	Bacteria	Acidobacteria	A, B, C, E, G, H, J	16	17	5	1	2	0	4	16	3	11	1	1	7	10	2	1	2	0	2	4	1	4	1	1
Edwardsiella anguillarum	Bacteria	Proteobacteria	C, D, I, J	4	2	5	3	0	0	1	0	12	2	0	0	1	1	2	2	0	0	1	0	3	2	0	0
Edwardsiella hoshinae	Bacteria	Proteobacteria	C, D, I, J	4	1	7	3	0	0	1	0	7	3	0	0	1	1	2	2	0	0	1	0	3	2	0	0
Edwardsiella ictaluri	Bacteria	Proteobacteria	C, D, I, J	3	1	5	3	0	0	1	0	10	2	0	0	1	1	2	2	0	0	1	0	3	2	0	0
Edwardsiella piscicida	Bacteria	Proteobacteria	C, D, I, J	4	2	5	4	0	0	1	0	10	2	0	0	1	1	2	2	0	0	1	0	3	2	0	0
Edwardsiella sp.	Bacteria	Proteobacteria	D, I, J	3	1	3	3	0	0	1	0	10	2	0	0	1	1	1	2	0	0	1	0	3	2	0	0
Edwardsiella tarda	Bacteria	Proteobacteria	C, D, I, J	3	2	5	5	0	0	1	0	9	2	0	0	1	1	2	2	0	0	1	0	3	2	0	0
Eggerthella lenta	Bacteria	Actinobacteria	Atypical strain	0	1	0	0	0	0	0	0	0	0	0	0	0	1	0	0	0	0	0	0	0	0	0	0
Eggerthella sp.	Bacteria	Actinobacteria	A	2	1	0	0	0	0	0	0	0	0	0	0	2	1	0	0	0	0	0	0	0	0	0	0
Eggerthellaceae bacterium	Bacteria	Actinobacteria	Atypical strain	0	0	0	0	0	0	0	0	0	0	0	0	0	0	0	0	0	0	0	0	0	0	0	0
Egibacter rhizosphaerae	Bacteria	Actinobacteria	A, C	8	0	10	1	0	0	0	0	6	0	0	0	4	0	2	1	0	0	0	0	1	0	0	0
Ehrlichia ruminantium	Bacteria	Proteobacteria	Atypical strain	0	0	0	0	0	0	0	0	0	0	0	0	0	0	0	0	0	0	0	0	0	0	0	0
Eikenella corrodens	Bacteria	Proteobacteria	I	1	0	0	0	0	0	0	0	5	0	0	0	1	0	0	0	0	0	0	0	3	0	0	0
Eikenella exigua	Bacteria	Proteobacteria	I	1	0	0	0	0	0	0	0	6	0	0	0	1	0	0	0	0	0	0	0	3	0	0	0
Elizabethkingia anophelis	Bacteria	Bacteroidetes	A, B, C, G, H, J	9	9	4	1	0	0	5	12	1	2	0	0	5	5	2	1	0	0	2	4	1	2	0	0
Elizabethkingia bruuniana	Bacteria	Bacteroidetes	A, B, C, G, H, J	8	8	4	1	0	0	5	9	1	2	0	0	5	5	2	1	0	0	2	4	1	2	0	0
Elizabethkingia endophytica	Bacteria	Bacteroidetes	A, B, C, G, H, J	9	10	4	1	0	0	5	14	2	2	0	0	5	5	2	1	0	0	2	4	1	2	0	0
Elizabethkingia meningoseptica	Bacteria	Bacteroidetes	A, B, C, G, H, J	8	8	5	0	0	0	5	12	1	2	0	0	5	5	2	0	0	0	2	4	1	2	0	0
Elizabethkingia miricola	Bacteria	Bacteroidetes	A, B, C, G, H, J	9	9	4	1	0	0	5	13	1	2	0	0	5	5	2	1	0	0	2	4	1	2	0	0
Elizabethkingia sp.	Bacteria	Bacteroidetes	A, B, C, G, H, J	7	9	3	1	0	0	6	12	1	2	0	0	5	4	2	1	0	0	2	4	1	2	0	0
Elizabethkingia ursingii	Bacteria	Bacteroidetes	A, B, C, G, H, J	10	9	4	1	0	0	5	12	1	2	0	0	5	5	2	1	0	0	2	4	1	2	0	0
Elusimicrobium minutum	Bacteria	Elusimicrobia	C	2	0	2	0	0	0	0	0	0	0	0	0	1	0	2	0	0	0	0	0	0	0	0	0
Emcibacter congregatus	Bacteria	Proteobacteria	H, I	5	0	2	1	0	0	1	2	4	0	0	0	1	0	1	1	0	0	1	2	3	0	0	0
Empedobacter brevis	Bacteria	Bacteroidetes	A, H	3	0	4	0	0	0	1	4	0	0	0	1	2	0	1	0	0	0	1	2	0	0	0	1
Emticicia oligotrophica	Bacteria	Bacteroidetes	A, B, G, H, J	21	12	7	0	0	0	4	8	3	7	0	0	8	8	1	0	0	0	2	4	1	4	0	0
Endolissoclinum faulkneri	Bacteria	Proteobacteria	Atypical strain	0	0	0	0	0	0	0	0	1	0	0	0	0	0	0	0	0	0	0	0	1	0	0	0
Endomicrobium proavitum	Bacteria	Elusimicrobia	Atypical strain	0	0	1	0	0	0	0	0	1	0	0	0	0	0	1	0	0	0	0	0	1	0	0	0
endosymbiont of	Bacteria	Proteobacteria	I	1	0	0	0	0	0	0	0	3	0	0	0	1	0	0	0	0	0	0	0	2	0	0	0
endosymbiont TC1	Bacteria	Firmicutes	Atypical strain	0	0	0	0	0	0	0	0	1	0	0	0	0	0	0	0	0	0	0	0	1	0	0	0
Endozoicomonas montiporae	Bacteria	Proteobacteria	B, C, I	4	2	11	1	0	0	0	0	5	0	0	0	1	2	2	1	0	0	0	0	2	0	0	0
Ensifer adhaerens	Bacteria	Proteobacteria	A, B, D, I, J	7	3	4	3	0	0	2	0	13	4	0	0	5	2	1	2	0	0	1	0	3	4	0	0
Ensifer alkalisoli	Bacteria	Proteobacteria	A, B, D, I, J	5	3	7	3	0	0	1	0	16	3	0	1	4	2	1	2	0	0	1	0	3	2	0	1
Ensifer sojae	Bacteria	Proteobacteria	A, D, I, J	7	2	7	3	0	0	0	0	11	3	0	1	4	1	1	2	0	0	0	0	3	3	0	1
Enterobacter asburiae	Bacteria	Proteobacteria	A, B, C, D, I	8	4	13	10	0	0	1	0	10	1	0	0	4	2	2	2	0	0	1	0	3	1	0	0
Enterobacter bugandensis	Bacteria	Proteobacteria	A, B, C, D, I, J	9	5	12	9	0	0	1	0	10	3	0	0	4	3	2	2	0	0	1	0	3	3	0	0
Enterobacter cancerogenus	Bacteria	Proteobacteria	A, B, C, D, I, J	9	2	12	11	0	0	1	0	9	3	0	0	4	2	2	2	0	0	1	0	3	3	0	0
Enterobacter chengduensis	Bacteria	Proteobacteria	A, B, C, D, I, J	9	6	12	8	0	0	1	1	9	3	0	0	4	5	2	2	0	0	1	1	3	3	0	0
Enterobacter cloacae	Bacteria	Proteobacteria	A, B, C, D, I, J	9	5	12	9	0	0	1	0	10	3	0	0	4	3	2	2	0	0	1	0	3	3	0	0
Enterobacter hormaechei	Bacteria	Proteobacteria	A, B, C, D, I, J	10	5	12	9	0	0	1	0	10	4	0	0	4	3	2	2	0	0	1	0	3	4	0	0
Enterobacter kobei	Bacteria	Proteobacteria	A, B, C, D, I, J	9	4	13	8	0	0	1	0	11	3	0	0	4	3	2	2	0	0	1	0	3	3	0	0
Enterobacter ludwigii	Bacteria	Proteobacteria	A, B, C, D, I, J	10	6	12	10	0	0	1	0	8	3	0	0	4	5	2	2	0	0	1	0	3	3	0	0
Enterobacter roggenkampii	Bacteria	Proteobacteria	A, B, C, D, I	9	3	12	9	0	0	1	0	10	0	0	0	4	2	2	2	0	0	1	0	3	0	0	0
Enterobacter sp.	Bacteria	Proteobacteria	A, B, C, D, I, J	7	3	11	9	0	0	1	0	8	3	0	0	4	2	2	2	0	0	1	0	3	3	0	0
Enterobacteriaceae bacterium	Bacteria	Proteobacteria	A, B, C, D, I, J	7	6	9	10	0	0	0	0	10	3	0	0	4	5	2	2	0	0	0	0	3	3	0	0
Enterocloster bolteae	Bacteria	Firmicutes	A, B, C, D, J	11	9	12	7	0	0	0	0	2	7	0	0	5	5	2	2	0	0	0	0	1	3	0	0
Enterocloster clostridioformis	Bacteria	Firmicutes	A, B, C, D, J	7	10	12	5	0	0	0	0	2	8	0	0	3	3	2	2	0	0	0	0	1	3	0	0
Enterococcus avium	Bacteria	Firmicutes	A, B, D, J	5	5	9	17	0	0	0	0	5	3	0	0	4	4	1	2	0	0	0	0	1	2	0	0
Enterococcus casseliflavus	Bacteria	Firmicutes	A, B, D, H, J	15	15	4	29	0	0	2	4	4	8	0	0	5	8	1	2	0	0	1	3	1	4	0	0
Enterococcus cecorum	Bacteria	Firmicutes	B, H	1	3	7	12	0	0	1	2	2	1	0	0	1	3	1	1	0	0	1	2	1	1	0	0
Enterococcus durans	Bacteria	Firmicutes	A, B, D, H	2	6	4	6	0	0	0	2	2	0	0	0	2	5	1	2	0	0	0	2	1	0	0	0
Enterococcus faecalis	Bacteria	Firmicutes	A, B, D, H, J	2	3	4	9	0	0	1	2	3	4	0	0	2	2	1	2	0	0	1	2	1	3	0	0
Enterococcus faecium	Bacteria	Firmicutes	A, B, D, H, J	4	5	6	12	0	0	0	2	3	7	0	0	2	4	1	2	0	0	0	2	1	4	0	0
Enterococcus gallinarum	Bacteria	Firmicutes	A, B, D, H, J	18	14	5	25	0	0	2	6	1	6	0	0	5	7	1	2	0	0	1	3	1	4	0	0
Enterococcus gilvus	Bacteria	Firmicutes	B, D	2	4	7	17	0	0	0	0	5	0	0	0	1	3	1	2	0	0	0	0	1	0	0	0
Enterococcus hirae	Bacteria	Firmicutes	B, D, H	2	5	4	12	0	0	2	6	3	0	0	0	1	4	1	2	0	0	1	3	1	0	0	0
Enterococcus mundtii	Bacteria	Firmicutes	A, B, D, H, J	7	7	4	12	0	0	1	2	3	6	0	0	3	5	1	2	0	0	1	2	1	4	0	0
Enterococcus rotai	Bacteria	Firmicutes	B, D, H, J	4	3	6	23	0	0	1	3	2	2	0	0	1	2	1	2	0	0	1	2	1	2	0	0
Enterococcus saigonensis	Bacteria	Firmicutes	B, D, H	4	6	11	13	0	0	1	3	2	0	0	0	1	3	1	2	0	0	1	2	1	0	0	0
Enterococcus silesiacus	Bacteria	Firmicutes	A, B, D, H, J	7	3	6	29	0	0	1	3	3	2	0	0	3	2	1	2	0	0	1	2	1	2	0	0
Enterococcus sp.	Bacteria	Firmicutes	A, B, D, H, J	14	12	6	19	0	0	2	4	2	8	0	0	6	5	1	2	0	0	1	3	1	4	0	0
Enterococcus thailandicus	Bacteria	Firmicutes	A, B, D, H, J	4	5	6	14	0	0	1	3	5	6	0	0	2	3	1	2	0	0	1	2	1	2	0	0
Enterovibrio luxaltus	Bacteria	Proteobacteria	I	0	0	0	0	0	0	0	0	4	0	0	0	0	0	0	0	0	0	0	0	3	0	0	0
Entomoplasma freundtii	Bacteria	Tenericutes	Atypical strain	0	0	0	2	0	0	0	1	0	0	0	0	0	0	0	1	0	0	0	1	0	0	0	0
Entomoplasma luminosum	Bacteria	Tenericutes	Atypical strain	0	0	0	8	0	0	0	0	0	0	0	0	0	0	0	1	0	0	0	0	0	0	0	0
Entomoplasma melaleucae	Bacteria	Tenericutes	Atypical strain	0	0	0	0	0	0	0	0	0	0	0	0	0	0	0	0	0	0	0	0	0	0	0	0
Entomoplasma somnilux	Bacteria	Tenericutes	Atypical strain	0	0	0	6	0	0	0	0	0	0	0	0	0	0	0	1	0	0	0	0	0	0	0	0
Ephemeroptericola cinctiostellae	Bacteria	Proteobacteria	I	2	1	4	0	0	0	0	0	8	0	0	0	1	1	1	0	0	0	0	0	2	0	0	0
Epibacterium mobile	Bacteria	Proteobacteria	I	1	0	2	1	0	0	1	0	11	0	0	0	1	0	1	1	0	0	1	0	3	0	0	0
Epidermidibacterium keratini	Bacteria	Actinobacteria	Atypical strain	1	0	4	0	0	0	0	0	3	0	0	0	1	0	1	0	0	0	0	0	1	0	0	0
Ereboglobus luteus	Bacteria	Verrucomicrobia	A, B, C, G, H, J	27	38	3	1	0	2	2	4	1	24	0	0	9	7	2	1	0	1	2	2	1	3	0	0
Erwinia amylovora	Bacteria	Proteobacteria	A, C, I	4	1	6	2	0	0	1	0	8	1	0	0	2	1	2	1	0	0	1	0	3	1	0	0
Erwinia billingiae	Bacteria	Proteobacteria	A, B, C, D, I, J	6	2	10	5	0	0	2	0	10	2	0	0	3	2	2	2	0	0	1	0	3	2	0	0
Erwinia gerundensis	Bacteria	Proteobacteria	A, B, C, D, I	6	4	11	5	0	0	0	0	9	1	0	0	4	3	2	2	0	0	0	0	3	1	0	0
Erwinia haradaeae	Bacteria	Proteobacteria	Atypical strain	0	0	0	0	0	0	0	0	1	0	0	0	0	0	0	0	0	0	0	0	1	0	0	0
Erwinia persicina	Bacteria	Proteobacteria	A, B, C, D, I, J	3	3	10	8	0	0	0	0	10	2	0	0	2	3	2	2	0	0	0	0	3	2	0	0
Erwinia pyrifoliae	Bacteria	Proteobacteria	A, C, I	3	0	5	1	0	0	1	0	8	1	0	0	2	0	2	1	0	0	1	0	3	1	0	0
Erwinia sp.	Bacteria	Proteobacteria	A, B, C, D, I, J	4	2	9	5	0	0	2	0	9	2	0	0	3	2	2	2	0	0	1	0	3	2	0	0
Erwinia tasmaniensis	Bacteria	Proteobacteria	A, C, D, I	3	1	6	2	0	0	0	0	9	1	0	0	2	1	2	2	0	0	0	0	3	1	0	0
Erwinia tracheiphila	Bacteria	Proteobacteria	A, C, I	3	1	3	2	0	0	1	0	12	1	0	1	2	1	2	1	0	0	1	0	3	1	0	1
Erysipelothrix larvae	Bacteria	Firmicutes	B, C, D	2	2	6	20	0	0	0	0	0	0	0	0	1	2	2	2	0	0	0	0	0	0	0	0
Erysipelothrix rhusiopathiae	Bacteria	Firmicutes	D, H	1	1	0	2	0	0	3	2	0	1	0	0	1	1	0	2	0	0	1	2	0	1	0	0
Erysipelothrix sp.	Bacteria	Firmicutes	A, C, D, H	2	1	4	10	0	0	1	2	0	1	0	0	2	1	2	2	0	0	1	2	0	1	0	0
Erysipelotrichaceae bacterium	Bacteria	Firmicutes	A, C, D	2	0	6	24	0	0	0	0	3	0	0	0	2	0	2	2	0	0	0	0	1	0	0	0
Erythrobacter atlanticus	Bacteria	Proteobacteria	I	1	0	0	0	0	0	0	0	9	0	0	0	1	0	0	0	0	0	0	0	3	0	0	0
Erythrobacter aureus	Bacteria	Proteobacteria	I	2	0	0	0	0	0	0	0	9	0	0	0	1	0	0	0	0	0	0	0	3	0	0	0
Erythrobacter flavus	Bacteria	Proteobacteria	A, I	4	0	2	0	0	0	0	1	6	0	0	0	2	0	1	0	0	0	0	1	3	0	0	0
Erythrobacter gangjinensis	Bacteria	Proteobacteria	A, I	4	2	3	0	0	0	0	1	5	2	0	0	2	1	1	0	0	0	0	1	3	1	0	0
Erythrobacter litoralis	Bacteria	Proteobacteria	B, I	1	2	2	0	0	0	0	1	7	0	0	0	1	2	1	0	0	0	0	1	3	0	0	0
Erythrobacter sp.	Bacteria	Proteobacteria	A, I	4	0	3	0	0	0	0	1	6	0	0	0	2	0	1	0	0	0	0	1	3	0	0	0
Escherichia albertii	Bacteria	Proteobacteria	A, B, C, D, I	3	3	6	5	0	0	0	0	9	0	0	0	2	2	2	2	0	0	0	0	3	0	0	0
Escherichia coli	Bacteria	Proteobacteria	A, C, D, I	4	3	8	6	0	0	0	0	9	0	0	0	2	1	2	2	0	0	0	0	3	0	0	0
Escherichia fergusonii	Bacteria	Proteobacteria	A, C, D, I	3	1	6	6	0	0	0	0	8	0	0	0	2	1	2	2	0	0	0	0	3	0	0	0
Escherichia marmotae	Bacteria	Proteobacteria	B, C, D, I	2	4	7	3	0	0	0	0	10	0	0	0	1	2	2	2	0	0	0	0	3	0	0	0
Escherichia sp.	Bacteria	Proteobacteria	A, B, C, D, I	3	5	7	6	0	0	0	0	12	0	0	0	2	3	2	2	0	0	0	0	3	0	0	0
Ethanoligenens harbinense	Bacteria	Firmicutes	B, C	1	7	9	5	0	0	0	0	3	0	0	0	1	3	2	1	0	0	0	0	1	0	0	0
Eubacterium limosum	Bacteria	Firmicutes	C	2	0	8	1	0	0	0	0	3	0	0	0	1	0	2	1	0	0	0	0	1	0	0	0
Eubacterium maltosivorans	Bacteria	Firmicutes	C	2	0	8	1	0	0	0	0	2	0	0	0	1	0	2	1	0	0	0	0	1	0	0	0
Eubacterium minutum	Bacteria	Firmicutes	Atypical strain	0	0	0	0	0	0	0	0	0	0	0	0	0	0	0	0	0	0	0	0	0	0	0	0
Eubacterium sulci	Bacteria	Firmicutes	Atypical strain	0	0	0	0	0	0	0	0	0	0	0	0	0	0	0	0	0	0	0	0	0	0	0	0
Euhalothece natronophila	Bacteria	Cyanobacteria	C, I	1	0	8	0	0	0	0	0	2	0	0	0	1	0	2	0	0	0	0	0	2	0	0	0
Euzebya sp.	Bacteria	Actinobacteria	A, B	5	3	12	2	0	0	0	1	8	0	0	0	3	3	1	1	0	0	0	1	1	0	0	0
Euzebyella marina	Bacteria	Bacteroidetes	A, B, H, J	18	6	8	1	0	0	3	5	2	8	0	0	8	3	1	1	0	0	1	2	1	3	0	0
Exiguobacterium antarcticum	Bacteria	Firmicutes	A, B	5	2	12	2	0	0	0	0	1	0	0	0	3	2	1	1	0	0	0	0	1	0	0	0
Exiguobacterium oxidotolerans	Bacteria	Firmicutes	A, B	5	3	12	4	0	0	0	0	2	0	0	0	3	2	1	1	0	0	0	0	1	0	0	0
Exiguobacterium sibiricum	Bacteria	Firmicutes	A, B	4	3	12	1	0	0	0	0	1	0	0	0	2	2	1	1	0	0	0	0	1	0	0	0
Exiguobacterium sp.	Bacteria	Firmicutes	A, B, D	4	2	12	6	0	0	0	0	1	0	0	0	3	2	1	2	0	0	0	0	1	0	0	0
Fabibacter pacificus	Bacteria	Bacteroidetes	A, H, J	13	1	7	0	0	0	2	2	4	2	0	0	5	1	1	0	0	0	1	2	1	2	0	0
Faecalibacterium prausnitzii	Bacteria	Firmicutes	A, B, C, J	4	8	8	2	0	0	0	0	1	2	0	0	2	2	2	1	0	0	0	0	1	2	0	0
Faecalibaculum rodentium	Bacteria	Firmicutes	B, C, D	2	3	10	7	0	0	1	0	1	0	0	0	1	2	2	2	0	0	1	0	1	0	0	0
Faecalitalea cylindroides	Bacteria	Firmicutes	C	0	0	3	3	0	0	0	0	2	0	0	0	0	0	2	1	0	0	0	0	1	0	0	0
Fastidiosipila sanguinis	Bacteria	Firmicutes	A, B, C, G, H	13	10	11	0	0	0	2	5	0	0	0	0	6	3	2	0	0	0	2	3	0	0	0	0
Fermentimonas caenicola	Bacteria	Bacteroidetes	A, B, C, G, H	20	14	6	0	0	0	6	13	3	1	0	0	7	5	2	0	0	0	2	3	1	1	0	0
Ferrimonas balearica	Bacteria	Proteobacteria	A, I	2	0	4	0	0	0	1	0	10	0	0	0	2	0	1	0	0	0	1	0	2	0	0	0
Ferrimonas sp.	Bacteria	Proteobacteria	I	1	0	1	0	0	0	0	0	10	0	0	0	1	0	1	0	0	0	0	0	2	0	0	0
Ferriphaselus amnicola	Bacteria	Proteobacteria	A, C, I	3	0	2	0	0	0	1	0	6	0	0	0	2	0	2	0	0	0	1	0	3	0	0	0
Ferroglobus placidus	Archaea	Euryarchaeota	Atypical strain	0	0	0	0	0	0	0	0	0	0	0	0	0	0	0	0	0	0	0	0	0	0	0	0
Ferroplasma acidarmanus	Archaea	Euryarchaeota	Atypical strain	0	0	0	2	0	0	0	0	0	0	0	0	0	0	0	1	0	0	0	0	0	0	0	0
Ferroplasma acidiphilum	Archaea	Euryarchaeota	Atypical strain	1	0	0	1	0	0	0	0	0	0	0	0	1	0	0	1	0	0	0	0	0	0	0	0
Ferrovibrio terrae	Bacteria	Proteobacteria	I	1	0	0	0	0	0	0	0	5	0	0	0	1	0	0	0	0	0	0	0	3	0	0	0
Ferrovum myxofaciens	Bacteria	Proteobacteria	C, I	2	0	16	2	0	0	0	0	11	0	0	0	1	0	2	1	0	0	0	0	2	0	0	0
Fervidicoccus fontis	Archaea	Crenarchaeota	Atypical strain	0	0	0	0	0	0	0	0	0	0	0	0	0	0	0	0	0	0	0	0	0	0	0	0
Fervidobacterium changbaicum	Bacteria	Thermotogae	A, B, D	10	4	7	3	0	0	1	0	2	0	0	0	5	3	1	2	0	0	1	0	1	0	0	0
Fervidobacterium islandicum	Bacteria	Thermotogae	A, B, D	8	2	7	3	0	0	1	0	2	0	0	0	5	2	1	2	0	0	1	0	1	0	0	0
Fervidobacterium nodosum	Bacteria	Thermotogae	A, B, D	7	2	7	3	0	0	1	0	2	0	0	0	5	2	1	2	0	0	1	0	1	0	0	0
Fervidobacterium pennivorans	Bacteria	Thermotogae	A, B, D	6	3	7	3	0	0	1	0	2	0	0	0	5	3	1	2	0	0	1	0	1	0	0	0
Fibrella aestuarina	Bacteria	Bacteroidetes	A, B, C, G, H, J	35	18	16	1	0	0	8	13	7	6	0	0	10	9	2	1	0	0	2	4	1	4	0	0
Fibrella sp.	Bacteria	Bacteroidetes	A, B, C, G, H, J	43	16	16	3	0	0	6	11	8	8	0	0	10	8	2	1	0	0	2	4	1	4	0	0
Fibrobacter succinogenes	Bacteria	Fibrobacteres	A, B, C, L	56	7	4	0	1	0	0	0	3	0	0	5	8	5	2	0	1	0	0	0	1	0	0	2
Fictibacillus arsenicus	Bacteria	Firmicutes	A	5	2	7	0	0	0	0	0	1	0	0	0	2	1	1	0	0	0	0	0	1	0	0	0
Fictibacillus phosphorivorans	Bacteria	Firmicutes	A	6	2	8	1	0	0	0	0	2	0	0	0	3	1	1	1	0	0	0	0	1	0	0	0
Filifactor alocis	Bacteria	Firmicutes	Atypical strain	0	0	0	0	0	0	0	0	3	0	0	0	0	0	0	0	0	0	0	0	1	0	0	0
Filimonas lacunae	Bacteria	Bacteroidetes	A, B, C, E, H, J, L	59	49	9	1	6	0	1	20	2	18	0	2	10	10	2	1	6	0	1	4	1	4	0	2
Filomicrobium marinum	Bacteria	Proteobacteria	I	1	0	0	0	0	0	0	0	6	0	0	0	1	0	0	0	0	0	0	0	3	0	0	0
Fimbriimonas ginsengisoli	Bacteria	Armatimonadetes	A, B, D, G, H	39	34	5	4	0	0	7	13	3	1	0	1	9	11	1	2	0	0	2	2	1	1	0	1
Finegoldia magna	Bacteria	Firmicutes	C	0	0	4	0	0	0	0	0	1	0	0	0	0	0	2	0	0	0	0	0	1	0	0	0
Firmicutes bacterium	Bacteria	Firmicutes	A	2	0	1	3	0	0	0	0	4	0	0	0	2	0	1	1	0	0	0	0	1	0	0	0
Fischerella sp.	Bacteria	Cyanobacteria	A, C, I	6	0	12	1	0	0	0	0	3	0	1	1	4	0	2	1	0	0	0	0	2	0	1	1
Flagellimonas maritima	Bacteria	Bacteroidetes	A, B, G, H	15	5	7	0	0	1	3	4	2	1	0	0	5	2	1	0	0	1	2	3	1	1	0	0
Flammeovirga pectinis	Bacteria	Bacteroidetes	A, B, C, F, G, H	49	28	14	0	0	12	3	16	4	0	0	1	9	6	2	0	0	5	2	4	1	0	0	1
Flammeovirga sp.	Bacteria	Bacteroidetes	A, B, C, F, G, H, J, L	64	36	16	0	0	26	5	28	4	3	0	2	10	6	2	0	0	5	2	4	1	2	0	2
Flammeovirgaceae bacterium	Bacteria	Bacteroidetes	A, B, C, G, H, J	53	17	12	1	0	0	3	6	4	6	0	1	11	7	2	1	0	0	2	2	1	3	0	1
Flaviflexus salsibiostraticola	Bacteria	Actinobacteria	C	0	0	10	1	0	0	0	0	3	0	0	0	0	0	2	1	0	0	0	0	1	0	0	0
Flaviflexus sp.	Bacteria	Actinobacteria	C	1	0	11	1	0	0	0	0	3	0	0	0	1	0	2	1	0	0	0	0	1	0	0	0
Flavihumibacter sp.	Bacteria	Bacteroidetes	A, B, C, E, G, H, J	20	21	10	0	4	0	4	9	1	7	0	0	8	9	2	0	4	0	2	4	1	3	0	0
Flavisolibacter ginsenosidimutans	Bacteria	Bacteroidetes	A, B, C, E, G, H, J	37	38	12	1	6	0	6	9	3	18	0	0	11	9	2	1	6	0	2	3	1	4	0	0
Flavisolibacter tropicus	Bacteria	Bacteroidetes	A, B, C, G, H, J	16	6	13	0	1	1	6	13	3	3	0	0	6	2	2	0	1	1	2	4	1	2	0	0
Flavivirga eckloniae	Bacteria	Bacteroidetes	A, B, E, F, H, J	41	13	5	1	6	7	3	29	2	8	0	1	8	3	1	1	2	2	1	4	1	3	0	1
Flavobacteriaceae bacterium	Bacteria	Bacteroidetes	A, B, G, H, J	14	6	6	0	0	1	3	7	2	3	0	0	7	3	1	0	0	1	2	3	1	3	0	0
Flavobacterium album	Bacteria	Bacteroidetes	A, B, H	18	2	9	1	0	0	0	4	2	0	0	0	6	2	1	1	0	0	0	2	1	0	0	0
Flavobacterium arcticum	Bacteria	Bacteroidetes	A, B	11	2	7	0	0	0	0	1	2	0	1	1	5	2	1	0	0	0	0	1	1	0	1	1
Flavobacterium branchiophilum	Bacteria	Bacteroidetes	A, H, J	8	1	4	0	0	0	0	2	2	2	0	0	5	1	1	0	0	0	0	2	1	2	0	0
Flavobacterium columnare	Bacteria	Bacteroidetes	A	2	0	1	0	0	0	0	0	2	0	0	0	2	0	1	0	0	0	0	0	1	0	0	0
Flavobacterium commune	Bacteria	Bacteroidetes	A, B, E, H, J	52	39	4	0	6	1	1	12	1	24	0	0	10	10	1	0	6	1	1	3	1	4	0	0
Flavobacterium crocinum	Bacteria	Bacteroidetes	A, B, E, G, H, J	53	34	5	1	6	0	4	15	1	21	1	1	11	9	1	1	6	0	2	4	1	3	1	1
Flavobacterium faecale	Bacteria	Bacteroidetes	A, B, F, H, J	37	18	7	0	0	17	0	7	1	5	0	1	7	3	1	0	0	5	0	2	1	3	0	1
Flavobacterium gilvum	Bacteria	Bacteroidetes	A, B, E, G, H, J	31	38	7	0	8	4	9	26	2	19	0	0	5	9	1	0	6	1	2	4	1	4	0	0
Flavobacterium indicum	Bacteria	Bacteroidetes	H	1	1	3	0	0	0	1	2	2	0	0	0	1	1	1	0	0	0	1	2	1	0	0	0
Flavobacterium johnsoniae	Bacteria	Bacteroidetes	A, B, E, G, H, J, K, L	50	31	7	1	6	1	5	19	1	12	3	2	11	10	1	1	6	1	2	4	1	3	3	2
Flavobacterium magnum	Bacteria	Bacteroidetes	A, B, H	12	3	6	1	0	0	1	2	2	0	0	0	6	2	1	1	0	0	1	2	1	0	0	0
Flavobacterium nackdongense	Bacteria	Bacteroidetes	A, B, H, J	47	21	6	0	0	0	3	10	1	8	1	0	9	5	1	0	0	0	1	3	1	4	1	0
Flavobacterium pallidum	Bacteria	Bacteroidetes	A, B, H	13	3	6	1	0	0	1	3	2	0	0	0	6	2	1	1	0	0	1	2	1	0	0	0
Flavobacterium psychrophilum	Bacteria	Bacteroidetes	A	3	0	1	0	0	0	0	1	2	0	0	0	2	0	1	0	0	0	0	1	1	0	0	0
Flavobacterium sangjuense	Bacteria	Bacteroidetes	A, B, H, J	6	3	7	0	0	0	1	2	2	4	0	0	5	2	1	0	0	0	1	2	1	2	0	0
Flavobacterium sediminis	Bacteria	Bacteroidetes	A, H, J	7	0	3	0	0	0	0	2	2	2	0	0	4	0	1	0	0	0	0	2	1	2	0	0
Flavobacterium sp.	Bacteria	Bacteroidetes	A, B, G, H, J	31	15	7	1	0	0	4	11	1	7	1	1	10	10	1	1	0	0	2	4	1	4	1	1
Flavonifractor plautii	Bacteria	Firmicutes	Atypical strain	1	0	1	0	0	0	0	0	0	0	0	0	1	0	1	0	0	0	0	0	0	0	0	0
Flexistipes sinusarabici	Bacteria	Deferribacteres	I	1	0	1	0	0	0	0	0	5	0	0	0	1	0	1	0	0	0	0	0	2	0	0	0
Fluviibacterium aquatile	Bacteria	Proteobacteria	C, D, I	1	1	4	2	0	0	0	0	7	0	1	0	1	1	2	2	0	0	0	0	2	0	1	0
Fluviicola riflensis	Bacteria	Bacteroidetes	H	3	1	0	0	0	0	1	3	4	0	0	0	1	1	0	0	0	0	1	2	1	0	0	0
Fluviicola taffensis	Bacteria	Bacteroidetes	A, H	6	1	0	0	0	0	1	3	3	0	0	0	3	1	0	0	0	0	1	2	1	0	0	0
Fokinia solitaria	Bacteria	Proteobacteria	Atypical strain	0	0	0	0	0	0	0	0	1	0	0	0	0	0	0	0	0	0	0	0	1	0	0	0
Formosa agariphila	Bacteria	Bacteroidetes	A, B, F, G, H, J	27	19	5	1	0	8	2	6	2	8	0	0	7	4	1	1	0	2	2	2	1	3	0	0
Formosa sediminum	Bacteria	Bacteroidetes	A, G, H	18	2	6	1	0	1	4	4	2	2	0	0	6	1	1	1	0	1	2	3	1	1	0	0
Formosa sp.	Bacteria	Bacteroidetes	A	9	1	0	0	0	0	0	2	2	0	0	0	5	1	0	0	0	0	0	1	1	0	0	0
Francisella adeliensis	Bacteria	Proteobacteria	A, C, I	3	1	3	0	0	0	0	0	4	0	0	0	2	1	2	0	0	0	0	0	2	0	0	0
Francisella cf.	Bacteria	Proteobacteria	A, C, I	4	1	3	0	0	0	0	0	4	0	0	0	2	1	2	0	0	0	0	0	2	0	0	0
Francisella frigiditurris	Bacteria	Proteobacteria	A, C, I	3	1	3	0	0	0	0	0	4	0	0	0	2	1	2	0	0	0	0	0	2	0	0	0
Francisella hispaniensis	Bacteria	Proteobacteria	A, C, I	3	0	3	0	0	0	0	0	4	0	0	0	2	0	2	0	0	0	0	0	2	0	0	0
Francisella marina	Bacteria	Proteobacteria	A, C, I	2	0	3	0	0	0	1	0	5	0	0	0	2	0	2	0	0	0	1	0	2	0	0	0
Francisella noatunensis	Bacteria	Proteobacteria	C, I	1	0	3	0	0	0	0	0	3	0	0	0	1	0	2	0	0	0	0	0	2	0	0	0
Francisella opportunistica	Bacteria	Proteobacteria	C, I	1	0	3	0	0	0	0	0	3	0	0	0	1	0	2	0	0	0	0	0	2	0	0	0
Francisella persica	Bacteria	Proteobacteria	C, I	1	0	3	0	0	0	0	0	3	0	0	0	1	0	2	0	0	0	0	0	2	0	0	0
Francisella philomiragia	Bacteria	Proteobacteria	C, I	1	1	3	0	0	0	1	0	5	0	0	0	1	1	2	0	0	0	1	0	2	0	0	0
Francisella salina	Bacteria	Proteobacteria	A, C, I	2	0	3	0	0	0	1	0	4	0	0	0	2	0	2	0	0	0	1	0	2	0	0	0
Francisella sp.	Bacteria	Proteobacteria	C, I	1	0	3	0	0	0	0	0	4	0	0	0	1	0	2	0	0	0	0	0	2	0	0	0
Francisella tularensis	Bacteria	Proteobacteria	A, C, I	3	1	3	0	0	0	1	0	4	0	0	0	2	1	2	0	0	0	1	0	2	0	0	0
Francisella uliginis	Bacteria	Proteobacteria	A, C, I	3	1	3	0	0	0	0	0	6	0	0	0	2	1	2	0	0	0	0	0	2	0	0	0
Frankia alni	Bacteria	Actinobacteria	A, C, L	7	1	11	0	0	0	0	0	4	0	1	3	4	1	2	0	0	0	0	0	1	0	1	2
Frankia casuarinae	Bacteria	Actinobacteria	A, C	2	0	9	0	0	0	0	0	5	0	0	0	2	0	2	0	0	0	0	0	1	0	0	0
Frankia inefficax	Bacteria	Actinobacteria	A, B, C, D, K	10	10	10	4	0	0	0	0	10	0	2	1	3	4	2	2	0	0	0	0	1	0	2	1
Frankia sp.	Bacteria	Actinobacteria	A, B, C, L	17	11	11	3	0	0	0	1	11	0	1	3	3	3	2	1	0	0	0	1	1	0	1	2
Frankia symbiont	Bacteria	Actinobacteria	A, C	2	0	9	0	0	0	0	0	8	0	0	3	2	0	2	0	0	0	0	0	1	0	0	1
Frankineae bacterium	Bacteria	Actinobacteria	A, B, D	14	2	10	3	0	0	0	0	7	0	0	0	2	2	1	2	0	0	0	0	1	0	0	0
Frateuria aurantia	Bacteria	Proteobacteria	B, I	1	3	0	0	0	0	0	2	6	2	0	0	1	3	0	0	0	0	0	1	2	1	0	0
Frederiksenia canicola	Bacteria	Proteobacteria	C, I	1	1	4	0	0	0	0	0	5	0	0	0	1	1	2	0	0	0	0	0	3	0	0	0
Fremyella diplosiphon	Bacteria	Cyanobacteria	A, C, I	3	0	11	0	0	0	0	0	3	1	0	1	3	0	2	0	0	0	0	0	2	1	0	1
Fretibacterium fastidiosum	Bacteria	Synergistetes	Atypical strain	0	0	1	0	0	0	0	0	1	0	0	0	0	0	1	0	0	0	0	0	1	0	0	0
Friedmanniella luteola	Bacteria	Actinobacteria	A, B, C, D, H	20	10	14	4	0	0	1	4	4	0	0	0	5	7	2	2	0	0	1	2	1	0	0	0
Friedmanniella sagamiharensis	Bacteria	Actinobacteria	A, B, C, D, G, H, L	18	10	17	6	0	0	2	2	4	0	1	2	6	5	2	2	0	0	2	2	1	0	1	2
Frischella perrara	Bacteria	Proteobacteria	I	1	0	1	3	0	0	1	0	7	0	0	0	1	0	1	1	0	0	1	0	3	0	0	0
Frondihabitans sp.	Bacteria	Actinobacteria	A, B, D, H, K, L	8	16	12	3	0	0	1	4	3	0	3	4	5	8	1	2	0	0	1	2	1	0	3	2
Fuerstia marisgermanicae	Bacteria	Planctomycetes	A, C	5	1	7	0	0	0	0	0	0	0	0	0	4	1	2	0	0	0	0	0	0	0	0	0
Fukatsuia symbiotica	Bacteria	Proteobacteria	I	1	0	0	0	0	0	0	0	7	0	0	0	1	0	0	0	0	0	0	0	2	0	0	0
Fulvimarina pelagi	Bacteria	Proteobacteria	C, I	1	0	3	0	0	0	0	0	4	0	0	0	1	0	2	0	0	0	0	0	3	0	0	0
Fusobacterium gonidiaformans	Bacteria	Fusobacteria	C	0	0	2	0	0	0	0	0	0	0	0	0	0	0	2	0	0	0	0	0	0	0	0	0
Fusobacterium hwasookii	Bacteria	Fusobacteria	C	0	0	3	0	0	0	0	0	0	0	0	0	0	0	2	0	0	0	0	0	0	0	0	0
Fusobacterium mortiferum	Bacteria	Fusobacteria	A, B, C, D, J	2	4	3	6	0	0	0	0	0	3	0	0	2	3	2	2	0	0	0	0	0	3	0	0
Fusobacterium necrophorum	Bacteria	Fusobacteria	C	0	0	3	0	0	0	0	0	0	0	0	0	0	0	2	0	0	0	0	0	0	0	0	0
Fusobacterium nucleatum	Bacteria	Fusobacteria	C	0	0	3	0	0	0	0	0	0	0	0	0	0	0	2	0	0	0	0	0	0	0	0	0
Fusobacterium periodonticum	Bacteria	Fusobacteria	C	0	0	3	0	0	0	0	0	0	0	0	0	0	0	2	0	0	0	0	0	0	0	0	0
Fusobacterium sp.	Bacteria	Fusobacteria	C	0	0	3	0	0	0	0	0	0	0	0	0	0	0	2	0	0	0	0	0	0	0	0	0
Fusobacterium ulcerans	Bacteria	Fusobacteria	C, D	0	0	3	4	0	0	0	0	0	0	0	0	0	0	2	2	0	0	0	0	0	0	0	0
Fusobacterium varium	Bacteria	Fusobacteria	C, D	0	0	3	3	0	0	0	0	0	0	0	0	0	0	2	2	0	0	0	0	0	0	0	0
Gallibacterium anatis	Bacteria	Proteobacteria	A, C, I	2	1	4	0	0	0	0	0	6	0	0	0	2	1	2	0	0	0	0	0	3	0	0	0
Gallionella capsiferriformans	Bacteria	Proteobacteria	C, I	1	0	2	0	0	0	0	0	6	0	0	0	1	0	2	0	0	0	0	0	3	0	0	0
gamma proteobacterium	Bacteria	Proteobacteria	A, C, I	2	0	2	0	0	0	0	0	9	0	0	0	2	0	2	0	0	0	0	0	2	0	0	0
Gammaproteobacteria bacterium	Bacteria	Proteobacteria	I	1	0	0	0	0	0	0	0	6	0	0	0	1	0	0	0	0	0	0	0	2	0	0	0
Gardnerella vaginalis	Bacteria	Actinobacteria	C	2	2	12	0	0	0	1	1	2	0	0	0	1	1	2	0	0	0	1	1	1	0	0	0
Geitlerinema sp.	Bacteria	Cyanobacteria	A, C, I	2	0	7	0	0	0	0	0	2	0	0	2	2	0	2	0	0	0	0	0	2	0	0	1
Gemella haemolysans	Bacteria	Firmicutes	C	0	0	3	0	0	0	0	0	1	0	0	0	0	0	2	0	0	0	0	0	1	0	0	0
Gemella morbillorum	Bacteria	Firmicutes	C	0	0	3	0	0	0	0	0	2	0	0	0	0	0	2	0	0	0	0	0	1	0	0	0
Gemella sanguinis	Bacteria	Firmicutes	C	0	0	3	0	0	0	0	0	1	0	0	0	0	0	2	0	0	0	0	0	1	0	0	0
Gemella sp.	Bacteria	Firmicutes	C	0	0	3	0	0	0	0	0	1	0	0	0	0	0	2	0	0	0	0	0	1	0	0	0
Geminocystis sp.	Bacteria	Cyanobacteria	A, C, I	2	0	7	0	0	0	0	0	2	0	0	0	2	0	2	0	0	0	0	0	2	0	0	0
Gemmata massiliana	Bacteria	Planctomycetes	C	1	1	15	0	0	0	0	0	0	0	0	0	1	1	2	0	0	0	0	0	0	0	0	0
Gemmata obscuriglobus	Bacteria	Planctomycetes	A, C	2	2	9	0	0	0	0	0	0	0	0	0	2	1	2	0	0	0	0	0	0	0	0	0
Gemmata sp.	Bacteria	Planctomycetes	C	1	1	10	0	0	0	0	0	0	0	0	0	1	1	2	0	0	0	0	0	0	0	0	0
Gemmataceae bacterium	Bacteria	Planctomycetes	A, C	2	1	12	0	0	0	0	0	0	0	0	0	2	1	2	0	0	0	0	0	0	0	0	0
Gemmatimonas aurantiaca	Bacteria	Gemmatimonadetes	A, C, G	3	0	2	0	0	0	2	0	2	0	0	0	2	0	2	0	0	0	2	0	1	0	0	0
Gemmatimonas phototrophica	Bacteria	Gemmatimonadetes	A, C, G, H	5	0	2	0	0	0	3	2	1	0	0	0	3	0	2	0	0	0	2	2	1	0	0	0
Gemmatimonas sp.	Bacteria	Gemmatimonadetes	A, C	7	0	2	0	0	0	2	1	3	0	0	0	3	0	2	0	0	0	1	1	1	0	0	0
Gemmatirosa kalamazoonesis	Bacteria	Gemmatimonadetes	A, B, C, G, H, J	38	19	15	1	1	0	5	5	6	8	0	0	10	9	2	1	1	0	2	2	1	3	0	0
Gemmobacter sp.	Bacteria	Proteobacteria	A, B, I	5	3	6	1	0	0	0	0	13	0	0	0	2	3	1	1	0	0	0	0	3	0	0	0
Geoalkalibacter subterraneus	Bacteria	Proteobacteria	C, I	1	0	7	0	0	0	0	0	5	0	0	0	1	0	2	0	0	0	0	0	3	0	0	0
Geobacillus genomosp.	Bacteria	Firmicutes	A, B, D	6	2	7	5	0	0	0	0	1	0	0	0	5	2	1	2	0	0	0	0	1	0	0	0
Geobacillus kaustophilus	Bacteria	Firmicutes	B, D	1	3	7	5	0	0	0	0	1	0	0	0	1	3	1	2	0	0	0	0	1	0	0	0
Geobacillus lituanicus	Bacteria	Firmicutes	D	1	0	8	4	0	0	0	0	1	0	0	0	1	0	1	2	0	0	0	0	1	0	0	0
Geobacillus sp.	Bacteria	Firmicutes	A, B, D	3	3	7	3	0	0	0	0	1	0	0	0	3	3	1	2	0	0	0	0	1	0	0	0
Geobacillus stearothermophilus	Bacteria	Firmicutes	D	0	0	6	3	0	0	0	0	1	0	0	0	0	0	1	2	0	0	0	0	1	0	0	0
Geobacillus subterraneus	Bacteria	Firmicutes	D	1	0	6	3	0	0	0	0	1	0	0	0	1	0	1	2	0	0	0	0	1	0	0	0
Geobacillus thermocatenulatus	Bacteria	Firmicutes	D	0	1	6	4	0	0	0	0	1	0	0	0	0	1	1	2	0	0	0	0	1	0	0	0
Geobacillus thermodenitrificans	Bacteria	Firmicutes	A, B, D	7	2	7	4	0	0	0	0	1	0	0	0	5	2	1	2	0	0	0	0	1	0	0	0
Geobacillus thermoleovorans	Bacteria	Firmicutes	A, B, D	4	3	7	4	0	0	0	0	1	0	0	0	4	3	1	2	0	0	0	0	1	0	0	0
Geobacter anodireducens	Bacteria	Proteobacteria	C	0	0	5	0	0	0	0	0	5	0	0	0	0	0	2	0	0	0	0	0	1	0	0	0
Geobacter bemidjiensis	Bacteria	Proteobacteria	C	0	1	10	0	0	0	0	0	5	0	0	0	0	1	2	0	0	0	0	0	1	0	0	0
Geobacter daltonii	Bacteria	Proteobacteria	C	0	0	7	0	0	0	0	0	4	0	0	0	0	0	2	0	0	0	0	0	1	0	0	0
Geobacter lovleyi	Bacteria	Proteobacteria	C	2	0	3	0	0	0	0	0	7	0	0	0	1	0	2	0	0	0	0	0	1	0	0	0
Geobacter metallireducens	Bacteria	Proteobacteria	C	0	0	6	0	0	0	0	0	4	0	0	0	0	0	2	0	0	0	0	0	1	0	0	0
Geobacter pickeringii	Bacteria	Proteobacteria	C	0	0	3	0	0	0	0	0	3	0	0	0	0	0	2	0	0	0	0	0	1	0	0	0
Geobacter sp.	Bacteria	Proteobacteria	C	0	1	7	0	0	0	0	0	6	0	0	0	0	1	2	0	0	0	0	0	1	0	0	0
Geobacter sulfurreducens	Bacteria	Proteobacteria	C	0	0	6	0	0	0	0	0	5	0	0	0	0	0	2	0	0	0	0	0	1	0	0	0
Geobacter uraniireducens	Bacteria	Proteobacteria	C	0	0	4	0	0	0	2	0	4	0	0	0	0	0	2	0	0	0	1	0	1	0	0	0
Geodermatophilus obscurus	Bacteria	Actinobacteria	A, C	4	1	15	0	0	0	0	0	6	0	0	1	3	1	2	0	0	0	0	0	1	0	0	1
Geoglobus acetivorans	Archaea	Euryarchaeota	Atypical strain	0	0	0	0	0	0	0	0	0	0	0	0	0	0	0	0	0	0	0	0	0	0	0	0
Geoglobus ahangari	Archaea	Euryarchaeota	Atypical strain	0	0	0	0	0	0	0	0	0	0	0	0	0	0	0	0	0	0	0	0	0	0	0	0
Georgenia sp.	Bacteria	Actinobacteria	A, B, C, D	15	4	15	3	0	0	0	0	3	1	0	0	5	3	2	2	0	0	0	0	1	1	0	0
Georhizobium profundi	Bacteria	Proteobacteria	A, I	2	0	2	1	0	0	0	0	12	0	0	0	2	0	1	1	0	0	0	0	3	0	0	0
Geosporobacter ferrireducens	Bacteria	Firmicutes	A, C	3	1	3	0	0	0	0	0	4	0	0	0	2	1	2	0	0	0	0	0	1	0	0	0
Geovibrio thiophilus	Bacteria	Deferribacteres	I	1	0	0	0	0	0	0	0	5	0	1	0	1	0	0	0	0	0	0	0	2	0	1	0
Gibbsiella quercinecans	Bacteria	Proteobacteria	A, B, C, I, J	6	8	10	5	0	0	1	0	9	2	0	0	3	6	2	1	0	0	1	0	3	2	0	0
Gilliamella apicola	Bacteria	Proteobacteria	A, B, D, I, J	5	3	1	6	0	0	1	0	5	3	0	0	3	3	1	2	0	0	1	0	3	2	0	0
Gillisia sp.	Bacteria	Bacteroidetes	A	9	0	3	0	0	0	0	1	2	0	0	0	4	0	1	0	0	0	0	1	1	0	0	0
Gilvibacter sp.	Bacteria	Bacteroidetes	A, G, H	5	0	4	0	0	0	2	2	2	0	0	0	3	0	1	0	0	0	2	2	1	0	0	0
Gimesia maris	Bacteria	Planctomycetes	C	1	0	7	0	1	0	0	0	0	0	0	0	1	0	2	0	1	0	0	0	0	0	0	0
Gimesia sp.	Bacteria	Planctomycetes	A, C	2	0	8	0	1	0	0	0	0	0	0	0	2	0	2	0	1	0	0	0	0	0	0	0
Glaciecola nitratireducens	Bacteria	Proteobacteria	A, C, I	7	1	9	0	0	0	0	0	6	0	0	0	3	1	2	0	0	0	0	0	2	0	0	0
Glaciecola sp.	Bacteria	Proteobacteria	A, B, C, F, I	17	7	12	1	0	3	0	2	7	0	0	0	6	3	2	1	0	2	0	1	2	0	0	0
Glaesserella parasuis	Bacteria	Proteobacteria	B, C, I	1	2	3	0	0	0	0	1	5	0	0	0	1	2	2	0	0	0	0	1	3	0	0	0
Glaesserella sp.	Bacteria	Proteobacteria	B, C, I	1	2	5	0	0	0	0	0	6	0	0	0	1	2	2	0	0	0	0	0	3	0	0	0
Gloeobacter kilaueensis	Bacteria	Cyanobacteria	A, C, I	3	0	8	1	0	0	0	0	2	0	0	1	2	0	2	1	0	0	0	0	2	0	0	1
Gloeobacter violaceus	Bacteria	Cyanobacteria	A, C, I	4	0	8	1	0	0	0	0	2	0	0	0	2	0	2	1	0	0	0	0	2	0	0	0
Gloeocapsa sp.	Bacteria	Cyanobacteria	A, C, I	9	1	5	2	0	0	0	0	2	0	0	0	4	1	2	1	0	0	0	0	2	0	0	0
Gloeomargarita lithophora	Bacteria	Cyanobacteria	A, C, I	2	0	3	0	0	0	0	0	2	0	0	0	2	0	2	0	0	0	0	0	2	0	0	0
Gloeothece citriformis	Bacteria	Cyanobacteria	A, C, I	4	0	21	0	0	0	0	1	2	0	0	0	3	0	2	0	0	0	0	1	2	0	0	0
Gloeothece verrucosa	Bacteria	Cyanobacteria	A, C, I	5	1	18	1	0	0	0	0	2	0	0	0	5	1	2	1	0	0	0	0	2	0	0	0
Gluconacetobacter diazotrophicus	Bacteria	Proteobacteria	A, C, I	3	0	5	0	0	0	1	0	18	0	0	0	3	0	2	0	0	0	1	0	3	0	0	0
Gluconobacter albidus	Bacteria	Proteobacteria	I	1	0	0	0	0	0	1	2	11	1	0	0	1	0	0	0	0	0	1	1	3	1	0	0
Gluconobacter oxydans	Bacteria	Proteobacteria	I	1	0	2	0	0	0	1	1	10	0	0	0	1	0	1	0	0	0	1	1	3	0	0	0
Gluconobacter thailandicus	Bacteria	Proteobacteria	B, I	1	2	4	0	0	0	1	0	10	0	0	0	1	2	1	0	0	0	1	0	3	0	0	0
Glutamicibacter arilaitensis	Bacteria	Actinobacteria	A, B	4	4	5	2	0	0	0	0	4	0	0	0	3	4	1	1	0	0	0	0	1	0	0	0
Glutamicibacter creatinolyticus	Bacteria	Actinobacteria	Atypical strain	1	0	1	0	0	0	0	0	3	0	0	0	1	0	1	0	0	0	0	0	1	0	0	0
Glutamicibacter halophytocola	Bacteria	Actinobacteria	A, B	6	5	6	2	0	0	0	0	3	0	0	0	4	4	1	1	0	0	0	0	1	0	0	0
Glutamicibacter mishrai	Bacteria	Actinobacteria	B	3	4	7	1	0	0	0	0	3	0	0	0	1	4	1	1	0	0	0	0	1	0	0	0
Glutamicibacter sp.	Bacteria	Actinobacteria	Atypical strain	2	0	4	1	0	0	0	0	3	0	0	0	1	0	1	1	0	0	0	0	1	0	0	0
Glycocaulis alkaliphilus	Bacteria	Proteobacteria	I	1	0	0	0	0	0	0	0	6	0	0	0	1	0	0	0	0	0	0	0	3	0	0	0
Gordonia alkanivorans	Bacteria	Actinobacteria	A, C	2	0	7	1	0	0	0	0	6	0	0	0	2	0	2	1	0	0	0	0	1	0	0	0
Gordonia bronchialis	Bacteria	Actinobacteria	A, B, C	4	2	8	2	0	0	0	0	8	0	0	1	2	2	2	1	0	0	0	0	1	0	0	1
Gordonia insulae	Bacteria	Actinobacteria	A, C	6	1	8	1	0	0	0	0	7	0	0	0	3	1	2	1	0	0	0	0	1	0	0	0
Gordonia iterans	Bacteria	Actinobacteria	A	4	0	3	2	0	0	0	0	5	0	0	0	3	0	1	1	0	0	0	0	1	0	0	0
Gordonia phthalatica	Bacteria	Actinobacteria	Atypical strain	1	0	3	2	0	0	0	0	6	0	0	0	1	0	1	1	0	0	0	0	1	0	0	0
Gordonia polyisoprenivorans	Bacteria	Actinobacteria	A, C	5	1	10	1	0	0	0	0	6	0	0	0	3	1	2	1	0	0	0	0	1	0	0	0
Gordonia rubripertincta	Bacteria	Actinobacteria	A, C	3	0	7	1	0	0	0	0	7	0	0	0	3	0	2	1	0	0	0	0	1	0	0	0
Gordonia sp.	Bacteria	Actinobacteria	A, C	3	0	6	1	0	0	0	0	8	0	0	0	3	0	2	1	0	0	0	0	1	0	0	0
Gordonia terrae	Bacteria	Actinobacteria	A, C	6	0	7	1	0	0	0	0	7	0	0	0	3	0	2	1	0	0	0	0	1	0	0	0
Gordonibacter pamelaeae	Bacteria	Actinobacteria	Atypical strain	0	0	0	0	0	0	0	0	0	0	0	0	0	0	0	0	0	0	0	0	0	0	0	0
Gottschalkia acidurici	Bacteria	Firmicutes	C	1	0	3	0	0	0	0	0	1	0	0	0	1	0	2	0	0	0	0	0	1	0	0	0
Gracilibacillus sp.	Bacteria	Firmicutes	A, B, D, H, J	51	35	9	6	0	0	1	4	4	5	0	1	9	11	1	2	0	0	1	2	1	3	0	1
Gracilibacteria bacterium	Bacteria	Gracilibacteria	Atypical strain	0	0	0	0	0	0	0	0	0	0	0	0	0	0	0	0	0	0	0	0	0	0	0	0
Gramella flava	Bacteria	Bacteroidetes	A, B, H, J	35	14	8	0	0	0	2	9	2	9	0	0	10	6	1	0	0	0	1	3	1	3	0	0
Gramella forsetii	Bacteria	Bacteroidetes	A, B, H	17	8	4	0	0	1	0	3	3	0	0	0	5	3	1	0	0	1	0	2	1	0	0	0
Gramella fulva	Bacteria	Bacteroidetes	A, B, G, H, J	36	20	6	0	0	0	4	3	2	10	0	0	9	6	1	0	0	0	2	2	1	4	0	0
Gramella salexigens	Bacteria	Bacteroidetes	A	7	0	5	0	0	0	0	1	2	0	0	0	4	0	1	0	0	0	0	1	1	0	0	0
Gramella sp.	Bacteria	Bacteroidetes	A, J	14	2	6	0	0	0	1	2	3	3	0	0	6	1	1	0	0	0	1	1	1	2	0	0
Granulibacter bethesdensis	Bacteria	Proteobacteria	C, I	1	0	8	0	0	0	0	0	9	0	0	0	1	0	2	0	0	0	0	0	3	0	0	0
Granulicella mallensis	Bacteria	Acidobacteria	A, B, C, E, G, H, J, K, L	30	45	12	3	2	0	6	16	3	12	6	6	8	11	2	1	2	0	2	4	1	2	3	3
Granulicella sp.	Bacteria	Acidobacteria	A, B, C, E, H	14	14	11	1	3	0	1	8	3	4	1	1	8	8	2	1	3	0	1	4	1	1	1	1
Granulicella tundricola	Bacteria	Acidobacteria	A, B, C, H, J	26	18	17	1	0	0	2	9	3	14	1	1	8	8	2	1	0	0	1	3	1	2	1	1
Granulosicoccus antarcticus	Bacteria	Proteobacteria	A, B, I, J	18	3	6	1	0	0	1	0	5	2	2	0	3	3	1	1	0	0	1	0	2	2	1	0
Grimontia hollisae	Bacteria	Proteobacteria	A, B, I	3	3	2	1	0	0	1	5	8	0	0	0	3	2	1	1	0	0	1	1	3	0	0	0
Gryllotalpicola sp.	Bacteria	Actinobacteria	A, B, C, L	14	6	8	2	0	0	2	1	1	0	1	3	4	5	2	1	0	0	1	1	1	0	1	3
Gullanella endobia	Bacteria	Proteobacteria	Atypical strain	0	0	0	0	0	0	0	0	2	0	0	0	0	0	0	0	0	0	0	0	1	0	0	0
Guyparkeria halophila	Bacteria	Proteobacteria	C, I	1	0	2	0	0	0	0	0	6	0	0	0	1	0	2	0	0	0	0	0	2	0	0	0
Gynuella sunshinyii	Bacteria	Proteobacteria	A, B, C, D, I, J, K, L	39	7	10	3	0	0	0	0	7	5	2	5	10	5	2	2	0	0	0	0	3	4	2	3
Haematobacter massiliensis	Bacteria	Proteobacteria	I	2	0	0	0	0	0	0	0	15	0	0	0	1	0	0	0	0	0	0	0	3	0	0	0
Haematospirillum jordaniae	Bacteria	Proteobacteria	I	1	0	0	0	0	0	0	0	5	0	0	0	1	0	0	0	0	0	0	0	3	0	0	0
Haemophilus aegyptius	Bacteria	Proteobacteria	I	1	0	1	0	0	0	0	0	4	0	0	0	1	0	1	0	0	0	0	0	2	0	0	0
Haemophilus haemolyticus	Bacteria	Proteobacteria	C, I	1	0	3	0	0	0	0	0	5	0	0	0	1	0	2	0	0	0	0	0	3	0	0	0
Haemophilus influenzae	Bacteria	Proteobacteria	C, I	1	0	3	0	0	0	0	0	4	0	0	0	1	0	2	0	0	0	0	0	2	0	0	0
Haemophilus parahaemolyticus	Bacteria	Proteobacteria	C, I	1	0	3	0	0	0	0	0	5	0	0	0	1	0	2	0	0	0	0	0	3	0	0	0
Haemophilus parainfluenzae	Bacteria	Proteobacteria	C, I	1	0	3	0	0	0	0	0	5	0	0	0	1	0	2	0	0	0	0	0	3	0	0	0
Haemophilus pittmaniae	Bacteria	Proteobacteria	C, I	1	1	4	0	0	0	1	0	5	0	0	0	1	1	2	0	0	0	1	0	3	0	0	0
Haemophilus sp.	Bacteria	Proteobacteria	C, I	1	0	3	0	0	0	0	0	5	0	0	0	1	0	2	0	0	0	0	0	3	0	0	0
Hafnia alvei	Bacteria	Proteobacteria	A, B, C, D, I	5	2	6	6	0	0	1	0	9	1	0	0	3	2	2	2	0	0	1	0	3	1	0	0
Hahella chejuensis	Bacteria	Proteobacteria	A, I, J, L	12	0	11	1	0	0	1	0	6	2	2	2	4	0	1	1	0	0	1	0	2	2	1	2
Hahella sp.	Bacteria	Proteobacteria	A, I, J, L	12	1	11	1	0	0	1	0	7	2	1	2	4	1	1	1	0	0	1	0	2	2	1	2
Halalkaliarchaeum desulfuricum	Archaea	Euryarchaeota	C	0	0	6	0	0	0	0	0	0	0	0	0	0	0	2	0	0	0	0	0	0	0	0	0
Halalkalicoccus jeotgali	Archaea	Euryarchaeota	Atypical strain	2	3	1	0	0	0	0	5	0	0	0	0	1	1	1	0	0	0	0	1	0	0	0	0
Halanaeroarchaeum sulfurireducens	Archaea	Euryarchaeota	Atypical strain	0	0	0	0	0	0	0	0	0	0	0	0	0	0	0	0	0	0	0	0	0	0	0	0
Halanaerobium hydrogeniformans	Bacteria	Firmicutes	D	1	2	6	2	0	0	0	0	1	0	0	0	1	1	1	2	0	0	0	0	1	0	0	0
Halanaerobium praevalens	Bacteria	Firmicutes	A	3	2	5	0	0	0	1	1	1	0	0	0	2	1	1	0	0	0	1	1	1	0	0	0
Halapricum salinum	Archaea	Euryarchaeota	C	2	0	24	0	0	0	0	3	0	0	0	0	1	0	2	0	0	0	0	1	0	0	0	0
Halarcobacter bivalviorum	Bacteria	Proteobacteria	I	0	0	0	0	0	0	0	0	3	0	0	0	0	0	0	0	0	0	0	0	2	0	0	0
Halarcobacter ebronensis	Bacteria	Proteobacteria	I	0	0	1	0	0	0	0	0	4	0	0	0	0	0	1	0	0	0	0	0	3	0	0	0
Haliangium ochraceum	Bacteria	Proteobacteria	A, C, I, K	11	1	17	2	0	0	1	0	5	0	2	1	4	1	2	1	0	0	1	0	2	0	2	1
Halieaceae bacterium	Bacteria	Proteobacteria	A, C, I, J	6	0	9	0	0	0	0	1	4	2	0	0	4	0	2	0	0	0	0	1	2	2	0	0
Halioglobus japonicus	Bacteria	Proteobacteria	A, I	2	1	1	0	0	0	2	1	9	0	0	0	2	1	1	0	0	0	1	1	2	0	0	0
Halioglobus maricola	Bacteria	Proteobacteria	A, I	3	1	1	1	0	0	1	0	7	2	0	0	2	1	1	1	0	0	1	0	2	1	0	0
Haliscomenobacter hydrossis	Bacteria	Bacteroidetes	A, B, C, G, H, J	35	27	8	1	0	0	4	6	4	7	0	0	10	9	2	1	0	0	2	4	1	4	0	0
haloarchaeon 3A1-DGR	Archaea	Euryarchaeota	Atypical strain	0	0	0	0	0	0	0	0	0	0	0	0	0	0	0	0	0	0	0	0	0	0	0	0
haloarchaeon HTSR1	Archaea	Euryarchaeota	Atypical strain	0	0	0	0	0	0	0	0	0	0	0	0	0	0	0	0	0	0	0	0	0	0	0	0
Haloarcula hispanica	Archaea	Euryarchaeota	C	3	0	5	0	0	0	0	2	0	1	0	0	1	0	2	0	0	0	0	1	0	1	0	0
Haloarcula marismortui	Archaea	Euryarchaeota	C	2	0	4	0	0	0	0	2	0	0	0	0	1	0	2	0	0	0	0	1	0	0	0	0
Haloarcula sp.	Archaea	Euryarchaeota	A, B, C, J	4	2	8	0	0	0	0	2	0	2	0	0	2	2	2	0	0	0	0	1	0	2	0	0
Haloarcula taiwanensis	Archaea	Euryarchaeota	C	1	0	6	0	0	0	0	2	0	0	0	0	1	0	2	0	0	0	0	1	0	0	0	0
Haloarculaceae archaeon	Archaea	Euryarchaeota	A, C, L	41	2	2	0	0	0	0	0	0	0	0	5	5	1	2	0	0	0	0	0	0	0	0	2
Halobacillus halophilus	Bacteria	Firmicutes	A, B, D	6	3	10	2	0	0	0	0	6	0	0	0	4	3	1	2	0	0	0	0	1	0	0	0
Halobacillus litoralis	Bacteria	Firmicutes	A	5	0	6	0	0	0	0	0	6	1	0	0	2	0	1	0	0	0	0	0	1	1	0	0
Halobacillus mangrovi	Bacteria	Firmicutes	A, B, D	7	7	15	2	0	0	0	0	2	0	0	0	3	5	1	2	0	0	0	0	1	0	0	0
Halobacteriovorax marinus	Bacteria	Proteobacteria	Atypical strain	2	0	0	0	0	0	0	0	7	0	0	0	1	0	0	0	0	0	0	0	1	0	0	0
Halobacteriovorax sp.	Bacteria	Proteobacteria	I	2	0	0	0	0	0	0	0	14	0	0	0	1	0	0	0	0	0	0	0	2	0	0	0
Halobacterium hubeiense	Archaea	Euryarchaeota	A	3	0	0	0	0	0	0	0	0	0	0	0	2	0	0	0	0	0	0	0	0	0	0	0
Halobacterium salinarum	Archaea	Euryarchaeota	Atypical strain	0	0	0	0	0	0	0	0	0	0	0	0	0	0	0	0	0	0	0	0	0	0	0	0
Halobacterium sp.	Archaea	Euryarchaeota	Atypical strain	0	0	0	0	0	0	0	0	0	3	0	0	0	0	0	0	0	0	0	0	0	1	0	0
Halobacteroides halobius	Bacteria	Firmicutes	A, B, C, D	13	8	11	5	0	0	0	0	2	0	0	0	6	5	2	2	0	0	0	0	1	0	0	0
Halobellus limi	Archaea	Euryarchaeota	B, C, J	0	2	6	0	0	0	0	0	0	2	0	0	0	2	2	0	0	0	0	0	0	2	0	0
Halobiforma lacisalsi	Archaea	Euryarchaeota	Atypical strain	0	1	2	0	0	0	0	0	0	0	0	0	0	1	1	0	0	0	0	0	0	0	0	0
Halocella sp.	Bacteria	Firmicutes	A, B	12	5	5	4	0	0	0	0	1	1	0	1	7	4	1	1	0	0	0	0	1	1	0	1
Halocynthiibacter arcticus	Bacteria	Proteobacteria	B, I	1	4	2	0	0	0	1	0	6	0	0	0	1	3	1	0	0	0	1	0	2	0	0	0
Halodesulfurarchaeum formicicum	Archaea	Euryarchaeota	Atypical strain	0	0	0	0	0	0	0	0	0	0	0	0	0	0	0	0	0	0	0	0	0	0	0	0
Haloferax alexandrinus	Archaea	Euryarchaeota	A, C, J	4	1	3	0	0	0	0	0	0	2	0	0	3	1	2	0	0	0	0	0	0	2	0	0
Haloferax gibbonsii	Archaea	Euryarchaeota	A, C, J	8	1	5	1	1	0	0	0	0	3	0	0	3	1	2	1	1	0	0	0	0	2	0	0
Haloferax mediterranei	Archaea	Euryarchaeota	A, C	2	0	5	0	0	0	0	1	0	0	0	0	2	0	2	0	0	0	0	1	0	0	0	0
Haloferax volcanii	Archaea	Euryarchaeota	A, C, J	3	1	3	1	0	0	0	0	0	3	0	0	2	1	2	1	0	0	0	0	0	2	0	0
Halogeometricum borinquense	Archaea	Euryarchaeota	C	1	0	2	0	0	0	0	0	0	0	0	0	1	0	2	0	0	0	0	0	0	0	0	0
Halomicrobium mukohataei	Archaea	Euryarchaeota	A, J	2	1	5	0	0	0	1	0	0	2	0	0	2	1	1	0	0	0	1	0	0	2	0	0
Halomicrobium sp.	Archaea	Euryarchaeota	A, J	3	2	4	1	0	0	1	1	0	2	0	0	2	1	1	1	0	0	1	1	0	2	0	0
Halomicronema hongdechloris	Bacteria	Cyanobacteria	C, I	1	0	13	2	0	0	0	0	3	0	0	0	1	0	2	1	0	0	0	0	2	0	0	0
Halomonas aestuarii	Bacteria	Proteobacteria	A, I	2	0	2	1	0	0	0	0	8	0	0	0	2	0	1	1	0	0	0	0	2	0	0	0
Halomonas alkaliphila	Bacteria	Proteobacteria	I	1	0	3	0	0	0	1	0	6	0	0	0	1	0	1	0	0	0	1	0	2	0	0	0
Halomonas axialensis	Bacteria	Proteobacteria	I	1	0	15	0	0	0	0	0	12	0	0	0	1	0	1	0	0	0	0	0	2	0	0	0
Halomonas beimenensis	Bacteria	Proteobacteria	A, I	2	0	3	0	0	0	0	0	7	0	0	0	2	0	1	0	0	0	0	0	2	0	0	0
Halomonas campaniensis	Bacteria	Proteobacteria	I	1	0	3	0	0	0	1	0	6	0	0	0	1	0	1	0	0	0	1	0	2	0	0	0
Halomonas chromatireducens	Bacteria	Proteobacteria	I	1	0	1	0	0	0	0	0	7	0	0	0	1	0	1	0	0	0	0	0	2	0	0	0
Halomonas elongata	Bacteria	Proteobacteria	A, I	8	0	2	0	0	0	0	0	6	1	0	0	4	0	1	0	0	0	0	0	2	1	0	0
Halomonas huangheensis	Bacteria	Proteobacteria	A, I, J	2	0	1	0	0	0	0	0	7	2	0	0	2	0	1	0	0	0	0	0	2	2	0	0
Halomonas hydrothermalis	Bacteria	Proteobacteria	A, I	4	0	4	0	0	0	0	0	7	0	0	0	3	0	1	0	0	0	0	0	2	0	0	0
Halomonas meridiana	Bacteria	Proteobacteria	I	1	0	4	0	0	0	0	0	8	0	0	0	1	0	1	0	0	0	0	0	2	0	0	0
Halomonas olivaria	Bacteria	Proteobacteria	A, I	5	2	7	0	0	0	0	0	12	0	0	0	3	1	1	0	0	0	0	0	2	0	0	0
Halomonas sp.	Bacteria	Proteobacteria	I	1	0	3	0	0	0	0	0	7	0	0	0	1	0	1	0	0	0	0	0	2	0	0	0
Halomonas sulfidaeris	Bacteria	Proteobacteria	C, I	2	0	21	0	0	0	0	0	10	0	0	0	1	0	2	0	0	0	0	0	2	0	0	0
Halomonas venusta	Bacteria	Proteobacteria	I	1	0	3	0	0	0	1	0	5	0	0	0	1	0	1	0	0	0	1	0	2	0	0	0
halophilic archaeon	Archaea	Euryarchaeota	C	1	0	3	0	0	0	0	0	0	0	0	0	1	0	2	0	0	0	0	0	0	0	0	0
Halopiger xanaduensis	Archaea	Euryarchaeota	A, B, J	18	7	1	4	0	0	0	2	0	4	0	1	7	5	1	1	0	0	0	1	0	3	0	1
Haloplanus aerogenes	Archaea	Euryarchaeota	Atypical strain	0	0	0	0	0	0	0	0	0	0	0	0	0	0	0	0	0	0	0	0	0	0	0	0
Haloplanus rallus	Archaea	Euryarchaeota	Atypical strain	0	0	0	0	0	0	0	0	0	0	0	0	0	0	0	0	0	0	0	0	0	0	0	0
Haloplanus sp.	Archaea	Euryarchaeota	Atypical strain	0	0	0	0	0	0	0	0	0	0	0	0	0	0	0	0	0	0	0	0	0	0	0	0
Haloquadratum walsbyi	Archaea	Euryarchaeota	C	1	0	3	0	0	0	0	0	0	0	0	0	1	0	2	0	0	0	0	0	0	0	0	0
Halorhabdus sp.	Archaea	Euryarchaeota	A, C	4	1	9	0	0	0	0	0	0	0	0	0	2	1	2	0	0	0	0	0	0	0	0	0
Halorhabdus tiamatea	Archaea	Euryarchaeota	A, B, C, J, L	30	7	8	1	0	0	0	1	0	2	0	3	8	4	2	1	0	0	0	1	0	2	0	2
Halorhabdus utahensis	Archaea	Euryarchaeota	A, B, C	26	6	2	2	0	0	0	1	0	0	0	2	7	4	2	1	0	0	0	1	0	0	0	1
Halorhodospira halochloris	Bacteria	Proteobacteria	C, I	1	0	4	0	0	0	0	0	8	0	0	0	1	0	2	0	0	0	0	0	2	0	0	0
Halorhodospira halophila	Bacteria	Proteobacteria	C, I	1	0	2	0	0	0	0	0	7	0	0	0	1	0	2	0	0	0	0	0	2	0	0	0
Halorientalis sp.	Archaea	Euryarchaeota	Atypical strain	0	1	0	0	0	0	0	0	0	0	0	0	0	1	0	0	0	0	0	0	0	0	0	0
Halorubrum ezzemoulense	Archaea	Euryarchaeota	A, B, C	2	2	4	0	0	0	0	0	0	0	0	0	2	2	2	0	0	0	0	0	0	0	0	0
Halorubrum lacusprofundi	Archaea	Euryarchaeota	B, C	0	2	4	0	0	0	0	0	0	0	0	0	0	2	2	0	0	0	0	0	0	0	0	0
Halorubrum sp.	Archaea	Euryarchaeota	B, C	0	2	4	0	0	0	0	1	0	0	0	0	0	2	2	0	0	0	0	1	0	0	0	0
Halostagnicola larsenii	Archaea	Euryarchaeota	A, B, H, J	14	9	1	3	0	0	0	3	0	7	0	0	7	4	1	1	0	0	0	2	0	4	0	0
Halotalea alkalilenta	Bacteria	Proteobacteria	C, I	4	0	9	1	0	0	0	0	5	0	0	0	1	0	2	1	0	0	0	0	3	0	0	0
Haloterrigena daqingensis	Archaea	Euryarchaeota	Atypical strain	0	0	0	0	0	0	0	0	0	0	0	0	0	0	0	0	0	0	0	0	0	0	0	0
Haloterrigena jeotgali	Archaea	Euryarchaeota	Atypical strain	0	1	0	0	0	0	0	0	0	0	0	0	0	1	0	0	0	0	0	0	0	0	0	0
Haloterrigena turkmenica	Archaea	Euryarchaeota	A, B, J	14	12	2	4	0	0	0	3	0	3	0	0	7	5	1	1	0	0	0	1	0	3	0	0
Halothece sp.	Bacteria	Cyanobacteria	C, I	1	0	7	0	0	0	0	0	2	0	0	0	1	0	2	0	0	0	0	0	2	0	0	0
Halothermothrix orenii	Bacteria	Firmicutes	A, D	10	4	12	4	0	0	0	1	0	0	0	0	5	1	1	2	0	0	0	1	0	0	0	0
Halothiobacillus neapolitanus	Bacteria	Proteobacteria	C, I	1	0	2	0	0	0	0	0	6	0	0	0	1	0	2	0	0	0	0	0	2	0	0	0
Halothiobacillus sp.	Bacteria	Proteobacteria	A, C, I	2	0	3	0	1	0	0	0	5	0	1	1	2	0	2	0	1	0	0	0	2	0	1	1
Halovivax ruber	Archaea	Euryarchaeota	Atypical strain	1	0	0	0	0	0	0	0	0	0	0	0	1	0	0	0	0	0	0	0	0	0	0	0
Halovulum dunhuangense	Bacteria	Proteobacteria	I	1	0	0	0	0	0	0	0	7	0	0	0	1	0	0	0	0	0	0	0	2	0	0	0
Hamiltonella defensa	Bacteria	Proteobacteria	Atypical strain	1	0	0	0	0	0	0	0	5	0	0	0	1	0	0	0	0	0	0	0	1	0	0	0
Hartmannibacter diazotrophicus	Bacteria	Proteobacteria	A, I	4	1	5	0	0	0	0	0	9	0	0	0	3	1	1	0	0	0	0	0	3	0	0	0
Hathewaya histolytica	Bacteria	Firmicutes	Atypical strain	0	1	0	0	0	0	0	0	3	0	0	0	0	1	0	0	0	0	0	0	1	0	0	0
Helicobacter acinonychis	Bacteria	Proteobacteria	Atypical strain	0	0	0	0	0	0	0	0	2	0	0	0	0	0	0	0	0	0	0	0	1	0	0	0
Helicobacter apodemus	Bacteria	Proteobacteria	Atypical strain	0	0	0	0	0	0	0	0	3	0	0	0	0	0	0	0	0	0	0	0	1	0	0	0
Helicobacter bilis	Bacteria	Proteobacteria	Atypical strain	0	0	0	0	0	0	0	0	2	0	0	0	0	0	0	0	0	0	0	0	1	0	0	0
Helicobacter bizzozeronii	Bacteria	Proteobacteria	Atypical strain	0	0	0	0	0	0	0	0	2	0	0	0	0	0	0	0	0	0	0	0	1	0	0	0
Helicobacter cetorum	Bacteria	Proteobacteria	Atypical strain	0	0	0	0	0	0	0	0	2	0	0	0	0	0	0	0	0	0	0	0	1	0	0	0
Helicobacter cholecystus	Bacteria	Proteobacteria	Atypical strain	0	0	0	0	0	0	0	0	2	0	0	0	0	0	0	0	0	0	0	0	1	0	0	0
Helicobacter cinaedi	Bacteria	Proteobacteria	Atypical strain	0	0	0	0	0	0	0	0	3	0	0	0	0	0	0	0	0	0	0	0	1	0	0	0
Helicobacter felis	Bacteria	Proteobacteria	Atypical strain	0	0	0	0	0	0	0	0	2	0	0	0	0	0	0	0	0	0	0	0	1	0	0	0
Helicobacter heilmannii	Bacteria	Proteobacteria	Atypical strain	0	0	0	0	0	0	0	0	2	0	0	0	0	0	0	0	0	0	0	0	1	0	0	0
Helicobacter hepaticus	Bacteria	Proteobacteria	Atypical strain	0	0	0	0	0	0	0	0	3	0	0	0	0	0	0	0	0	0	0	0	1	0	0	0
Helicobacter mustelae	Bacteria	Proteobacteria	Atypical strain	0	0	0	0	0	0	0	0	2	0	0	0	0	0	0	0	0	0	0	0	1	0	0	0
Helicobacter pullorum	Bacteria	Proteobacteria	Atypical strain	0	0	0	0	0	0	0	0	3	0	0	0	0	0	0	0	0	0	0	0	1	0	0	0
Helicobacter pylori	Bacteria	Proteobacteria	Atypical strain	0	0	0	0	0	0	0	0	2	0	0	0	0	0	0	0	0	0	0	0	1	0	0	0
Helicobacter saguini	Bacteria	Proteobacteria	Atypical strain	0	0	0	0	0	0	0	0	2	0	0	0	0	0	0	0	0	0	0	0	1	0	0	0
Helicobacter sp.	Bacteria	Proteobacteria	Atypical strain	0	0	0	0	0	0	0	0	2	0	0	0	0	0	0	0	0	0	0	0	1	0	0	0
Helicobacter suis	Bacteria	Proteobacteria	Atypical strain	0	0	0	0	0	0	0	0	2	0	0	0	0	0	0	0	0	0	0	0	1	0	0	0
Helicobacter typhlonius	Bacteria	Proteobacteria	Atypical strain	0	0	0	0	0	0	0	0	3	0	0	0	0	0	0	0	0	0	0	0	1	0	0	0
Heliobacterium modesticaldum	Bacteria	Firmicutes	C	0	0	2	0	0	0	0	0	2	0	0	0	0	0	2	0	0	0	0	0	1	0	0	0
Heliorestis convoluta	Bacteria	Firmicutes	C	0	0	2	0	0	0	0	0	3	0	0	0	0	0	2	0	0	0	0	0	1	0	0	0
Hepatoplasma crinochetorum	Bacteria	Tenericutes	Atypical strain	0	0	1	0	0	0	0	0	0	0	0	0	0	0	1	0	0	0	0	0	0	0	0	0
Herbaspirillum hiltneri	Bacteria	Proteobacteria	C, I	1	0	7	0	0	0	0	0	8	0	0	0	1	0	2	0	0	0	0	0	3	0	0	0
Herbaspirillum huttiense	Bacteria	Proteobacteria	A, C, I	3	1	5	0	0	0	0	0	6	0	0	0	2	1	2	0	0	0	0	0	3	0	0	0
Herbaspirillum rubrisubalbicans	Bacteria	Proteobacteria	A, C, I	3	1	5	0	0	0	0	0	8	1	0	0	2	1	2	0	0	0	0	0	3	1	0	0
Herbaspirillum seropedicae	Bacteria	Proteobacteria	A, C, I	4	1	8	0	0	0	0	0	7	0	0	0	2	1	2	0	0	0	0	0	3	0	0	0
Herbaspirillum sp.	Bacteria	Proteobacteria	C, I	1	0	7	0	0	0	0	0	8	0	0	0	1	0	2	0	0	0	0	0	3	0	0	0
Herbiconiux sp.	Bacteria	Actinobacteria	A, B, D	14	14	16	7	0	0	0	0	5	0	1	1	7	4	1	2	0	0	0	0	1	0	1	1
Herbinix luporum	Bacteria	Firmicutes	A, C, L	25	1	3	1	0	0	0	0	1	0	0	6	7	1	2	1	0	0	0	0	1	0	0	3
Herminiimonas arsenicoxydans	Bacteria	Proteobacteria	I	1	0	0	0	0	0	0	0	8	0	0	0	1	0	0	0	0	0	0	0	3	0	0	0
Herpetosiphon aurantiacus	Bacteria	Chloroflexi	A, B, C, K, L	20	5	12	2	0	0	1	1	1	0	2	5	8	4	2	1	0	0	1	1	1	0	2	4
Hippea maritima	Bacteria	Proteobacteria	I	0	0	1	0	0	0	0	0	3	0	0	0	0	0	1	0	0	0	0	0	2	0	0	0
Hirschia baltica	Bacteria	Proteobacteria	A, I	20	1	7	0	1	0	0	0	5	2	0	0	8	1	1	0	1	0	0	0	3	1	0	0
Histophilus somni	Bacteria	Proteobacteria	C, I	2	1	3	0	0	0	0	1	4	0	0	0	1	1	2	0	0	0	0	1	2	0	0	0
Hoaglandella endobia	Bacteria	Proteobacteria	Atypical strain	0	0	0	0	0	0	0	0	2	0	0	0	0	0	0	0	0	0	0	0	1	0	0	0
Hoeflea sp.	Bacteria	Proteobacteria	A, B, I	3	3	6	1	0	0	0	0	9	0	0	0	3	3	1	1	0	0	0	0	3	0	0	0
Hoyosella subflava	Bacteria	Actinobacteria	Atypical strain	3	0	10	0	0	0	0	0	11	0	0	0	1	0	1	0	0	0	0	0	1	0	0	0
Humibacter sp.	Bacteria	Actinobacteria	A, B, D, H, K, L	13	7	10	6	0	0	2	6	3	2	3	2	7	5	1	2	0	0	1	2	1	1	3	2
Hungateiclostridiaceae bacterium	Bacteria	Firmicutes	A, B, C, J	13	18	6	1	0	0	0	2	4	2	0	0	5	9	2	1	0	0	0	1	1	2	0	0
Hungateiclostridium clariflavum	Bacteria	Firmicutes	A, B, D, L	38	2	2	2	0	0	0	0	3	0	0	9	9	2	1	2	0	0	0	0	1	0	0	3
Hungateiclostridium saccincola	Bacteria	Firmicutes	A, C, L	38	1	2	1	0	0	0	0	4	0	0	10	9	1	2	1	0	0	0	0	1	0	0	3
Hungateiclostridium thermocellum	Bacteria	Firmicutes	A, B, L	45	2	2	2	1	0	0	0	2	0	0	5	8	2	1	1	1	0	0	0	1	0	0	3
Hydrocarboniclastica marina	Bacteria	Proteobacteria	C, I	1	0	9	0	0	0	0	0	8	1	1	0	1	0	2	0	0	0	0	0	2	1	1	0
Hydrogenimonas sp.	Bacteria	Proteobacteria	Atypical strain	0	0	1	0	0	0	0	0	2	0	1	0	0	0	1	0	0	0	0	0	1	0	1	0
Hydrogenobacter sp.	Bacteria	Aquificae	C	0	0	2	0	0	0	0	0	5	0	0	0	0	0	2	0	0	0	0	0	1	0	0	0
Hydrogenobacter thermophilus	Bacteria	Aquificae	C	0	0	2	0	0	0	0	0	4	0	0	0	0	0	2	0	0	0	0	0	1	0	0	0
Hydrogenobaculum sp.	Bacteria	Aquificae	Atypical strain	0	0	1	0	0	0	0	0	5	0	0	0	0	0	1	0	0	0	0	0	1	0	0	0
Hydrogenophaga crassostreae	Bacteria	Proteobacteria	B, I	1	2	1	1	0	0	0	0	12	0	0	0	1	2	1	1	0	0	0	0	3	0	0	0
Hydrogenophaga pseudoflava	Bacteria	Proteobacteria	A, C, I	2	0	4	1	0	0	0	0	13	0	0	0	2	0	2	1	0	0	0	0	3	0	0	0
Hydrogenophaga sp.	Bacteria	Proteobacteria	C, I	1	0	4	0	0	0	0	0	11	0	0	0	1	0	2	0	0	0	0	0	3	0	0	0
Hydrogenophilus thermoluteolus	Bacteria	Proteobacteria	A, C, I	2	0	2	0	0	0	0	0	4	0	0	0	2	0	2	0	0	0	0	0	3	0	0	0
Hydrogenovibrio crunogenus	Bacteria	Proteobacteria	C, I	1	0	4	0	0	0	0	0	7	0	0	0	1	0	2	0	0	0	0	0	2	0	0	0
Hydrogenovibrio marinus	Bacteria	Proteobacteria	C, I	1	0	4	0	0	0	0	0	7	0	0	0	1	0	2	0	0	0	0	0	2	0	0	0
Hydrogenovibrio thermophilus	Bacteria	Proteobacteria	C, I	1	0	4	0	0	0	0	0	7	0	0	0	1	0	2	0	0	0	0	0	2	0	0	0
Hylemonella gracilis	Bacteria	Proteobacteria	I	1	0	0	0	0	0	0	0	8	0	0	0	1	0	0	0	0	0	0	0	3	0	0	0
Hymenobacter jejuensis	Bacteria	Bacteroidetes	A, B, C, H, J	47	25	11	1	0	0	1	11	2	12	0	0	10	10	2	1	0	0	1	3	1	4	0	0
Hymenobacter nivis	Bacteria	Bacteroidetes	A, B, C, H	26	7	10	1	0	0	2	11	2	2	0	0	7	3	2	1	0	0	1	3	1	1	0	0
Hymenobacter oligotrophus	Bacteria	Bacteroidetes	A, C	6	1	11	0	0	0	1	1	2	0	0	0	3	1	2	0	0	0	1	1	1	0	0	0
Hymenobacter sedentarius	Bacteria	Bacteroidetes	A, B, C, H, J	37	13	14	0	0	1	1	2	2	7	0	0	10	6	2	0	0	1	1	2	1	3	0	0
Hymenobacter sp.	Bacteria	Bacteroidetes	A, B, C, H, J	27	6	12	1	0	0	2	5	2	3	0	0	9	3	2	1	0	0	1	3	1	2	0	0
Hymenobacter swuensis	Bacteria	Bacteroidetes	A, B, C, H, J	43	6	15	1	0	0	2	6	2	3	1	1	10	4	2	1	0	0	1	3	1	3	1	1
Hypericibacter adhaerens	Bacteria	Proteobacteria	A, I	2	0	0	0	0	0	0	0	7	1	0	0	2	0	0	0	0	0	0	0	3	1	0	0
Hypericibacter terrae	Bacteria	Proteobacteria	A, I	2	0	0	1	0	0	0	0	6	1	0	0	2	0	0	1	0	0	0	0	3	1	0	0
Hyperthermus butylicus	Archaea	Crenarchaeota	Atypical strain	0	0	0	0	0	0	0	0	0	0	0	0	0	0	0	0	0	0	0	0	0	0	0	0
Hyphomicrobium denitrificans	Bacteria	Proteobacteria	I	3	0	0	0	0	0	0	0	6	0	0	0	1	0	0	0	0	0	0	0	3	0	0	0
Hyphomicrobium nitrativorans	Bacteria	Proteobacteria	A, I	2	0	0	0	0	0	0	0	5	0	1	0	2	0	0	0	0	0	0	0	3	0	1	0
Hyphomicrobium sp.	Bacteria	Proteobacteria	A, I	6	0	0	0	0	0	0	0	6	0	0	0	3	0	0	0	0	0	0	0	3	0	0	0
Hyphomonadaceae bacterium	Bacteria	Proteobacteria	A, B, H, I	7	5	3	1	0	0	0	2	7	0	0	0	4	5	1	1	0	0	0	2	2	0	0	0
Hyphomonas neptunium	Bacteria	Proteobacteria	A, I	4	0	2	0	0	0	0	1	3	0	0	0	2	0	1	0	0	0	0	1	3	0	0	0
Hyphomonas sp.	Bacteria	Proteobacteria	A, I	4	0	2	0	0	0	0	1	4	0	0	0	2	0	1	0	0	0	0	1	3	0	0	0
Iamiaceae bacterium	Bacteria	Actinobacteria	A, B, C	4	2	11	2	0	0	1	0	3	0	0	0	2	2	2	1	0	0	1	0	1	0	0	0
Ichthyobacterium seriolicida	Bacteria	Bacteroidetes	Atypical strain	1	0	0	0	0	0	1	0	0	0	0	0	1	0	0	0	0	0	1	0	0	0	0	0
Idiomarina andamanensis	Bacteria	Proteobacteria	I	1	0	0	0	0	0	0	0	6	0	0	0	1	0	0	0	0	0	0	0	2	0	0	0
Idiomarina loihiensis	Bacteria	Proteobacteria	A, I	2	0	0	0	0	0	0	0	7	0	1	0	2	0	0	0	0	0	0	0	2	0	1	0
Idiomarina sp.	Bacteria	Proteobacteria	A, I	3	0	1	1	0	0	0	0	7	0	0	0	2	0	1	1	0	0	0	0	2	0	0	0
Idiomarinaceae bacterium	Bacteria	Proteobacteria	A, I	3	0	0	1	0	0	0	0	7	0	0	0	2	0	0	1	0	0	0	0	2	0	0	0
Ignavibacteriae bacterium	Bacteria	Ignavibacteriae	A, C, G	3	0	8	0	0	0	2	1	3	0	0	0	3	0	2	0	0	0	2	1	1	0	0	0
Ignavibacterium album	Bacteria	Ignavibacteriae	A, B, C	8	2	9	0	0	0	1	1	3	0	0	0	4	2	2	0	0	0	1	1	1	0	0	0
Ignicoccus hospitalis	Archaea	Crenarchaeota	Atypical strain	0	0	0	0	0	0	0	0	0	0	0	0	0	0	0	0	0	0	0	0	0	0	0	0
Ignicoccus islandicus	Archaea	Crenarchaeota	Atypical strain	0	0	0	0	0	0	0	0	0	0	0	0	0	0	0	0	0	0	0	0	0	0	0	0
Ignisphaera aggregans	Archaea	Crenarchaeota	A, B, D	8	5	0	3	0	0	1	1	0	0	0	5	4	5	0	2	0	0	1	1	0	0	0	1
Ilumatobacter coccineus	Bacteria	Actinobacteria	A, B, H	4	4	4	1	0	0	0	2	0	0	0	0	3	2	1	1	0	0	0	2	0	0	0	0
Ilyobacter polytropus	Bacteria	Fusobacteria	C	0	0	4	1	0	0	0	0	2	0	0	0	0	0	2	1	0	0	0	0	1	0	0	0
Immundisolibacter cernigliae	Bacteria	Proteobacteria	C, I	1	0	4	0	0	0	0	0	5	0	0	0	1	0	2	0	0	0	0	0	2	0	0	0
Intestinibaculum porci	Bacteria	Firmicutes	C	1	2	13	10	0	0	0	0	0	0	0	0	1	1	2	1	0	0	0	0	0	0	0	0
Intestinimonas butyriciproducens	Bacteria	Firmicutes	C	2	1	3	0	0	0	1	0	1	0	0	0	1	1	2	0	0	0	1	0	1	0	0	0
Intrasporangium calvum	Bacteria	Actinobacteria	A, C, D	3	1	17	2	0	0	0	0	6	0	0	0	2	1	2	2	0	0	0	0	1	0	0	0
Iodobacter fluviatilis	Bacteria	Proteobacteria	I	0	0	7	0	0	0	1	3	10	0	0	0	0	0	1	0	0	0	1	1	3	0	0	0
Iodobacter sp.	Bacteria	Proteobacteria	A, I	4	0	6	0	0	0	2	1	8	0	0	0	2	0	1	0	0	0	1	1	3	0	0	0
Isoptericola dokdonensis	Bacteria	Actinobacteria	A, B, C, L	24	10	10	2	0	0	2	0	4	1	0	4	9	8	2	1	0	0	1	0	1	1	0	3
Isoptericola variabilis	Bacteria	Actinobacteria	A, B, C	15	11	16	2	0	0	1	1	3	0	0	1	6	7	2	1	0	0	1	1	1	0	0	1
Isosphaera pallida	Bacteria	Planctomycetes	A	2	0	7	0	0	0	0	1	0	1	0	0	2	0	1	0	0	0	0	1	0	1	0	0
Izhakiella sp.	Bacteria	Proteobacteria	A, C, I, J	7	1	2	2	0	0	2	0	7	5	0	0	3	1	2	1	0	0	1	0	3	3	0	0
Izimaplasma sp.	Bacteria	Tenericutes	Atypical strain	0	1	10	0	0	0	0	0	0	0	0	0	0	1	1	0	0	0	0	0	0	0	0	0
Janibacter limosus	Bacteria	Actinobacteria	C	1	0	6	0	0	0	0	0	5	0	0	0	1	0	2	0	0	0	0	0	1	0	0	0
Janibacter melonis	Bacteria	Actinobacteria	A, C, D	7	0	10	2	0	0	0	0	8	0	1	0	3	0	2	2	0	0	0	0	1	0	1	0
Janibacter terrae	Bacteria	Actinobacteria	C	2	0	6	0	0	0	0	0	5	0	0	0	1	0	2	0	0	0	0	0	1	0	0	0
Jannaschia sp.	Bacteria	Proteobacteria	B, I	1	2	4	1	0	0	0	0	10	0	0	0	1	2	1	1	0	0	0	0	3	0	0	0
Janthinobacterium agaricidamnosum	Bacteria	Proteobacteria	A, I, K, L	7	3	2	1	0	0	1	0	7	0	7	3	5	1	1	1	0	0	1	0	3	0	4	2
Janthinobacterium sp.	Bacteria	Proteobacteria	A, I	7	0	4	1	0	0	0	0	7	0	0	0	5	0	1	1	0	0	0	0	3	0	0	0
Janthinobacterium svalbardensis	Bacteria	Proteobacteria	A, I	10	1	3	1	0	0	1	1	6	0	0	0	5	1	1	1	0	0	1	1	3	0	0	0
Jatrophihabitans sp.	Bacteria	Actinobacteria	A, B, D	14	2	10	3	0	0	0	0	7	0	0	0	2	2	1	2	0	0	0	0	1	0	0	0
Jeongeupia sp.	Bacteria	Proteobacteria	A, I	2	0	1	1	0	0	2	0	8	0	0	0	2	0	1	1	0	0	1	0	3	0	0	0
Jeotgalibaca arthritidis	Bacteria	Firmicutes	A, B, J	7	4	10	3	0	0	0	0	0	4	0	0	2	3	1	1	0	0	0	0	0	2	0	0
Jeotgalibaca ciconiae	Bacteria	Firmicutes	A, B, D, J	30	16	12	7	0	0	0	0	1	9	0	0	9	7	1	2	0	0	0	0	1	4	0	0
Jeotgalibaca dankookensis	Bacteria	Firmicutes	B, H	0	2	6	2	0	0	2	3	0	0	0	0	0	2	1	1	0	0	1	3	0	0	0	0
Jeotgalibaca porci	Bacteria	Firmicutes	A, B	15	5	9	2	0	0	0	0	2	0	0	0	5	4	1	1	0	0	0	0	1	0	0	0
Jeotgalibaca sp.	Bacteria	Firmicutes	B	1	2	12	3	0	0	0	0	1	0	0	0	1	2	1	1	0	0	0	0	1	0	0	0
Jeotgalibacillus malaysiensis	Bacteria	Firmicutes	A, B	2	2	11	1	0	0	0	0	3	0	0	0	2	2	1	1	0	0	0	0	1	0	0	0
Jiangella alkaliphila	Bacteria	Actinobacteria	A, B, D, G, H, J, K, L	23	24	15	5	0	0	3	5	4	5	5	2	6	7	1	2	0	0	2	3	1	2	4	2
Jiangella sp.	Bacteria	Actinobacteria	A, B, D, G, H, J, K	20	18	13	4	1	0	4	3	3	3	2	1	7	7	1	2	1	0	2	2	1	2	2	1
Jonesia denitrificans	Bacteria	Actinobacteria	A, B, C, L	23	12	9	2	0	0	1	0	4	0	1	6	7	8	2	1	0	0	1	0	1	0	1	5
Kangiella geojedonensis	Bacteria	Proteobacteria	I	1	0	0	0	0	0	0	0	6	0	0	0	1	0	0	0	0	0	0	0	2	0	0	0
Kangiella koreensis	Bacteria	Proteobacteria	I	1	0	0	0	0	0	0	0	6	0	0	0	1	0	0	0	0	0	0	0	2	0	0	0
Kangiella profundi	Bacteria	Proteobacteria	I	1	0	0	0	0	0	0	0	4	0	0	0	1	0	0	0	0	0	0	0	2	0	0	0
Kangiella sediminilitoris	Bacteria	Proteobacteria	I	1	0	0	0	0	0	0	0	6	0	0	0	1	0	0	0	0	0	0	0	2	0	0	0
Kazan bacterium	Bacteria	unclassified Bacteria	Atypical strain	0	0	0	0	0	0	0	0	1	0	0	0	0	0	0	0	0	0	0	0	1	0	0	0
Kerstersia gyiorum	Bacteria	Proteobacteria	A, I	2	0	0	0	0	0	0	0	5	0	0	0	2	0	0	0	0	0	0	0	3	0	0	0
Ketobacter alkanivorans	Bacteria	Proteobacteria	A, C, I	2	0	3	0	0	0	0	0	8	0	0	0	2	0	2	0	0	0	0	0	2	0	0	0
Ketogulonicigenium robustum	Bacteria	Proteobacteria	D, I	4	0	2	2	0	0	0	1	6	0	0	0	1	0	1	2	0	0	0	1	2	0	0	0
Ketogulonicigenium vulgare	Bacteria	Proteobacteria	I	5	0	4	1	0	0	0	0	7	0	1	0	1	0	1	1	0	0	0	0	2	0	1	0
Kibdelosporangium phytohabitans	Bacteria	Actinobacteria	A, B, C, D, G, H, J, K, L	15	14	10	8	0	0	5	4	6	4	8	6	7	5	2	2	0	0	2	2	1	2	6	3
Kibdelosporangium sp.	Bacteria	Actinobacteria	A, B, C, D, G, H, J, K, L	13	20	11	7	0	0	7	8	9	5	10	5	7	6	2	2	0	0	2	2	1	2	6	3
Kineobactrum sp.	Bacteria	Proteobacteria	C, I	0	0	9	0	0	0	0	0	8	0	0	0	0	0	2	0	0	0	0	0	2	0	0	0
Kineococcus radiotolerans	Bacteria	Actinobacteria	A, B, C, D, H, K, L	20	13	13	3	0	0	1	2	8	0	2	2	8	8	2	2	0	0	1	2	1	0	2	2
Kinetoplastibacterium blastocrithidii	Bacteria	Proteobacteria	I	0	0	0	0	0	0	0	0	2	0	0	0	0	0	0	0	0	0	0	0	2	0	0	0
Kinetoplastibacterium crithidii	Bacteria	Proteobacteria	I	0	0	0	0	0	0	0	0	3	0	0	0	0	0	0	0	0	0	0	0	3	0	0	0
Kinetoplastibacterium desouzaii	Bacteria	Proteobacteria	I	0	0	0	0	0	0	0	0	3	0	0	0	0	0	0	0	0	0	0	0	3	0	0	0
Kinetoplastibacterium galatii	Bacteria	Proteobacteria	I	0	0	0	0	0	0	0	0	3	0	0	0	0	0	0	0	0	0	0	0	3	0	0	0
Kinetoplastibacterium oncopeltii	Bacteria	Proteobacteria	I	0	0	0	0	0	0	0	0	2	0	0	0	0	0	0	0	0	0	0	0	2	0	0	0
Kinetoplastibacterium sorsogonicusi	Bacteria	Proteobacteria	Atypical strain	0	0	0	0	0	0	0	0	1	0	0	0	0	0	0	0	0	0	0	0	1	0	0	0
Kingella kingae	Bacteria	Proteobacteria	I	1	0	0	0	0	0	0	0	6	0	0	0	1	0	0	0	0	0	0	0	3	0	0	0
Kiritimatiella glycovorans	Bacteria	Kiritimatiellaeota	A, B	8	23	5	0	0	0	1	1	0	1	0	0	6	5	1	0	0	0	1	1	0	1	0	0
Kiritimatiellaeota bacterium	Bacteria	Kiritimatiellaeota	A, B, C, F, J	15	24	7	1	0	3	2	2	0	3	2	2	4	4	2	1	0	2	1	1	0	2	1	1
Kitasatospora albolonga	Bacteria	Actinobacteria	A, C, D, G, H, J, K, L	13	1	14	7	0	0	4	3	12	2	7	7	5	1	2	2	0	0	2	2	1	2	5	3
Kitasatospora aureofaciens	Bacteria	Actinobacteria	A, B, C, K, L	9	4	13	1	0	0	1	0	16	1	2	3	5	3	2	1	0	0	1	0	1	1	2	3
Kitasatospora setae	Bacteria	Actinobacteria	A, B, C, D, K, L	23	4	19	6	0	0	2	0	12	0	10	10	8	3	2	2	0	0	1	0	1	0	4	6
Kitasatospora sp.	Bacteria	Actinobacteria	A, B, C, D, H, K, L	31	19	15	5	3	0	2	2	11	1	5	13	9	7	2	2	1	0	1	2	1	1	5	8
Klebsiella aerogenes	Bacteria	Proteobacteria	A, B, C, D, I, J	8	3	8	12	0	0	1	0	10	5	0	0	4	2	2	2	0	0	1	0	3	4	0	0
Klebsiella huaxiensis	Bacteria	Proteobacteria	A, B, C, D, I, J	12	11	9	14	0	0	0	0	9	3	0	0	4	6	2	2	0	0	0	0	3	3	0	0
Klebsiella michiganensis	Bacteria	Proteobacteria	A, B, C, D, I, J	9	8	12	15	0	0	0	0	10	5	0	0	4	6	2	2	0	0	0	0	3	3	0	0
Klebsiella oxytoca	Bacteria	Proteobacteria	A, B, C, D, I, J	11	8	14	15	0	0	0	0	12	6	0	0	4	6	2	2	0	0	0	0	3	3	0	0
Klebsiella pneumoniae	Bacteria	Proteobacteria	A, B, C, D, I	8	6	9	15	0	0	0	0	11	1	0	0	4	5	2	2	0	0	0	0	3	1	0	0
Klebsiella quasipneumoniae	Bacteria	Proteobacteria	A, B, C, D, I	9	9	10	15	0	0	0	0	10	1	0	0	4	6	2	2	0	0	0	0	3	1	0	0
Klebsiella quasivariicola	Bacteria	Proteobacteria	A, B, C, D, I	6	8	9	15	0	0	1	0	15	1	0	0	4	5	2	2	0	0	1	0	3	1	0	0
Klebsiella sp.	Bacteria	Proteobacteria	A, B, C, D, I, J	9	8	11	15	0	0	0	0	10	3	0	0	4	6	2	2	0	0	0	0	3	3	0	0
Klebsiella variicola	Bacteria	Proteobacteria	A, B, C, D, I	9	7	9	14	0	0	0	0	10	1	0	0	4	5	2	2	0	0	0	0	3	1	0	0
Kluyvera georgiana	Bacteria	Proteobacteria	A, D, J	2	1	1	6	0	0	0	0	1	8	0	0	2	1	1	2	0	0	0	0	1	4	0	0
Kluyvera intermedia	Bacteria	Proteobacteria	A, B, C, D, I, J	10	6	8	12	0	0	0	0	10	8	0	0	4	4	2	2	0	0	0	0	3	4	0	0
Kluyvera sp.	Bacteria	Proteobacteria	A, B, C, D, I, J	16	13	7	18	0	0	0	1	9	13	0	0	6	6	2	2	0	0	0	1	3	4	0	0
Kocuria flava	Bacteria	Actinobacteria	B, C	0	2	16	0	0	0	0	0	3	0	0	0	0	2	2	0	0	0	0	0	1	0	0	0
Kocuria indica	Bacteria	Actinobacteria	C	0	1	10	0	0	0	0	0	2	0	0	0	0	1	2	0	0	0	0	0	1	0	0	0
Kocuria palustris	Bacteria	Actinobacteria	C	0	0	11	0	0	0	0	0	4	0	0	0	0	0	2	0	0	0	0	0	1	0	0	0
Kocuria rhizophila	Bacteria	Actinobacteria	C	0	1	9	0	0	0	0	0	2	0	0	0	0	1	2	0	0	0	0	0	1	0	0	0
Kocuria rosea	Bacteria	Actinobacteria	A, C	5	1	14	1	0	0	0	0	3	0	0	0	3	1	2	1	0	0	0	0	1	0	0	0
Kocuria sp.	Bacteria	Actinobacteria	B, C	0	3	10	0	0	0	0	0	2	0	0	0	0	2	2	0	0	0	0	0	1	0	0	0
Komagataeibacter europaeus	Bacteria	Proteobacteria	A, C, I	4	0	5	0	0	0	1	0	13	1	0	0	2	0	2	0	0	0	1	0	3	1	0	0
Komagataeibacter medellinensis	Bacteria	Proteobacteria	A, C, I	3	0	6	0	0	0	1	0	12	0	0	0	2	0	2	0	0	0	1	0	3	0	0	0
Komagataeibacter nataicola	Bacteria	Proteobacteria	A, C, I	3	0	4	0	0	0	2	0	9	0	0	0	2	0	2	0	0	0	1	0	3	0	0	0
Komagataeibacter rhaeticus	Bacteria	Proteobacteria	A, C, I	4	0	10	0	0	0	1	0	9	0	0	0	2	0	2	0	0	0	1	0	3	0	0	0
Komagataeibacter saccharivorans	Bacteria	Proteobacteria	A, C, I	3	1	5	0	0	0	1	0	12	0	0	0	2	1	2	0	0	0	1	0	3	0	0	0
Komagataeibacter xylinus	Bacteria	Proteobacteria	A, C, I	3	0	6	0	0	0	1	0	10	0	0	0	2	0	2	0	0	0	1	0	3	0	0	0
Korarchaeum cryptofilum	Archaea	Korarchaeota	Atypical strain	0	0	0	0	0	0	0	0	0	0	0	0	0	0	0	0	0	0	0	0	0	0	0	0
Kordia antarctica	Bacteria	Bacteroidetes	A, B, F	8	3	7	0	0	3	1	1	3	0	1	1	4	2	1	0	0	2	1	1	1	0	1	1
Kordia sp.	Bacteria	Bacteroidetes	A, H	16	1	7	0	0	0	1	2	3	0	1	1	6	1	1	0	0	0	1	2	1	0	1	1
Koribacter versatilis	Bacteria	Acidobacteria	A, B, C, H	20	11	13	1	0	0	2	3	5	1	0	0	8	5	2	1	0	0	1	3	1	1	0	0
Kosakonia cowanii	Bacteria	Proteobacteria	A, B, C, D, I, J	6	5	9	13	0	0	0	0	9	4	0	0	3	3	2	2	0	0	0	0	3	3	0	0
Kosakonia oryzae	Bacteria	Proteobacteria	A, B, C, D, I, J	6	5	10	12	0	0	1	0	9	4	0	0	3	4	2	2	0	0	1	0	3	4	0	0
Kosakonia radicincitans	Bacteria	Proteobacteria	A, B, C, D, I, J	6	4	9	12	0	0	1	0	11	4	0	0	3	4	2	2	0	0	1	0	3	4	0	0
Kosakonia sacchari	Bacteria	Proteobacteria	A, B, C, D, I, J	6	3	10	12	0	0	2	0	7	4	0	0	3	3	2	2	0	0	1	0	3	4	0	0
Kosakonia sp.	Bacteria	Proteobacteria	A, B, C, D, I, J	6	5	9	13	0	0	2	0	12	5	0	0	3	3	2	2	0	0	1	0	3	4	0	0
Kosmotoga olearia	Bacteria	Thermotogae	A	4	1	9	2	0	0	0	1	0	0	0	0	2	1	1	1	0	0	0	1	0	0	0	0
Kosmotoga pacifica	Bacteria	Thermotogae	A, B	4	2	8	2	0	0	0	0	2	0	0	0	3	2	1	1	0	0	0	0	1	0	0	0
Kozakia baliensis	Bacteria	Proteobacteria	I	2	0	5	0	0	0	1	0	11	0	0	0	1	0	1	0	0	0	1	0	3	0	0	0
Kribbella flavida	Bacteria	Actinobacteria	A, B, C, D, G, H, J, K, L	29	18	18	7	0	0	4	5	7	2	7	4	7	7	2	2	0	0	2	4	1	2	3	4
Kroppenstedtia eburnea	Bacteria	Firmicutes	A, D	3	0	2	2	0	0	0	1	2	1	0	0	2	0	1	2	0	0	0	1	1	1	0	0
Kroppenstedtia pulmonis	Bacteria	Firmicutes	Atypical strain	1	0	1	1	0	0	0	0	2	0	0	0	1	0	1	1	0	0	0	0	1	0	0	0
Ktedonosporobacter rubrisoli	Bacteria	Chloroflexi	A, B, D, H	12	5	6	7	1	0	1	2	2	0	1	0	3	2	1	2	1	0	1	2	1	0	1	0
Kuenenia stuttgartiensis	Bacteria	Planctomycetes	C	0	0	8	0	0	0	0	0	1	0	0	0	0	0	2	0	0	0	0	0	1	0	0	0
Kurthia sp.	Bacteria	Firmicutes	Atypical strain	0	0	0	0	0	0	1	0	1	0	0	0	0	0	0	0	0	0	1	0	1	0	0	0
Kurthia zopfii	Bacteria	Firmicutes	Atypical strain	0	0	0	0	0	0	0	0	1	0	0	0	0	0	0	0	0	0	0	0	1	0	0	0
Kushneria konosiri	Bacteria	Proteobacteria	C, I	4	1	10	0	0	0	0	0	6	0	0	0	1	1	2	0	0	0	0	0	3	0	0	0
Kushneria marisflavi	Bacteria	Proteobacteria	C, I	4	0	10	0	0	0	0	0	6	0	0	0	1	0	2	0	0	0	0	0	3	0	0	0
Kushneria sp.	Bacteria	Proteobacteria	A, C, I	4	0	10	0	0	0	0	0	5	0	0	0	3	0	2	0	0	0	0	0	2	0	0	0
Kutzneria albida	Bacteria	Actinobacteria	A, B, C, D, E, H, J, K, L	21	17	12	8	3	0	4	9	10	5	15	6	7	7	2	2	2	0	1	2	1	3	6	3
Kyrpidia spormannii	Bacteria	Firmicutes	Atypical strain	0	1	0	0	0	0	0	0	2	0	0	0	0	1	0	0	0	0	0	0	1	0	0	0
Kyrpidia tusciae	Bacteria	Firmicutes	Atypical strain	1	1	0	0	0	0	0	0	2	0	0	0	1	1	0	0	0	0	0	0	1	0	0	0
Kytococcus sedentarius	Bacteria	Actinobacteria	Atypical strain	1	0	5	0	0	0	0	0	4	0	0	0	1	0	1	0	0	0	0	0	1	0	0	0
Labilibaculum antarcticum	Bacteria	Bacteroidetes	A, B, F, G, H, J	53	35	8	0	0	19	4	21	4	4	0	0	8	5	1	0	0	5	2	4	1	2	0	0
Labilithrix luteola	Bacteria	Proteobacteria	A, C, K	11	1	14	0	0	0	1	0	4	0	2	1	5	1	2	0	0	0	1	0	1	0	2	1
Labrenzia aggregata	Bacteria	Proteobacteria	A, B, I	6	4	1	1	0	0	1	0	12	0	1	0	6	3	1	1	0	0	1	0	3	0	1	0
Labrenzia sp.	Bacteria	Proteobacteria	A, B, I	6	4	1	1	0	0	1	0	11	0	1	0	6	3	1	1	0	0	1	0	3	0	1	0
Labrys neptuniae	Bacteria	Proteobacteria	A, C, D, I	5	1	9	3	0	0	2	0	14	0	0	0	3	1	2	2	0	0	1	0	3	0	0	0
Laceyella sp.	Bacteria	Firmicutes	Atypical strain	3	0	3	1	0	0	0	0	2	0	1	1	1	0	1	1	0	0	0	0	1	0	1	1
Lachnoanaerobaculum umeaense	Bacteria	Firmicutes	A, B, C	6	4	11	0	0	0	0	0	0	0	0	0	3	2	2	0	0	0	0	0	0	0	0	0
Lachnoclostridium phytofermentans	Bacteria	Firmicutes	A, B, C, D, H, J, K, L	35	12	8	4	0	0	3	4	0	13	4	4	11	6	2	2	0	0	1	2	0	3	2	4
Lachnoclostridium sp.	Bacteria	Firmicutes	A, B, C, D, J	13	21	13	9	0	0	0	0	7	11	0	0	4	6	2	2	0	0	0	0	1	3	0	0
Lachnospiraceae bacterium	Bacteria	Firmicutes	A, B, C, D, G, J	9	9	10	4	0	0	2	1	2	3	0	0	5	6	2	2	0	0	2	1	1	3	0	0
Lacimicrobium alkaliphilum	Bacteria	Proteobacteria	A, B, C, G, I, J	22	3	10	1	0	0	3	4	5	3	0	0	7	2	2	1	0	0	2	1	2	2	0	0
Lacinutrix sp.	Bacteria	Bacteroidetes	A	6	0	5	0	0	0	1	2	2	0	0	0	5	0	1	0	0	0	1	1	1	0	0	0
Lacinutrix venerupis	Bacteria	Bacteroidetes	A	8	0	5	0	0	0	0	0	2	0	0	0	4	0	1	0	0	0	0	0	1	0	0	0
Lactobacillus acetotolerans	Bacteria	Firmicutes	Atypical strain	2	0	5	5	0	0	0	0	3	0	0	0	1	0	1	1	0	0	0	0	1	0	0	0
Lactobacillus acidipiscis	Bacteria	Firmicutes	B, D	0	2	7	6	0	0	0	0	3	0	1	0	0	2	1	2	0	0	0	0	1	0	1	0
Lactobacillus acidophilus	Bacteria	Firmicutes	B, D	3	6	8	9	0	0	0	0	1	0	0	0	1	4	1	2	0	0	0	0	1	0	0	0
Lactobacillus agilis	Bacteria	Firmicutes	Atypical strain	1	1	6	4	0	0	0	0	2	0	0	0	1	1	1	1	0	0	0	0	1	0	0	0
Lactobacillus alimentarius	Bacteria	Firmicutes	A, B, H	2	8	6	11	0	0	0	3	0	0	0	0	2	5	1	1	0	0	0	2	0	0	0	0
Lactobacillus allii	Bacteria	Firmicutes	D	1	1	9	11	0	0	0	0	3	0	0	0	1	1	1	2	0	0	0	0	1	0	0	0
Lactobacillus amylolyticus	Bacteria	Firmicutes	A, D	3	0	5	2	0	0	0	0	2	0	0	0	2	0	1	2	0	0	0	0	1	0	0	0
Lactobacillus amylophilus	Bacteria	Firmicutes	Atypical strain	1	0	5	2	0	0	0	0	1	0	0	0	1	0	1	1	0	0	0	0	1	0	0	0
Lactobacillus amylovorus	Bacteria	Firmicutes	A, B, D	3	3	8	6	0	0	0	0	1	0	0	0	2	3	1	2	0	0	0	0	1	0	0	0
Lactobacillus animalis	Bacteria	Firmicutes	B, D	2	3	5	8	0	0	0	0	0	0	0	0	1	3	1	2	0	0	0	0	0	0	0	0
Lactobacillus apis	Bacteria	Firmicutes	A	3	2	1	9	0	0	0	2	2	0	0	0	2	1	1	1	0	0	0	1	1	0	0	0
Lactobacillus backii	Bacteria	Firmicutes	Atypical strain	1	0	0	1	0	0	0	0	1	0	0	0	1	0	0	1	0	0	0	0	1	0	0	0
Lactobacillus bifermentans	Bacteria	Firmicutes	Atypical strain	0	0	0	1	0	0	0	0	1	0	0	0	0	0	0	1	0	0	0	0	1	0	0	0
Lactobacillus brevis	Bacteria	Firmicutes	A, B	10	4	2	1	0	0	0	0	3	0	0	0	5	3	1	1	0	0	0	0	1	0	0	0
Lactobacillus buchneri	Bacteria	Firmicutes	A, B	7	10	3	0	0	0	1	0	2	1	0	0	5	6	1	0	0	0	1	0	1	1	0	0
Lactobacillus casei	Bacteria	Firmicutes	A, B, D, H	2	4	9	7	0	0	1	3	0	1	0	0	2	3	1	2	0	0	1	2	0	1	0	0
Lactobacillus coryniformis	Bacteria	Firmicutes	A, B	3	4	3	4	0	0	0	0	1	0	0	0	2	3	1	1	0	0	0	0	1	0	0	0
Lactobacillus crispatus	Bacteria	Firmicutes	A, B, D	4	4	5	5	0	0	0	0	4	0	0	0	2	4	1	2	0	0	0	0	1	0	0	0
Lactobacillus crustorum	Bacteria	Firmicutes	Atypical strain	1	1	4	9	0	0	0	0	0	0	0	0	1	1	1	1	0	0	0	0	0	0	0	0
Lactobacillus curieae	Bacteria	Firmicutes	A, B	9	7	3	0	0	0	0	0	2	1	0	0	5	5	1	0	0	0	0	0	1	1	0	0
Lactobacillus curvatus	Bacteria	Firmicutes	D	0	0	3	7	0	0	0	0	1	0	0	0	0	0	1	2	0	0	0	0	1	0	0	0
Lactobacillus delbrueckii	Bacteria	Firmicutes	D	1	1	4	3	0	0	0	0	1	0	0	0	1	1	1	2	0	0	0	0	1	0	0	0
Lactobacillus dextrinicus	Bacteria	Firmicutes	A, H	3	1	4	5	0	0	1	3	3	0	0	0	2	1	1	1	0	0	1	3	1	0	0	0
Lactobacillus farciminis	Bacteria	Firmicutes	A, B, D	2	2	5	12	0	0	0	0	1	0	0	0	2	2	1	2	0	0	0	0	1	0	0	0
Lactobacillus fermentum	Bacteria	Firmicutes	B	1	2	1	0	0	0	0	0	1	0	0	0	1	2	1	0	0	0	0	0	1	0	0	0
Lactobacillus fructivorans	Bacteria	Firmicutes	Atypical strain	0	0	1	0	0	0	0	0	4	0	0	0	0	0	1	0	0	0	0	0	1	0	0	0
Lactobacillus frumenti	Bacteria	Firmicutes	B	0	2	1	0	0	0	0	0	3	0	0	0	0	2	1	0	0	0	0	0	1	0	0	0
Lactobacillus futsaii	Bacteria	Firmicutes	D	1	1	4	8	0	0	0	0	2	0	0	0	1	1	1	2	0	0	0	0	1	0	0	0
Lactobacillus gallinarum	Bacteria	Firmicutes	Atypical strain	1	1	1	1	0	0	0	0	0	0	0	0	1	1	1	1	0	0	0	0	0	0	0	0
Lactobacillus gasseri	Bacteria	Firmicutes	A, B, D	4	4	6	9	0	0	0	0	1	0	0	0	2	3	1	2	0	0	0	0	1	0	0	0
Lactobacillus gastricus	Bacteria	Firmicutes	B	1	5	6	2	0	0	0	0	2	0	0	0	1	3	1	1	0	0	0	0	1	0	0	0
Lactobacillus ginsenosidimutans	Bacteria	Firmicutes	B	1	2	1	1	0	0	0	0	1	0	0	0	1	2	1	1	0	0	0	0	1	0	0	0
Lactobacillus graminis	Bacteria	Firmicutes	D, H	2	2	1	12	0	0	1	2	0	0	0	0	1	1	1	2	0	0	1	2	0	0	0	0
Lactobacillus harbinensis	Bacteria	Firmicutes	A, B, D, H, J	23	19	10	9	0	0	1	8	2	9	0	0	5	9	1	2	0	0	1	3	1	3	0	0
Lactobacillus heilongjiangensis	Bacteria	Firmicutes	A, D, H	2	1	6	13	0	0	0	3	0	0	0	0	2	1	1	2	0	0	0	3	0	0	0	0
Lactobacillus helsingborgensis	Bacteria	Firmicutes	A, D	3	1	1	5	0	0	0	2	3	0	0	0	3	1	1	2	0	0	0	1	1	0	0	0
Lactobacillus helveticus	Bacteria	Firmicutes	Atypical strain	1	1	2	3	0	0	0	0	1	0	0	0	1	1	1	1	0	0	0	0	1	0	0	0
Lactobacillus hilgardii	Bacteria	Firmicutes	A, B	4	5	5	0	0	0	1	0	3	0	0	0	3	4	1	0	0	0	1	0	1	0	0	0
Lactobacillus hokkaidonensis	Bacteria	Firmicutes	A, B	9	3	1	2	0	0	0	0	3	2	0	0	4	2	1	1	0	0	0	0	1	1	0	0
Lactobacillus hordei	Bacteria	Firmicutes	Atypical strain	3	1	4	11	0	0	0	0	1	0	0	0	1	1	1	1	0	0	0	0	1	0	0	0
Lactobacillus iners	Bacteria	Firmicutes	D	2	0	6	2	0	0	0	0	2	0	0	0	1	0	1	2	0	0	0	0	1	0	0	0
Lactobacillus jensenii	Bacteria	Firmicutes	B, D	1	2	5	5	0	0	0	0	1	0	0	0	1	2	1	2	0	0	0	0	1	0	0	0
Lactobacillus jinshani	Bacteria	Firmicutes	Atypical strain	1	0	0	0	0	0	0	0	0	0	0	0	1	0	0	0	0	0	0	0	0	0	0	0
Lactobacillus johnsonii	Bacteria	Firmicutes	B	2	4	5	5	0	0	0	0	1	0	0	0	1	3	1	1	0	0	0	0	1	0	0	0
Lactobacillus kefiranofaciens	Bacteria	Firmicutes	A, B	3	4	3	2	0	0	0	0	2	0	0	0	2	3	1	1	0	0	0	0	1	0	0	0
Lactobacillus kefiri	Bacteria	Firmicutes	A, B	3	9	1	0	0	0	0	0	3	0	0	0	3	5	1	0	0	0	0	0	1	0	0	0
Lactobacillus koreensis	Bacteria	Firmicutes	A, B, J	16	8	3	1	0	0	1	0	1	2	1	0	5	5	1	1	0	0	1	0	1	2	1	0
Lactobacillus kullabergensis	Bacteria	Firmicutes	A	4	1	4	10	0	0	0	2	2	0	0	0	2	1	1	1	0	0	0	1	1	0	0	0
Lactobacillus kunkeei	Bacteria	Firmicutes	Atypical strain	0	0	0	0	0	0	1	0	2	0	0	0	0	0	0	0	0	0	1	0	1	0	0	0
Lactobacillus lindneri	Bacteria	Firmicutes	Atypical strain	0	0	1	0	0	0	0	0	1	0	0	0	0	0	1	0	0	0	0	0	1	0	0	0
Lactobacillus malefermentans	Bacteria	Firmicutes	Atypical strain	0	0	1	0	0	0	0	0	3	0	0	0	0	0	1	0	0	0	0	0	1	0	0	0
Lactobacillus mali	Bacteria	Firmicutes	Atypical strain	1	1	2	6	0	0	0	0	4	0	0	0	1	1	1	1	0	0	0	0	1	0	0	0
Lactobacillus manihotivorans	Bacteria	Firmicutes	A, B, D	3	5	9	13	0	0	0	0	4	0	0	0	2	4	1	2	0	0	0	0	1	0	0	0
Lactobacillus mucosae	Bacteria	Firmicutes	A, B	3	4	5	0	0	0	0	0	2	0	0	0	3	3	1	0	0	0	0	0	1	0	0	0
Lactobacillus murinus	Bacteria	Firmicutes	B, D	1	3	8	6	0	0	0	0	1	0	0	0	1	3	1	2	0	0	0	0	1	0	0	0
Lactobacillus nagelii	Bacteria	Firmicutes	B	0	2	5	8	0	0	0	0	1	0	0	0	0	2	1	1	0	0	0	0	1	0	0	0
Lactobacillus nenjiangensis	Bacteria	Firmicutes	A, B	3	2	1	0	0	0	0	0	1	0	0	0	2	2	1	0	0	0	0	0	1	0	0	0
Lactobacillus oligofermentans	Bacteria	Firmicutes	A, B	12	3	1	1	0	0	0	0	1	0	0	0	4	3	1	1	0	0	0	0	1	0	0	0
Lactobacillus oris	Bacteria	Firmicutes	A, B	7	7	3	1	0	0	0	0	4	0	0	0	5	4	1	1	0	0	0	0	1	0	0	0
Lactobacillus parabuchneri	Bacteria	Firmicutes	A, B, J	3	7	3	1	0	0	1	0	2	4	0	0	3	3	1	1	0	0	1	0	1	4	0	0
Lactobacillus paracasei	Bacteria	Firmicutes	A, B, D, H	2	3	9	7	0	0	1	3	1	1	0	0	2	2	1	2	0	0	1	2	1	1	0	0
Lactobacillus paracollinoides	Bacteria	Firmicutes	A, B	8	4	0	0	0	0	0	0	1	0	0	0	3	3	0	0	0	0	0	0	1	0	0	0
Lactobacillus paragasseri	Bacteria	Firmicutes	A, B, D	4	4	6	9	0	0	0	0	1	0	0	0	2	3	1	2	0	0	0	0	1	0	0	0
Lactobacillus paralimentarius	Bacteria	Firmicutes	A, B, H	2	3	7	14	0	0	0	2	0	0	0	0	2	2	1	1	0	0	0	2	0	0	0	0
Lactobacillus paraplantarum	Bacteria	Firmicutes	B, D, J	0	5	9	9	0	0	1	0	7	3	0	0	0	4	1	2	0	0	1	0	1	3	0	0
Lactobacillus pentosus	Bacteria	Firmicutes	A, B, D, H	4	5	9	8	0	0	1	2	7	0	0	0	3	4	1	2	0	0	1	2	1	0	0	0
Lactobacillus plantarum	Bacteria	Firmicutes	B	1	6	10	9	0	0	0	0	5	0	0	0	1	4	1	1	0	0	0	0	1	0	0	0
Lactobacillus pontis	Bacteria	Firmicutes	B	0	4	2	0	0	0	0	0	1	0	0	0	0	4	1	0	0	0	0	0	1	0	0	0
Lactobacillus rennini	Bacteria	Firmicutes	A	3	0	2	5	0	0	0	0	1	0	0	0	2	0	1	1	0	0	0	0	1	0	0	0
Lactobacillus reuteri	Bacteria	Firmicutes	B	1	4	2	0	0	0	0	0	1	0	0	0	1	4	1	0	0	0	0	0	1	0	0	0
Lactobacillus rhamnosus	Bacteria	Firmicutes	A, B, D	3	6	7	8	0	0	0	2	0	1	0	0	3	4	1	2	0	0	0	1	0	1	0	0
Lactobacillus rossiae	Bacteria	Firmicutes	A, B	6	4	2	0	0	0	1	0	1	0	0	0	4	3	1	0	0	0	1	0	1	0	0	0
Lactobacillus ruminis	Bacteria	Firmicutes	Atypical strain	1	0	6	4	0	0	0	0	0	0	0	0	1	0	1	1	0	0	0	0	0	0	0	0
Lactobacillus sakei	Bacteria	Firmicutes	B	0	3	2	3	0	0	0	0	0	1	0	0	0	3	1	1	0	0	0	0	0	1	0	0
Lactobacillus salivarius	Bacteria	Firmicutes	B	0	3	5	1	0	0	0	0	1	0	0	0	0	2	1	1	0	0	0	0	1	0	0	0
Lactobacillus sanfranciscensis	Bacteria	Firmicutes	Atypical strain	0	0	1	0	0	0	0	0	2	0	0	0	0	0	1	0	0	0	0	0	1	0	0	0
Lactobacillus sp.	Bacteria	Firmicutes	B, D	1	3	4	7	0	0	0	0	3	0	0	0	1	3	1	2	0	0	0	0	1	0	0	0
Lactobacillus vaginalis	Bacteria	Firmicutes	B	0	2	1	0	0	0	0	0	5	0	0	0	0	2	1	0	0	0	0	0	1	0	0	0
Lactobacillus zhachilii	Bacteria	Firmicutes	D	1	0	7	8	0	0	0	1	2	1	0	0	1	0	1	2	0	0	0	1	1	1	0	0
Lactobacillus zymae	Bacteria	Firmicutes	A, B	7	3	1	0	0	0	1	0	2	1	1	0	4	2	1	0	0	0	1	0	1	1	1	0
Lactococcus garvieae	Bacteria	Firmicutes	Atypical strain	0	0	7	8	0	0	2	1	2	0	0	0	0	0	1	1	0	0	1	1	1	0	0	0
Lactococcus lactis	Bacteria	Firmicutes	A, C, H	3	1	8	7	0	0	1	2	3	0	0	0	3	1	2	1	0	0	1	2	1	0	0	0
Lactococcus piscium	Bacteria	Firmicutes	A, B, D	5	3	7	12	0	0	0	0	3	0	0	0	4	3	1	2	0	0	0	0	1	0	0	0
Lactococcus raffinolactis	Bacteria	Firmicutes	A, B, C, H	2	2	10	8	0	0	1	3	3	0	0	0	2	2	2	1	0	0	1	3	1	0	0	0
Lactococcus sp.	Bacteria	Firmicutes	A, C, H	4	0	8	8	0	0	1	2	2	0	0	0	4	0	2	1	0	0	1	2	1	0	0	0
Lacunisphaera limnophila	Bacteria	Verrucomicrobia	A, B, C, H, J	32	16	6	1	0	1	1	6	1	9	1	0	9	7	2	1	0	1	1	2	1	4	1	0
Laribacter hongkongensis	Bacteria	Proteobacteria	I	1	0	0	0	0	0	0	0	6	0	0	0	1	0	0	0	0	0	0	0	3	0	0	0
Lautropia mirabilis	Bacteria	Proteobacteria	A, C, I	3	0	7	0	0	0	0	0	7	0	0	0	2	0	2	0	0	0	0	0	3	0	0	0
Lawsonella clevelandensis	Bacteria	Actinobacteria	A, B, C	3	2	4	1	0	0	1	0	2	0	0	0	2	2	2	1	0	0	1	0	1	0	0	0
Lawsonia intracellularis	Bacteria	Proteobacteria	I	0	0	0	0	0	0	0	0	5	0	0	0	0	0	0	0	0	0	0	0	2	0	0	0
Leadbetterella byssophila	Bacteria	Bacteroidetes	A, B, G, H, J	29	10	4	0	0	0	3	9	2	10	0	0	11	5	1	0	0	0	2	4	1	4	0	0
Leclercia adecarboxylata	Bacteria	Proteobacteria	A, B, C, D, I, J	7	7	12	9	0	0	1	0	9	3	0	0	3	5	2	2	0	0	1	0	3	3	0	0
Leclercia sp.	Bacteria	Proteobacteria	A, B, C, D, I, J	7	4	11	8	0	0	1	0	9	5	0	0	3	3	2	2	0	0	1	0	3	4	0	0
Legionella adelaidensis	Bacteria	Proteobacteria	A, I	3	0	0	0	0	0	0	0	6	0	0	0	2	0	0	0	0	0	0	0	3	0	0	0
Legionella anisa	Bacteria	Proteobacteria	A, I	4	0	0	0	0	0	0	0	8	0	0	0	2	0	0	0	0	0	0	0	3	0	0	0
Legionella cherrii	Bacteria	Proteobacteria	A, I	6	0	0	0	0	0	0	0	9	0	0	0	2	0	0	0	0	0	0	0	3	0	0	0
Legionella clemsonensis	Bacteria	Proteobacteria	A, I	3	0	0	0	0	0	0	0	7	0	0	0	2	0	0	0	0	0	0	0	3	0	0	0
Legionella fallonii	Bacteria	Proteobacteria	A, I	3	0	0	0	0	0	0	0	8	0	0	0	2	0	0	0	0	0	0	0	3	0	0	0
Legionella geestiana	Bacteria	Proteobacteria	I	2	0	0	0	0	0	0	0	7	0	0	0	1	0	0	0	0	0	0	0	3	0	0	0
Legionella hackeliae	Bacteria	Proteobacteria	A, I	4	0	0	0	0	0	0	0	7	0	0	0	2	0	0	0	0	0	0	0	3	0	0	0
Legionella israelensis	Bacteria	Proteobacteria	A, I	2	0	1	0	0	0	0	0	6	0	1	1	2	0	1	0	0	0	0	0	3	0	1	1
Legionella jordanis	Bacteria	Proteobacteria	A, C, I	4	0	7	0	0	0	0	0	6	0	0	0	2	0	2	0	0	0	0	0	3	0	0	0
Legionella lansingensis	Bacteria	Proteobacteria	A, I	3	0	0	0	0	0	0	0	7	0	0	0	2	0	0	0	0	0	0	0	3	0	0	0
Legionella longbeachae	Bacteria	Proteobacteria	A, I	4	0	0	0	0	0	0	0	8	3	0	0	2	0	0	0	0	0	0	0	3	1	0	0
Legionella oakridgensis	Bacteria	Proteobacteria	A, I	5	0	0	0	0	0	0	0	7	2	0	0	2	0	0	0	0	0	0	0	3	1	0	0
Legionella pneumophila	Bacteria	Proteobacteria	A, I	3	0	3	0	0	0	0	0	8	0	0	0	2	0	1	0	0	0	0	0	3	0	0	0
Legionella sainthelensi	Bacteria	Proteobacteria	A, I	4	0	0	0	0	0	0	0	8	2	0	0	2	0	0	0	0	0	0	0	3	1	0	0
Legionella sp.	Bacteria	Proteobacteria	A, I	3	0	0	0	0	0	0	0	8	0	0	0	2	0	0	0	0	0	0	0	3	0	0	0
Legionella spiritensis	Bacteria	Proteobacteria	A, I	3	0	0	0	0	0	0	0	7	0	1	1	2	0	0	0	0	0	0	0	3	0	1	1
Legionella waltersii	Bacteria	Proteobacteria	A, I	3	0	0	0	0	0	0	0	8	0	0	0	2	0	0	0	0	0	0	0	3	0	0	0
Leifsonia sp.	Bacteria	Actinobacteria	A, B, D	16	16	13	7	1	0	1	3	3	0	0	1	7	8	1	2	1	0	1	1	1	0	0	1
Leifsonia xyli	Bacteria	Actinobacteria	A, B	6	3	8	1	0	0	1	0	3	1	0	0	3	3	1	1	0	0	1	0	1	1	0	0
Leisingera aquaemixtae	Bacteria	Proteobacteria	I	1	0	0	0	0	0	0	0	10	0	0	0	1	0	0	0	0	0	0	0	3	0	0	0
Leisingera methylohalidivorans	Bacteria	Proteobacteria	I	1	0	1	0	0	0	0	0	10	0	0	0	1	0	1	0	0	0	0	0	3	0	0	0
Leisingera sp.	Bacteria	Proteobacteria	A, I	3	0	0	0	0	0	0	0	13	0	0	0	2	0	0	0	0	0	0	0	3	0	0	0
Lelliottia amnigena	Bacteria	Proteobacteria	A, B, C, D, I, J	7	2	10	11	0	0	1	1	7	5	0	0	3	2	2	2	0	0	1	1	3	4	0	0
Lelliottia jeotgali	Bacteria	Proteobacteria	A, B, C, D, I, J	8	5	7	11	0	0	1	0	8	5	0	0	4	3	2	2	0	0	1	0	3	4	0	0
Lelliottia nimipressuralis	Bacteria	Proteobacteria	A, B, C, D, I, J	9	5	12	8	0	0	1	0	8	3	0	0	4	5	2	2	0	0	1	0	3	3	0	0
Lelliottia sp.	Bacteria	Proteobacteria	A, B, C, D, I, J	9	3	7	12	0	0	1	0	8	5	0	0	4	3	2	2	0	0	1	0	3	4	0	0
Leminorella richardii	Bacteria	Proteobacteria	C, I	1	0	4	0	0	0	0	0	7	0	0	0	1	0	2	0	0	0	0	0	3	0	0	0
Lentibacillus amyloliquefaciens	Bacteria	Firmicutes	A, D	4	0	1	3	0	0	0	0	1	0	0	0	2	0	1	2	0	0	0	0	1	0	0	0
Lentzea guizhouensis	Bacteria	Actinobacteria	A, B, C, D, E, H, K, L	51	19	18	8	2	0	4	7	7	1	11	15	10	6	2	2	2	0	1	3	1	1	4	7
Leptolyngbya boryana	Bacteria	Cyanobacteria	A, C, I	4	1	11	1	0	0	0	0	2	0	0	0	4	1	2	1	0	0	0	0	2	0	0	0
Leptolyngbya sp.	Bacteria	Cyanobacteria	A, C, I	3	0	8	1	0	0	0	0	2	0	0	0	3	0	2	1	0	0	0	0	2	0	0	0
Leptospira alstonii	Bacteria	Spirochaetes	A, B, I	6	2	1	0	0	0	0	0	4	0	0	0	3	2	1	0	0	0	0	0	2	0	0	0
Leptospira biflexa	Bacteria	Spirochaetes	A, B, C, I	4	3	4	0	0	0	0	0	4	0	0	0	3	3	2	0	0	0	0	0	2	0	0	0
Leptospira borgpetersenii	Bacteria	Spirochaetes	A, B	2	2	1	0	0	0	0	0	3	0	0	0	2	2	1	0	0	0	0	0	1	0	0	0
Leptospira interrogans	Bacteria	Spirochaetes	A, B, I	3	2	1	0	0	0	0	0	3	0	0	0	3	2	1	0	0	0	0	0	2	0	0	0
Leptospira kmetyi	Bacteria	Spirochaetes	A, B, I	5	2	1	0	0	0	0	0	4	0	0	0	3	2	1	0	0	0	0	0	2	0	0	0
Leptospira mayottensis	Bacteria	Spirochaetes	A, B	2	2	1	0	0	0	0	0	2	0	0	0	2	2	1	0	0	0	0	0	1	0	0	0
Leptospira santarosai	Bacteria	Spirochaetes	A, B, I	2	2	1	0	0	0	0	0	3	0	0	0	2	2	1	0	0	0	0	0	2	0	0	0
Leptospira weilii	Bacteria	Spirochaetes	A, B	3	2	1	0	0	0	0	0	3	0	0	0	2	2	1	0	0	0	0	0	1	0	0	0
Leptospirillum ferriphilum	Bacteria	Nitrospirae	Atypical strain	1	0	6	0	0	0	0	0	4	0	0	0	1	0	1	0	0	0	0	0	1	0	0	0
Leptospirillum ferrooxidans	Bacteria	Nitrospirae	Atypical strain	1	0	5	0	0	0	0	0	4	0	0	0	1	0	1	0	0	0	0	0	1	0	0	0
Leptospirillum sp.	Bacteria	Nitrospirae	Atypical strain	0	0	6	0	0	0	0	0	4	0	0	0	0	0	1	0	0	0	0	0	1	0	0	0
Leptothrix cholodnii	Bacteria	Proteobacteria	A, B, C, D, I	5	2	7	2	0	0	0	0	9	0	0	0	3	2	2	2	0	0	0	0	3	0	0	0
Leptotrichia buccalis	Bacteria	Fusobacteria	C, D	1	1	6	4	0	0	0	0	1	0	0	0	1	1	2	2	0	0	0	0	1	0	0	0
Leptotrichia goodfellowii	Bacteria	Fusobacteria	B, C, D, J	1	4	5	4	0	0	1	0	0	2	0	0	1	2	2	2	0	0	1	0	0	2	0	0
Leptotrichia hofstadii	Bacteria	Fusobacteria	C, D	1	0	7	6	0	0	0	0	1	0	0	0	1	0	2	2	0	0	0	0	1	0	0	0
Leptotrichia hongkongensis	Bacteria	Fusobacteria	C, D	1	0	6	3	0	0	0	0	2	0	0	0	1	0	2	2	0	0	0	0	1	0	0	0
Leptotrichia shahii	Bacteria	Fusobacteria	C, D	1	0	6	2	0	0	0	0	0	0	0	0	1	0	2	2	0	0	0	0	0	0	0	0
Leptotrichia sp.	Bacteria	Fusobacteria	C, D	1	0	6	4	0	0	0	0	1	0	0	0	1	0	2	2	0	0	0	0	1	0	0	0
Leptotrichia trevisanii	Bacteria	Fusobacteria	C, D	1	0	7	8	0	0	0	0	3	0	0	0	1	0	2	2	0	0	0	0	1	0	0	0
Leptotrichia wadei	Bacteria	Fusobacteria	C, D	1	0	6	5	0	0	0	0	0	0	0	0	1	0	2	2	0	0	0	0	0	0	0	0
Leucobacter sp.	Bacteria	Actinobacteria	A	2	0	0	0	0	0	0	0	1	0	0	0	2	0	0	0	0	0	0	0	1	0	0	0
Leucobacter triazinivorans	Bacteria	Actinobacteria	Atypical strain	3	0	0	0	0	0	0	0	1	0	0	0	1	0	0	0	0	0	0	0	1	0	0	0
Leuconostoc carnosum	Bacteria	Firmicutes	Atypical strain	0	0	5	1	0	0	0	0	2	0	0	0	0	0	1	1	0	0	0	0	1	0	0	0
Leuconostoc citreum	Bacteria	Firmicutes	Atypical strain	0	1	7	4	0	0	0	0	3	0	0	0	0	1	1	1	0	0	0	0	1	0	0	0
Leuconostoc garlicum	Bacteria	Firmicutes	B	1	2	5	3	0	0	0	0	2	0	0	0	1	2	1	1	0	0	0	0	1	0	0	0
Leuconostoc gelidum	Bacteria	Firmicutes	B	1	2	6	3	0	0	0	0	1	0	0	0	1	2	1	1	0	0	0	0	1	0	0	0
Leuconostoc kimchii	Bacteria	Firmicutes	A	2	1	6	2	0	0	0	0	3	0	0	0	2	1	1	1	0	0	0	0	1	0	0	0
Leuconostoc lactis	Bacteria	Firmicutes	B	1	2	5	2	0	0	0	0	2	0	0	0	1	2	1	1	0	0	0	0	1	0	0	0
Leuconostoc mesenteroides	Bacteria	Firmicutes	A, B	3	3	5	2	0	0	0	0	3	0	0	0	3	3	1	1	0	0	0	0	1	0	0	0
Leuconostoc pseudomesenteroides	Bacteria	Firmicutes	A, B	2	4	8	4	0	0	0	0	2	0	0	0	2	4	1	1	0	0	0	0	1	0	0	0
Leuconostoc sp.	Bacteria	Firmicutes	A	2	1	6	2	0	0	0	0	1	0	0	0	2	1	1	1	0	0	0	0	1	0	0	0
Leuconostoc suionicum	Bacteria	Firmicutes	A, B	5	3	6	2	0	0	0	0	2	0	0	0	4	3	1	1	0	0	0	0	1	0	0	0
[truncated: 2,246 more rows]
